# Supplementary material for: Geography shapes the phylogeny of frailejones (Espeletiinae Cuatrec., Asteraceae): a remarkable example of recent rapid radiation in sky islands
Source: PeerJ. 2017 Feb 2;5:e2968. doi: 10.7717/peerj.2968 (PMC5292030; doi:10.7717/peerj.2968)
Supplement: Supplemental Information 1 [file peerj-05-2968-s004.txt]

ETS-150.sqn Ca_badilloi_4046	KY231383
ETS-150.sqn Ca_badilloi_Vlit_Mosn	KY231384
ETS-150.sqn Ca_badilloi_Vpit_4052	KY231385
ETS-150.sqn Ca_badilloi_Vpit_4054	KY231386
ETS-150.sqn C_albarreguensis_KikeSN	KY231387
ETS-150.sqn Ca_rodriguezii_4055	KY231388
ETS-150.sqn Ca_tachirensis_4050	KY231389
ETS-150.sqn C_moritziana_3931	KY231390
ETS-150.sqn C_spicata_3934	KY231391
ETS-150.sqn C_thyrsyformis_4012	KY231392
ETS-150.sqn C_timotensis_3936	KY231393
ETS-150.sqn E_annemariana_3756	KY231394
ETS-150.sqn E_arbelaezii_3583	KY231395
ETS-150.sqn E_argentea_Fph_3570	KY231396
ETS-150.sqn E_ariana_3820	KY231397
ETS-150.sqn E_aristeguietana_4081	KY231398
ETS-150.sqn E_azucarina_3803	KY231399
ETS-150.sqn E_barclayana_3537	KY231400
ETS-150.sqn E_barclayana_3566	KY231401
ETS-150.sqn E_boyacensis_3644	KY231402
ETS-150.sqn E_boyacensis_3650	KY231403
ETS-150.sqn E_boyacensis_3657	KY231404
ETS-150.sqn E_brachyaxiantha_3663	KY231405
ETS-150.sqn E_brassicoidea_3843	KY231406
ETS-150.sqn E_cayetana_3578	KY231407
ETS-150.sqn E_chocontana_3712	KY231408
ETS-150.sqn E_cleefii_3693	KY231409
ETS-150.sqn E_congestiflora_3640	KY231410
ETS-150.sqn E_conglomerata_3880	KY231411
ETS-150.sqn E_crassa_3646	KY231412
ETS-150.sqn E_crassa_3664	KY231413
ETS-150.sqn E_crassa_3778	KY231414
ETS-150.sqn E_cuniculorum_3932	KY231415
ETS-150.sqn E_curialensis_3812	KY231416
ETS-150.sqn E_discoidea_3674	KY231417
ETS-150.sqn E_discoidea_3804	KY231418
ETS-150.sqn E_dugandii_3872	KY231419
ETS-150.sqn E_episcopalis_3817	KY231420
ETS-150.sqn E_estanislana_3904	KY231421
ETS-150.sqn E_formosa_3815	KY231422
ETS-150.sqn E_formosa_Vgig_3811	KY231423
ETS-150.sqn E_frontinoensis_3831	KY231424
ETS-150.sqn E_frontinoensis_Be4267	KY231425
ETS-150.sqn E_grandiflora_3556	KY231426
ETS-150.sqn E_grandiflora_3595	KY231427
ETS-150.sqn E_hartwegiana_3732	KY231428
ETS-150.sqn E_incana_3642	KY231429
ETS-150.sqn E_jajoensis_4077	KY231430
ETS-150.sqn E_killipii_3738	KY231431
ETS-150.sqn E_lopezii_3653	KY231432
ETS-150.sqn E_lopezii_3677	KY231433
ETS-150.sqn E_marthae_4063	KY231434
ETS-150.sqn E_monguana_3765	KY231435
ETS-150.sqn E_multicongestiflora_3751	KY231436
ETS-150.sqn E_murilloi_3670	KY231437
ETS-150.sqn E_murilloi_Valb_3773	KY231438
ETS-150.sqn E_murilloi_Vigu_3583	KY231439
ETS-150.sqn E_nana_4005	KY231440
ETS-150.sqn E_nemekenei_3632	KY231441
ETS-150.sqn E_nemekenei_3639	KY231442
ETS-150.sqn E_occidentalis_3827	KY231443
ETS-150.sqn E_oirensis_3924	KY231444
ETS-150.sqn E_oswaldiana_3758	KY231445
ETS-150.sqn E_paipana_3787	KY231446
ETS-150.sqn E_pescana_3652	KY231447
ETS-150.sqn E_pescana_3659	KY231448
ETS-150.sqn E_pisbana_3814	KY231449
ETS-150.sqn E_praefrontina_3832	KY231450
ETS-150.sqn E_praefrontina_3835	KY231451
ETS-150.sqn E_pycnophylla_3718	KY231452
ETS-150.sqn E_pycnophylla_Sang_3720	KY231453
ETS-150.sqn E_pycnophylla_Slla_Varg2713	KY231454
ETS-150.sqn E_pycnophylla_Vser_3719	KY231455
ETS-150.sqn E_raquirensis_3723	KY231456
ETS-150.sqn E_robertii_3888	KY231457
ETS-150.sqn E_rositae_3800	KY231458
ETS-150.sqn E_saboyensis_3782	KY231459
ETS-150.sqn Es_angustifolia_4037	KY231460
ETS-150.sqn Es_biancae_3779	KY231461
ETS-150.sqn Es_caldasii_3901	KY231462
ETS-150.sqn E_schultzii_3928	KY231463
ETS-150.sqn Es_colombiana_3675	KY231464
ETS-150.sqn Es_corymbosa_3565	KY231465
ETS-150.sqn Es_diazii_3897	KY231466
ETS-150.sqn E_semiglobulata_4071	KY231467
ETS-150.sqn Es_funckii_3882	KY231468
ETS-150.sqn Es_garciae_3580	KY231469
ETS-150.sqn Es_garciae_3715	KY231470
ETS-150.sqn Es_guacharaca_3636	KY231471
ETS-150.sqn Es_insignis_3863	KY231472
ETS-150.sqn Es_manfredii_3780	KY231473
ETS-150.sqn Es_muiska_3673	KY231474
ETS-150.sqn Es_muiska_3741	KY231475
ETS-150.sqn Es_pannosa_3930	KY231476
ETS-150.sqn Es_petiolata_3874	KY231477
ETS-150.sqn Es_pleiochasia_3630	KY231478
ETS-150.sqn Es_pleiochasia_3631	KY231479
ETS-150.sqn Es_purpurascens_3926	KY231480
ETS-150.sqn Es_rabanalensis_3591	KY231481
ETS-150.sqn Es_sanchezii_3848	KY231482
ETS-150.sqn Es_santanderensis_3841	KY231483
ETS-150.sqn Es_sclerophylla_3866	KY231484
ETS-150.sqn E_summapacis_3735	KY231485
ETS-150.sqn E_susensis_3748	KY231486
ETS-150.sqn Es_xbogotensis_3713	KY231487
ETS-150.sqn Es_xcristalinensis_4087	KY231488
ETS-150.sqn Es_xsmithiana_3844	KY231489
ETS-150.sqn E_toquensis_3745	KY231490
ETS-150.sqn E_totensis_3752	KY231491
ETS-150.sqn E_tunjana_3742	KY231492
ETS-150.sqn E_ulotricha_3970	KY231493
ETS-150.sqn E_uribei_3617	KY231494
ETS-150.sqn E_weddellii_3937	KY231495
ETS-150.sqn I_mollis_Ro2758	KY231496
ETS-150.sqn I_scandens_Mv8447	KY231497
ETS-150.sqn L_arboreus_4030	KY231498
ETS-150.sqn L_griffini_3984	KY231499
ETS-150.sqn L_lucidus_3943	KY231500
ETS-150.sqn L_neriifolius_3955	KY231501
ETS-150.sqn L_neriifolius_Sboc_3979	KY231502
ETS-150.sqn L_neriifolius_Stur_3968	KY231503
ETS-150.sqn L_occultus_4013	KY231504
ETS-150.sqn L_occultus_Soro_3892	KY231505
ETS-150.sqn L_pamplonensis_3852	KY231506
ETS-150.sqn L_pamplonensis_3853	KY231507
ETS-150.sqn L_parvulus_3969	KY231508
ETS-150.sqn L_tamanus_3914	KY231509
ETS-150.sqn L_tamanus_3918	KY231510
ETS-150.sqn P_glandulosus_3705	KY231511
ETS-150.sqn R_atropurpurea_4058	KY231512
ETS-150.sqn R_bromelioides_4019	KY231513
ETS-150.sqn R_cardonae_3919	KY231514
ETS-150.sqn R_cardonae_3920	KY231515
ETS-150.sqn R_emmanuelis_3974	KY231516
ETS-150.sqn R_floccosa_4065	KY231517
ETS-150.sqn R_jabonensis_3963	KY231518
ETS-150.sqn R_jahnii_4015	KY231519
ETS-150.sqn R_josephensis_4045	KY231520
ETS-150.sqn R_leucactina_4018	KY231521
ETS-150.sqn R_lindenii_4034	KY231522
ETS-150.sqn R_lopezpalacii_3989	KY231523
ETS-150.sqn R_marcescens_4042	KY231524
ETS-150.sqn R_paltonioides_3958	KY231525
ETS-150.sqn R_vergarae_3962	KY231526
ETS-150.sqn S_macroscypha_Nb48638	KY231527
ETS-150.sqn S_parviceps_Mi3029	KY231528
ETS-150.sqn S_pyramidalis_3717	KY231529
ETS-150.sqn T_chardonii_3905	KY231530
ETS-150.sqn T_grandis_3907	KY231531
ETS-150.sqn T_grandis_3908	KY231532
ITS-142.sqn Ca_badilloi_4046	KY231533
ITS-142.sqn Ca_badilloi_Vpit_4052	KY231534
ITS-142.sqn Ca_badilloi_Vpit_4054	KY231535
ITS-142.sqn Ca_rodriguezii_4055	KY231536
ITS-142.sqn Ca_tachirensis_4050	KY231537
ITS-142.sqn C_moritziana_3931	KY231538
ITS-142.sqn C_spicata_3934	KY231539
ITS-142.sqn C_thyrsyformis_4012	KY231540
ITS-142.sqn C_timotensis_3936	KY231541
ITS-142.sqn E_annemariana_3756	KY231542
ITS-142.sqn E_arbelaezii_3583	KY231543
ITS-142.sqn E_argentea_Fph_3570	KY231544
ITS-142.sqn E_ariana_3820	KY231545
ITS-142.sqn E_aristeguietana_4081	KY231546
ITS-142.sqn E_azucarina_3803	KY231547
ITS-142.sqn E_barclayana_3537	KY231548
ITS-142.sqn E_barclayana_3566	KY231549
ITS-142.sqn E_boyacensis_3644	KY231550
ITS-142.sqn E_boyacensis_3650	KY231551
ITS-142.sqn E_boyacensis_3657	KY231552
ITS-142.sqn E_brachyaxiantha_3663	KY231553
ITS-142.sqn E_brassicoidea_3843	KY231554
ITS-142.sqn E_cayetana_3578	KY231555
ITS-142.sqn E_chocontana_3712	KY231556
ITS-142.sqn E_cleefii_3693	KY231557
ITS-142.sqn E_congestiflora_3640	KY231558
ITS-142.sqn E_conglomerata_3880	KY231559
ITS-142.sqn E_crassa_3646	KY231560
ITS-142.sqn E_crassa_3664	KY231561
ITS-142.sqn E_crassa_3778	KY231562
ITS-142.sqn E_cuniculorum_3932	KY231563
ITS-142.sqn E_curialensis_3812	KY231564
ITS-142.sqn E_discoidea_3674	KY231565
ITS-142.sqn E_discoidea_3804	KY231566
ITS-142.sqn E_dugandii_3872	KY231567
ITS-142.sqn E_episcopalis_3817	KY231568
ITS-142.sqn E_estanislana_3904	KY231569
ITS-142.sqn E_formosa_3815	KY231570
ITS-142.sqn E_formosa_Vgig_3811	KY231571
ITS-142.sqn E_frontinoensis_3831	KY231572
ITS-142.sqn E_frontinoensis_Be4267	KY231573
ITS-142.sqn E_grandiflora_3556	KY231574
ITS-142.sqn E_grandiflora_3595	KY231575
ITS-142.sqn E_hartwegiana_3732	KY231576
ITS-142.sqn E_incana_3642	KY231577
ITS-142.sqn E_jajoensis_4077	KY231578
ITS-142.sqn E_killipii_3738	KY231579
ITS-142.sqn E_lopezii_3653	KY231580
ITS-142.sqn E_lopezii_3677	KY231581
ITS-142.sqn E_marthae_4063	KY231582
ITS-142.sqn E_monguana_3765	KY231583
ITS-142.sqn E_multicongestiflora_3751	KY231584
ITS-142.sqn E_murilloi_3670	KY231585
ITS-142.sqn E_murilloi_Valb_3773	KY231586
ITS-142.sqn E_murilloi_Vigu_3583	KY231587
ITS-142.sqn E_nemekenei_3632	KY231588
ITS-142.sqn E_nemekenei_3639	KY231589
ITS-142.sqn E_occidentalis_3827	KY231590
ITS-142.sqn E_oirensis_3924	KY231591
ITS-142.sqn E_paipana_3787	KY231592
ITS-142.sqn E_pescana_3652	KY231593
ITS-142.sqn E_pescana_3659	KY231594
ITS-142.sqn E_pisbana_3814	KY231595
ITS-142.sqn E_praefrontina_3832	KY231596
ITS-142.sqn E_praefrontina_3835	KY231597
ITS-142.sqn E_pycnophylla_3718	KY231598
ITS-142.sqn E_pycnophylla_Sang_3720	KY231599
ITS-142.sqn E_pycnophylla_Vser_3719	KY231600
ITS-142.sqn E_raquirensis_3723	KY231601
ITS-142.sqn E_robertii_3888	KY231602
ITS-142.sqn E_rositae_3800	KY231603
ITS-142.sqn E_saboyensis_3782	KY231604
ITS-142.sqn Es_angustifolia_4037	KY231605
ITS-142.sqn Es_biancae_3779	KY231606
ITS-142.sqn Es_caldasii_3901	KY231607
ITS-142.sqn E_schultesiana_CamaSN	KY231608
ITS-142.sqn E_schultzii_3928	KY231609
ITS-142.sqn Es_colombiana_3675	KY231610
ITS-142.sqn Es_corymbosa_3565	KY231611
ITS-142.sqn Es_diazii_3897	KY231612
ITS-142.sqn E_semiglobulata_4071	KY231613
ITS-142.sqn Es_funckii_3882	KY231614
ITS-142.sqn Es_garciae_3580	KY231615
ITS-142.sqn Es_garciae_3715	KY231616
ITS-142.sqn Es_guacharaca_3636	KY231617
ITS-142.sqn Es_insignis_3863	KY231618
ITS-142.sqn Es_manfredii_3780	KY231619
ITS-142.sqn Es_muiska_3673	KY231620
ITS-142.sqn Es_muiska_3741	KY231621
ITS-142.sqn Es_pannosa_3930	KY231622
ITS-142.sqn Es_petiolata_3874	KY231623
ITS-142.sqn Es_pleiochasia_3630	KY231624
ITS-142.sqn Es_pleiochasia_3631	KY231625
ITS-142.sqn Es_purpurascens_3926	KY231626
ITS-142.sqn Es_rabanalensis_3591	KY231627
ITS-142.sqn Es_sanchezii_3848	KY231628
ITS-142.sqn Es_santanderensis_3841	KY231629
ITS-142.sqn Es_sclerophylla_3866	KY231630
ITS-142.sqn E_summapacis_3735	KY231631
ITS-142.sqn E_susensis_3748	KY231632
ITS-142.sqn Es_xbogotensis_3713	KY231633
ITS-142.sqn Es_xcristalinensis_4087	KY231634
ITS-142.sqn Es_xsmithiana_3844	KY231635
ITS-142.sqn E_toquensis_3745	KY231636
ITS-142.sqn E_totensis_3752	KY231637
ITS-142.sqn E_tunjana_3742	KY231638
ITS-142.sqn E_ulotricha_3970	KY231639
ITS-142.sqn E_uribei_3617	KY231640
ITS-142.sqn E_weddellii_3937	KY231641
ITS-142.sqn I_mollis_Ro2758	KY231642
ITS-142.sqn I_scandens_Mv8447	KY231643
ITS-142.sqn L_arboreus_4030	KY231644
ITS-142.sqn L_griffini_3984	KY231645
ITS-142.sqn L_lucidus_3943	KY231646
ITS-142.sqn L_neriifolius_3955	KY231647
ITS-142.sqn L_neriifolius_Sboc_3979	KY231648
ITS-142.sqn L_neriifolius_Stur_3968	KY231649
ITS-142.sqn L_occultus_4013	KY231650
ITS-142.sqn L_occultus_Soro_3892	KY231651
ITS-142.sqn L_pamplonensis_3852	KY231652
ITS-142.sqn L_pamplonensis_3853	KY231653
ITS-142.sqn L_parvulus_3969	KY231654
ITS-142.sqn L_tamanus_3914	KY231655
ITS-142.sqn P_glandulosus_3705	KY231656
ITS-142.sqn R_atropurpurea_4058	KY231657
ITS-142.sqn R_cardonae_3919	KY231658
ITS-142.sqn R_cardonae_3920	KY231659
ITS-142.sqn R_emmanuelis_3974	KY231660
ITS-142.sqn R_floccosa_4065	KY231661
ITS-142.sqn R_jabonensis_3963	KY231662
ITS-142.sqn R_jahnii_4015	KY231663
ITS-142.sqn R_josephensis_4045	KY231664
ITS-142.sqn R_leucactina_4018	KY231665
ITS-142.sqn R_lopezpalacii_3989	KY231666
ITS-142.sqn R_marcescens_4042	KY231667
ITS-142.sqn R_paltonioides_3958	KY231668
ITS-142.sqn S_macroscypha_Nb48638	KY231669
ITS-142.sqn S_parviceps_Mi3029	KY231670
ITS-142.sqn S_pyramidalis_3717	KY231671
ITS-142.sqn T_chardonii_3905	KY231672
ITS-142.sqn T_grandis_3907	KY231673
ITS-142.sqn T_grandis_3908	KY231674
rpl16-144.sqn Ca_badilloi_4046	KY231675
rpl16-144.sqn Ca_badilloi_Vpit_4052	KY231676
rpl16-144.sqn Ca_badilloi_Vpit_4054	KY231677
rpl16-144.sqn C_albarreguensis_KikeSN	KY231678
rpl16-144.sqn Ca_rodriguezii_4055	KY231679
rpl16-144.sqn Ca_tachirensis_4050	KY231680
rpl16-144.sqn C_moritziana_3931	KY231681
rpl16-144.sqn C_spicata_3934	KY231682
rpl16-144.sqn C_thyrsyformis_4012	KY231683
rpl16-144.sqn C_timotensis_3936	KY231684
rpl16-144.sqn E_annemariana_3756	KY231685
rpl16-144.sqn E_arbelaezii_3583	KY231686
rpl16-144.sqn E_argentea_Fph_3570	KY231687
rpl16-144.sqn E_ariana_3820	KY231688
rpl16-144.sqn E_aristeguietana_4081	KY231689
rpl16-144.sqn E_azucarina_3803	KY231690
rpl16-144.sqn E_barclayana_3537	KY231691
rpl16-144.sqn E_barclayana_3566	KY231692
rpl16-144.sqn E_boyacensis_3644	KY231693
rpl16-144.sqn E_boyacensis_3650	KY231694
rpl16-144.sqn E_boyacensis_3657	KY231695
rpl16-144.sqn E_brachyaxiantha_3663	KY231696
rpl16-144.sqn E_brassicoidea_3843	KY231697
rpl16-144.sqn E_cayetana_3578	KY231698
rpl16-144.sqn E_chocontana_3712	KY231699
rpl16-144.sqn E_cleefii_3693	KY231700
rpl16-144.sqn E_congestiflora_3640	KY231701
rpl16-144.sqn E_conglomerata_3880	KY231702
rpl16-144.sqn E_crassa_3646	KY231703
rpl16-144.sqn E_crassa_3664	KY231704
rpl16-144.sqn E_crassa_3778	KY231705
rpl16-144.sqn E_cuniculorum_3932	KY231706
rpl16-144.sqn E_curialensis_3812	KY231707
rpl16-144.sqn E_discoidea_3674	KY231708
rpl16-144.sqn E_discoidea_3804	KY231709
rpl16-144.sqn E_dugandii_3872	KY231710
rpl16-144.sqn E_episcopalis_3817	KY231711
rpl16-144.sqn E_estanislana_3904	KY231712
rpl16-144.sqn E_formosa_3815	KY231713
rpl16-144.sqn E_formosa_Vgig_3811	KY231714
rpl16-144.sqn E_frontinoensis_3831	KY231715
rpl16-144.sqn E_frontinoensis_Be4267	KY231716
rpl16-144.sqn E_grandiflora_3556	KY231717
rpl16-144.sqn E_grandiflora_3595	KY231718
rpl16-144.sqn E_hartwegiana_3732	KY231719
rpl16-144.sqn E_incana_3642	KY231720
rpl16-144.sqn E_jajoensis_4077	KY231721
rpl16-144.sqn E_killipii_3738	KY231722
rpl16-144.sqn E_lopezii_3653	KY231723
rpl16-144.sqn E_lopezii_3677	KY231724
rpl16-144.sqn E_marthae_4063	KY231725
rpl16-144.sqn E_monguana_3765	KY231726
rpl16-144.sqn E_multicongestiflora_3751	KY231727
rpl16-144.sqn E_murilloi_3670	KY231728
rpl16-144.sqn E_murilloi_Valb_3773	KY231729
rpl16-144.sqn E_murilloi_Vigu_3583	KY231730
rpl16-144.sqn E_nana_4005	KY231731
rpl16-144.sqn E_nemekenei_3632	KY231732
rpl16-144.sqn E_nemekenei_3639	KY231733
rpl16-144.sqn E_occidentalis_3827	KY231734
rpl16-144.sqn E_oirensis_3924	KY231735
rpl16-144.sqn E_oswaldiana_3758	KY231736
rpl16-144.sqn E_paipana_3787	KY231737
rpl16-144.sqn E_pescana_3652	KY231738
rpl16-144.sqn E_pescana_3659	KY231739
rpl16-144.sqn E_pisbana_3814	KY231740
rpl16-144.sqn E_praefrontina_3832	KY231741
rpl16-144.sqn E_praefrontina_3835	KY231742
rpl16-144.sqn E_pycnophylla_Sang_3720	KY231743
rpl16-144.sqn E_pycnophylla_Vser_3719	KY231744
rpl16-144.sqn E_raquirensis_3723	KY231745
rpl16-144.sqn E_robertii_3888	KY231746
rpl16-144.sqn E_rositae_3800	KY231747
rpl16-144.sqn E_saboyensis_3782	KY231748
rpl16-144.sqn Es_angustifolia_4037	KY231749
rpl16-144.sqn Es_biancae_3779	KY231750
rpl16-144.sqn Es_caldasii_3901	KY231751
rpl16-144.sqn E_schultesiana_CamaSN	KY231752
rpl16-144.sqn E_schultzii_3928	KY231753
rpl16-144.sqn Es_colombiana_3675	KY231754
rpl16-144.sqn Es_corymbosa_3565	KY231755
rpl16-144.sqn Es_diazii_3897	KY231756
rpl16-144.sqn E_semiglobulata_4071	KY231757
rpl16-144.sqn Es_garciae_3580	KY231758
rpl16-144.sqn Es_garciae_3715	KY231759
rpl16-144.sqn Es_guacharaca_3636	KY231760
rpl16-144.sqn Es_insignis_3863	KY231761
rpl16-144.sqn Es_manfredii_3780	KY231762
rpl16-144.sqn Es_muiska_3673	KY231763
rpl16-144.sqn Es_muiska_3741	KY231764
rpl16-144.sqn Es_pannosa_3930	KY231765
rpl16-144.sqn Es_petiolata_3874	KY231766
rpl16-144.sqn Es_pleiochasia_3630	KY231767
rpl16-144.sqn Es_pleiochasia_3631	KY231768
rpl16-144.sqn Es_purpurascens_3926	KY231769
rpl16-144.sqn Es_rabanalensis_3591	KY231770
rpl16-144.sqn Es_sanchezii_3848	KY231771
rpl16-144.sqn Es_santanderensis_3841	KY231772
rpl16-144.sqn Es_sclerophylla_3866	KY231773
rpl16-144.sqn E_summapacis_3735	KY231774
rpl16-144.sqn E_susensis_3748	KY231775
rpl16-144.sqn Es_xbogotensis_3713	KY231776
rpl16-144.sqn Es_xcristalinensis_4087	KY231777
rpl16-144.sqn Es_xsmithiana_3844	KY231778
rpl16-144.sqn E_toquensis_3745	KY231779
rpl16-144.sqn E_totensis_3752	KY231780
rpl16-144.sqn E_tunjana_3742	KY231781
rpl16-144.sqn E_ulotricha_3970	KY231782
rpl16-144.sqn E_uribei_3617	KY231783
rpl16-144.sqn E_weddellii_3937	KY231784
rpl16-144.sqn I_mollis_Ro2758	KY231785
rpl16-144.sqn I_scandens_Mv8447	KY231786
rpl16-144.sqn L_arboreus_4030	KY231787
rpl16-144.sqn L_griffini_3984	KY231788
rpl16-144.sqn L_lucidus_3943	KY231789
rpl16-144.sqn L_neriifolius_3955	KY231790
rpl16-144.sqn L_neriifolius_Sboc_3979	KY231791
rpl16-144.sqn L_neriifolius_Stur_3968	KY231792
rpl16-144.sqn L_occultus_4013	KY231793
rpl16-144.sqn L_occultus_Soro_3892	KY231794
rpl16-144.sqn L_pamplonensis_3853	KY231795
rpl16-144.sqn L_parvulus_3969	KY231796
rpl16-144.sqn L_tamanus_3914	KY231797
rpl16-144.sqn P_glandulosus_3705	KY231798
rpl16-144.sqn R_atropurpurea_4058	KY231799
rpl16-144.sqn R_cardonae_3919	KY231800
rpl16-144.sqn R_cardonae_3920	KY231801
rpl16-144.sqn R_emmanuelis_3974	KY231802
rpl16-144.sqn R_floccosa_4065	KY231803
rpl16-144.sqn R_jabonensis_3963	KY231804
rpl16-144.sqn R_jahnii_4015	KY231805
rpl16-144.sqn R_josephensis_4045	KY231806
rpl16-144.sqn R_leucactina_4018	KY231807
rpl16-144.sqn R_lindenii_4034	KY231808
rpl16-144.sqn R_lopezpalacii_3989	KY231809
rpl16-144.sqn R_marcescens_4042	KY231810
rpl16-144.sqn R_paltonioides_3958	KY231811
rpl16-144.sqn R_vergarae_3962	KY231812
rpl16-144.sqn S_macroscypha_Nb48638	KY231813
rpl16-144.sqn S_parviceps_Mi3029	KY231814
rpl16-144.sqn S_pyramidalis_3717	KY231815
rpl16-144.sqn T_chardonii_3905	KY231816
rpl16-144.sqn T_grandis_3907	KY231817
rpl16-144.sqn T_grandis_3908	KY231818
