# Supplementary material for: Geography shapes the phylogeny of frailejones (Espeletiinae Cuatrec., Asteraceae): a remarkable example of recent rapid radiation in sky islands
Source: PeerJ. 2017 Feb 2;5:e2968. doi: 10.7717/peerj.2968 (PMC5292030; doi:10.7717/peerj.2968)
Supplement: Supplemental Information 2 — Zip file contains all the alignments (nexus format) and trees (.tre format); also, a table with the geographic coordinates and the input tree (.gtm) for the GenGIS analysis. [file peerj-05-2968-s005.zip]

Archive with 26 entries (23 files):
- Supplemental_Files/
- Supplemental_Files/.DS_Store
- __MACOSX/
- __MACOSX/Supplemental_Files/
- __MACOSX/Supplemental_Files/._.DS_Store
- Supplemental_Files/FIG2_Alignment_AFLPs.nex
- __MACOSX/Supplemental_Files/._FIG2_Alignment_AFLPs.nex
- Supplemental_Files/FIG2_Tree_AFLPs_onME_MP_ML.tre
- __MACOSX/Supplemental_Files/._FIG2_Tree_AFLPs_onME_MP_ML.tre
- Supplemental_Files/FIG3_Alignment_ETS_ITS.nex
- __MACOSX/Supplemental_Files/._FIG3_Alignment_ETS_ITS.nex
- Supplemental_Files/FIG3_tree_ETS_ITS.tre
- __MACOSX/Supplemental_Files/._FIG3_tree_ETS_ITS.tre
- Supplemental_Files/FIG4_Alignment_ETS_ITS_rpl16.nex
- __MACOSX/Supplemental_Files/._FIG4_Alignment_ETS_ITS_rpl16.nex
- Supplemental_Files/FIG4_tree_ETS_ITS_rpl16.tre
- __MACOSX/Supplemental_Files/._FIG4_tree_ETS_ITS_rpl16.tre
- Supplemental_Files/FIG5_Alignment_ETS_ITS_rpl16_AFLPs.nex
- __MACOSX/Supplemental_Files/._FIG5_Alignment_ETS_ITS_rpl16_AFLPs.nex
- Supplemental_Files/FIG5_tree_ETS_ITS_rpl16_AFLPs.tre
- __MACOSX/Supplemental_Files/._FIG5_tree_ETS_ITS_rpl16_AFLPs.tre
- Supplemental_Files/FIG6_GenGIS_input_Locations_Espeletiinae.csv
- __MACOSX/Supplemental_Files/._FIG6_GenGIS_input_Locations_Espeletiinae.csv
- Supplemental_Files/FIG6_GenGIS_input_tree.gtm
- __MACOSX/Supplemental_Files/._FIG6_GenGIS_input_tree.gtm
- __MACOSX/._Supplemental_Files
