# Supplementary material for: Geography shapes the phylogeny of frailejones (Espeletiinae Cuatrec., Asteraceae): a remarkable example of recent rapid radiation in sky islands
Source: PeerJ. 2017 Feb 2;5:e2968. doi: 10.7717/peerj.2968 (PMC5292030; doi:10.7717/peerj.2968)
Supplement: Supplemental Information 2 — Zip file contains all the alignments (nexus format) and trees (.tre format); also, a table with the geographic coordinates and the input tree (.gtm) for the GenGIS analysis. [file peerj-05-2968-s005.zip › Supplemental_Files/FIG2_Alignment_AFLPs.nex]

#NEXUS 

Begin data;
	Dimensions ntax=134 nchar=1665;
	Format datatype=standard symbols="01";
	Matrix
C_moritziana_3931          01100000000000000000100001000000000000110000000000000000000010010000100000010010001010010?00000110010000000000000000?010?0000000001100000100000010100000001000100000000100000010000000001001100100?0001000001100000000000000110000000000000000000000000000000100000100100000000000000000100000000000000000000000101001001010001000101001000000000000000000010000000000000000000000000000000000001000000000000000000001010000000010100010100110100011000000000000000000000000000?0010000000001000000000000000000000000000000000000010000000000000000000000000001000000000?00000000000000100010000000000000000000000000000000000100000001000100000000000000000000000000000000001000000000000000?0000000000000?000100001000000000000?0000000000000000000000000000000000000000000000000000000000000000000000000001010000000000000000000000000000000000000000100101011001110000000000000110001000001000010000000000000000000000000?000000?000000000000000000000000000000000000000000000000000000000000000000000000000000000000000000000000000000000000?00000000000000000000000000000000000000000000000000000000000000000000000000000000000000000000000000000001000010000000001000000000000000000000000010000000000100110000000110000100101000000000001100000?0000000000000000000000000000000000000000000000000000000000000000000000000000000000000000000000000000000000000000000000000000000000000000000000000000000000000000000000000000000000000000000000000000000000000000000000000000000000000000000000000000000000000000000000000000000000000000000000000000000000000000000000000000000000000000000000000000000000000000000000000000000000000001000000011000010000000000000000000000000000000000?00000000000000000000000000000000
C_spicata_3934             0110010000000000000000000100000100?0001100001000000100000000000100001001001100000010000000000000100000000000000000000010000000000???0?0?0??0???0?0??????????00??????0???0??????0????0???000010010000001000001100000000000000110000000000000000000000000000001100000000100000000000000000100000000000000000000000001001001010001101101011000000000000000001000010000000?001?000000010000000000000100000000000000000001101101100011010111010100111111001001101?100010100011000000000100000000010?00110000000100000000000000001000100100000000000000000000000000011000010010010000000000001000100000000000000000000000000000100001000000000?000000000000000000000000000000000000000000000000000000000000000000000000000000000000000000000000?0000000001100000000000000?0000000000000000000000000?111011000000000100000000000000000000000000000000000000001010111101000111100?0000001001100010000?10000100000000?0001000000?00000000000001100010?01000000000000000000000000000000000000000000000000000000100000?000000000000000010000000000000000000000000000000000001000000000000011000?0001000000?0?00000010000000000000000000000000000000000000000000000001?000001000000000000000000000000000000000000000000000000000000000000000000000000000000000000000000000000000000?011100101000?0?00010100?0??0001000000000?0000000010001000?000000000?000000?00000000000000000?0000000000000000000000000000000010000?000000000000000000000000000000000000000000000000100000000?0000?0000000000000010000000000000000000000000000000000000000000000000000000000000000000000000000000000000000000000000000000000000000000000000000000000000000000000000000000000000000000000000000000000000000000000000000000000000000000000000000000000000000
C_thyrsyformis_4012        111001100000000000000000011000010000001100000000000100000000100100001001000100000000000000000000000000000000000000000000000000000100000000000000000000000000000000000000000000000000000000001001000000000000110000000000000001000000000010000000000000000000010000000010000000000010001010000000000000000000000000100100101000110110100101001001010001000100001000000100010000100010000000000010100100000000000000100011011010010010001010110001111000001101000000000010100000000011000000100000001000000000000001100000000000000010000000001000000000000000001100001000001000000000000101010100000000001000000000000000001000110000100100000000000000000000000000000000000000000000000000000000000000000000000000000000000000000000000000000000000100000000000000000000000000000000000000000011101000000000000000000100000000000000000000000000000000001001110100011000000000000001100000000010000000000000000000000000000000000000000001100011000000000000000000000000000000000000000000000000000000000000000000000100000010000000000010000000001000000000000001001000000000011000000010000000000000001010010000001101100000000000000000000000000000000100001000000000100000000000000000000000001001000000010010000001111000010010100000000000001000000000000000000000011100111001000000101010000000110000000000000000010001000000000000000001000000000000000000000000000000000000000000000000000000000000000000000000000000000000000000000000000000000000000000100000000000000000000010000000000000000000000000000000000000000000000000000000000000000000000000000000000000000000000000000000000000000000000000000000000000000000000000000000000000000000000000000000000000000000000000000000000000000000000000000000000000000
C_timotensis_3936          111100100000100000000100001000010000001100001000000000000000100100001001000100000010000100000000000000000000000000000010000000000011000100000000000000000000000000000000000000000010000011010001000001100000110000000000000011000000000000000000000000000000000000000010000000000000000010000000000000000000000000100100111010000010101100001000000001000000001000000000010000000010000000000000000000000000000001011101001100111010111011000110110001001100011001010000100000000000000000001000001000000110000000000000000100000010000000000000000000000000001100001000000000000000000100000000000000010000000000000000000000110000100100000000000000000000000000000000000001000000000000000000000000000000000000000000000000000000000000000000000110000000000000000000000000000000000000000010101100000000000000000000000000000000000000000000010000101001110000011110000000000101000010000000000000000000000000000000000000000000000000100011000000001000000000000000001000000000000000000000000001000000000000000100010010000000000000000000000000000000000001000000000000011000000010000010000000000000000000001000000000000000000000000000000000000100001000000000100000000010000000000000001001000000010110100000111001010010100000000000011000000000000000000000000100101000000000000000000000000000000000000000010001011000000000000000000000000000000000000000000000000000000000000000000000000000000000000000000000000000000000000000000000000001000000000000000000000000000010000000000000000000000000000000000000000000000000000000000000000000000000000000000000000000000000000000000000000000000000000000000000000000000000000000000000000000000000000000000000000000000000000000000000000000000000000000000000000
Ca_badilloi_4046           111000000000000000000000010000010000000100000000000000000000000100001000000?00????0??????????0???????0????0???0???????????????0?????0?0?0??0???0?0??????????00??????0???0??????0????0???0????0???0?????0???0?00???????00???????00???00??0000000000000000000000000000001000000000001000101000000000000000000000001010010110100010001010110110100100001100010100100000000000000000001000000000000111100000000000000001110010101010101010110000001001100000110000000100000101000000000000000000000001000000000000000000000000000000001000000000000000000000000000000000000000000000000000000000000000000000000000000000000000???0??0????????0??00???0?0?00??0??0?0??????????????0????????????0000000000000000000000000000000000000000000??0????00??0??00?????00?????0??0?000??????????????0?????100100000000000000000000000000000000000000000000000000000000001010100000000000000000010000000000000000000000000000000000000000000000000000000000010000000000000000000000000000000000000000000000000000000000000000000000000000000000000000000000000001000000000000000000000000000001000000010000000000000000000000000000000000000000000000000000000000000000000000000000000100000000010000000000000001000000001010010100000010000000000000000000000000000000100000000001000000100000000000000000000000000100000000000000000000000000100000000010000000000000000000000000000000000000000000000000000000000000000000000000000000000000000000000000000000000000000000000001000000000000000000000000000000000000000000000000000000000000000000000000000000000000000000000000000000000000000000000000000000000000000000000000000000000000000000000000000000000000000000000000000000000000000000000000000000000000000000000000000000000000
Ca_badilloi_Vpit_4052      1110110001000000000000000100001100000001000010000100000010000011000010010111000011100000000000000000000000000000000100100000000010110100100001000100000000100000000000100000000010000011110001010000001000001100000000000010110000000000000000000000000100000000000100000000000000100010100000000000000000000000101001101010001101100001000010001000000000000010000000000000110000100000000000010100000000000000000111000110100010101011101000100110000010000000000000011000000000000010000000000110000000000000000100000000000????0???0??????0??0?00?????????0??????00??000????????????0?0???0????????00???????????00???0???0??0????????0??00???0?0?00??0??0?0??????????????0????????????????000000?0?0??0??00??0?0??0?0??0???0??0?0??0????00??0??00?????00?????0??0?000??????????????0??????00000?00000?000?0?00?0?????00?0???000???0??0??????????????1011011100001000000000001001000000000000000000000000000000000010000000000000010000000000000000000000000000000000000000000000000000000000000000000000000000000000000000001100000000000000000000000000000000000000000000000000000000111100000000000000000000000000000000000000000000000000000000000000000000000000100000000010000000000000001000000011010110111000111010000010100000000010100000010100000000001000000000000000000000000000000000000000000000000000000000000000000000000000000000000000000000000000000000000000000000000000000000000000000000000000000000000000000000000000000000000000000000000000000000000000000000000000000000000000000000000000000000000000000000000000000000000000000000000000000000000000000000000000000000000000000000000000000000000000000000000001000000000000000000000000000000000000000000000000000000000000000000000000000000000
Ca_badilloi_Vpit_4054      1110010001000000000000000100001100100001000010000100000010000011000010010110000011100001000000000000000000000000000100100000000011100100100001000100000000100000000000100000000010000011101001010000011000001100000000000010110000000000000000000000000000000000000100100000000000100010100000000000000000000000101001001010001101101001000010001000010001000010000000000000010000100000000000011110000000000000000111010110101010101011101000100110000011000000010000011000000000000010000000000110000000000000000100000000000????0???0??????0??0?00?????????0??????00??000????????????0?0???0????????00???????????00???0???0??0????????0??00???0?0?00??0??0?0??????????????0????????????000000000000000000000000000000000000000000000000000000000000000000000000000000000000000000000000000011101000000000000000001001000000000000000000000000000000001011010100001100000000000001100010000010000000000000000000000010000000000000010000000000000000000000000000000000000000000000000000000000000000000000000000000000000000001100000000000000000000000000000000000000000000000000001000100000000000000000000000000000000000000000000000000000000000000000000000000000100000000010000000000000001000000011010111111001111010001110100000000010101000010100000000001????0?0????0??????????????????????0?????????????????????????????0??????00???????????????00000000000000000000000000000000000000000000000000000000000000000000000000000000000000000000000000000000000000000000000000000000000000000000000000000000000000000000000000000000000000000000000000000000000000000000000000000000000000000000000000000000000000000000000000000000001000000000000000000000000000000000000000000000000000000000000000000000000000000000
Ca_rodriguezii_4055        01100000010000000000000001100011000000010000100000000000000000110000100100010010001000010000000010000000000000000000001000000000001000001000010000000000000000000000000000000000000000001111010100000100000011000000000000001100000000000000000000000000001001000001001000000000001000101000000000000000000000001010011010100011001010010000100000000100010000100000000000000100000000000000000011100000000000000001010100111000101000111001000001100000110000000000000100000000000000100000000000000000000000000000000000000000001000000000100000000000000000000000000??000????????????0?0???0????????00???????????00???0???0??0????????0??00???0?0?00??0??0?0??????????????0????????????000000000000000000000000000000000000000000000000000000000110000000000000000000000000000000000000000110101000000000000000000000000000000000000000000000000000001011010100001100000000000001100010000000000000000000000000001000000000000000000000000010000000000000000000000000000000000000000000000000000000000000000000000100000011000000000000000000001000000000000001000000000000011000000010000000000000000000000000000000000000000000000000000000000000000100001000000000100000000010000000000000001000000001010010001000010000000010000000000000000000000000000000000000011110101001000001011011100000110000000010000000000000000101000000010000000100000000100000000000000000000000000000000000000000000000000000000000000000000000000000000000000000000000000000000000000000000000000000000000000000000000000000000000000000000000000000000000000000000000000000000000000000000000000000000000000000000000000000000000000000000000000000000000000000000000000000000000000000000000000000000000000000000000000000000000000000000
Ca_trujillensis_3980       011100000011100000000100010000110000000100001000000100001000000101001001001110101110111100000000010110100000100000001111101001000111010010000110110110000000000001000111011001000001011011001001000001100000110000000000001111000000000010000000010001010000000000011010000000000010000010000000000000000000000000100111101001110100100100000000000001011101001000000000000001000000000000000110010000000000000000000101000010001010000010000011011000000000000000000001000000000000001000001000000000000000000000000000000000000010000000000100000000000000001100000000101000000000000000000000100000010000000000000000010000110000110110110000101000010000010000001001000001000000000000010000000000000000000000000000000000000000000001000000000010000000000000100000000000000000000000000011101000110000000000001000000000000001000000000000010000001001010000001000000000000001000010000010000000000101100000000001000000000000000000000010000000000000000000000000000000000000000000000000000000000000000001000100000010000000000000000000000001000000000001000000000000001000000010000010000000000001000000001000100000000000000000000000000000000000001000000000100000000010000000000000001001000000010010000000011000000010100000000000000000000000000000001001001101101001000001000001000001010010000000000000000000000000100000010000000001001000000100000000000000000000000000000000000000000000000000000000000000000000000000000000000000001000000100000000000000000000000010000000000000000000000000000001000001000110000000010010000000001001000000000001100000000100000000000000000000000001000000000000000000000000000000000001010000000101100001101010010101000000100001000101000000000000100100000000001000010
E_annemariana_3756         000000000000000000000000000000000000000000000000000000000000000000000000000000100000000000000000000000000000000000000000000000000000001000000000000000000000000000000000000000000000000000010100000000000000110000000000000000100000000010000000000000000000000000000000000100000100000010001000000000000000000000100001100000100000000000001000000000000000000000010000000000000000000000000000000000000000000000000000000000000000000010010100000000000000000010100000000000000010000000001000000000110000000011000000000000000100000000000000010000000001000000000000000000000000000000000000010000000011000000001100000000000000010000000000000000000000000000000000000001000000000000000000000000000000000000000000000000000000000000000000000000000000000000000000010000000000000000000000001000110000011100000000000000000000000000000000000000001011000001001100000000001100100000000000000000000000000000000000000000000000001100000000010000000000000000000000000010000000000000000000000001010000000000000000000000000000000000000000000000000000000000000000000000000000000010000000000000000001000000000000000000000000000000000000000000000000000000000000110000000000010000000000000100000000000010000000000000000000000000000000000000000000000000000100000000000000000100000000100000000000000000000000100010000000000000000000000000000000000000000000000001000100010000000000000000001000000000000000000000000000000000000000000000000000000000000000000000000000100000000000000000010000000000000000000100000000000000000000000000000100000000000010000010000000000000000000000000100000000000100000000000000000010000000000000000000000000000000000000000000000000000000000000000000000000000000000000000000
E_arbelaezii_3668          011100000000000000000000000100010000000000000000000000000000000000000000000?00??0?0?00??000?0????0?00?0?0000000000000?0?0?00?0?00??000?00?0????0?000??00?0?000?000000??0?000000?0000?000000??00??0?0?????0???0???0??000???0??????000??00000000000000000000000000000000100000000001000000100000000000000010000000001000111010000000001000000000000000000000000000000000000000000000000000000000000110000000000000001001010010001010101101100101000100010010000000110000000000001000100000000010000000000000000000000000100000000?0?0?000000?0000000?00000000?0000000000000000000?0?00?00?00?00?000?00000000??0000?000?000000??00?0?00??00000??00000??00?00000000000000000000000000000000000000000000000000000000000000000000000000000000000000000000000000000000000000000000000000000000000000011101000110000000000000000000000000000000000000000000000001011011001001100000010000101110000000010000000000000000000000000000000000000000000000001010000000000000000000000000000000000000000000000000000000010000001000000000010000000000000000000000000000000000001000100000000001000000010000000000000000000000000000000000000000000000000000000000000000000001000000000110000001010000000000000001010000001000010101000010010000010000000000000000000000000000000000000010000000000000000000000000000011100000000010000000000000000000000000000000000001000010000000000000000000000000000000000000000100000000000000000000100000000000000000000000000000001000000000000000000000000000000000000000000000000000000000000000000000000000000000000000000000000000000000000000000000000000000000000000000000000000000000000000000000000000000000000000000000000000000000000000000000000000000000000000000000000000000000000000000000
E_argentea_Fph_3551        1110000000000000000000000000000000000000000000000000000000000000000000000000100000100000000000000000000000000000000000000000000000000000000000000000000000000000000000000000000000000000000000000000000000001100000000000000000000000000100000000000000000100000000100100000000001000000100000000000000010000000001000111010011100001001001000000000010000000100000000000000000000100000000000001111000000000000011001001000100010100000000000000110100010000000100000010000000000000000000011000000000000000000000000100000000?0?0?000000?0000000?00000000?000000000000000000000000000000000000000000000000000000000000000000010100000000010000000000000000000000000000000000000000000000??0?000?00?0??0000000?0?00??0????000?00?00000000000000000000000000000000000000000000000000000000000000101010110000000100000000000000000000000000000000000000001011010101101100000000001101110010000110000000000000000000000000000000000000000000000000110000000000000000000000000000000000000000000000000000000010000001000000000010000100000000000000000000000000000000000100000000001000000010000000000000000000000000000000000000000000000000000000000000000000000000000001000000000010000000000000001000000000011011000000101000110010100000001000000000010000000000000000001101100000000000000000000000100000000000000000000010000000000000000010000000000000010000000000000000000000000000000000000000100000001000000000000000000000000000000000000000000001000000000000000000000000000010000000000000000000000000000000000000000000000000000000000000000000000000000000000000000000000000000000000000000000000000000000000000000000000000000000000000000000000000000000000000000000000000000000000000000000000000000000000000000
E_argentea_Fph_3570        111000000000000000000000000000000000000100000000000000000000000000000000000000000010000000000000000000000000000000000000000000000100000000000000000000000000000000000000000000000000000000000101000000000000110000000000000000000000000000000000000000000000000000000000000000000100000010000000000000001000000000100011101001110000000100100000000001000000010000000000000000000000000000000000111100000000000001000101101010111010010110000000010001001100000010000000000000000000000000001100000000000000000000000000000000000000000000000000000000000000000000000000000000000000000000000000000000000000000000000000000000010100000000010000000000000000000000000000000000000000000000000000000000000000000000000000000000000000000000000000000000000000000000000000000000000000000000000010101010110000000100000000000000000000000000000000000000001011010101101100000010001101110010000110000000000000000000000000000000000000000000000000110000000000000000000000000000000000000000000000000000000000000001000000000010000100000000000000000000000000000000000100001000011000000010000000000000000001000000000000000000000000000000000000000000000000001000000000110000000010000000000000001000000001001011000000011010000010100000000000000000000000000000000000001101100000000000000000000000000000000000000000000010000000000000000010000000000000010000000000000000000000000000000000000000100000001000000000000000000000000000000000000000000101000000000000000000000000000010000000000000000000000000000000000000000000000000000000000000000000000000000000000000000000000000000000000000000000000000000000000000000000000000000000000000000000000000000000000000000000000000000000000000000000000000000000000000000
E_argenteaXbarclayana_3569 000?000??000?000?0??0?000????????00?00??0???0??????0??0???000???000???00???1100000100010000000000000000000000000000000000000000001100000010000000000010000000000000000001000000000000000000001010000001000001100000000000000001000000000000000000000000000000000000000100000000001000000100000000000000010000000001000111010011100001011000000000000000000000100000000000000000000100000000000001010000000000000000001010110101110101101100100100110110011101100110000011000001000100000000011000010000000001000000000101000000?0?0?000000?0000000?00000000?000000000000000000000000000000000000000000000000000000000000000000000000000000000000000000000000000000000000000000000000000000000000000000000000000000000000000000000000000000000000000000000000000000000000000000000000000000000001101000000000000000000000000000000000000000000000000000001011110001101101001010001101111000000110000000000000000000000000000000001100000000000000110000000000000000000000000000000000000000000000000000000010000001000000000010000100000010000000000000000000000000000000000000001000000010000000000000000000000000000000000000000000000000000000000000000000000000000000000000010000000000000000001000000000000000000010000001000000000101010000000000000000000000000000001101100000000000100000000000100000000000000000000010000000000000000010000000000000000000000000001000000000000000000000000000100000001000000000000100000000000000000000000000000011000000000000000000000000000010000000000000000000000000000000000000000000000000000000000000000000000000000000000000000000000000000000000000000000000000000000000000000000000000000000000000000000000000000000000000000000000000000000000000000000000000000000000000000
E_ariana_3820              000?000??000?000?0??0?000????????00?00??0???0??????0??0???000???000???00???1000000000000000000000000000000000000000000000000000001000000000000000000000000000000000000000000000000000000000011000000100000101100000100000001111000000000100010000001010000010000011110100000000001000000100000000000000011000000001000101010010000100001000010000000000000000010000000000001001000100000000000000010000000000000010000010010101110100101100000100110110011001000000000000000001000000000000010000000000000010000000000000000000?0?0?000000?0000000?00000000?0000000000000000000?0?00?00?00?00?000?00000000??0000?000?000000??00?0?00??00000??00000??00?00000000000000000000000000000000000000000000000000000000000000000000000000000000?0??0???0???00??0?00????00??????????000??00000?????000000101010000000001000001000000000000010000000000000000000000000100000001000010010000101000000000000000100000000000000000000000000000000000000000000110000000000000000000000000000000001000000000000000000000000000001000000000010000000000000001001000000000000010001000000000100010000000010000000000010000000000000000000001000000010000000000000100000000000001000000000000000000000000000000000000100000001000011000010001001010000100000010010000000001001000000110001001101100000000000100000000100010000000000000000100100000000000000001000100000000000010000000000100000000000000000000000000000100000000000000001010000000000000000000000000000001011100000010000001000001000000000000000000000000000000000000000000000000000000000000000000000000000000000010000000000000000000000000000000000000000000000000000000000000000000000000000000000000000000000000000000000000000000000000000000000000000000000000000000000000
E_azucarina_3803           000?000??000?000?0??0?000????????00?00??0???0??????0??0???000???000???00????00??0?0?00??000?0????0?00?0?0000000000000?0?0?00?0?00??000?00?0????0?000??00?0?000?000000??0?000000?0000?0000001000000000000000000000000000000000000000000000000?000???????00????0000???0???00???00000000000000000000000000000000000001000001000000000000000000000000000000000000000000000000000000000000000000000001000000000000000000000000000000000000000000000000000000000000000000000000000000000000000000000000000000000000000000000000000000?0?0?000000?0000000?00000000?0000000000000000000?0?00?00?00?00?000?00000000??0000?000?000000??00?0?00??00000??00000??00?000000000000000000000000000000000000000000000000000000000000000000000000000000000001000000000000000010000000000000000000000000000000000000000000000000000000000000000000000000000000000000000000010110001010011000001000000010010001000000000000000000000000000000000000000000000000000000100000000000000000000000000000000001100000100000000000100000000000000000001000000000000000000000000000000000000000000000000000000000000100000000000000000000000000000000000000000000000000000000000000000000010000000000000000000000100000000000000000000000110101000000100000101000001000100100001000000011000000000000001111000110000000000000000001010000000110000101010100000000000000000000000000000000100000000000000000000000000000000000000001000000010000000000000000000000000000000000000000000000000010000000000000000000000000000000000000000000000000000??????0?????0???????????????????????????0???0????????????????????????????????????0?????0?0???????????????????????????????0????????00???????????????0???????0??????????0????????????????????????????????????
E_barclayana_3566          000000000000000000000000000000000000000000110100000000000000000000000000000?00??0?0?00??000?0????0?00?0?0000000000000?0?0?00?0?00??000?00?0????0?000??00?0?000?000000??0?000000?0000?000000??00??0?0?????0???0???0??000???0??????000??000000?000???????00????0000???0???00???00000000000000000000000000010000000001000001000000000000000000000000000000000000000000000000000000000000000000000000000000000000000010001010010101110101101110100100100110011101010100001001100001000110000010111000010000000001000000000101111010?0?0?000000?0000000?00000000?000000000000000000000000000000000000000000000000000000000000000000000000000000000000000000100000000000000000000000000000000000000000000000000000000000000000000000000000000000000000000000000000000000000000000000000000000000000011101000110000000000000000000000000000000000001000000000001011010001001100001110000101110010000010000000000000000000000000000000000100000000000000???00??0??000?0??000?00?00?0???000?????0?0??0?0????????????00???00?????0?????0?0????0?????????????????0????0???0?0?0?????0??????0?????0???0???0??0???0?00?????0?000????0???000000000000000000000000000000000000000000000110000001010000000000000001000000001000010000000000010000110000000000000001000000000000000000000000000000000000000000000000000000000000000000000000000000000000000000000000000000000000000000000000000000000000000000000000000000000000000000000000000000000000000000000000000000000000000000000000000000000000000000000000000000000000000000000000000000000000000000000000000000000000000000000000000000000000000000000000000000000000000000000000000000000000000000000000100000000000000000000000000000000000000000000000000000000000000000000000000000
E_boyacensis_3644          111001000100000000000000000001010001001100010110110001010000000100001100000?00??0?0?00??000?0????0?00?0?0000000000000?0?0?00?0?0011000000000000000000000000000000000000000000000000000000001110100000100000011000000000000001100000000000000?000???????00????0000???0???00???00000000000000000000000000000000000001000011000000000000000000000000000000000000000000000000000000000000000000000000110000000000000001001010110101110110101100001001110100011000000100000010000000000000000000010010000000000000000000000100000000?0?0?000000?0000000?00000000?000000000000000000000000000000000000000000000000000000000000000000000000000000000000000000000000000000000000000000000000000000000000000000000000000000000000000000000000000000000000000000000000000000000000000000000000000000000011101001010000000100000000000000000000000000000000000000001011010001001100000110001101110010000100000000000000000000000000000000000000000001000000110000000000000000000000000000000000000000000000000000000010000001000000000010000000000000000000000000000000000001000000100000011000000010000000000000000000000000000000000000000000000000000000000000000000000000000000110000000010000000000000001000000001000011100000111010000010100000000000000000001000000000000000001101100000100000000000000000000000000000000000000010000000000000000010000000000000010000000000000000000000000000000000000000100000001000000000000000000000000000000000000000000001000000000000000000000000000000000000000000000000000000000000000000000000000000000000000000000000000000000000000000000000000000000000000000000000000000000000000000000000000000000000000000000000000000000000000000000000000000000000000000000000000000000000000000000
E_brachyaxiantha_3663      1110010000000000000000000000000100000001000000000000000000000001000010000001000000100000000000100000010000000000000000000000000001100000010000001000000000100000000000101000000100001000000011010000001000001100000100000000111000000000100000000000000000000000000100100000000001000000100000000000000000000000001000111010000000000000000000000000000000000010000000000000000000000000000000000110000000000000010001010010001110110101100001000110110010000000000000000000010000000000000010000000000000010000000000000000000000000000000000000010000000000000000000000000000?0?00?00?00?00?000?00000000??0000?000?000000000000000000000000000000000000000000000000000000000000000000000000000000000000000000000000000000000000000000000000000000000000000000000000000000000000000000000000010001100100000000000010100000000000100000000000000000000000001010101001100000110001101100010000010000000010000000000000001010000000000000000000100110000000000000000000000000000000000000000000000000000000000000001000000000010000100000000000000000000000000000001000000100100011000000010000000000000000000000000000010100000000000000000100000000000000000010000000101010000000010000000000000001010000000011011000000100010000010100100000010000000000000000100000000010100101000100000000010000010100000000000000000100010000000000000001010100010000100010000000000000000000000000000000000000000100000001000100001010000000000000010000010000000001011000000010000010011000011100000000000001000000000001000000000000000000000000000000000000000000000000000000000000000000000000000000000000000000000000000000000000000000000000000000000000000000000000000000000000000000000000000000000000000000000000000000000000000000
E_brassicoidea_3843        111000000000000000010000010100010000000000000000000000000000000100001000000100000010000100000000000000000000000010100000000000000101000100000000000001000000000110000000000000000000000000011101000000101000110000010000100011100000000000000000000000000000000000010010000000000010000010000000000000000000000000100011101000100000100000000000000010000000001000000000000000000000000000000000000000000000000001001101101010111010110110010100011010001101000000010000100000000000000000001000000000000100100000000000000000010010000000000000000000000000000100000000001000000001000000001000000001010000000000000000000000100000010100000000000000000000000000000000000000000000000000000000000000000000000000000000000000000000000000000000000000010000000100000000000000000000000000000100101000000000000000000010000001000000000001000000100100001100010110001000000000001101100000000000001000000000000000000000000000000000000000000011000000000000000000000000000000000000000000000000001100001010100000000000000010000000000000000100000000000000000001000000000000011000000010000000000100000000000000000000000000000000000000000000000000000000001000000101110000000010000000000000001000000001010011101000000010000010000000000000000000000000000000000000001001100000000000000000000000000000000000000010010101000000000010010000001000000000010000000001000000000000000000000000000001100000000000000001000000001000000000000000000000000000000100000000000000000000000000000000000000000000000000000000000000000000000000000000000000000000000000000000000000000000000100000000000001000000000000000000000000000000000000000000011000000000000000000000000000000000000100000000000000000000000000000000000000000
E_cayetana_3578            111001000000000000000000000100010000000100000000000000000000000100001000000110000010000000000000000000000000000000000000000000000110000001000010000001000000000000000000100000000000000000011101000000100000110000000000000001100000000010000000001000000000000000010010000000000100000010000000000000001000000000100000101000000000000000000000000000000000001000000000000000000000000000000000011100000000000001000101011000111010010110000100011010001100000000000000000000100000000000001000000000000000100000000000000000000000000000000000000000000000000000000000000000000000000000000000000000000000000000000000000000010000010000000000000000000000000000000000000000000000000000000000010000000000000001001001000000000000000001000010000010000000100000001010001000100000011010000111101000110000000010000000000000000100000000000001000000001011010101001100000010001101100000001010000000000000000000000000000000000100000000000000110000000000000000000000000000000000000000000000000000000000000000000000000010000110000000000000000000000000000001000010100100011000000010000000000000000001000000000000000000000000000000000000000000000000001000000100000000000000000000000000000010000000000000001000010010000000000000010000000000000000000000000000000000000000000000000000000000000000000000000000000000000000000001000000000000000000010000000000000000101000000000100000000000100000000000000000110110000011000010000000000000001011100001010000011110001001011010100011000000000010000011111011010001101110010101000011110000101000011110000000000000000010010100010100000000000000100001000000000000000000010000000000100100000000000000000000100001000100000101001111010000100000000000110001000000101
E_chocontana_3712          000?000??000?000?0??0?000????????00?00??0???0??????0??0???000???000???00????00??0?0?00??000?0????0?00?0?0000000000000?0?0?00?0?00??000?00?0????0?000??00?0?000?000000??0?000000?0000?0000000000000000000000011000000000000000000000000000000?000???????00????0000???0???00???0000?0???0??0????00???00?0????0??000??0?0001000000000000000000000000000000000000000000000000000000000000000000000000000000000000000010001011110101110100101100001100110010011000000100000010000001000000000000011000000000000000000000000101000000?0?0?000000?0000000?00000000?0000000000000000000?0?00?00?00?00?000?00000000??0000?000?000000??00?0?00??00000??00000??00?00000000000000000000000000000000000010000000000000000000000000000000000000000000000000000000000000000000000000000000000000000000000000000101001000000000111000100000000000000000000000000000000000100110000001100110011010100011001100110000001000000000100000000000000000000000000000000???00??0??000?0??000?00?00?0???000?????0?0??0?0????????????00???00?????0?????0?0????0?????????????????0????0???0?0?0?????0??????0?????0???0???0??0???0?00?????0?000????0???000000000000000000000000000000000000000000000110000000010000000000000001000000001000010100000010010000010100000000000000000000000000000000000000000000000000000000000000000000000000000000000000000000000000000000000000000000000000000000000000000000000000000000000000000000000000000000000000000000000000000000000000000000000000000000000000000000000000000000000000000000000000000000000000000000100000000000010000000000000000000000000000000000010010000011100000100100000000000000000000000000000010000010001000110000010000000000000100000010000000000000100000000100000000000000000000000000
E_cleefii_3693             1110010001000000000000000111100100000011000000000010100101000011000010000001001000100000000000000000010000000000000000000000000001000000000000000000000000000000000000000000000000000000000111010000001000011100000100000000111100000000000000000000000000000000000100100000000001000000100000000000000010000000001000111010000000000000000000000000000000000010000000000000000000000000000000000011000000000000000001010110101110101101100001100110010001000000000000010000000000000000000010000000000000000000000000000000000?0?0?000000?0000000?00000000?0000000000000000000?0?00?00?00?00?000?00000000??0000?000?000000000000000000000000000000000000000000000000000000000000000000000000000000000000000000000000000000000000000000000000000000000000000000000000000000000000000000100000011101000010000010001010100010000000000101000000001000000001011010101001100100110001101110000001000000000000000000010000001000000001000001000000000110000000000000000000001000000000000011000000000001000000000000000000000000010000000000000000000000000000000000001000100000000011000000010000000000000000000000000000000000000000000000000000000100100001000000000000000000000001000000000000000000000000000000000000000000000010000100000000000000010101000000010000000001001100000100000010000000010100000000000010000100010000000000000001000000000010000000000000000000000100000000000000000000010000000100000000000101000000000100100001000000000000110101000111000010001001100000010011010000010101001000000010000000000000000000000000000000000000000000000000000000000000000000000000000000000000000000000000000000000000000000000000000000100000000000000000000000000000000000000000000000000000000000000000000000000000
E_congestiflora_3640       1110000000000000000000000000000000000001000000000000000000000000000000000000000000000000000000000000000000000000000000000000000000000000000000000000000000000000000000000000000000000000000000000000000000000000000000000000000000000000000000000000000000000000000000000000000000000001100000000000000010000000000000001000000000000001000000000000000000000000000000000000000000000000000000000000000000000000001000000000000000000000000001000100010000000000001000000000000000000000000000000000000000000000000000000000000000000000000000000000000000000000000000000000000?0?00?00?00?00?000?00000000??0000?000?000000000000000000000000000001000000000000000000000000000000000000000000000000000000000000000000000000000000000000000000000000000000000000000000000110000000000000000000010000000010000000000000000000000000000000000000000000000000001000001000000000000000000000100000000000000000000000000000000000000100000000000000000010001000000000000000000000000000000000000000000000000000000000000000000000010000000000000000000000000000000000001000000000000000000000000000000000000000000000000000000000000000010000000000000000000000000001000000101110000000010000000000000000000000001000010000000000000000000000000000000000100000000000000000001000000000000000000000000000000000000000000000000000000000000000000000000000000010000000000000000000100000000000000000001000000100000000010000000000000000000000100000010000100000010000000000000000000000000010000000000000000000000000000000000000000000000000000000000000000000000000000000000000000000000000000000000000000000000000000000000000000000000000000000000000000000000000000000000000000000000000000000000000000000000000000000000000000000
E_conglomerata_3880        0110000000000000000000000000000000000000000000000000000000000000000010000001000000100010000000000000000000000000000000000000000001110001010000000100010000100011100000110000101001000000010111000000001000001100000000000000011000000000100000000000010000000000000100100000000000100000100000000000000000000000001000111010011111101000001010100000100000000010001000000000111000001000000000010010001110101101110001011010101100101101100000100010110000000000000000000000000000000000000010000000000000000000000000000000000000100000001000010000000110000110010000000010010000000000000000000000001110000000000000100000001000011101000000000000000000100100000100?100001101111111?100000000000000000000000000001000000001000000010000000000000000010000011110010000000000000000000000010010101000010000000000000000000001000000000000000000000100001011010001000100000000000001100000000000000000000000000000000000000000000000000000000000???00??0????0?0????0?00????0?0??00?0??00?0??0?00??????0?????0???00????????????????0???0?????0??????0??0??0?000???0?0??0??00??00?0?????0???0???0????????0????????00????0???0000000000000000000100000000000000001000000101110000000000000000000000001000000001011010001000000000000000001000000000000000000000000000000000000000000000000000000000000000000000000000000000000000000000000000000000000000000000000000000000000000000000000000000000000000000000000000000000000000000000000000000000000000000000000000000000000000000000000000000000000000000000000000000001010101100110010000000111000001010000001000000000010101000100010100000000001010000000000000000000000000000000000000000000000000000000000000000001000000000000000000000000000000000000000000000000000000001
E_crassa_3646              111101000000100000000000000000010000000100000000000000000000001100001000000?00??0?0?00??000?0????0?00?0?0000000000000?0?0?00?0?0000000000000000000000000000000000000000000000000000000000000100000000000000011000000000000000110000000000000?000???????00????0000???0???00???00001000000100000000000000000000000001000111000000000001000000000000000000000000000000000000000000000000000000000000110000000000000010001010111001110101101100001000100110011000000110000000000001000000000000010000000000000010000000000100000000?0?0?000000?0000000?00000000?0000000000000000000?0?00?00?00?00?000?00000000??0000?000?000000??00?0?00??00000??00000??00?00000000000000000000000000000000000??0?000?00?0??0000000?0?00??0????000?00?00000?0??0???0???00??0?00????00??????????000??00000?????000?000?0???000???0???0?0???000???00?0???0?????000?00?0?000?0?1001110001011100000010001101110010000010000000000000000000000000000000000000000000000000110000000000000000000000000000000000000000000000000000000010000000001000000010000000000000000000000000000000000001000000000000001000000010000000000000000000000000000000010000000000000000000000000000000000000000000000110000001010000000000000001000000001000011000000000010000010000000000000000000000000000000000000101000000000000000000000000000000000000000000000000010000000000000100010000000000000000000000000000000000000000000000000000000000000000000000000000000000000000000000000000000000001000000000000000000000000000000000000000000000000000000000000000000000000000000000000000000000000000000000000000000000000000000000000000000000000000000000000000000000000000000000000000000000000000000000000000000000000000000000000000000000000000000000000000000000
E_cuniculorum_3932         0000100001000000000000000100000100100000000000000000000000000001000010000001000000100001000000000000000000000000000000100000000001010000001010000000000000000000000000000000000000000000110100010000000000001100000000000000110000000000000000000000000000000000000100100000000010000001110000000000000000000000101001001010001000101011000000000000000000000010000000000000000000000000000000000000000000000000010111011101000110101111100000100110000011000000100100000000000000000001000010000110000000000000000000000000000000100000000000000000100000000011001010010010000000100001000100000000000100000000000000000110001100001001000000000000000000000000000000000000010000000000000000000000000000000000000000000000000000000000010000000001100000000000001000000000000000000000000000101011000000000000000000000000000000000000000000000000000001111001000110000000000000000000001000000000000000000010100000000000000000000000000000100000000000000000000000000000000000000000000000000000000000000000000001000000100000000000100000000000000000000000010000000001000110001000100000010000100000000100000000000000000000000000000000000000000001000010000000001000000000100000001000000010000000100100101000001110000100101000000000000110010000000000000001000101001010010010000110110000001000000000000000100000010000000000000100000000000000000000100000000000000000000000000000000000010000000000000000000000000000000000000000000000000000010000100000000100000000000000000000000000000000000000000000??????0?????0???????????????????????????0???0????????????????????????????????????0?????0?0???????????????????????????????0????????00???????????????0???????0??????????0????????????????????????????????????
E_curialensis_3812         011000000000000000000000000000000000000000000000000000000000000000000000000?00??0?0?00??000?0????0?00?0?0000000000000?0?0?00?0?00100000000000000000000000000000000000000000000000000000000000100000000000000110000000000000000100000000000000000000000000000000000000000000000000000000000000000000000001000000000100000100000000000000000000000000000000000000000000000000000000000000000000000001000000000000001000101011100111010010110000010011011001100000010000000000000000000000000001000000000000000000000000000000000000010000000001010000100001000000100000000010010000000000000010000000000011000000000000000000000100000111000000000000000000000000001000000000001000101100000??0?000?00?0??0000000?0?00??0????000?00?00000?0??0???0???00??0?00????00??????????000??00000?????000?000?0???000???0???0?0???000???00?0???0?????000?00?0?000?0?1011010101001100000100001101100000000000000000000000000000001001010000000100000000000000???00??0??000?0??000?00?00?0???000?????0?0??0?0????????????00???00?????0?????0?0????0?????????????????0????0???0?0?0?????0??????0?????0???0???0??0???0?00?????0?000????0???000000000000000000000000000001001000000000000110000000000000000000000001001000001000011100100010010010000100000000000000000000000000000001000000000000000000000000000000000000000000000000000000000000000000000000000000000000000000000000000000000000000000000000000000000000000000000000000000000000000000000000000000000000000000000000000000000000000000000000000000000000000000000000000001000100010010000000000000000001000000000000010000000000000000000010001000100000000000000000000000000000000010000000000000000000000010000000000000000000000000000100010000000000000000010000010000000000
E_delicatissima_3577       1110000000000000000000000000000000000000000000000000000000000001000000000001100000100011000001011010000100000000000000000000000001000000000000000000010000000000000000001000000000000000000101010000000000001100000000001000001000000000000000000110000001010000000100100001000001000000100000000000000010000000001000111010000000001000000000000000000000000010000001000000000000000000000000000010000000000000000001010110001110100101100001000100110010000000100000000000000000000000000010000000010000000000000000100010000?0?0?000000?0000000?00000000?000000000000000000000000000000000000000000000000000000000000000000000000000000001000000000000000000000000000000001000000000000000100000000000000000000000000010000000100000000000010000010000000000000010010000000000000000101000011101000110001000010001000000000000000111010001001000001001011000101001100000100001100100000000000000000000000000000000000000110000000000000000000???00??0??000?0??000?00?00?0???000?????0?0??0?0????????????00???00?????0?????0?0????0?????????????????0????0???0?0?0?????0??????0?????0???0???0??0???0?00?????0?000????0???000000000100000000000000000000000001000000000000000100000000000000000000000000000000010000000000000000000000000000000000000000000001000000000000000000000000000000000000000000000000000000000000000000000000000000000000000000000000000000000000000000000000000000000000000000000000000000000000000000000000000000000000000000000000000000000000000000000000000000000000000000000000000000000000000000000010000100011000001001100010100000000000000000000000000001000000000000000110000100001000000000100110000000000000000000000000000000000100001010000000001000100000000000000000000000000000000000
E_discoidea_3674           0110010000000000000000000000000100000000000000000000000000000001000010000001000000000000000000100000000000000000000000000000000000000000000000000000010000000000000000000000000100000000000111010000011000001100000000000000111000001000000000000000000000000000000000100000000001000000100000000000000010000000001000011010000100001000000000000000000000000010000000000000000000000000000000000110000000000000011001010010101110101101100001000100010010000000100000000000001000000000000010000000000000000000000000000000000?0?0?000000?0000000?00000000?0000000000000000000?0?00?00?00?00?000?00000000??0000?000?000000000000000000000000000000000000000000000000000000000000000000000110000000000000000000001000100000000000000000101100000000000001001000001110100010000000000000010000010001000000000001000000000000000000000000100000000000000001011010011001100000010001101100010010110100000010000000000100001010010000100000010000100???00??0??000?0??000?00?00?0???000?????0?0??0?0????????????00???00?????0?????0?0????0?????????????????0????0???0?0?0?????0??????0?????0???0???0??0???0?00?????0?000????0???100000000000000000000000000000000001000000000110000000010000000000000001010000000000011101000010010000010100000000000000000000000000000000000000000000000000000000000000000000000000000000000000000000000000000000000000000000000000000000000000000000000000000000000000000000000000000000000000000000000000000000000000000000000000000000000000000000000000000000000000000000000000000000001000000000010010000000010000000000000000000000000000000000000000000000000000000000000000000000000000000000000110000000001000100000000000000000000000010000100000001000010000000000000000000100000000000100
E_dugandii_3872            111000000000000000000000010000010000000100000000000000000000000100001000000110000010000000000000000000000000000000000000000000000100000000000000000000000000000010000001000000000000000001011100000000100000110000000000000011100000000000000?000??00????0?0?????00?0??0??00?00000100000000000000000000000000000001000011010001000001000000000000000100000000010000000000000000000000000000000000010000000000000010001010010101110100100000000100010110000001000000000000000000000000000000000000000000000000000000000000000000000100000000000000000000000000000000000000000000000000000000000000000000100000000000000000000000000000101000000000000000000000000000000000000000000000000000000000000000000000000000000000000000000000??0????00??0??00?????00?????0??0?000??????????????0?????000000000000000000000000000000000000000000000000000000000001001010101001100000010001100100010000000000000000000000100000000000000000000000000100011000000000000000000000000001000000000000000000000000000000010000000000000000010000000000000000100000000000000000001001000000000001000000010000000000000000000000000000000000000000000000000000000000000000000001000000100110000000010000000000000001001000001011011101000011010000010100000000000000000000000010000000000000100110010000000000000000000000000000010000000100001000100000000010000001000000000000000000000000000000000000000000000000000000000000000000000000000000000000000000000000000000000000000000000000000000000000000000000000000000000000000000000000000000000000000000000000000000000000000000000000000000000000000000000000000000000000000000000000000000000000000000000000000000000000000000000000000000000000000000000000000000000000000000000000000000
E_estanislana_3869         111001000000000000010000010100010000000000000000000000000000000100001000000110000010001100000000000000000000000101000000000000000111000001000010000001001010000010000001000000000100000001011100000000100000110000000100000001100000000000000000000000000000000000010000000000000010000000000000000000000000000000100011101000000000000000000000000000000000001000000000000000000000000000000000001000000000000001000101000010111010010010000010001011000000000000000000000000000100000000001000000000000000000000000000000000000010110000001000000001010000000100000000001000000000010000000000000110010000000000000000000000100000010100000000000000000000000000000000000000000000000000000000000000000000000000000000000000000000000000000000000000000000000000000000000000000000000000000000101000000000000000000000000000000000000000000000000000001111010101101110110000001101110011010000000000000000100010000010000000000000000000000011000000000000000000000000000000000000000000000000000100000000000000000000000010000000000000000000000000000000000001000000000000011000000010000000000000000000000000000000000000000000000000000000000000000000001000000101110000000010000000000000001000000001010010001100000010000010000000000000000000000000000000000000000000000000000000000000000000000000000000000000000000000000000000000000000000000000000000000000000000000000000000000000000000000010000000000000000000000000000000000000000000000001000000011000000000000000000000000000000000000000001010000000000000000000000000000000000000000000000000000000000000000000000000000000000000000000000000000000000000000000000000000000000000000000000000000000000000000000000000000000000000000000000000000000000000000
E_formosa_3815             111000000000000000000000000000010000000000000000000000000100000100001000000?00??0?0?00??000?0????0?00?0?0000000000000?0?0?00?0?00??000?00?0????0?000??00?0?000?000000??0?000000?0000?000000000000000000000001000000000000000000000000000100010000100000000010000010100110000100001000000100000000000000110000000001000001011000000000001000010000000000000000011000001000000000100100000001000000010000000000000010001010110001110100000100000100110110011100000000000000000000000000000000010000000000000000000000000000000000?0?0?000000?0000000?00000000?0000000000000000000?0?00?00?00?00?000?00000000??0000?000?000000000000000000000000000000000000000000000000000000000000000000000000000000000000000000000000100100000100000000000000000000000000000000000000000000000000000000000000000001010000000000000001000010000000000001000000001000000000100010101001100000010000100000000000100000000000000100000000000000000000000000000000000???00??0??000?0??000?00?00?0???000?????0?0??0?0????????????00???00?????0?????0?0????0?????????????????0????0???0?0?0?????0??????0?????0???0???0??0???0?00?????0?000????0???000000000000000000000000000001001000000000101110000000000000000000000000000000000000010000000100010000000100000000000000000000000000000000000001001100001000000000000000000000000000000000010100010000000000000000000000000000000000010000000000000100101010100000000000000101101100000010001101000100000001000000000000000000011000001010000011001101000000010000010100000000000000000000011010100110110010000000000110011001000001100000010001100000000010100001101000000100001100000000000000000000000010000000000101100000010000000000000100000000100000000000000000001100000000000101010000000000
E_formosa_Vgig_3811        000?000??000?000?0??0?000????????00?00??0???0??????0??0???000???000???00???11000001000000000000000000000000000000000000000100000010100000100000000001000000000000000001100000000010000000001000000000010010011000000010000010110000000000000?000???????00????0000???0???00???0000?0???0??0????00???00?0????0??000??0?0101000000000000000000000000000000000000000000000000000000000000000000000000000000000000000000001010110001110100101100000100110110010000010000000000000011000001000000010000000000000000000000000000000000000000000000000000110000000000000000000000000000?0?00?00?00?00?000?00000000??0000?000?000000??00?0?00??00000??00000??00?00000000000000000000000000000000000000000000000000000000000000000100000000000000000000000000000000000000000000000000000000000000000000011101010000000001000000000000000000000000000000000000000001011010101101100000100001101100000000000100000000000000010000000010010010000000010000011000000000000000000000000000000000000000000000000000000001010000000000000000100000000010000000010000000000000000001001000000000001000000000000000000000000000000000000000000000000000000000000000000000001001000000000000110000000000000000000000001000000001011010100000010010000010000000000000000000000000000000000000000000000000000000000000000000000000000000000000000000000000000000000000000000000000000000000000000000000000000000000000000000000000000000000000000000000000000000000000000000000000000000000000000000000000000000000000000000000000000000000001000000000010010000000000100000001000000000000010000000000010010100000001010100000001000000000000000000000000110000000000000000000000001010000000100000000000000000000000000000000000000010000000000000000
E_frontinoensis_3834       000??0?0?0????0???????0?0???0???0?00?0???0?0?0??0??????0??0????????????????110000010001000000010000000000000000000000000000000000111000010000000000001000010000000000011000000000000000001011101000000100000110000000000000011100000000000000000000000000000000000010010000000000010000010000000000000001000000000100011101000110100000000000000000000000000001000000000000000000000000000000000000000000000000001001001001110111010011110000111011011001100000010000000000000000000000000001000000000000000000000000000000000000010001010000000000000000000000100000000000000000000000000000000000000011000000000000000000000100000010000000000000000000000000000000000000001000001100000000000000000000000000000000000000000000000000001000000000010000000000000000000000000000000000000000001101000000000000000000000000000000000000000000000000000001011010001001100100010001101100000000000000000000000000000000000000000000000000000000011000000000000000000000000000000000000000000000000000000000010110001001000000010000000000000000000000000000000000001001000100000011000000010000000000000000000000000000000000000000000000000000000000000000000001000000101110000001000000000000000001001000001001011101000011010000010100000000000000000000000000000000000000000000000000000000000000000000000000000000000000000000000000000000000000000000000000000000000000000000000000000000000000000000000000000000000000000000000000000000000000000000000000000000000000000000000000000000000000000000000000000000000000000000000000000000000000000000000000000000000000000000000000000000000000000000000000000000000000000000000000000000000000000000000000000000000000000000000000000000000000000000000000000000000000000000
E_frontinoensis_Be4267     111000000100000000000000000000010000000100000000000000000000000100000000000110000010001000000010000000000000000000000000000000000111000010000000000001000010000000000011000000000000000001011101000000100000110000000000000011100000000010000000000000000000000000000000000000000010000010000000000000001000000000100011101000000000000100000000000000000000001000000000000000000000000000000000000000000000000001001101001000111010011110000110011011001100000000000000000000000000000000000000000000000000000000000000000000000010001000000000000000000000000000000000000000000000000000000000000000000000000000000000000000100000010000000000000000000000000000000000000000000000000000000000000000000000000000000000000000000000000001100000000010000000000000000000000000000000000000000001001000100000100000000000000000000000000000000000000000000111010101101100100010001101100010000000000000000000000000000000000000000000000000000011000000000000000000000000000000000000000000000000000000000010100000001000000010000000000000000000000000000000000000001000000000011000000010000000000000000000000000000000000000000000000000000000000000000000001000000101110000001010000000000000001001000001010011101000000010000000000000000000000000000000000000000000000100000000000000000000000000000000000000000000000000000000000000000000000000000000000000000000000000000000000000000000000000000000000000000000000000000000000000000000000000000000000000000000000000000000000000000000000000000000000000000000000000000000000000000000000000000000000000000000000000000000000000000000000000000000000000000000000000000000000000000000000000000000000000000000000000000000000000000000000000000000000000000000000000000
E_grandiflora_3550         111000000000000000000000000000010000000100000000000000000000000100000000000?00??0?0?00??000?0????0?00?0?0000000000000?0?0?00?0?00??000?00?0????0?000??00?0?000?000000??0?000000?0000?000000??00??0?0?????0???0???0??000???0??????000??00000000000000000000000000000100100000000001000000100000000000000010000000001000111010000000000001000000000000000000000010000000000000000000000000000000001110000000000000001001000010101110100101100100100110010011100000000000000000000000000000000011000000000000000000000000100000000?0?0?000000?0000000?00000000?000000000000000000000000000000000000000000000000000000000000000000000100000000000000000000000000000000000000000000000000000000000000000000000000000000000000000000000000000?0??0???0???00??0?00????00??????????000??00000?????000011101000110000000000000000000000000000000000000000000000001011010101001100100010001101100000000000000000000000000000000000000000000000000000000000???00??0??000?0??000?00?00?0???000?????0?0??0?0????????????00???00?????0?????0?0????0?????????????????0????0???0?0?0?????0??????0?????0???0???0??0???0?00?????0?000????0???000000000000000000000000000000000000000000000110000001010000000000000001010000001000010000000011010000010000000000000000000000000000000000000000000000000000000000000000000000000000000000000000000000000000000000000000000000000000000000000000000000000000000000000000000000000000000000000000000000000000000000000000000000000000000000000000000000000000000000000000000000000000000000000000000000000000000000000000000000000000000000000000000000000000000000000000000000000000000000000000000000000000000000000000100000010000000000000100000000000000000000100000000000000000000000000000000000
E_grandiflora_3603         1110000000000000000000000000000000010001000000000000000000000011000010000001000000000000000100000000000000000000000000000000000000000000000000000000000000000000000000000000000000000000000000000000000000000000000000000000000000000000000000000000000000000000000000000000000001010000100000000000010000000000001000011100000010010000001010000000000000000000000000000000000000000001000000000000010000000000011001000000000000000000010101001000100000000000001000000000000000000000000000000000000000000000000000000000000?0?0?000000?0000000?00000000?0000000000000000000?0?00?00?00?00?000?00000000??0000?000?000000000000000000000000000000000000000000000000000000000000000000000100000000000000000000000000000000000000000000000000000000000000000000000000000010000000000000000000100000000110000000000000000000000000000000000000000000000001001000000100000000001000000000000000000000000000000000000000000000000000000000000000000011001100000000000001000000010000000000000000001000000000000001100000000101000000000000000000000000000000100000000000000000000001000010000000000000000000000000000000000000000000000000000000000000000000000001000000000110000001010000000000100001010000001000010001000010010000010000000000000000000000000000000000001000000000000000000000000000000000000000000000000000010000000000000000000000000000000010010000000100010001000000000100000000000100000001000100000110100001010000010000100000000001011000001010000011111001001001010100011100000000000001000010000000000000000000000000000000000000000000000000000000000000000000000000000000000000000000000000000000000000000000000000000000000000000000000000000000000000000000000000000000000000000000000000000000000000
E_grandiflora_3608         000000000000000000000000000000000000000100000000000001000000000000000000000000000010000000000000000000000000000000000000000000000??000?00?0????0?000??00?0?000?000000??0?000000?0000?000000001000000000000001100000000000000000000000000000000000000000000000000000100100000000001000000100000000000000010000000001000101010000000000000000000000000000000000000000000000000000000000000000000001011000000000000001001011010000010000010001000100110010000000000100000000000000000000000000011000000000000000000000000100000000?0?0?000000?0000000?00000000?000000000000000000000000000000000000000000000000000000000000000000000100000000000000000000000000000000000000000000000000000000000000010000000000000000000000000000000000000001000100000010000000000000000000000000000000000000000011101000110000000100000000000000000000000000000000000000001011010001001100000010000101100010000110000000000000000000000000000000000000000000000010000000000000000000000000000000000000000000000000000000000000000000000000000000000000000000000000000000000000000000000000000000000000000010000000000000000000000000000000000000000000000000000000000000000000000000000001110000000010000000000000001000000001000010000000011010000010000000000000000000000000000000000000000000000000000000000000000000000000000000000000000000000000000000000000000000000000000000000000000000000000000000000000000000000000000000000000000000000000000000000000000000000000000000000000000000000000000000000000000000000000000000000000000000000000000000000000000000000000000000000000000000000000000000000000000000000000000000000000000000000000000000000000000000000000000000000000000000000000000000000000000000000000000000000000000000000
E_incana_3641              1110010000000000000000000000000000000001000000000000000000000011000010000001100000100000000000000000000000000000000000000000000000000000000000000000000000000000000000000000000000000000000111010000010100101100000000000000011000000000100010000010000000000000000100110000000001000000100000000000000010000000001000111010010000000001000000000000000000000010000000000000000000000000100000000110000000000000010001010110101110100101100001000110110011000000000000000000000000000000000010000000000000000000000000000000000?0?0?000000?0000000?00000000?000000000000000000000000000000000000000000000000000000000000000000000100000000000000000000000000000000000000000000000000000000000000000000000000000000000000000000000000000000000000100000000000000000000000000000000000000000000011101010110010000000000000000000000000000000000000000000001011010101001100010110001101110010000010000000000000000000000000000000000000000000000000110000000000000000000000000000000000000000000000000000000000000000000000000010000000000000000000000000000000000001000000000100011000000010000000000000000000000000000000000000000000000000000000000000000000001000000000110000000010000000000000001010000001010011101000010010100010000000000000000000000000000000000101000100000010000000000100100000110001000001101000101100000000000000001000000000000000010000001010000100100000000000000000000000101100010000000001010000000000000000000000000000000000000000000000000000000000000000000000000000000000000000000000000000000000000000000000000000000000000000000000000000000000000000000000000000000000000000000000000000000000000000000000000000000000000000000000000000000000000000000000000000000000000000000000000000000
E_killipii_Vch_3575        000?000??000?000?0??0?000????????00?00??0???0??????0??0???000???000???00????00??0?0?00??000?0????0?00?0?0000000000000?0?0?00?0?0000000000000000001000000000000000000000000000000000000000000000000000001000011000000000000000000000000000000?000???????00????0000???0???00???00000000000101000000000000100000000010000101010000010001001000000000000000000000000000000000000000000000100000000000000000000000000001001001110101000000010000000100000000000000000000000000000000000000000000000000000000000000000000000000000000?0?0?000000?0000000?00000000?0000000000000000000?0?00?00?00?00?000?00000000??0000?000?000000??00?0?00??00000??00000??00?00000000000000000000000000000000000??0?000?00?0??0000000?0?00??0????000?00?00000?0??0???0???00??0?00????00??????????000??00000?????000?000?0???000???0???0?0???000???00?0???0?????000?00?0?000?0?0000000000000000000000000000000000100000000000000000000000000000000000000000000000000000000000000000000000000000000000000000000000000000000000000000000000000000000000000000000000000000000000000000000000000000001000000000000010000000000000000000000000000000000000000000000000000000000000000000000000000000110000000010000000000000001000000001000010000000011010000010000000000000000000000000000000000000000000000000000000000000000000000000000000000000000000000000000000000000000000000000000000000000000000000000000000000000000000000000000000000000000000000000000000000000000000000000000000000000000000000000000000000000000000000000000000000000000000000000000000000000000000000000000000000000000000000000000000000000000000000000000000000000000000000000000000000000000000000000000000000000000000000000000101000000000000000000000000000000000000000
E_lopezii_3653             1110010000000000000000000100001100000011000000000000000000000011000010000001000000000000000000000000000000000000000000000000000001000000000000000000000000000000000000000000000000000000000011010000001000001100000000000000011100000000000000000000000000000000000100100000000001000000100000000000000010000000001000001000000000000000000000000000000000000010000000000000000000000000000000000010000000000000000001010010101110100111100001100100010010000000000000010000001000000000000010000000000000000000000000000000000?0?0?000000?0000000?00000000?000000000000000000000000000000000000000000000000000000000000000000010000000000000000000000000000000000000000000000000000000000000000000000000000000000000000000000000000000001001000000010000000000000000000000000000000000000000001000100000000110001001100000000000000000000000000000000001011010101001110000110001101110010000100000000000000000000000000000000000000000000000000???00??0??000?0??000?00?00?0???000?????0?0??0?0????????????00???00?????0?????0?0????0?????????????????0????0???0?0?0?????0??????0?????0???0???0??0???0?00?????0?000????0???000000000000000000000000000000000001000000101110000000000000000000000001010000000011011101000010010110010000000000000001000000000000000000000000000000000000000000000000000000000000000000000000000000000000000000000000000000000000000000000000000000000000000000000000000000000000000000000000000000000000000000000000000000000000000000000000000000000000000000000000000000000000000000000000000000000000000000000000000000000000000000000000000000000000000000000000000000000000000000000000000000000000000000000000000000000000000000000000000000000000000000000000000000000000000000000000000000
E_lopezii_3677             1110010000000000000000000000001100000001000000000000000000000011000010000001000000100000000000000000000000000000000000000000000001000000000000000000000000000000000000000000000000000000000111010000001000001100000000000000111100000000000000000000000000000000000100100000000001000000100000000000000010000000001000011010000000000000000000000000000000000010000000000000000000000000000000000000000000000000010001010110001110100111100001100110010010000000000000010000000000000000000010000000000000000000000000000000000?0?0?000000?0000000?00000000?0000000000000000000?0?00?00?00?00?000?00000000??0000?000?000000??00?0?00??00000??00000??00?00000000000000000000000000000000000000000000000000000000000000000000000000000000000000000000000000000000000000000000000000000000000000001000000000000110001001100000000000000000000000000000000001011010101001110000110001101110011000000000000000000000000000000000000000000000000000001010000000000000000000000000000000000000000000000000000000000000000000000000010000000000000000000000000000000000000000000000000011000000010000000000000000000000000000000000000000000000000000000000000000000001000000001110000000010000000000000001010000001011011101010011010110010100000000000001000000000000000000000001000000000000000000000000000000000000000000000000010000000000000001000000000000000010000000000000000000000000000000000000000100000001000000001010000000000000000000000000000001011000000010000000000000000000010000000000000000000000000000000000000000000000000000000000000000000000000000000000000000000000000000000000000000000000000000000000000000000000000000000000000000000000000000000000000000000000000000000000000000000000000000000000000000
E_monguana_3765            011000000000000000000000000000000000000000000000000000000000000000000000000?00??0?0?00??000?0????0?00?0?0000000000000?0?0?00?0?00??000?00?0????0?000??00?0?000?000000??0?000000?0000?000000??00??0?0?????0???0???0??000???0??????000??000000?000???????00????0000???0???00???00000000000100000000000000011000000001000111000000000000000000000000000000000000010000000000000000000100000000000001000000000000000010101011110101110101101110101000110100011100010101000001100000000000000000010000000000000000000000000000000000?0?0?000000?0000000?00000000?0000000000000000000?0?00?00?00?00?000?00000000??0000?000?000000??00?0?00??00000??00000??00?00000000000000000000000000000000000000000000010000000000000000000000000000000000000000000000000000000010000000000000000000000000000000000000000010001000000000000000100000000000000000000000000010011010101101100100110011101110011001110000000010000000000000000000000000000000000000001010000000000000000000000000000000000000000000000000000000000000000000000100000000000000000000000000000000000000000000100000000001001000010000000000000000000000000000000000000000000000000000000000000000000001000000001100000001010000000000000001010000000000001000000010010000100000000000000000000000000000000000000000000000000000000000000000000000000000000000000000000000000000000000000000000000000010000000000000000000000000000000000000000000000000000000000100000000000000000000000000000000001000000000000000000000000000000000000000000000000000000000000000000000000000000000000000000000000000000000000000000000000000000000000000000000000000000000000000000000000000000000000000000000000000000000000000000000000000000000000000000000000000000000000000000000
E_multicongestiflora_3751  000?000??000?000?0??0?000????????00?00??0???0??????0??0???000???000???00???1100000100000000000000000000000000000000000000000000001100000000000000100000000000000000000000000000000000000000111010000001000001100000000001000111000000000100000000000000000000000000100100000000000000000100001000000000010000000001000001010001100001111000010010110000100100110000100000100000000100000001000001110000000000000100001010010101110100101100000100100000011100000000000000000001000011000000010000000000000000000000000000000000?0?0?000000?0000000?00000000?000000000000000000000000000000000000000000000000000000000000000000000000000000000000000000000000000000000000000000000000000000000000000000000000000000000100000000000000000001000000100010000000000000000000000000000000000000000011011000100000001100010000000000000000000000000000000000001011010101001100000110001101100001001100000000000000100000000001010000100010010000000011000000000000000000000000000000000000000000000000000000000110000000000010010010000000010000000110000000000000000001000000010000011000000010000000000000000000000000000000000000000000000000000000000000000000001000000000010000000000000000000000001000000000000000100000001010000000000001000000000000000000000000000000000000000000000000000000000000000000000000000000000000000000000000000000000000000000000000000000000000000000000000000000000000000000000000000000000000000000000000000000000000000000000000000000000000000000000000000000000000000000000000000000001000000000000000000010000000000000000000000000000000000000010100000100000100000000000000000000000000000000010000000000000000000000000000000000000000000000000110000000000000000000000000000001000000000
E_murilloi_3670            111000000000000000000000000000010000000100000000000000000000000100001000000?00??0?0?00??000?0????0?00?0?0000000000000?0?0?00?0?00??000?00?0????0?000??00?0?000?000000??0?000000?0000?000000??00??0?0?????0???0???0??000???0??????000??000000?000???????00????0000???0???00???00001000000100000000000000010000000001000111000000000001000000000000000000000000000000000000000000000000000000000000110000000000000010001010010101110101101100101000100110010000000100000000000000000000000000010000000000000000000000000100000000?0?0?000000?0000000?00000000?0000000000000000000?0?00?00?00?00?000?00000000??0000?000?000000??00?0?00??00000??00000??00?000000000000000000000000000000000000000000000000000000000000000000000000000000000000000000000000000000000000000000000000000000000000000011000001100000000000000000001000010000010000000000000000001110101010011000000100011011100000010100000000000000000000000000000000000000000000000010000000000000000000000010000000000000000000000000000000001100000010000000000000010100000000000000000000000000000000010000000000010000100010000000000000000000000000000000100000000000000000000000000000000000000000000001100000000100000000000000010100000010000101010011100100000101000000001000000000000000000000000000000000000000000000000000000000000000000000000000000000000000000000000100000000001000000000000000000000000000000000000000000001000000000000000000000000000000000000000000000000000010000000000000000000000000000000000000000000000000000000000??????0?????0???????????????????????????0???0????????????????????????????????????0?????0?0???????????????????????????????0????????00???????????????0???????0??????????0????????????????????????????????????
E_murilloi_Vigu_3583       111000000000000000000000000100010000000100000000000000000000000100001000000110000010000100000000000000000000000000000000000000000110000000000010000011000000000000000000000000000000100000011101000000100001110000000000000011101000100010000000100001000000000000010011000000000100000010000000000000001000000000100011101001000000100100000001000000000000001000000000000000000000000000000000011000000000000000000101011000101010010110010110011011001100000011100000000000100000000000001000000000000000000000000000000000000000000000000000000000000000000000000000000000000000000000100000000000000000000000000000000010010000100000010000000000000000000000000000000000000000000000000000000000000000000000000000000000000000000001000000100010000000000000001000000000000000000000000111101000110000011110001000011000001100000000000000000000001011010101001100001110001101111010001110000000000000100000000101000000000100100000000000110000000000000000000000000000000000000000000000001000000010000001000000000010000100000001000000000000000000000001100110011100011000000010000000000000000001010100000010000000000000000000000000000000000000000000000000110000000010000000000000001001000001100010100000000010000010000000010000000000000000000011110000011101000000100000000000000000100000000000000000101010000010000000001010000000000010010010000000000000000000000000001000000000100100000000000101010100001000110010001010000010001011000000010000010110000001110010010010001001100010011010101000000000000000000000000000000000000000000000000000000000000000000000000000000000000000000000000000000000000000000000000000000100000000000000000000000000000000000000000000000000000000000000000000000000000
E_nemekenei_3632           111000000000000000000000000000000000000100000000000000000000000100000000000?00??0?0?00??000?0????0?00?0?0000000000000?0?0?00?0?0000000000000000000000000000000000000000000000000000000000000010000000000000011000000000000000110000000000000?000???????00????0000???0???00???00001000000100000000000000010000000001000111010010000001000000000000000000000000000000000000000000000000000000000001111000000000000010001010110101110101101100101000110010011000000110000000000011000000000000010000010000000000000000000100000000?0?0?000000?0000000?00000000?0000000000000000000?0?00?00?00?00?000?00000000??0000?000?000000??00?0?00??00000??00000??00?00000000000000000000000000000000000??0?000?00?0??0000000?0?00??0????000?00?00000?0??0???0???00??0?00????00??????????000??00000?????000000000000000000000000000000000000000000000000000000000000001111110001001100000010001101100000001010000000000000000000000000000000000000000000000000010000000000000000000000000000000000000000000000000000000010000001000000000010000100000000000000000000000000000000000100000000001000000010000000000000000000000000000000000000000000000000000000000000000000001000000000110000000010000000000000001000000001000011000000000010000000000000000000000000000000000000000000010100000000000000000000000000000000000000000000100010000000000000000010000000000000010000000000000000000000000000000000000000000000000000000000000000000000000000000000000000000000000000000000000000000000000000000000000000000000000000000000000000000000000000000000000000000000000000000000000000000000000000000000000000000000000000000000000000000000000000000000000000000000000000000000000000000000000000000000000000000000000000000000000000000
E_nemekenei_3639           1110010000000000000000000000001100000001000000000000000000000011000010000000000000000000000000000000000000000000000000000000000001000000000000000000000000000000000000000000000000000000000011010000000000001100000000000000001000000000100000000000000000000000000000100000000001000000100000000000000010000000001000111010010000001000000000000000000000000010000000000000000000000000000000001111000000000000010001010110001110101101100101000110110011000000110000000000011000000000000010000000000000000000000000100000000?0?0?000000?0000000?00000000?0000000000000000000?0?00?00?00?00?000?00000000??0000?000?000000000000000000000000000000000000000000000000000000000000000000000000000000000000000000000000000000000000000000000000000000000000000000000000000000000000000000000000011101000110000000000000000000000000000000000000000000000000100100101101110000010001001110010001010000000000000000000000000001000000000000000000000???00??0??000?0??000?00?00?0???000?????0?0??0?0????????????00???00?????0?????0?0????0?????????????????0????0???0?0?0?????0??????0?????0???0???0??0???0?00?????0?000????0???00000000000000000000000000000000000100000000011000000001000000000000000101000000100001110100001001000001010000000000000000000000000000000000000000000000000000000000000000000000000000000000000000000000000000000000000000000000000??0???0????????????????????????????????0????????0???????????????????????????????????????????0?????????????????0?????????????????????????????????????????00000000000000000000000000000000000000000000000000000000000000000000000000000000000000000000000000000000000000000000000000000000000000000000000000000000000000000000000000000000000000000000000000000000000
E_occidentalis_3827        000?000??000?000?0??0?000????????00?00??0???0??????0??0???000???000???00????00??0?0?00??000?0????0?00?0?0000000000000?0?0?00?0?00??000?00?0????0?000??00?0?000?000000??0?000000?0000?000000000000000000000000000000000000000000000000000100000000000000000000000000000100000000001000000100000000000000010000000001000101000000000000000000000000000000000000010000000000000000000000000000000100010000000000000000000010010001010100101100101100110110011000000000000000000000000000000000010000000000000010000000000000000000000000000000000000000000000000000000000000000000?0?00?00?00?00?000?00000000??0000?000?000000000000000000000000000000000000000000000000000000000000000000000??0?000?00?0??0000000?0?00??0????000?00?00000?0??0???0???00??0?00????00??????????000??00000?????000?000?0???000???0???0?0???000???00?0???0?????000?00?0?000?0?0??0??0?????0?0?0??0??0?000?0?????0???00??00??000000???????0????0????0?????0???0??0???01110000000000000000000000000000000000000000000000000000000010000000000000000000000000000000000000000000000000000001100100000100011000000010000000000000000001000000000000000000000000000000000000000000001001000000000000110000000000010000000000001001000001100011000000010000000000100000000000001000000000000000000000000000000000000000000000000000000000000000000000000000000000000000000000000000000000000000000000000000000000000000000000000000000000000000000000000000000000000000000000000000000000000000000000000000000000000000000000000000000000000000000000000000000000000000000000000000000000000000000000000000000000000000000000000000000000000000000000000000000000000000000000000000000000000000000000000000000000000000000000000000000000000000000000000000000
E_oirensis_3924            011000000000000000000000000000000000000000000000000000000000000000001000000?00????0??????????0???????0????0???0???????????????0?????0?0?0??0???0?0??????????00??????0???0??????0????0???000001000000000000001100000000000000001000000000000000000000000000000000000000100000000000000000100000000000000000000000001000101010001100000001000000100000110000000010000000000000000000000000000000000010000000000000000001000010001010100100100000000110110010000000000000000000000000000000000010000000000000000000000000000000000????0???0??????0??0?00?????????0??????000000000000000000000000000000000010000000000000000000000000000010000000000000010000000000000000000000000000000000000????000000?0?0??0??00??0?0??0?0??0???0??0?0??0????00??0??00?????00?????0??0?000??????????????0??????00000?00000?000?0?00?0?????00?0???000???0??0??????????????0??0??0?????0?0?0??0??0?00??0?????0?0?0??0?0???0??0?????????????????????0?0????0??????1000000000000000000000000000000000000001000000000000000000000000000000000000000000000000000000000000000000000000000100000000000001100000001000000000001000000000000000000000000000000000000000000000000000010000100000010011000000000000000000000000100000000001001000100001001000001000100000000000000000000000000000000000000000000000000000000000000000000000000000000000000000000000000000000000000000000000??0???0????????????????????????????????0????????0???????????????????????????????????????????0?????????????????0?????????????????????????????????????????00000000000000000000000000000000000000000000000000000000000000000000000000000000000000000000000000000000000000000000000000000000000000000000000000000000000000000000000000000000000000000000000000000000000
E_oswaldiana_3758          000000000000000000000000000000010000000000000000000000000100000100010000000?00??0?0?00??000?0????0?00?0?0000000000000?0?0?00?0?00??000?00?0????0?000??00?0?000?000000??0?000000?0000?000000001010000010000001000000000000000000000000000000000000000000000000000000100100000000001000000100000000000000010000000001000111010000000000000000000000000000000000010000000000000000000000000000000000000000000000000000001011010001010100101100000100110010001000000000000000000000000000000000010000000000000010000000000000000000?0?0?000000?0000000?00000000?0000000000000000000?0?00?00?00?00?000?00000000??0000?000?000000??00?0?00??00000??00000??00?00000000000000000000000000000000000??0?000?00?0??0000000?0?00??0????000?00?00000?0??0???0???00??0?00????00??????????000??00000?????000?000?0???000???0???0?0???000???00?0???0?????000?00?0?000?0?1011010101001100010010001101110000001000000001000000000000000000000000000000000000000001100000000000000000000000000000000000000000000000000000100000100000000000000010000100000000000001000000000100000000000000010000010000000010000000000000000000000000000000000000000000000000000001000000000000011100000000110000000010000000000000001000000001001011001001011010010010000000000000000000000000000000000000001001100000000000000000000000100000000000001001000010000000000100000000000000000000000000000000000000000000000000000000000000000000000000000001000000000000000000000000000000000001000000000000000000000000000010000000000000000000000000000000000000000000000000000000000000000000000000000000000000000000000000000000000000000000000000000000000000000000000000000000100000000000000000000000000000000000000000000000000000000000000000000000000000000
E_pescana_3659             0110000000000000000000000000000100000000000000000000000000000000000000000001100000100000000000000000000000000000000000000000000000000000000000000000000000000000000000000000000000000000000111010000001000001100000100000000011000000000100000000000000000000000000100100000000001000000100000000000000010000000000000111010000000000000000000000000000000000010000000000000000000000000000000000000000000000000010001010110101110101101100001001110110010000000010000000000000000000000000010000000000000000000000000000000000?0?0?000000?0000000?00000000?0000000000000000000?0?00?00?00?00?000?00000000??0000?000?000000??00?0?00??00000??00000??00?00000000000000000000000000000000000000000000000000000000000000000000000000000000000000000000010000000000000000000000000000000000000000011101000010000010000000000000000000000000000000000000000000001010001001100000010001101100010000000000000000000000000000000000000000000000000000000110000100000000000000000000000000000000000000000000000000010000001000000000010000000000000000000000000000000000001000000100100011000000010000000000000000000000000000000000000000000000000000000000000000000000000000001110000000010000000000000000000000001000011101000001000100010100000000000000000000000000000000100100000000101000000100000100000100000000000000000000000100000000000000000000000000000000000000000000000000000000000000000000000000000001000000001000000000000000000000000000000000000000101010000000000000000100010000000000000000000000000000000000000000000000000000000000000000000000000000000000000000000000000000000000000000000000000000000000000000000000000000000000000000000000000000000000000000000000000000000000000000000000000000000000000000
E_pisbana_3814             011000000000000000000000000000000000000000000000000000000000000000000000000?00??0?0?00??000?0????0?00?0?0000000000000?0?0?00?0?00??000?00?0????0?000??00?0?000?000000??0?000000?0000?000000000000000000000000100000000000000000000000000000000000000000001000000000100000000000001000000100000000000000010000000001000011000000000000000100000000000000000000000000000000000000000000000000000000000000000000000010001000010000000000001000001000100000000100000000000000000000000000000000010000000011000000000000000000000000?0?0?000000?0000000?00000000?0000000000000000000?0?00?00?00?00?000?00000000??0000?000?000000000000000000000000000000000000000000000000000000000000000000000??0?000?00?0??0000000?0?00??0????000?00?00000?0??0???0???00??0?00????00??????????000??00000?????000?000?0???000???0???0?0???000???00?0???0?????000?00?0?000?0?0001000010000100000000000000100000000110000000000000000000000000000000000000000000000000???00??0??000?0??000?00?00?0???000?????0?0??0?0????????????00???00?????0?????0?0????0?????????????????0????0???0?0?0?????0??????0?????0???0???0??0???0?00?????0?000????0???000000000000000000000000000000000001100000001110000000000000000000000000000000000000000000000000000000000000000000000000000000000000000100000000001000000000000000000000100000000000000000000000010000000001000000010000001000000000000000000010000000000000100000000000000000000000000001000000000001000100001000000000000000000000000000000000000000001001000010000000100000000000000000000000000010000001000000000000000000000000001000000000000000000000000000000000000000000000000000000000000000000010000000000000000000000000000000000000000000000000001000000000000000000000000000000000000100
E_praefrontina_3832        000??0?0?0????0???????0?0???0???0?00?0???0?0?0??0??????0??0????????????????1000000100000000000100000000000000000000000000000000001110000100000000000010000000000000000110000000000000010000111010000001000001100000100000000111000000000100000000000000000000010000100100000000000000000000000000000000010000000001000010000000000000000000000000000000000000010000000000000000000000000000000001000000000000000010001010011101110100101100000110110110011000000100100000000000000000000000010000000000000000000000000100000000000100000100001000000000010000001000000000000000000000000000000000000000110000000000000000000000000001100000000000000000000000000000000000000010000011000000000000000000000000000000000000000000000000??0????00??0??00?????00?????0??0?000??????????????0?????010001000110000000000000000000000000000000000000000000000000000000000000000000000000000000000000000000000000000000000000000000000000000000000000010000000000000000000000000000000000000000000000000000000000000000000000000000010000000000000000000000000000000000001000000000000011000000010000000000000000000000000000000000000000000000000000000000000000000001000000101110000001010000000000000001001000001010010001000011010000000000000000000000000000000000000000000000000000000000000000000000000000000000000000000000000000000000000000000000000000000000000000000000000000000000000000000000000000000000000000000000000000000000000000000000000000000000000000000000000000000000000000000000000000000000000000000000000000000000000000000000000000000000000000000000000000000000000000000000000000000000000000000000000000000000000000001000000000000000000000000010000000000000000000000000000000000000000000000000000000
E_praefrontina_3835        000??0?0?0????0???????0?0???0???0?00?0???0?0?0??0??????0??0????????????????1100000100000000000100000000000000000000000000000000001010000000000000000010000000000000000000000000000000000010111010000001000001100000100000000111000000000100000000000000000000000000100100000000000100000100000000000000010000000001000111010010000000000000000000000000000000000000000000000000000000000000000000000000000000000010001010011101110100110100001110110100011000000100100000000000000000000000010000000000000000000000000000000000000100010100001000000000010000001000000000000000000000000000100000000000110000000000000000000001000001100000000000000000000000000000000000000010000011000000000000000000000000000000000000000000000000??0????00??0??00?????00?????0??0?000??????????????0?????000100000000000000000000000000000000000000000000000000000001011010001001100000010001101100000000000000000000000000000000000000000000000000000000010000000000000000000000000000000000000000000000000000000000000000000001000000010000000000000000000000000000000000001100100000000011000000010000010000000000000000000000000000000000000000000000000000000000000000000000101000000001000000000000000001001000000010011000000101010000000000000000000000000000100000000000000000000000000000000000000000000000000000000000000000000000000000000000000000000000000000000000000000000000000000000000000000000000000000000000000000000000000000000000000000000000000000000000000000000000000000000000000000000000000000000000000000000000000000000000000000000000000000000000000000000000000000000000000000000000000000000000000000000000000000000000000000000000000000000000000000000000000000000000000000000000000000000000000000000000
E_pycnophylla_Spy_3718     000?000??000?000?0??0?000????????00?00??0???0??????0??0???000???000???00????00??0?0?00??000?0????0?00?0?0000000000000?0?0?00?0?00??000?00?0????0?000??00?0?000?000000??0?000000?0000?000000??00??0?0?????0???0???0??000???0??????000??00100000000000000000000000000000000000000000000000000000000000000000000000001000101000000000000000000000000000000000000000000000000000000000000000000000000000000000000000011001000000000100000000100000000100000000000000000000000000000000000000000000000000000000000000000000000000010?0?0?000000?0000000?00000000?0000000000000000000?0?00?00?00?00?000?00000000??0000?000?000000??00?0?00??00000??00000??00?00000000000000000000000000000000000000000000000000000000000000000000000000000000001000000000000000000000000000000000000000000000000000011100000010000000000000000000000000000000000000000000000000001000000000000000000000000000000000000000000000000000000000000000000000000000000000000110000000000000000000000000000000000000000000000000000000000000000000000000000000000000000000000000000000000000001000000000000000000000010000000000000000000000000000000000000000000000000000000000000000000000000000000110000000010000000000000001000010001010010001000000000000000000000000000000000000000000000000000001000000000000000000000000000000000000000000000000000000000000000000000000000000000000000000000000000000000000000000000000000000000000000000000000000000000000000000000000000000000000000000000000000000000000000000000000000000000000000000000000000000000000000000000000000000000000000000000000000000000000000000000000000000000000000000000000000000000000000000000000000000000000000000000000000000000000000000000000000000000000000000000000000000
E_robertii_3888            011000000000000000000000000000000000000000000000000000000000000000000000000100000010001100000000000010000000000111100010111000000111000000001000100011100010000011100011011110100100000000011101000000100000110000000000101111100000000000000000000000000000000000010010000000000010000010000000000000000000000000100011101000000000000000000000000000000000001000000000000000000000000000000000000000000000000001000101001010111010010010000110011011001000000000010000000000000000000000001000000000000000000000000000000000010110000010100000001011110011011111000000001000111001000000010000110000111100000000100011111000100010111110010001000000011000000001001001011111011110111101000000000000000000000000000000000001000000010001000000000010000000010100000000000000000000000000000010101000010000000000000000000000000000000100000000000000001111010001001100000100001101110010010010000000000000000000000000000000000000000000000000000000100010000000000000000010000000000000010000010000001001000000000000000100000000000100000000000000000000000000100001000010000000000001000000100000000000001100000000000000000000000100000000000000000000000000000000000000000000000000000000000000000000010000100100001000000000000000000000000000000000000000000001001101011010001000111000000000111000000000000000111010000000010000010000001000000000000100000000000000000010000000000000000000100000100000000001001000001000000000000000000000001001000000111000000000000000000010000000000000000000001000000000000000000000000000000000000000000000000000000000000000000000000000000000000000000000000000000000000000000000000000000000010000100000000000000000000000000000000000000000010000000000000000000000001000001
E_saboyensis_3782          111000000000000000000000000000000000000100000000000000000000000100001000000?00??0?0?00??000?0????0?00?0?0000000000000?0?0?00?0?00??000?00?0????0?000??00?0?000?000000??0?000000?0000?0000001000000000000000000000000000000000000000000000000?000???????00????0000???0???00???00001000000000000000000000010000000001000011010000000001000000000000000000000000000000000000001000000000000000000001010000000000000010001000010001110110001100001000110110001000000110000000000010000000000000010000000000000000000000000101000000000000000000000000000000000000000000000000000000?0?00?00?00?00?000?00000000??0000?000?000000??00?0?00??00000??00000??00?00000000000000000000000000000000000000000000000000000000000000000000000000100000001001010000001000000011000000000010000000000000000000000001000000111101100000000000000000000000000000000000000001011010001001100000010001101110000000000000000000000000000000000000000000000000000000001010000000000000000000000000000000000000000000000000000000000000000000000000000000001000000000000000000000000000000000000000000001000000010000000000000000000000000000000000000000000000000000000000000000000000001000000000000000000000000000000000000000000000000000000001000000000000000000000000000110000000000000000001100000000000000000000000000100000000000000000000010000000000000000010100010000000010000000000000000000000000000001000000000100000001000110001000100000000000001001110000000001011000100100000010000000000000011001000001110000000000001100000000000000000000000000000000000000000000000000000000000000000000000000000000000000000000000000000000000000000000000000000000000000000000000000000000000000000000000000000000000000000000000000000000000000
E_schultesiana_CamaSN      111001000000000000010100000101000000000110001000000000000000000100001000001000000000000000000000000000000000001000000000000000000000000000000000000000000000000000000000000000000000000000000000000000000000000000000000000000000000000000000000000001000010000000100000000000000010000010000000000000001000000000100011101000000001100101100001000000000000000000000000001000000000010000000010010000000000000000110000001000011000000010000100011011001100000000010000000000000000000000000000000000000000000000000000000010000010000000000000000000000000000000000000000000000000000000000000000000000000000000000000000000000000000000000000000000000000000000000000000000000000000000000000000000000000000000000000000000000000000000000000000000000000000000000000000000000000000000000000000000000000000000000000000000000000000000000000000000001001010000000000000000000000100000000000000000000000000000000000000000000000000000000000000000000000000000000000000010000010000000000000000000000000000000000001000000000000000100000000000000000000000000000000000000001000000010000000000000000000010100010000000100000000000000000100000000000001001000000100110000000000000000000000000000000000000000101000000000000000000000000000001000000000000000000000000000000000000000000000000000000000000000000000000000000000000000000000000000000000000100000000000000000000000000000000000000000000000000000000000000000000000000000000000000000100000000000000000000000000000000000000000000000000000000000000000000000000000000000000000000000000000000000000000000000000000000000000000000000000000000000000000000000000000000000011000000000000000000000000000000000000000000000000000000000000000000000000000000000
E_schultzii_3928           011000000000000000100000010000010000000100000000000000000000000100001001000100001010011000000001100000000000000000000000000000000111000001101000001001100010000000000010000001000000000011011101000010100000110001000000000011000000000000000000000000000000110000010000000000000000000010000000000000000000000000100101111001110010100100000000000001010100001000000000000010000000000010000000000001101111000001000100011010010010011010000000011000000100000000000000000000000000100000001000000000000000000000000000000000010010100000101100000010000000001100000001000000000000000001010000000000010000000010000000111010100100110000000000000000010000000000101000000001000000000000000000000000000000100000001000000000000000000000000000010100000000000000000000000000000000000000000011101100000000000100000000000000010000010000000000000000001001010000001100000000000001010000000010000000000000000000000000000000000000000000000011000000000001000000000000001000000000000000000000000010000001000000000100000010000000000000000000000000000000000001000000000000011000000010000010000010001000000000001001000000000000000000000000000000000100001000000000100000000000000000000000001000000000010010000000010000000010010000000000001000000000000000000000001100110001000001111000010000100000000000000000000001010000011000000100000000000000001110000000000000000000001000000000000000000010000000000000000001000000000000000001000000001001001000000010000000000000000000000000000000000000000000000000000000000000000000000000000000000000000000000000000000000000000000000000000000000000000000000000000000000000000000000000000000000000000000000000000000000000000000000000000000000000000000000000000000000
E_summapacis_3735          111000000100100000100100011001010000000100000000000000000100001100001000111?00??0?0?00??000?0????0?00?0?0000000000000?0?0?00?0?00??000?00?0????0?000??00?0?000?000000??0?000000?0000?00000000001000000000000110000000000000000000000000010000000000000000000000000010010000000000100000010000000000000001000000000100000101000000000000100000000000000000000001000000000000000000000000000000000001000000000000001000100011000111010010110000100010010001100000000000000000000000010000000001000000000000010000000000000000000000100000000000000000000000000000000000000000000000000000000000000000000000000000000000000000000000100110000010000000000000000000000000000000000000000000000000000000000000000000000000000000000000000000?0??0???0???00??0?00????00??????????000??00000?????000001101000000000000000000000000000000000000000000000000000001011010101001100000010001000100000000000000000000000000000000000000000000000000000000001011000000000000010000000001000000010000000000100110000010000000001000000001000000000000000000000000000000000100000100010000100010010000000000000000010000000000000000000011000000000000100000000000000000000001000000001110000000000010000000000001010000001101011101000010010100010100000000000000000000100000000000000001100100000000000000000000000100000000000000000100010000000010000010001000000000000010000000000000000000000000000000000000000101101001010100111010100011000110100000100000010001011000000010000000001000001000010000000000000000000001000010000000000000000000000000000000000000000000000000000000000000000000000000000000000000000000000000000000000000000000000000000000000000000000000000000000000000000000000000000000000000000000000000000000000000
E_totensis_3752            111000000000000000000000000000000000000000000000000000000000000000000000000?00??0?0?00??000?0????0?00?0?0000000000000?0?0?00?0?00??000?00?0????0?000??00?0?000?000000??0?000000?0000?000000??00??0?0?????0???0???0??000???0??????000??000000?000???????00????0000???0???00???0000000000000000000000000001000000000100000100000000000000000000000000000000000000000000000000000000000000000000000001000000000000001000100001010101010000110010100011011000100000000000000000000100000000000001000000000000000000000000000000000101010000000111010100100101010001110000010001010000000001000010000000000011000000000001000000000100000010000000000000000000000100000000000010001000001000000000000000000000000000000000000000000000000000000000000000000000000000000000000000000100000000000000000000000000000000000000000000000000010000000000000000000000001010000001000000000000000100000000000000000000000000000000000000000000000000000000000110000000000000000000000000000000000000000000000000000000000000000000000000000000000000000000000000000000000000000000000000000001000000010000000000000000000000000000000000000000000000000000000000000000000000000000000000000000010000000000000001000000001000000100000001000010000000000000000001000000000000000000000000001000000000000000000000000000000000000000000000000100000000000000000100000000000000000001000000000000000000000000000000010100000100010000101010100010000000000000010000000000000000001000000010000000000000000000000000000000000000000000000000000000000000000000000000000000000000000000000000000000000000000000100000000000000010000000000010000000000010000000001100100000000000000000000100000000000000000110000000000000000000000010000000000000
E_tunjana_3742             111000000000000000000000000000010000000100000000000000000000000100001000000?00??0?0?00??000?0????0?00?0?0000000000000?0?0?00?0?00??000?00?0????0?000??00?0?000?000000??0?000000?0000?000000??00??0?0?????0???0???0??000???0??????000??000000?000???????00????0000???0???00???00000000000000000000000000010000000001000001000000000000000000000000000000000000000000000000000000000000000000000000110000000000000001001011011100010101101100000000110110010001000000000010000000000010000000010000010000000000000001000100000000?0?0?000000?0000000?00000000?0000000000000000000?0?00?00?00?00?000?00000000??0000?000?000000??00?0?00??00000??00000??00?00000000000000000000000000000000000000000000000000000000000000000000000000000000?0??0???0???00??0?00????00??????????000??00000?????000011101000010000000100000000000000100000000000000000000000001001001101101100000000000101100010001000000000010000000000000000010000000010000000000001010000000000000000000001000000000000000000000000000000000000000000000000000000000000000000000000000000000000000000000000000000001000000011000000000000000000000000000000000000000000000000000000000000000000001000000001110000000000000000000000001000000001001010000000110000000000000000010000000000000000000000000000001001100100000000000000000000100000000000000000000010000000000000001010000001000100000000000000000000000000000000000000000000100000000000000000000000000000000000000000000000000000000000000000000000000000000000000000000000000000000000000000000000000000000000000000000000000000000000000000000000000000000000000000000000000000000000000000000000000000000000000000000000000000000000000000000000000000000000000000000000000000000000000000000000000
E_ulotricha_3970           000000000000000000100100011000110000100100001011000000100100000100001001001000000010000000000000100000000000000000000000000000000???0?0?0??0???0?0??????????00??????0???0??????0????0???00001100000000100000110000100000000001000000000000000000000000000000110000000000000000000000000010000000000100000000000000100100101001110010101000000000000001100000001000000000000010000010000000000000000000000000000000000101111010111010001010100001011000000000010000000000000000000010000000001000000000000000000000000000000000011100000000000000000000000000000000000001100000000000000000000000000000000000000000000000000000000000000000000000000000000000000000000000000000000000000000000000000000000000000000000000000000000000000000010000000010000000000000000000000000000000000000000011101000000000010000000000000000000000000000000000000000001011010000011010000000001001100010000010000100000000100000000000000000000000101000000010000000000000000000000000001000000000000000000000000000000000000000000000000110000000000000100000000000000000000000000000000000001000000010000000011000000000000000000000000000000000000000000000000000000100001100000000100000000010000000000000001000000000010010100000011000000010000000000000000000000000000000000001000110100101000001010000001000100000000000000000001001110000000000000000000000000000000000000000000000000000000000000000000000000000000000000000000000000000000000000000000000000000000000000000000000000000000000000000000000000000000000000000000000000000000000000000000000000000000000000000000000000000000000000000000000000000000000000000000000000000000000000000000000000000000000000000000000000000000000000000000000000000000000000000000000000
Es_angustifolia_4037       111001000000000000001000000000010000000100000000000000000000000100001001000100000010000100000000100000000000000000000010000000000011000000000100000000000000000000000000000000000000000011011101000001100000110000000000000011000000000000000000000000000000010000000000000000000000001010000000000000000000000000100100100000100000100000000000000000000000000000000000000000000000000000000000000000000000000001010101100100111010100100011010010001000000011000010101111010010000111000101010100010000000000111010000000000000010000000000000000000000000000000010000000000000000010000000000000000000000000010000000000000000000000000000000000000000000000000000000000000000100000000000000000000000000000000000000000000000000000000000000000100000000000000000000000000000000000000000011101000000000000100000000000000000000000000000000000000001001010100001100000000000001100010000010000000000000000000000000000000000000000000000010000000000000000000000000000000000000000000000000000000000000010000000100000010000000000000000000000000000000000000000000000000011000000010000000000000000000000000000000000000000000000000000000000000000100000000000000100000000010000000000000000100000001010010100001010000000010000100000000100000000000000000000000011111101001001000110000101110100000001110000000000001000100100000010000001100000000100000000010000000000000000001000000000100000000000000000000000000000000000000000000000000000000000000000000000000000000000000000000000000000000000000000000000000000000000000000000000000000000100000000000000000000000000000000010000000000000000000000000000000000000000000000001001000000000000000000001000000000000000000000000000000000010011100000000100000001
Es_caldasii_3901           1110010000000000100000000000000000000001001000000000001000000001000010000001000000100000100000000000000000000000110000000000000001000000000001000000000000000000000000000000000000000000010111010000000000001100000100000000111000000000000000000000000000000000000100100000000000100000100000000000000010000000001000111010010100001001000000000000010000000000000000001000000000000000000000001010000000000000000101000010100110100100100001100110110010000000000000000000000000000000000000000000000000000000000000000000000000100000000000000000000000000000000000000000000000000000000000000000000100000010000000100000001000000100000000000000000000000000000000000000010000000000000000000000000000000000000000000000000000000??0????00??0??00?????00?????0??0?000??????????????0?????010000000000000000000000000000000000000000000000000000000001011010001001000010110100110110010010000000100000000000000000000000000110000000100000010100000000000000000000000000000000000000010000000000100000101000000000100000010000000000000000000000000000000000000010000000000001000000010000000000000000000000000010000000000000000000000000000000000000000001000000100110000000010000000000000001001000001000010100000000000000000000000000000000000000000000000000000000011101001001000001001100010110001010110000100100001000100010000010001001000000000000000000000000000000000000000000000000000000000000000000000000000000000000000000000000000000000000000001000000000000000000000000000000000000000000000000000000000000000000000000000000000000000000000000000000000000000000000000000000000000000000000000000000000000000000000000000000000000000000000000000000000000000000000000000000000000000000000000000000000000
Es_colombiana_3675         0110010000000000000000000000000100000000000000000000000000000001000010000011000000000000000000100000000000000000000000000000000000000000000000000000010000000000000000000000000100001000000111010000011000001100000000000000111100001000100000000100000000000000000100100000000001000000100000000000000010000000001000011010000000001000000000000000000000000010000000000000000000000000000000000110000000000000011001010010101110101101100000000110010000000000100000000000000000000000000010000000000000000000000000000000000?0?0?000000?0000000?00000000?0000000000000000000?0?00?00?00?00?000?00000000??0000?000?000000000000000000000000000000000000000000000000000000000000000000000000000000000110000000000000000000000000000000000000000011010100000000000010000000000000000000000000101000010000000000000000000000000000000000000000000000000000011000001001100000010001101110000000010000000000000000000000001010000000000000000000000110000000000000000000000000000000000000000000000010001000000000000000000000010000000000000000000000000000000000001000100000000011000000010000000000010000001000000000010000100000000000000000000000000000000001000000000110000000010010110111100111010100001000011101000010010000010100010001000000011000000001000000000000000000000000000000000000000000000000000000000001000100000000000000000000000000000010000000000100010000001000010101000010000000100001011000101011010110001000000010110000000001011000001010000010011000001110010000001100000000000000000010000000000000000000000000000000000000000000000000000000000000000000000000000000000000000000000000000000000000000000000000000000000000000000000000000000000000000000000000000000000000000000000000000000000000
Es_corymbosa_3565          000?000??000?000?0??0?000????????00?00??0???0??????0??0???000???000???00???00000000000000000000000000000000000000000000000000000000000000000000000000000000000000000000000000000000000000000000000000000000000000000000000000000000000000000?000???????00????0000???0???00???0000?0???0??0????00???00?0????0??000??0?0??0???0????0??0?????0??0?????00?0?00?0????000?0???0?0?00??????0?0??0?000?0??0?0?0??0000000?0000100000000011000010000000000111011001000000000000000000000000000000000001000000000000000000000000000100000001010000000000010000000000000000000000000000010000000000100000000000000000000000000000000000000000000011000000000000000000000000000000000000000000000000000??0?000?00?0??0000000?0?00??0????000?00?00000?0??0???0???00??0?00????00??????????000??00000?????000?000?0???000???0???0?0???000???00?0???0?????000?00?0?000?0?1001010001001100000010001001100000000000000000000000000000000000000000000000000000000010000000000000000000000000000000000000000000000000000000000000000000000000000000000000000000000000000000000000000000000000000000000000000000000000000000000000000000000000000000000000000000000000000000000000000000000000000000000000000000000000000000000000000000000000000000000000000000000000000000000000000000000000000000000000000000000000000000000000000000000000000000000000000000000000000000000000000000000000000000000000000000000000000000000000000000000000000000000000000000000000000000000000000000000000000000000000000000000000000000000000000000000000000000000000000000000000000000000000000000000000000000000000000000000000000000000000000000000000000000000000000000000000000000000000000000000000000000000000000000000000000000000000000000000000000000000
Es_diazii_3897             1110010000000000100000000100000100000001000010000000101000000001000010001111000000100000100000000000000000000000000000000000000001110000000000000000100000100000000000000000000000000000010111010000001000001100100000001000110000000000000000000000000000000000000100101000000?00???0????????00?0???????0000?????????11101001100000100100001000010000000000001000000010000000000000000000000000011100000000001000000100001110111010000000000010011001000100000000000000000000000000000000001000000100000000000000000000000000000110000000000000000000000000000000000000000000000000000100001000000000011000000000000000010110100000110100000000000000000001010000000000000101000000110000000000000000000000000000000000000000000000000001000000000010000100000000000000000000000000000000000111101100010000010000000000000000000000000100011100110001111100010101000011000101001001111110110110000000000000010110001000000000000001000101100010000000000000000000000000000000000000000000000000000000000000000000000000000010000000000000000000000000000000000001000000000000011000000010000000000000000000000000000000000000000000000000000000000000000000001000000100100000000010100000000000001000000001010111000000011010010010100000000000100000000000000000000100001101101000000000000000000010100001000010000000000001000100000000110100001000000000100000000000000000000000000000000000000000000000000000000000000000000000000000000000000000000000000000000000000000000000000000000000000000000000000000000000000000000000000000000000000000000000000000000000000000000000000000000000000000000000000000000000000000000000000000000000000000000000000000000000000000000000000000000000000000000000000000000000000000000
Es_funckii_3882            011001000000000000000000000000000000000000000000000000000000000000000000000100110010001010000000000010000000000011100000000000000111000101000000010001000010000110010001000100000000000001011101000000100010110000000000000011100001000000000?000??00????0?0?????00?0??0??00?0000000000000000000000000000000000000100000100000000000000000000000000000000000000000000000000000000000000000000000000000000000000001000101001010100010010010000100011011001010000000000000000000000000000000001000000000000000000000000000000000010110000000100100101000101010011110000000001000100000000000010000000010111110001101010110000010100001011000010000000000000000000010000000010011010000111111000000000000000000001000001000000000000000000000000000000010001000001000000000000100000000100010000000101000010000000000000000000000010000000000000000010000001111010001001100000010001101100000000000001000000000000000000000000000000000000000000010000000000000000000000000000000000000000000000000000000000000000000000000000010000000000000000000000000000000000000000000000000000000000010000000000000000000000000000000000000000000000000000000000000000000000000000101000000010001000000000000001000000001000001000000000000000000010000100000000000000000000000000000000000000000000000000000000000000000000000000000000000000000000000000000000000000000000000000000000000000000000000000000000000000000000000000000000000000000000000000000000000000000000000000000000000000000000000000000000000000000000000000000000000000010000000000010000000000000001000000000000000001101000100000100000110001001000000000000100000000000000000000000000001000101000001101010010001000110000101010010011100000011010000010000100100000
Es_garciae_3580            111001000000000000000000000000000000000100000000000000000000000100001000000100100011000000000000100000000000000000000000000010000100000001000010000000000000000000000000000000010000000000011101000010100011110000000001000011100000100010000000010001000000000000110111000000001100000010000000000000000000000000100011101001000000000110001000000000000000001000000000010000000000000000000000001000001000000001000101001010111010010110000110011001001100000000000000000000100001100010001000000000000000000000000010000000000000000000000000000000000000000000000000000000000000100100000000000000000000000000000000000000000100000000000000000100000000000000000000000001000000000000000000000000000000000000001000000000000000000001000000010010000000000000000000001000000000010000000000101100000000000000000000000000000000000000000000000000001011010101001100000110001101110001000000000101000000000010000000000000000000000000000000110000000000000000000000001000000001000010000000000000000000000001000000000010000000000000000000000000000000000001000000000000011000000010000000000000000000000000010000000000000000000000000000000000000000001000000100110000000010000000000000001010000001100010101000110010000010100000000000000000000000000000000000000000000000000000000000000000000000000000000000000000000000000000000000000000000000010000000000100010000001000000001000011000100000101000000101010000100101101110010000001010101111001000010000010110000001000110010010110000000000000110111101000000100010010000001011000000001000011010000001001000000010000100000000000000000000010000000000100000000000010000000001010100000000000000000000100000000000000000000000000001000010000000010010000010001
Es_garciae_3715            1110010000000000000000000000000100100001000000000000000000000001000010000001100000000000000000000000000000000000000000000000000001000000000000000000000000000000000000000000000000000000000011010000010000001111000000000000011000000000100000000000000000000000000100100000000001000000100000000000000000000000001000011010010000000000000000000000000000000010000000000100000000000000000000000110000000000000010001011010101010100101000001000100110010000000000000000000000000000000000010000000000000000000000000001000000?0?0?000000?0000000?00000000?0000000000000000000?0?00?00?00?00?000?00000000??0000?000?000000??00?0?00??00000??00000??00?00000000000000000000000000000000000000000010000000000000000000000000000000000000000000000000000000000000000000000000000000000000000000000000000000000000000000000001000000000000000000000000000001011010001001100000110001101100010000000000000000000000000000000000000000000000000000000110000000000000000000000000000000000000000000000000000000000000001000000000010000000001000000000000000000000100001000000001000001000000010000000000000000000000000000000000000000000000000000000000000000000001000000000110000000000000000000000000000000001000010100000000010000000000000000000000000000000000000000000000000100000000000000000000000000000000000000000000010000000000000011000000000000000010000010000110010000010000010100000011000100000001001000001011000000100100000000000000111101011000000010000000010000011100010000000100000001100000000010000000001100010010000001000000001000000001100000000000000001000010101000000000000100000000100000001000000000000110000000001000100000010000000000100100001000000000000000000000001000000000000000000000000000
Es_guacharaca_3636         000?000??000?000?0??0?000????????00?00??0???0??????0??0???000???000???00????00??0?0?00??000?0????0?00?0?0000000000000?0?0?00?0?00??000?00?0????0?000??00?0?000?000000??0?000000?0000?000000??00??0?0?????0???0???0??000???0??????000??000000?000???????00????0000???0???00???0000?0???0??0????00???00?0????0??000??0?0101000000000000000000000000000000000000000000000000000000000000000000000000000000000000000000001000000101010000100000000000110110010000000000000010000000000000000000000000000000000000000000000000000000?0?0?000000?0000000?00000000?0000000000000000000?0?00?00?00?00?000?00000000??0000?000?000000??00?0?00??00000??00000??00?00000000000000000000000000000000000??0?000?00?0??0000000?0?00??0????000?00?00000?0??0???0???00??0?00????00??????????000??00000?????000100100000000000000000000000000000000000000000000000000000000001010001001100000000001100100000000000000000000000000000000000000000000000000000000000010000000000000000000000000000000000000000000000000000000000000000000000000000000000000000000000000000000000000000000000000000001000000010000000000000000000000000000000000000000000000000000000000000000000000000000000000000000000000000000000000000000000000000000000000000000000000000000000000000000000000000000000000000000000000000000000000000000000000000000000000000000000000000000000000000000000000000000000000000000000000000000000000000000000000000000000000000000000000000000000000000000000000000000000000000000000000000000000000000000000000000000000000000000000000000000000000000000000000000000000000000000000000000000000000000000000000000000000000000000000000000000000000000000000000000000000000000000000000000000000000000000000000000000000000000000
Es_insignis_3863           011010000001000000000000010100010000001100000000000000100001000100011000001100000110111110000001001010000001000111000000111010000111000010000000010001000000000000000001000000000000000001011101000000100010110000000000000011100001000010000000000000000000000000010110100000000010000010000000000000000000000000101011101001000000100000000000000000000000001000000000000000000000000000000000011000000000000000000101001010111010010100000110011011001100000000000000000000000000000010011000000000000000000000000000000000000010000000001100000000001000000100000000001000000000000001000000000001011000000000000110000000100000010100000000000000000000000000000000000001010001100100000000000000000000000000001000000000000000000000100000000000100100000100000000000000000000000000010010101000000100100000001000100000000000100000010000010010001011011001001100000000001101100000000010000000000000100010000000000000000000000000000011000000000000000000000000000000000000000010000000000100000001000000000000000000000000000000000000000000000000000001010000000000011000000011000010000010000100000000100000000000000000000000000000000000000000001000000101111000000010000000000000001000000001011011000000101010010010100100000000000000100100000000001000011100100000000000000010000000110001000000000000100001000000000010010100011000000000000000000000000000000010000000100000111000100000000000000001001000000000000000000000000000001000000000001000000000000000000010000000000000000000000000000001010001100100010000010111010001011000000000000001000000000000000000000000000000000000000000000001100000000000000000000001000100100001000000000100010001000001100101001010000000000111000000110000100100000
Es_jimenezquesadae_3701    1110010000000000000100000100010100000001000000000000010000000001000110001001000000000000000000000000000000000000000000000000000001000000000000000000000000000000000000000000000000000000000001000000000000011100000000000000111000000000100000000000000000000000000101100000000001000000100000000000000000000000001000111010000000000000100000000000000000000010000000000000000000000000000000000000000000000000000001010001101010100101100001100100010000000000000000000000000000000000000010000000000000000000000000000000000?0?0?000000?0000000?00000000?0000000000000000000?0?00?00?00?00?000?00000000??0000?000?000000000000000000000000000000000000000000000000000000000000000000000000000010000000000000000000100100000000000000001000000001000000000000000000000000000000000010000000010101110000000000000000000000000000000000000000000010000001011010101101100000010011101110000000000000000000000000000000000000000000000000000000000110000000000000000000000000000000000000010000000000000100000000001000000000010000001000010000000000000000000000001001000100100011000001010000000000010000000000000000000000000000000000000000000000000000000001000000100110001000000000000000000001000000000001011100000011011000010100000000000000000000000000000000000001000000000000000010100100000100000000001000000000110000000000000011000000000000000000000001000000000000010000000000000000001100000000000000000110000000000000000000000000000000101100100101000011001001000100010000000110000010100010110010000000000000000000000000000000000000000000000000000000000000000000000000000000000000000000000000000000000000000000000000000000000000000000000000000000000000000000000000000000000000000000000000000000000000
Es_muiska_3741             011000000000000000000000000000000000000000000000000000000000000100000000000100000010000000000000100000000000000000000000000000000100000000000000000000000000000000000000000000000000000000000000000000100000110000000000000001000000000000000000000000000000000000010010000000000100000000000000000000001000000000100011101001000000000000000000000001000000001100000000000000000001000000000000111000010000000001000101001010111010010100000110011001001100000010000000000001000000000000000000000000000000000000000000000000000000000000000000000000000000000000000000000000000000000000000000000000000000000000000000010110000000000000000000000000000000000000000000000000000000000000000000000000000000000000000000000000000000000000000000000010000000000000000000000000000000000000000011101000000000110000000100000000000000000000000000000000001011010001001100000010001001100000000000000001000000000000000000010000000000000000000000111000000000000000000000000000000000100000000000000000000010000001000000000100000000000000000000000001000000000001000100100100010000001010000000000010000000000000000000000000000000000000000000000000000000001000000000110000000010000000000000101000000001000011100000010010000000000000000000000000000000100000000000001000000000000000000010000000000000000000000000000000000000000000001000000000000010010000001100000000000000000000000000010000101000000000000001000000000000000000000000001000000010000000000000000000000000000000000000000000000000000000000000000000000000000000000000000000000000000000000000000000000000000000000000000000000000000000000000000000000000000000000000000000000000000000000000000000000000000000000000000000000000000000000000000000000
Es_pannosa_3930            111001000000000000000001010000010000000100000000000000000000000100001101001100110010001000100011100000000000010000000000000001000011000000000000010001000000000000000000000100000010000011110101001001100100110000000000000011000010000010000000000000010000111000000010000000000010000010000000000000000000000000100101101001110110101100001000010000110100001000000000000011000010000000010000001000000100000000000101011000011010011110001010111000000100010000010000000000000010000000101000001000000100000000000000000000000000000000000000000000000000001000000000000000000000000100000000000000000000000000000000000000100000000100000000000000000000000000000000000000000000000000000000000000000000000000000000000000000000000001000000000110000000000000000000000000000000000000000011101000000000000000000000000000000000000000000000010000001001010100011110000100001001000010000010100100000000100000000010000000000000010000000010000000000000000001000000000000000000000000000000000001000001000000100100000110000000000000000000000000000000000001000000000000011000000010000000000010001000000000001000000000000000000000000000000000000100011000000000100000000010010000000000001001000000010010100000010000010010100000000000001000000000000000000000011101101010001000001011101000011011000110000000100001000100000000010000001000100001000010001000000000000000001000010000000001000000001000001000001000000000001010000000000000010001001100000000010000010000100010000000000000000000000000000000000000000000000000000000000000000000000000000000000000000000000000000000000000000000000000000000000000000000000000000000000000000000000000000000000000000000000000000000000000000000000000000000000000000
Es_pleiochasia_3630        1110000000000000000000000000000000000001000000000000000000000001000000000001100000100000000000000000000000000000000000000000000001000000000000000000000000000000000000000000000000000000000111010000111000111100000000000000000000000000100000000000000000000000000000000000000001000000100000000000000000000000001000111010010000001001000000000000000000000000000000000000000000000000000000000000000000000000010101010110101110101101000001000110110010000000100000000000000000000000000000000000000000000000000000000000000?0?0?000000?0000000?00000000?0000000000000000000?0?00?00?00?00?000?00000000??0000?000?000000??00?0?00??00000??00000??00?000000000000000000000000000000000000000000000000000000000000000000000000000000000000000000000100000000000000000000000000000000000000000111011000100000001000000000000000000000000000000000000000010110101010011000000100010011000100000000000000000000000000000000000000000000000000000001100000000000000000000000000000000000000000000000000000010100000010000000000100000000000000000000000000000000000010001000110000110000000100000000000000000000000000000000000000000000000000000000000000000000010000000001100000010100000000000000010100000011100111010001110110000101000000000000000000000000000000001000111011000011000000000000000001000000000000000001000100000000000000010100000000000000000000000000000000000000000000000000000001000000000000000010100000000000000000000000000000010110000000100000000100000000000100000000000000000000000000000??????0?????0???????????????????????????0???0????????????????????????????????????0?????0?0???????????????????????????????0????????00???????????????0???????0??????????0????????????????????????????????????
Es_pleiochasia_3631        0110000000000000000000000001000000000001000000000000000000000001000010000001101000100000000000000000000000000000000000000000000001000000000000000000000000000000000000000000000000000000000111010000111000111100000000000000111000000000100000000000000000000000000100100000000001000000100000000000000010000000001000111010010000000000000000000000010000000010000000000000000000000000000000000111000000000000000001010010100100100001000001100110100010000000100000000000000000000000000000000000000000000000000000000000000?0?0?000000?0000000?00000000?0000000000000000000?0?00?00?00?00?000?00000000??0000?000?000000000000000100000000000000000000000000000000000000000000000000000000000000000000000000000000000000000000000000001000000000010000000000000000000000000000000000000000011101100010000000100000000000000000000000000000000000000000011010101001100000000001001100010000000000000000000000000000000000000000000000000000000110000000000000000000000000000000000000000000000000000001010000001000000000010000000000000000000000000000000000001000100001000011000000010000000000000000000000000000000000000000000000000000000000000000000001000000000110000000010000000000000001010000001101010100000110011000010100000000000000000000000000000000100011101100001100000000000000000100000000000000000100010000000000000001010000000000000000000000000000000000000000000000000000000100000000000000001010000000000000000000000000000001011000000010000000010000000000010000000000000000000000000000000000000000000000000000000000000000000000000000000000000000000000000000000000000000000000000000000000000000000000000000000000000000000000000000000000000000000000000000000000000000000000000000000000000000
Es_purpuracens_3913        000010000000010000000000010000010000000100000000000000100000001100011000001100000110000000000000000000000000000011100000000000000101000000000010000001000000000000000000000000000000000001011101000000100010110000010000100011100000000010000000000000000000000000010010000000000010000010000000000000000000000000100011101001100000100000000000000000000000001000000000000000000000000000000000011000000000000000000101001010111010111110000110011011001100000000010001000000000000000000001001000000000000000000000000000000000010000000000000000000001000000100000000001000000000000000010000000000010000000000000000000000100000010110000000000000000000000000000000000001010000000000000000000000000000000000000000000000000000000001000000000010000000000000000000000000000000000000000000101000000000000000000000000000000000000000000000000000001111010001111100000101001111110010010010000100000000100010010000000001000000000100101011000000000000000000000000000000000000000010000000000000000000000000000000000010000000000000000000000000000000000001000000100000011000000010000010000100000000000000100000100000000000000000000000000000000100001000000100110000000010000000000000001000000001010011101000010010010010100000000000001000000000000000000000010101100010100100011011000000100001100010000110100001001000001000010000001000000000000000000000000000000000000000000000111100100000000000000011001000000000000000000000000000001001000010011000000000000000000010000000000000001000101000000100000000000000000000000000000000000000000000000000000000000000000000000000000000000000000000000000000000000000000000000000000000000000000000000000000000000000000000000000000000000000000000000000000000000
Es_rabanalensis_3591       000?000??000?000?0??0?000????????00?00??0???0??????0??0???000???000???00???1100000100000000000000000000000000000000000000000000001000000000001000000000000000000000000000000000000000000000111010000010000111111100100000100111100000000100000000000000000000000000100100000000001000000100000000000000000000000001000101010010000000000000000000000000000000010000000000000000000000000000000000110000000000000001001010010101110100101000001000110110010000000000000000000000000000000000010000000000000000000000000001000000?0?0?000000?0000000?00000000?0000000000000000000?0?00?00?00?00?000?00000000??0000?000?000000??00?0?00??00000??00000??00?00000000000000000000000000000000000??0?000?00?0??0000000?0?00??0????000?00?00000?0??0???0???00??0?00????00??????????000??00000?????000?000?0???000???0???0?0???000???00?0???0?????000?00?0?000?0?1111010101001100000110001101100000000000010000000000000000000000000000000000000000000000110000000000000000000000000000000000000000000000000000001010000001000000000010000000001100000000000000000000000001000100100000011000000010000000000000000000000000000100000000000000000000000000000000000000001000000000110000000010000000000000001000000000000010000000010010000010000000000000000000000000000000000000010100100001010100110000000000000000000000000000000010000110000000001010000000000010000000000000000000000000000000000000000000100000001000001001000000000000100000000000000111000010000000000000000000000000000010000000000000000000000000000000000000000000000000000000000000000000000000000000000000000000000000000000000000000000000000000000000000000000000000000000000000000000000000000000000000000000000000000000000000000000000000000000000000000
Es_sanchezii_3848          011000000000000000000000000000000000000100000000000000000000000100001000000?00????0??????????0???????0????0???0???????????????0??001000000000000000000000000000000000000000000000000000001000100000000000000110000000000000000000000000000000?000??00????0?0?????00?0??0??00?00?00???0????????00?0???????0000?????????0010000000000000000000000000000000000000000000000000000000000000000000000000100000000000000100010000001010001000000000001000101100000000000000000000000000000000000000000000000000000000000000000000000000001000000000110000001010100001111100000000100000000000000101000000000111110100010000011000000010000001010000000000000000000000000000000010000101011110010001000000000000100000000010100100000000000001000100000000001010100010000000000000100000101010001100001010100000000000000000000000000000000000000000000000000000000000000000000000000000000000000000000000000000000000000000000000010100000100000100101000000000000000000000000000000000000000000000000000000000100000000000000000001000000000000000000000000000000000000000000000000000100000001000000000100000000000000000000000000000000000000000000000000000000000000000010110000101000000000100100000000000010000010000100000000000010100000001000000000000000000000000000000000000000000000000000000000000000000000000000000000000000000000000000000000000000000??0???0????????????????????????????????0????????0???????????????????????????????????????????0?????????????????0?????????????????????????????????????????00100101100010010010010011000000000000001010000001000000000000000000000000000000000000000000000000100000000000000000001000000100000000000000100100010000000001000000000000000000000101000000000100000000001
Es_santanderensis_3841     011000000001000000000000000000000000000000000000000000000000000000000000000100000010001001000000000000000000000111100000000000000101000001000000000000000000000000000001000000000000000001011101000000100000110000010000100011100000000010000000000000000000000000010010000000000010000010000000000000001000000000100011101001110110101100001000100001001100001000010000100010000011100000000010001000001000100000000101001010011010010100100100011001001000000000010001000000000000000010001000100100001000000000000000000000000010000000000000000010000100000100000000001000000000000001000000000000011000001000000010000000100000010000000000000000000000000000000000000001000000000000000000000000000000000000000000000000000000000000000000000010001000000000000000000000000000000010000000100000000000000000000000000000000000000000000000000000001111110001001100000100000100100000000000000100000000000000000010100000000000000000000011010000001000000000001000000000000000100000000100000000000110010000010010000000000000000000100000100000001000000000010000000100011000000011000000001010000010000000000000000000000000000000000000000000000000001000000101111000000000010000000000001000000001001010100000011010010000100000000000000000000000000000000000000000000000000000000000000000000000000000000000000000000000000000000000000000000000000000000000000000000000000000000000000000000000000000000000000000000000000000000000000000000000000000000000000000000000000000000000000000000000000000000001000000000000000000000010000000000000001000000000000000000000000000000000000000000000000000010000000000000001000000001000000000000100000100000000010000000010100000000011000000001010000000100000100000011
Es_sclerophyla_3866        111101001110110000000000011101010000001100001000010010000100000110011000101110101010101001000000100010000000000011100000000000000111000000000000000001000001000000000001000000000000000001011001000010100000110000000000000011100000000000000000000000000000000000000010000000000010000010000000000000000000000000100010101001100000100100000000000000000000001000000000000000000000000000000000001000000000000000000100000010110010010110000000010001000000000000000000000000000000000000001000000000000001000000000000000000000010000000000000100001001000000100000000001000010000000000000000000011011100000000000000000000100000010100000000000000000000000000000000100001010001000010010100000000001000001000101001001001101000000001000000000010000100100000000100000000000000000010000010101000110000100000000000000000000000000000000000000001000??0??0?????0?0?0??0??0?00??0?????0?0?0??0?0???0??0?????????????????????0?0????0??????11000000000000000000000000000000000000010000000000000000000000000000000000000000010000000000000000000000000000000001011000000000011000000010000000000000000000000000000000000000000000000000000000000000000000001000000000111000000000000000000000001000000000011011100000001000001110000010100000100000000000000000000000000000000000000000000000000000000000000000000000000001000000000000000000000000000000000000000000001000000010000000000000000000100000000000000001001000000000000000000000000000000001000000000100001010000000000010000000000000000000100010000000000000000100010000000010000000000000001000000000000000000000000100000100000010000000000000010001100000000000000000000001001000000001000000001100000000001010000000000000100000000000000000000000000000000
Es_Xbogotensis_3553        000100000000000000000000000000010010000000100110000000000000000000000100000?00??0?0?00??000?0????0?00?0?0000000000000?0?0?00?0?00??000?00?0????0?000??00?0?000?000000??0?000000?0000?0000000000000000000000011000000000000000000000000000000?000???????00????0000???0???00???0000?0???0??0????00???00?0????0??000??0?0001000000000000000000000000000000000000000000000000000000000000000000000000010000000000000000001011010100010101101100001000110110010000000110000010000001000100000000111010010000010000000000000101100000?0?0?000000?0000000?00000000?000000000000000000010000000000000000000000000000000000000000000000010100000000010000000000000000000000000000000000000000000000??0?000?00?0??0000000?0?00??0????000?00?00000?0??0???0???00??0?00????00??????????000??00000?????000010100000010000000000000000000000000000000000000000000000001011010101001100010010001101100010000110000000000000000000000000000000000000000000000000110000000000000000000000000000000000000000000000000000000010000001000000000010000100000000000000000000000000100001000100000000001000000010000000000000000000000000000000000000000000000000000000000000000000001000000000110000000010000000000000001000000001110010100000111011000010000000000000000000000000000000000000101101100011000000010000000000100000000010000011000010000000000000001010000000000000000000000000000000000000000000000000000000000000000000000000000000000000000000000000000000000000000000000000000000000000000000000000000000000000000000000000000000000000000000000000000000000000000000000000000000000000000000000000000000000000000000000000000000000000000000000000000000000000000000000000000000000000000000000000000000000000000000000000000000000
Es_Xbogotensis_3713        1110010000000000000000000000000100000001000000000000000000000000000000000001000000000000000000000000000000000000000000000000000001000000000000000000000000000000000000000000000000000000000111010000110000001100001000000100011100000000100000000000000000000000000100100000000001000000100000000000000010000000001000001010000000000000000000000000000000000010000000000000000000000000000000000110000000000000010001011010101110100101100001100110110011000000100001000000000000000000000010000010000000000000000000001000000?0?0?000000?0000000?00000000?0000000000000000000?0?00?00?00?00?000?00000000??0000?000?000000??00?0?00??00000??00000??00?00000000000000000000000000000000000000000000000000000000000000000000000000000000000000000100010000000000000000000000000000000000000000001101000000000000000000000001000000000000000000000000000001011010101001100000110001101100000000000010000000000000000000000000000000000000000000000110000000000000000000000000000000000000000000000000000100000000001000000000010000100000000000000000000000000000001000000001000011000000010000000000000000000000000000000000000000000000000000000000000000000000000000000110000000000000000000000001000000001100010101000010010000010100000000000000000000000000000000000001100100000000000000000000000000000000000000000100010000000000000000010000001000000010000000000100010000000000010100000000000100000000000000101010100000100100000000000000011101011000000010000010010000001000010000010000000000000010000110000010001100010110010000011110011001000001010000000000000001000000100000000000000000000100000000001000000000000010000010000000100000000000000000100100001000100000010100101000000100000000000000000000000000
Es_Xsmithiana_3844         011001000001000000000000010100010000000100000000000000000000000100001000000000000000000000000000000000000000000000000000000000000???0?0?0??0???0?0??????????00??????0???0??????0????0???01000100000000000000110000000000000000000000000000000000000000000000000000000000000000000010000000000000000000000000000000100011101101010000000000000000000010000000000000000000000000000000000000000000001000000000000001010101001010110010110010000010001011000000000000000000000000000000000000001000000000000000000000000000000000000010000000000000000000000000000000000000000000000001000000000000000000010000001000000000000000100000010100000000000000000000000000000000000000000000000000000000000000000000000000000000000000000000000000000000000000001000000000000000000000000000000000000000101000000000000000000000000000000000000000000000000000001011010101001100000110001111100110010000001000000101000100010000000000000000000000000010000000000000000000000000000000000000000000000000000000000001000000000000000000000000000000000000000000000000000001010000100000011000010010000000000000000000000000000000000000000000000000000100000000000000001000000100110000000000000000000000001000000000010010000000000000000010000000000000000000000000000000000000000000000000000000000000000000000000000000000000000000000000000000000000000000000000000000000000000000000000000000000000000000000000000000000000000000000000000000000000000000000000000000001000000000000000000000000000000000000000000000000000000000000000000000000000000000000000000000000000000000000000000000000000000000000000000000000000000000000000000000000000000000000000000000000000000000000000000000000000000000000000000000000000000000000
I_davidsei_Pa27            111110011010101111001010010000000000000000001000000000000001000000000000000?0?????0?00???0???0????????00????00?00?0??00000?00?0000???0?00?0?000??0??0???0?????000??0???00??0?0???00?0?000????0????0????????0?000????00??00?????00??00???00010010000000000000000000000000000000000000100000000100000000000000000000000000000010000001000000000110000100000000000001000000000000000000000000000000000000000000000001111001110111101000100001000101000000000000000000000000100000000000000000000000000000000000010000000000000000??????0?0?0???00??000?00?0?0?0?000?00?0?????0?????00?????0???00???00?0?0?000?000000000?0??000100000000000000000000000000000000000000000000000000000000000000???0????????0?0?????0????????0????000???0??00000000000000000000000000000000000000000000000000000000100000000000000000000000000000000000000000000000000000000000010001000000110000000000110000000000000000000000000001000000000000000000000000000000000001100001000000000000000000000000000000000101101000000010110110000000100000000010000000000000000000000000000000000000110100001000000001000000100000000000000000000000000000000000000000000000000000000000000000000000000010000000000000000000000000000000000100010000010100000000100100000000000000000000000000000000010010101000000000000000000000000000000000000000000000000000000000000000000000000000000000000000000000000000000000000000000000001000000000000000000000000000000000000000000000000000000000000000000000000000000000000000000000000000000000000000000000000000000000000000000000000000000000000000000000000000000000000000000000000000000000000000000000000000000000000000000000000000000000000000000000000000000000000000000000000000000000000000000000000000
I_garciabarriga_Be10817    111011100000001000000101001001110000011010000000011000000000000000000000000001000001000000100010000000000000000000000000000000000011101010010000010000010110100010010000010000001000000001100111000100000010000000110000101000000011000010110000110000001100000011101000000001101001100110000011110000100010100000000001001010000101101010101000101101001111100001111100001010101010001000000000100000000000000000110000100000000000110001011100000100000000000010010000000000000000000000000000000000000000000000001000000000100010000100000000000000001000000000000110000000000000000000000100000000000111000000000000010000000000000000000000000001000000111110000000000000000000000000000000000010000000000000000000000011000000000000000000000000001110000000000001111100000000000000000001000000000000000000000000000000000000000000000000000000000000100000010010100000000000100011100000000010000000000000000000000000000000000000000001000000010000000000000010000000010000000000000000100000010110000000100010010000000000000000011000000000000001001000010000000000010000000000000001000000000000000010000000000000000101000001000000000110010011000001111000110110000001000000110001001000000101110000100101001000001000100000111100100000100010010000000000000000000001001000000000000000010000000000000000000000000000000000000000000000000000000000000000010000000000000000000001000000000000000000000000000000000001000000000000000000000000100000000001010000100000000000000000000000000000000000000001100100000000001100000000000000000000000000001101010000100000100001000000111001111000001000000000001110100000000100000101100000001010000100000010010110000100010100000000000000000000011000000100000000000
I_integrifolia_LQ3273      111110000100100000000000001000000000000000000000000000000000000000000000000?0?????0?00???0???0????????00????00?00?0??00000?00?0000???0?00?0?000??0??0???0?????000??0???00??0?0???00?0?000????0????0????????0?000????00??00?????00??00???10000000000000000000000000000000000000010000000000000010000000000000000000000000000110000000000000000010000000000000000000100000000000000010000000000000000000000000000001101001001011101000100000000000100000000000000000000000000000000000000000000000000000000000000000000000000000110001000000000000000000000000000000000001000100000000000000000000000000000000000000000000001000000000000000000000000000000000000000000000000000000000000000000001110000000000000000010010000100000000001001101000000000000000000000000000000000000000000000000100110000000000000000000000000000000000000000000000000000000101010000100010100000010101101010010000000000000000000000000000000010000000000000000001000000000110010100000000000000000000000000000000000000000010101000101000100000000000000000000000000000110010000010110111110000000001000110111000001001000011100000000000000000001000000000000000001010100000000100000010000000100101000001000000000000000000100010010000000000101101100000001000000000000000000000000000000000000000000000000000000000000000000000000000000000000000000000000000000000000000010000000000000000000000000000000000000001100001000000000000000000000000000000000000000000000110000000000000000000000000000100000000000000000000000000000000100000000001000010000000000100000000000100100000011001110001010001000000000100000000010100000110010000000011000000100111101110011100010000001101110100000000001000000000000010000000000000000000000000000
I_latifolium_Mb2005        111111000000000000000000000000100001000100000000000000000010000000000000000?0?????0?00???0???0????????00????00?00?0??00000?00?0000???0?00?0?000??0??0???0?????000??0???00??0?0???00?0?000????0????0????????0?000????00??00?????00??00???100000000000000000000000000000000000000?0?0??????0?0??0???0??0?000????0000?0??00000000000000000000000000000000000000000000000000000000000000000000000000000000000000000000110010000110100100100100000101100010000000100000000001000100000000000000000000000000000000000000000000000000??????0?0?0???00??000?00?0?0?0?000?00?0?????0?????00?????0???00???00?0?0?000?000000000?0??000000000010000000000000000000000000000000000000000000000000000000101000110000010010010000011100001000011000010010000100101110100001000011000000000000000000000000000011010000000000000000000001000000000000000000000000000000000101100000100010000000000101010000000000000000000000000000000000000000000000000000000011000000001000100000000000000000001001000000000000100000010110111000001000000000000000000000000000000010100010000000110111110010100000100000010010000000010011100010000000000000000000000000000000000000000000000000000000000000000000000010000000000000000000110000000010100000001001000000000000000000000000000000000100010011000010000000000000000000000100000100000000000000000000000000000000000000100000010000000000010000000000000000000000000001100000000010000100010000000000000000000000000000000010000000000000000000000000000000000000000000000000000000000001100000000001100010000000000100000010000100100000000001111001011000000001000000000000010010000110010000100010000001000111111001100110100000000000101000000000000000000000000010000000000100000000000000000
I_linearis_Fo577           000000000000000000000000000000000000000000000000000000000000000000000000000?0?????0?00???0???0????????00????00?00?0??00000?00?0000???0?00?0?000??0??0???0?????000??0???00??0?0???00?0?000????0????0????????0?000????00??00?????00??00???00000000000000000000000000000000000000100000000010000000000000000000000000000001100110000000000000000010000000000000000000100000001000000000000000000000000000000000000000000000000000000000000000000000000000000000000000000000000000000000000000000000000000000000000000000000000000??????0?0?0???00??000?00?0?0?0?000?00?0?????0?????00?????0???00???00?0?0?000?000000000?0??00???????0??????0????0???????????0?????????????0?0?000??000?0?0000000000000000000000000000000000000000000000000010100000000000000000000000000000000000000000000000000010000100000000100000010000000000000000000000000000000000000110011001000000000000000000000000000000000000000000000000000000000000000000000000000000000101010110000000011010000101000000000010000000100000010011111010000000100000000000010000000000000000000000000000010111010010001101101011000000000000001000000000000000000000000000000000000000000000000000000000000000000000000000000000000000000000000000000000100000000000000000000000000000000000000000000000000000000000000000000000000000000000000000000000000000000000000000000000000000000000000000000000000000000001000000000000000000000000000000010000000010000000000001000000000000000000000000000000100000000000000000000000000000000000000000000000000000000010000000000000000000000000000000000000000000000000101000100000000000000000000000000000000000000000000000000000000001010000000000000000000000000000000000000000000000000000000000000000000000000000000
I_macdanielli_Ru473        111101110000000000100000000000000011001000000000000000100000000000000000000?0?????0?00???0???0????????00????00?00?0??00000?00?0000???0?00?0?000??0??0???0?????000??0???00??0?0???00?0?000????0????0????????0?000????00??00?????00??00???0????0?????0??0????0??00????00??00?00???0?0??????0?0??0???0??0?000????0000?0????0???0?????0?0?????0?0???0???0?0??0??????0????0???0??0??00???0?0?0?0000?00000?0?000??000000110110000000010100110000000010100000100000000100001000000000000000000000000000000000000000000000001000000000??????0?0?0???00??000?00?0?0?0?000?00?0?????0?????00?????0???00???00?0?0?000?000000000?0??00???????0??????0????0???????????0?????????????0?0?000??000?0?0000000000100000000000010000000010000000000000000100000000000000000000000000000000000000000000000000000010101000000000000000000000000000000000000000000000000000000??0??0????00?0?0??0??0?00??0?????0???0?00?0??00?????0????00?0?000?0?00000?00?00?00??000100110010100000000000000000000100100011000000010000000010100000100000000000000000000000000010000000000000000000001010000001101100000101000001000000000010000000000000000000000011110011000000000000000000011000000000000100000000111000000000000001010000000101110000000010000000000000000000000000000000000000000000000000010001010000000000101000000010000000000000000000000001000000101000000000000101000000000000000000000000000000000000000000000000000000000000000000000000000000000000000000000000001000000100000000000000000000000000000000000000000000000000000000000000000000000000000000000000000000000000000000000000000000000000000000000000000000000000000000000000000000000000000000000000000000000000000000000000000000000000000000000000000000000000000000000000
I_mollis_Ro2758            111111000000000000000000000100000000000000000000000000000000000000000000000100000000000000000000000000000000000000000000000000000000000010000000000000000000000000000000000000000000000000001100000000000000000000000000000000000000000010000000000000000000000000000000000000010000000000000000000000000000000000000000000010000000000000000000000000000000000000000000000000000000000000000000000000000000000001100000001001100100100000000000000000000010000000000000000000000000000000000000000000000000000000000000000000000000000000000000000000000000000000000000000000000000000000000000000000000000000000000000000001000000000000000000000000000000000000000000000000000000000000111010111110000000000000010010000100000001110001101111000000000000000000000000000000000000000000000111110100011100000000000011000010000000000000000000000000000101011011100010101000100101001011001100000011001000000010000000001000000000000000000001000000010001000000100010000100000000000000000000100000010110110010000000000000000100000000000000000000100010000001110111111110010000001110111110000010000111111000000000000000000000000000000000000000000000000000000000000000001101000000000010000000000000000000010111101110001110100000001001000000100000000000000000000000000000000000000000000000000000000000000000000000000000000000000000000000000000010000000000000000000000000000000000000001100000010000000000000000000000000000000000000000000001000000000000000000000000000000000000000000000000000000000001100000000010000010000000000100000010000100100000010001110001000101000000000000000000010100000100000000010000000000000101110101010110001010000000110100001000000000001100000010000000000000000000000000000
I_mollis_Ro3098            011111000000000000000000000100000000000000000000000000000000000000000000000?0?????0?00???0???0????????00????00?00?0??00000?00?0000???0?00?0?000??0??0???0?????000??0???00??0?0???00?0?000????0????0????????0?000????00??00?????00??00???10000000000000000000000000000000000000010000000000000000000000000000000000000000000010000000001000000000000000000000000000000000000000000010000000000000000000000000000001110000001001101100100000000000000000000010000000000000000000000000000000000000000000000000000000000000000000??????0?0?0???00??000?00?0?0?0?000?00?0?00000000000000000000000000000000000000000000000000000101000000000000000000000000000000000000000000000000000000000000111010111110000000000000010010000100000001110001101111000000000000000000000000000000000000000000000111111100011100000000000011000010000000000000000000000000000111101010100010101000110101111011000101000011001000000010000000001000000000000000000001000000010001000000100010000100000000000000000000100000010110110010000000000000000000000000000000000000100010000001110111111110000000001110011110000010000111111000000000000000000000000000000000000000000000000000000000010000001101000000000010000000000001100010100111100110001100100000001001000000100000000000000000000001000000100000000000000000000000000000000000000000000000000000000000000000000000010000000000000000000000000000000000000001000000010000000000000000000000000000000000000000000001000000000000000000000000000000000000000000000000000000000001100000000010000010000000000100000010000100100000010001110001000101000000000000000000010100000100000000010000000000000101110101010110001010000000110100001000000000001100000010000000000000000000000000000
I_scandens_Mv8447          111000000000000000000010001000010000000110001000000000000000000000000001000?0?????0?00???0???0????????00????00?00?0??00000?00?0000???0?00?0?000??0??0???0?????000??0???00??0?0???00?0?000????0????0????????0?000????00??00?????00??00???00000000000001000000000000000001000001100000100000000001010000100000000000000001001010000000000000000000000000000010000001001010000001000000000000000000000000000000000000100000000000000000000000000100000000000000000000110000000000000000000000000000000000000000000000000000000000000000010000000011000000100000000000000100001000000000000000000000000000110000000000000000000110001000000001000000010000000011000100000000000000010000000000000000000000000000000000000010000000000010000000000000000000000010000000000000110000000000000000000000100000001000000000000000000000100000000000000000000000000000000000101110100110000000000001000000000010000000000100000000000000000000000000000001000000000000000000000000000100100000000000000000100000000000000000000000000000000000000000000000000000000000000100000000000000000000000000000000000000000000000000000000000000000100000001010000000110000010100000110000011010000011000000000001000000000000100000100000100000100000000000100000000000000000000000000000000000000000000000000000000000000000000000000000000000000000000000000000000000000000000000000010000000000000000000000001000001000000000000000000000000000000000000000000000000000000000000000001000000000000000000000000000000000000000000000000100010000000001100001000000000000000000100001101000010000000000010000001000011110000011100000000001110000100000000000111000000000010100000000000010000000000010100000000000000000000000000000000000000010
L_griffini_3984            011001000000000000000000010000000000000100000000000000000000000100001001000100111010001010011011101110101001100000000110101100010000000011000000000001000010000000000010000000000000000011110100000000100000110000000000000011000000001000000000000000010000000000000010000000000000000010000000001000000000000000100110101001100110100000000000000000000000000000000000000010000010000000000000000000000000000000010101100011001010101010101101111000001100000001010000010010000000000000001000001000000000000000000001000000010110000000000000000001000100001000000000000000000000000000000000000000000000000000000000000000100000001000000000000000000000000000000000000010000000000000000000000000000000000000000000000000000000000000000000000010000000000000000000010000000000000000000011101100000000000000001000000000000001000000000000000000001001010100001000000000000000000000000000000000000000000000000000000000000000000000000010010000000000000000000000000000000000000000000000000100001010000000000100000100100000100000100000000000000000000000001000000000000000000000000000010000000000000000000000000000000000000000000000000000000100001000000100110000000010000000000000001000000001010010000000011000000010100000000100000010000000000000000000001000100101010000000000000000000000010000000010100000000000001000010000000000000000000000110000000000000010001001001000000000000000110010000000000000000000000000000000010000000000000010000000000000000100000100000100000000000000100000000000000000100000001000000000011000000000000000000000100000000000000000000000000000010110000000000000000000000000000000000001000100011001000001100001000000000000000100000110000100100000110100000100000000010
L_lucidus_3943             111000000000000000000000000000000000000000000000000000000000000000000000000100100010001000000000100100000000000000001010000000000100000000000000000000000000000000000000000000000000000001010100000010100000110000000000000011000000000100000000000000010000010000000010000000010000000010000000000000000000000000101100101001110110100100000000000000000000000000000000000011000010000000000000000000000000000001010101100110001010101110100100111000000100000000010001100000010000000000001000000000000000000000000100000000000000000000001000000000000000001000000000000000000000000000000000000000000000000000000000000000100000000100100000000000000000000000000000000000000000000000010000000000000000000000000000000000000000000001000000001100000000000000000000010000001000000000000101101000010000010000001000000000000000000000101000001000001001000000000000000000000000000000000000000000000000000000000000000000000000000000000000???00??0????0?0????0?00????0?0??00?0??00?0??0?00??????0?????0???00????????????????0???0?????0??????0??0??0?000???0?0??0??00??00?0?????0???0???0????????0????????00????0???0000000000000000000000000000000100000000000000000000000000000000000000000000000000010000000100111000000110000000000010000000000000000000000????0?0????0??????????????????????0?????????????????????????????0??????00???????????????0??0???0????????????????????????????????0????????0???????????????????????????????????????????0?????????????????0?????????????????????????????????????????00000000000000000000000000000000000000000000000000000000000000000000000000000000000000000000000000000000000000000000000000000000000000000000000000000000000000000000000000000000000000000000000000000000000
L_neriifolius_3955         11100100000000000000000000000000000000010000000000000000000000010000100000010000001000000000000000000000000000000000001000000000011000000000000000000000000000000000001000000000000000000101010000000110000011000000000000001100000000000000000000000001000001010001001001000001000000001000000000000000000000000110010010101011001010010000000000000000000000000000000000001100001000000000000010000000000000000001010100101000101000111000001011100000010000000001000000000000000000000000000000000000000000010000000000000000101000000001000000000000000000100000000??000????????????0?0???0????????00???????????00???00000000000000000000000000000000000000000000000000000000000000000001000000000000000000000001000000000000000001000000000001101000000000000000000000000001000001000100000001100110000000100000000000100000000010000000000000000001001011101001000000000000001000000000000000000000000010000000000000000000000000000000011000000001000000000000000000000000000000000000000000000000010001000000000001100001000000000000000000000000000000000000000000000011000000000101000000000000000000000000000000000000000000000000000000001000100001000000000100000000010000000000000001000000000010010000000011000000010100000000000000000000000000000000000000000000000000000000000000000000000000000000000000000000000000000000000000000000000000000000000000000000000000000000000000000000000000000000000000000000000000000000000000000000000000000000000000000000000000000000000000000000000000000000000000000000000000000000000000000000000000000000000000000000000000000000000000000000000000000000000000000000000000000000000000000000000000000000000000000000000000000000000000000000000000000000000000000000
L_neriifolius_Sboc_3979    11100100000000000000000001100011001000110000100000000100000000010000100100000000001000000000000010000000000000000000001000000000011000001100000000000000001000000000001000000000000000000101010100000110001011000000000000001100000000001000000000000001000000000001001000000001000000001000000000010000000000000010110010100010011010010000000000000000000000100000000000001100001000000000000010000000000000000101010110101000101001111000001010100000110000000001000000000000000000000000000000000000000000000000000000000000001000000000100000000000000000100000000??000????????????0?0???0????????00???????????00???00000100000000100100000000000000000000000000000000000000000000000110000000000000000000000000000000000000001000001000000000010000000000000000000010000000000000000000011101100000100010000000010000000000000000000000000000000001011000000000000000000000000000000000000000000000000000000000000000000000000000000000010000000000000000000000000000000000000000000000000000000000000000000000000000000000000000000000000000000000000000000000000000000011000000010000000000000000000000000000000000000000000000000000000000001000100000000000100100000000000000000000000000000000000010000000000100000000000000000000000000000000000000000000000000000000000000000000000000000000000000000000000000000000000000000000000000000000000000000000000000000000000000000000000000000000000000000000000000000000000000000000000000000000000000000000000000000000000000000000000000000000000000000000000000000000000000000000000000000000000000000000000000000000000000000000000000000000000000000000000000000000000000000000000000000000000000000000000000000000000000000000000000000000000000000000000000000000
L_neriifolius_Stur_3968    111101000000000000000000011000110010001100001000000001000000000100001001000000000000000000000000000000000000000000000000000000000100000000000000000000000000000000000000000000000000000001000001000001000000110000000000000000000000000000000000000000010000000000000010000000000000000010000000000000000000000000100100101000100110100100000000000000000000001000000000000011000010000000001000000000000000000000010101100000011000001010000000101000000100000000010000000000000000000000000000000000000000000000000000000000000010000000001000000000000000001000000000000000000000000000000000000000000000000000000000000000100000000100100000000000000000000000000000000000000000000000000000000000000000000000000000000000000000000001000000000010000000000000000000010000000000000000000011101100010000000000000000000000000000000000000000000000001000010000000000000000000000000000000000000000000000000000000000000000000000000000000010000000000000000000000000000000000000000000000000000000000000000000000000000000000000000000000000000000000000000001010000000010010000000000000000000000000010000000000000000000000000000000000000000001000100001000000100100000000010000000000000001001000000010010000000011000000010100000000000000000000000000000001000000001100000000000000000000000000000000000000000000000000000000000000000000000000000000000000000000000000000000000000000000000000000000000000000000000000000000000000000000000000001000000000000000000000000000010000000000000000000000000000000000000000000000000000000000000000000000000000000000000000000000000000000000000000000000000000000000000000000000000000000000000000000000000000000000000000000000000000000000000000000000000000000000000000
L_occultus_4013            111001000000000000000000000000000000000100000000000100000000000100001000000100000010000000000000000000000000000000000000000000000100000000000000000000000000000000000000000000000000000001010100000000100000110000000000000011000000000000000000000000000000000000000010000000010000000010000000000000000000001000101100101000100100100000000000000000000000000000000000000011000010000000000000100000000000000000010100111011001010001000000100101000000100000010000000000000000000000000000000000000000000000000000000000000000000000000000000000000000000000000000000000000000000000000000000000000000000000000000000000000000000000000000000000000000000000000000000000000000000000000000000000000000000000000000000000000000000000000000000000110000000000000000000000000000000000000000110101000000000000000000000000000000000000000000000000000001001000100001000000000000000100000000000000000100000000000000000000000000000000000000010000000000000000000000000100000000000000000000000000000000000010000000000100010000000000000100000000000000000000000000000000000011010000010000000010000000000000000000000000000000000000000000000000000000100001000001100100000000010000000000000001001000000010011100000011000101010100000100010000010000000000000001000000000000000011100111010101111000000001101000000100001100100010000000000001100000000000000000000000000000000000000000000000000000000000000000000000000000000000000000000000000000000000000000000000000000000000000000000000000000000000000000000000000000000000000000000000000000000000000000000000000000000000000000000000000000000000000000000000000000000000000000000000000000000000000000000000000000000000000000000000000000000000000000000000000000
L_occultus_Soro_3892       111001000000000000000000010000000000001100000000000000000000000100001000000100100010000010000000010000000000000000000010000000000100000000000000000000000000000000000000000000000000000001010101000001100000110000101000000011000000000010000000000001010000000100010010000000010000000110010010000110000000000010101101101001110110101100001010010000011100001010000000000011000010100100000000111000001000000101010101101010001010001010000000111000001110000010000001000000001000000000001000001000000000000000000100000000000110000000101000000010000110101100001001000001010010001100000000000010011010010000110000011100110011111010110000000000000000000000010111000011101000001100000000000000000000000000001000000000000000000001000000000010001000000000000000010000010000000000000101101100000000000000000000000000000000000000001000000000001000011100001100000000000001100001000000000000000000000000000000100000000000000000000010000000000000000000000000100000000000000000000000000100000000100000000000000010000000000000000000000000000000000000100000100000011000000010000000010000001000000000000000000000000000000000000000000000000000001000000100110000000010000000000000001000000000010010100000011000001010000000000000000000000000000000001000011100101001000000110000000000100000010000000000000001000101000000010000000000000001001001101100000000000110000000000000000000000000001000000000000000000000000000000000110000000001000000000000000000000000000000000000000000000000000000000000000000000000000000000000000000000000000000000000000000000000000000000000000000000010000000000000000000000000000000000001010000010000000000000000000000000000000000000000000000000000000100000000000000000
L_pamplonensis_3853        111000000000000000000000000000000000000000110000000000000000000000001000000100000010001000000001100110000001000000011010000000010110000000000100100010100000000010000010000011000000000011011111000011100000110001100000000011000000001110000100000001110000010010010010000010010010000110000000000000000000000110101101101001110110101100000000010000010000001000000000000011000010000000000000101000000010000100011101111010101010101010000010111010001100000011010001100010000010011000011000001000000000000000000000000000010010000000101000000010000100001100000001001010000000001100000000000100011010010000010000011000100010110110110000100000010000000001000000001001100000000000110000000000100001101010001000000010100000010001110010000110001100100000000000010011111000011010101111101100010000000000001100000000000000000010101111011000001101010101101100000100000101100010000010000010100000001000000000000000000000000000010010000000000000000010000000000000000000000000100000000110000000000000110000100010100000100000000000000000000000000001000000000000011000000010000000010000000000000000000000000000000000000000000000000001000000001000000100110000000000000000000000001000000000010010000000011010000010000000010010000000000000000000001101000000110000100000100110000110000000000001000000011010000000001000000000000000000000000100001000000000000000000000000000000000010000000000000010000000000000000000000000000000000001000000000000000000000000000000000000000000000000000000000000000000000000000000000000000010000000100000000000110100000000000000000000000000010110000000000000000000000000000000001001001100110001001000100000000000000000101001000110101000100010110101001010010000000
L_parvulus_3969            1110010000000000000000000100001100100011000010000000000000000011000010010001000000100000000000000000000000000000000000000000000001000000000000000000000000000000000000000000000000000000000000000000001000001100000000000000010000000000000000000000000100000000000000100000000100000000100000000000000000000000001001001010001001101001000000000000000000000010000000000000110000000000000000001000000000000000000101011010100010101110101101001110010011000010000100011000110000000100010010000010000001000000000000000000000000100000000010000000000000000000000000000000000000000000000000000000000000000000000000000000001000000001000000000000000000000000000000000000000000000000000000000000000000001000000000000000000000000000000000000000100000000000000000000100000000000000000000101010000100000000000000000000000000000000000000000000000010010101000011000000000000010000100000100000000000000000000000000000000000000000000000110000000000000000000000000000000000000000000000000000000001000100000000000000100000000000000000000000000000000000000110000000000110000000100000000100000000000000000010000000000000000000000000000000000001000010000001001000000000100000000000000010000000000100100000000100000000100000000000000000000000000000000001000000101000001010001110000000000100000000110000000110101010000000000001000000000000000010000000000000000000000000000000000000000000000000000000000000000000000000000000000000000000000000000000000000000000000000000000000000000000000000000000??????0?????0???????????????????????????0???0????????????????????????????????????0?????0?0???????????????????????????????0????????00???????????????0???????0??????????0????????????????????????????????????
L_tamanus_3914             111011000100000000000000010000010100001100100010001101100000000100001100000100000010000100000000000000000000000000000000000000000101000000000000000100000000000000000000000000000000000000110101000001100000110000001000000011000000000000000000000001000000010000000010000000000000000110000000000100010000000010100100101001100110101100000000000000000000001000000000000000000010000001010000100000000000000001010101101010001010101110010100110000001100000001010000100000000000001000001000000000000000000000000001000000000010000000001000000000000000001000000000000001000000000100000000000000000000000000000000001000110010101000000000000000000000000000000000000000000000000000000000000000000001000000001000000000000000000001000000000010000000000000000000000000010000000000000011101100010000000000000001000000000000000000001000000010001101010100101000000000000001100011000000000000000000000100000001000000000000000000000010010000000000000000000000010000000000000000000000000000000010010000000001000010000000000000000011011000000000000100001000000000011000000010000000000000000000000000001000000000000000000000000000000000000100001000000000100000000010000000000000001000000000010010101000011000111010100010000010001000000000000000001000010000000000000000000000000000000000010000000100000001000000000000010000000000000000000000001100010000010110001000010000000000010000100010000010000000000000001000100000100000011001010100100000010000000000100011000100000001000000000000000000000000000000000000000000000000000000000000000000000000000000000000000000000000000000000000000000000000000000000000000000000000000000000000000000000000000000000000000000000000000000000000000000000000000
P_glandulosus_3705         1110000000000000000000000000000000000001000000000000000000000001000000000001100000100010000000001000000000000000000000000000000000000000100000000000000000000000000000101000000000000000100000000000001000001100000000000000011000000000000000000000000000000000000100100000000011000000100000000000000010000000011010011010010100001000001000000000010000000000000001000100000000100000000000001110000010000000011001000000000110000001000000000100000000000000100000010000000000000000000010000000000000000000000000000000000?0?0?000000?0000000?00000000?0000000000000000000?0?00?00?00?00?000?00000000??0000?000?000000??00?0?00??00000??00000??00?00000000000000000000000000000000000000000000000000000000000000000000000000000000000000000000000000000000000000000000000000000000000000011101000010000000100000000000000000000000010000000000000000001000001001100000000000001100000000000000000000000000000000000000000000000000000000000???00??0??000?0??000?00?00?0???000?????0?0??0?0????????????00???00?????0?????0?0????0?????????????????0????0???0?0?0?????0??????0?????0???0???0??0???0?00?????0?000????0???000000000000000000000000000000000000000000000010000000010000000000000001000000001000010000000000010000010000000000000000000000000000000000000000000000000000000000000000000000000000000000000000000000000000000000000000000000000000000000000000000000000000000000000000000000000000000000000000000000000000000000000000000000000000000000000000000000000000000000000000000000000000000000000000000000000000000000000000000000000000000000000000000000000000000000000000000000000000000000000000000000000010000000001000110000000000010100100000000000100000000000000000000000000000000000000000010000
Po_maculata_TQsn           11100100100010000000000000000001100000000000000000100000000000000000000000000100010000110000000000110000001000100000000000000000000010101000000000000000000110000000100000000000000000000001000010010000000000000000001100000000000000000????0?????0??0????0??00????00??00?00??00001000000000001000000000000000000000000000000000000000000000000000010000000100000000000000000000100000000000000000000000000000000100111101010010101101000010101100100111000001000010010000101001011000000001000100000000000000000000000000000??????0?0?0???00??000?00?0?0?0?000?00?0?????0?????00?????0???00???00?0?0?000?000000000?0??00???????0??????0????0???????????0?????????????0?0?000??000?0?0000000000000000000000000000000000000000000000000000000000000000000000000000000000000000000000000000000000100000000000000000000000000000000000000000000000000000001110000000001110000110000000000000000000000000000000000000000000000000000000000000000001000000000000000000010000000000101000000001000100000000000000010000000100000000000000000000000000000000000000000000000000100000000000000000010000000000000000000000000000000000001000000010000000011000001000010010000000000000000001000000000000001000000000110000100000010000000000010000001110000000000000000000000110010100001001000011000000000000000000000000000000000000000000000000000000000000000000000000010000000000000000010000000000000000000000000100000000000000000000000000000000000000000000000000000000000000000000000000000000000000000000000000000000000000000000000000000000000000000000000000000000000000000000000000000000000000000000000000000000000000000000000000000000000000000000000000000000000000000000000000000000000000000000000000000000000000000
R_atropurpurea_4058        1110010000000000000000000000000100000001000000000100000000000111001110110001100000100000100000011000000000000000000000000000000000000000000000000000000000000000000000000000000000100000010011010000010000001100000000000000110000000000000000000000000000000100000100100000000000100000100000000000000000000000001101111011000000101001000001000000000000000000000000000000000000000000000000001000000000000000000111010111101110101111100101100110010011011010100010011100010100000100000010100010000000000001000000000000100????0???0??????0??0?00?????????0??????00??000????????????0?0???0????????00???????????00???0???0??0????????0??00???0?0?00??0??0?0??????????????0????????????0000000000000000000000000000000000000000000??0????00??0??00?????00?????0??0?000??????????????0?????000000000000000000000000000000000000000000000000000000000001111010010000000010111001001101010000000000000100000110000100100000000100000001000000011000000000000000000000000000000000000000000000000000000000000000000000000000010000000000000100000000000000000000000000000000000011000000010000000011000000001000000000000000000000000000000000000000000000000001000000000100000000010000000000000001000000011010010001000011000000010000000100000000000000000000000000100001100101000000100001000000000000000000000000000000010000000000000010000000000000000000110000000000000000000000000000000000000000000000000000000000000000000000000000000000000000001000000000000000000000000000000000000000000000000000000000000000000000000000000000000000000000000000000000000000000000000000000000000000000000000000000000000000000000000000000000000000000000000000000000000000000000000000000000000000000000000000000000000000000000
R_bracteosa_3978           011000000000000000000000000000000000000000000000000000000000000000000000000100000010000000000000100000000000000000000000000000000110000000000000000100000000000000000000000000000000000001010100000000000000110000000000000011000000000010000000000000010000111000010010010000000010000110000000100000000000010000100111101110110110101100100010000001000001001000010100100010001010000000010011101000000100011100000101011010001010001010000110010000000000000000000001000010000000000000000000000000000000000000000000000000000010000001000000000000000000001000100000000000000000000000000000000000011000100000000000010000100000010100100000000000000100000000000000101001000000000000001000000000000100000010000100000001000000010000000000010010000000000000000000000000000000000000000010100100000000000000100000100000000000000000000000000000000??0??0?????0?0?0??0??0?00??0?????0?0?0??0?0???0??0?????????????????????0?0????0??????00000000000000000000000000000000000000000000000000000000000010000000000000000000000000000000000000000000000000000000000000000000000000000000000000000000000000000000000000000000000000010000000000100000000000001000000000100000000000000000000000001000000000010010000000000000000000000000000000000000000000000000000000000000000000000000000000000000000000000000000000000000000000000000000000000000000000000000000000000000000000000000000000000000000000000000000000000000000000000000000000000000000000000000000000000000000000000000000000000000000000000000000000000000000000000000000000000000000000100000000000000010001100010100000100000100000000000000000000000010000001000000000001000000001000010000100010000001000000000100000000000000000010000100000000000001001
R_cardonae_3919            000110100110100010101001011000110010101100001000000100100000000100001100000100000010000100000000000000000000000000000000000000000110000000000000000100000000000000000000000000000000000000100101000001100000110000000000000011000000000000000000000000000000000000000010000000000010000010000000001100010000000001100100101000100110100100000000000000000000001000000000000000000000000000000000100000000000000000010101101010001010111110010000110010001100000010010001110000000000001000101010001010000000001001000000000000000010000000001000000000000000001000000000000001000000000100000000000000000000000000000000011000100000000100100000000000000000000000000000000000000000000000000000000000000001000000000000000000000100000001000000000010000000000000000000000000010000000000000011101100000000000000001000000000000000000000000000000000000??0??0?????0?0?0??0??0?00??0?????0?0?0??0?0???0??0?????????????????????0?0????0??????10100000000000000000000000010000000000000000000000000000000100000000000000000010000000000000000000000000000000000000010001000000011000000010000000000000000000000000001000000000000000000000000000000000000100001000000000100000000010000000000000001000000000010010101001011010010010100000000010000000000010000000001000010100111001001000000000100100010000000110000000000001000000000000010000000100000000000100001100000000010100001000010000000000010010100010000010000000000000000000100000000000001001000100111000010000000000100011000000000000000000000000000000000000000000000000000000000000000000000000000000000000000000000000000000000000000000000000000000000000000000000000000000000000000000000000000000000000000000000000000000000000000000000000000000000000000
R_floccosa_4065            111001000000000000000010000000010000000100100000010000000000001100001011000?00????0??????????0???????0????0???0???????????????0?????0?0?0??0???0?0??????????00??????0???0??????0????0???0????0???0?????0???0?00???????00???????00???00??0000000000000001000000000000000000000000000000001000000000001000000000000010010010100010000010000000000000000000000000101100000000001000001000000000000010000000000000000001010000100000001001101000000000101000000001000001010000000000001000000000000000000000000000000000000000000000000000000000100000000000000000000000000??000????????????0?0???0????????00???????????00???0???0??0????????0??00???0?0?00??0??0?0??????????????0????????????000000000000000000000000000000000000000000000000000000000010000000000000000000000000000000000000001011101000000000000100000000000000000000000000000000000000000??0??0?????0?0?0??0??0?00??0?????0?0?0??0?0???0??0?????????????????????0?0????0??????10000000000000000001000000000000000000000000000000000000000000000000000101000010000000000000000000000000000000000000000000000000001000000010000000000000000000000000000000000000000000000000000000000000000100001000000000100000000010000000000000001001000000010110000000010000000010000000000000000000000000000000000000011100101010000100100011100000001011000110001100100000000100000000110000010000000000000000000000000000000000000000000000000000000000000000000000000000000000000000000000000000000000010000000000000000000000000000000000000000000000000000000000000000000000000000000000000000000000000000000000000000000000000000000000000000000000000000000000000000000000000000000000000000000000000000000000000000000000000000000000000000000000000000000000000000000
R_jabonensis_3963          011000000000000000000000000000010000000100001000000001000000000100001001000100000010000100000000100000000000000000000000000000000000000000000000000000000000000000000000000000000000000001011101000101000000110000000000001011000100000010000000000000000000110000000010000000000010000010000000000000000000000000100101101000110110101100000000000001100000001000000000000000000010000000000010100000000000000000010101001010011010101110000110011001001001111011000101010000000000001100101001110101000100000000000000000000000010000000000000000000000000001000000000001000000000000100000000000000000000000001000000000000100000000000000000000000000000000000000000000000000000000000000100000000000000100000001000000000000000001011100000000110100100100000000100000010010101001000001110101000010000010100100000000000100000000001000010000000001111010100011110000010001001100010000010000100000000000000000000000000000000000000110011000000000000000000000000000000000000000000000000000000000000000000000100000010000000000000000000000000000000000000000000100000001000000010000000000000000000000000000000000000000000000000000000000000000100001000000000100000000010000000000000001001000001010010000000011000000010000000000010001000000000000001001000001100001000001000000001011000000000000010000000000010000000000000010000000000000000000110000100000000000000001000000000000000100000101000100000000000000000000010000001000000000001000000100000010000000000100000000000000000000000000000000000000000000000000000000000000000000000000000000000000000000000000000000000000000000000000000000000000000000000000000000000000000000000000000000000000000000000000000000000000000000000000000000000000000000
R_josephensis_4045         000011001101000000001000011000110000100100001000000001000000001100011001000100000010000000000000000000000000000000000000000000000???0?0?0??0???0?0??????????00??????0???0??????0????0???000000000000000000001100000000000000000000000000000000000000000000000000000000000000000000000010100000000000000000000000001000001010001000001000000000000000000000000000000000000000000000000000000000000110000000000000000101010010101010101111000000000010010001000000010100011010000000000000000010000010000000000001000000000000000????0???0??????0??0?00?????????0??????00??000????????????0?0???0????????00???????????00???00000000000000000000000000000000000000000000000000000000000000000000000000000000000000000000000000000000000000000000000000010000000000000000000000000000000000000000011101000000000000100000000000000000000000000000000000000000000100100100000000101100000000010000000000000000000000000100000000000000000000000000010000000000000000000000000101000000000000000000000000000000000000000001100000010000000000001000000000000000000000000000000000000001000000010000000100000000000000000000000010000000000000000001000000000000100001000000000100000000010000000000000001000000001010010001000011000000010000000100000000000000000000000001000000101101001000000011011000000100000000010000000010001001100100010010001000000000000000000000000000000000000000000000000000000000000001000000000000000000000000000000000000000000000000000000000000000000000000000000000000000000000000000000000000000000000000000000000000000000000000000000000000000000000000000000000000000000000000000000000000000000000000000000000000000000000000000000000000000000000000000000000000000000000000000000000000000000
R_leucactina_4018          011000000000000000000000000000000000000000000000000000000000000000000000000110000010100100000000100000100000000000000010000000000001010011000000000001000010000000100010000000000010000011000000000100101000110000000000000011000000000000000000000000000000010000000000010000000010001111111000000011000000001010111111110100010100100100000010000001000000000010000000010001000010001000000000000010000000000001010101001010100010001010110010001101001101000000000001000000000000000000001000001000000000001100000000000100000010001000000000000000000000001000000000000000000100000000000000000000000000000000000000000000000000100000000000000000000000000000000000000000000000000000????000000?0?0??0??00??0?0??0?0??0???0??0?0??0????00??0??00?????00?????0??0?000??????????????0??????00000?00000?000?0?00?0?????00?0???000???0??0??????????????1011011100101000110000000001100010000000000000001000000000000000000000000000000000000000???00??0????0?0????0?00????0?0??00?0??00?0??0?00??????0?????0???00????????????????0???0?????0??????0??0??0?000???0?0??0??00??00?0?????0???0???0????????0????????00????0???0000000000000000000000000000000100001000000000100000000010100000000000001001000000010010001000010000000010000000000000000000000000000000000000000000000000000000000000000000000000000000000000000000000000000000000000000000000000000000000000000000000000000000000000000000000000000000000000000000000000000000000000000000000000000000000000000000000000000000000000000000000000000000000000010000000000000000000000001011000000000000000000000100000000000001000000000000000001000000000000000000000000000000000000000101000000000000100001000000000000000100000000000000000000000100000000000000001
R_lindenii_4034            11100100110000000000001000000001000000010000100000000000000000010001100100010000001010010000000010000001000000000000000000000000000100001000000000000000000000000000000000000000000000001100000000000010000011000000000000000100000000000000000000000000000000000000000000000000001000101000000000010000000000000010011110100110010010000000100001000000000000010000000010000001001000000000001011100000000000000000110101111011001001111001000001001100110000000001000010000000010000000000100000000000000000000000000000000000001000000000100000000000000000000000000000000000000000000000000000000001000000000000000000???0??0????????0??00???0?0?00??0??0?0??????????????0????????????000000000000000000000000000000000000000000000000000000000010000000000000000000000000000000000000000010100000000000000100000000000000000000000000000000000000000001000001001000000000000000100010000000000000000000000000010000000000000000000000000000???00??0????0?0????0?00????0?0??00?0??00?0??0?00??????0?????0???00????????????????0???0?????0??????0??0??0?000???0?0??0??00??00?0?????0???0???0????????0????????00????0???000000000000000000100000000000000000000000000010000000000000000000000000010000000101001000100011000000000000000001000010000000000000000000000000000000000000000000000000000000000000000000000000000000000000000000000000000000000000??0???0????????????????????????????????0????????0???????????????????????????????????????????0?????????????????0?????????????????????????????????????????01000000000000000000000000000000000000000000000000000001000000000000000000000000000100000000000000000000001001000010000001000100000000000000110000000000100000000100000000000000000000000100000000000000001
R_lopezpalacii_3989        111001000000000000000010010000010000100100000000000001000000010100001001000100000010000010101001101000100000010000000000000000000001000010100000000100001000000000000000000001101000000001000100000000000000110000000000000011000110000000000100001000001000010000010010000000000011000010001100000100000000010101100100101001010100001110100000000000000100001000010000000000001010000000000010001000000000000000010001001010000010001100000010010000000000000000010000100000000000000000001000000000000100000000010000000000000010000000001001000000000010001100000000001000000100000000010000000000011000000000000000011000000000000000010001000000000000000000000000100001100000000000000000000000000000000000001000000000000000000001010000010010000000100010000000000000000000000000000000100000100000000000000000000000000000000000000000000000000??0??0?????0?0?0??0??0?00??0?????0?0?0??0?0???0??0?????????????????????0?0????0??????11000001000000000000000000000000000000000000000000000000000000000000000000000010000000000000000000000000000000000000000000000000011000000010000000000001000001000000000000000000000000000000000000000000000000001000000000100000000000000000000000001001000000010010000000011010000010000000000010000000000000000000000000000111001010010000100000000000000000000000000000000000000000000000000000000000000000000000000000000000000000000000000000000000000000000000000000000000000000000000000000000000001000000010000110000000000000000000000000000000000000000000000000010000000000000000000000000000001100000000000000000000000101010000100100000011001000000000000000000001000001000000001001000101000100000000100000000000000000000000000000000000000010100000110000010001001
R_marcescens_4042          1110011011100000001011000110000100001001000010110101111000000001000111010001000000100000000100001000000000000000000000000000000000000000000000000000000000000000000000000000000000000000000000010000000000001100000000000000010000000000000000000000000000000100000100000000000000100010100000000000100000000000001001101110011000101001000000000000000001000010000100000000010000100000000000001010000000000000000001000011101110101111100100000110010011011100000100010000000001000010000010100000000000000000000000000000000????0???0??????0??0?00?????????0??????00??000????????????0?0???0????????00???????????00???0???0??0????????0??00???0?0?00??0??0?0??????????????0????????????000000000000000000000000001000000000000000000000000000000010000000000000000000000000000000000000000011100000010000010100000000000000000000000000000000000000000??0??0?????0?0?0??0??0?00??0?????0?0?0??0?0???0??0?????????????????????0?0????0??????10000000000000000000000000000000000000000000000000000000000000000000000100000000000000000000000000000000000000000000000000000000001000000010000000000000000000000000000000000000000000000000001000000000000100001000000000100000000010100000000000001001000001010010001000010000000011000000000000000000000000000000000000001110111001001001010110100000000000100010000000000001000100100000010001000000000000000000000000000000000000000000000000000000000000000000000000000000001000000000000000000000000000000000000000000000000000000000000000000000000000000000000000000000000000000000000000000000000000000000000000000000000000000000000000000000000000000000000000000000000000000000000000000000000000000000000000000000000000000000000000000000000000000000000000000000000
R_viridis_Lope8817         111110000000000000000000010000000000000000000100000000000000000000000000000000000000000000000000000000000000000000000000000000000000000000000000000000000000000000000000000000000000000000000000000000000000000001000000000000000000000000000000000000000000000000000000000000000000000000010000000000000000000000000000011100000010010000000000000000000000000000000000000000000000000000000000000000000000000000100000000001010100000100000000000000000000000000000000000000000001000000000000000000000000000000000000000000010110000001100000000000000000000000000000111000000000000000000010000000100000000000001011001000000000000000010000000000000000000000100000000000000000000000000000000000000000000000000000000000000000000000000010001000000000000000000000000000000000000000000010110000010000000000000000000000000001000000000000000000000100000010101010000000000000001100000000000000000000000000000000000000000010000000000000000000000000000000000000000000000000000000000000000000010000000000000000000000000000010000000000010000000000000000000000000011000000000000000000000000000000000000000000000000001100000000000000000000000000000000000000000000000000000000000000000000000000000000000000000000000000000000000000000000000000000000000000000000000000000000000000000000000000000000000000000000000000000000000000000000000000000100000000000000000000000000000000000000000000000101001000000100000000000000000000000000000000000000000000000000000010000000000000000000000000000000000000000000000000000000000000000000000000000000000000000000000000000000000000000000000000000001001000000000000000000000000001010000100000000000000000000000000000000000001000000000000000000000000000000000000
Ru_floribunda_TQ7052       111001010000000000000000000000000000000000000001101000100011000101000000001011101000000000110000000000000100001000010000000000000000000011000001000000010101110001001100011000000001000010101000010001010110000010000011000000000000010000001000000000000000000000000000000000000000000000000000000000000000000000000000000010100000000010000001000000000000000000110000000000000000000000000000000000000000000001010001011010110110101110100111110010001010100100000000000000000000101000000000000000010000000000000000000000000000000000000000000000000000000000000000000000000000000001000000000000000000000000000000000000001000000000000000000000000000000000000000000000000000000000001000001100000000000000000010010000000001000000000010000000000000000000100000000000000111000000000011000000010000000000000000000000000000000000000000000000000110000000001010101100010000000010000000000001001000001000000000000000000000000000000001000000000001000000000000000001000100000000000001000000001000100000000000000000000000000000000000100000000000000000000000000000000000000000000000000000000000000000000000000000100001000100110000000000000000000000000000000000000000000000000100001000000000000110000000000000000010000000000000000000000010000000000????0?0????0??????????????????????0?????????????????????????????0??????00???????????????00000000000000000000000000000000000000000000000000000000000000000000000000000000000100000000100000000000000100000000000000010000100000000000000000000000010100100000001000101100000000000100000000000100000000000000000000000010000010011000010000000000001000000001000000001100000001010000000000000000000111110111000100000000010100000011000000001000000000000000
Ru_floribundum_23          011000000000000000000000000000000000000100000000000000000000000000000000000100100000000000000000000000001000000000000000000000000010000011000001000000000000000000000000000000000000000001111000010001000010010000000000000000000000000000000000000000000000000000000000000000000000000000000000000000000000000000000000000010100000000000000000000000000000000000000000000000000000000000000000000000000000000000011000000000000000100000000100000000000000000000000000000000000000000000000000000000000000000000000000000000000000000000000000000000000000000000000000000000000000000000000000000000000000000000000000001000000000000000000000000000000000000000000000000000000000000000???0????????0?0?????0????????0????000???0????????0???????00????0???00?????000???000?000???000000000000000000000000000000000000000000000000000000000000000000000010111001000010101000110100000000000001000000001000001000000000000000000000000000000000000000000000000000000000000000000000000000000000000000000000000000000000000000000000000000000000000000000000000001000000000000000000000000000000000000000000000000000000000000000000000000000000000000000000000000000000000000000000000000000000000000000000000010000000000000000000000000000000000000000000000000000000000000000001000000000000000000000000000000000000000000000000000000000000000000000000000000000000000000000000000000000000000000000000000000000000000000000000000000000000000000000100000000000000000000000000000000000000000000000000000000000000000000000000000000000000000000000000000000000000000000000000000000000000000000000000000000000000000000000000000000000000000000000000000000000000000000000000000000000000000000000000000000000000000000000
Ru_guatemalensis_23        000??0???0?0?0????????0???????????0??0?????0??0??????0?0?0??0?0???????0?00?10010000000000000000000000000100000000000000000000000000000001100000100000000000000000000000000000000000000000111100001001000001010000000000000000000000000000????0?????0??0????0??00????00??00?00??00000000000000000000000000000000000000010100010000000000000000000000000000000000000000000000000000000000000000000000000000000000000000000000000000000000000000000100000000000000000000000000000000000000000000000000000000000000000000000000000??????0?0?0???00??000?00?0?0?0?000?00?0?????0?????00?????0???00???00?0?0?000?000000000?0??00???????0??????0????0???????????0?????????????0?0?000??000?0?0000???0????????0?0?????0????????0????000???0????????0???????00????0???00?????000???000?000???000000000?000?0?0000???000?00?0?????0000?0?0000?0000?0000000000000000000101101000000100100010100000000000001000000000000000000000000000000000000000000000000????????????????????????????????????????????????????????????0????0???????????????????????????????????????????????0?0?????0??????0?????0???0???0????????????????????????????000000000000000000000000000000000000000000000000000000000000000000000000000000000000010000000000000000000000000000000000000000000000000000????0?0????0??????????????????????0?????????????????????????????0??????00???????????????000000000000000000000000000000000000000000000000000000000000000000000000000000000000000000001000000000000000000000000000000000000000000000000000000000000??????0?????0???????????????????????????0???0????????????????????????????????????0?????0?0???????????????????????????????0????????00???????????????0???????0??????????0????????????????????????????????????
Ru_polymnioides_Ro3293     111010000010001000011110010000000110010000000100000010000000000000100000000?0?????0?00???0???0????????00????00?00?0??00000?00?0000???0?00?0?000??0??0???0?????000??0???00??0?0???00?0?000????0????0????????0?000????00??00?????00??00???000000000000100000000000000000000000000000000010000000000000000000010000000000000110000000000010000000000000000000000010000000001001000000000000000000000000000000000000001101010101100000010000000000000000000001000000000010000000000000000000000000000000000000000000000000000000000000000000000000000000000000000000000000????0?????00?????0???00???00?0?0?000?000000000?0??001000000000010001000100000000000100000001000000000000000000000000000000000000000010010000000000000000000000000000000000000000000000000000000000000000000000000000000000100000000000100000000000000000000000000000000000000000000000001000100000010000000000000000001001001000000110000000000000000000000000000000000011000010001000000000000100000000010011011000000100000000010011000110001000000101000000100000000000000110000000011000100001010011010000000000000000000000100000000001100000000011100010011100100001100000110000110010000110001000100000000000100000000000000001010110100000000000000000000000000000000000000000000000000110011010001000000000000000000000000000000000000000000000011100000100000000000000000000010010010001000100000000000000000000000001000000000000000000000000000000000000000000000000000010000010010000000000000000000000000000000000000000000000000000000000000000000000000000000000000000000000000000000000000000000000000000000000000000000000000000000000000000000000000000000000000000000000000000000000000000000000000000000000000000000000000000000000000
S_coronatus_Ne52975        111000001000100000100000100011100000000100000000000000000000000000000000000?0?????0?00???0???0????????00????00?00?0??00000?00?0000???0?00?0?000??0??0???0?????000??0???00??0?0???00?0?000????0????0????????0?000????00??00?????00??00???0????0?????0??0????0??00????00??00?00???0?0??????0?0??0???0??0?000????0000?0??00000001000000000000000000000000000000000000000000000000000000000000000000000000000000000001000000100010000000000100010100000000001000000000100000000000000010000000000000000000000000000000000000000000010000000000000000000000000000000000000000000000110000000000100000001000000000000000000000011010000010000000000100000000100000000001000010000000000000000000000000010001000100000000000000000000000000000000000000000100000011000000000000000001000000000000000000000000000000000000000000000000000000000000000000000000000100000000100110000000000000000000000000000000000000000000000000000000000000000000000001000100100000000101100100110000100000000000001000000000001000010000001100000000000000000000000000000000000000000001010000101000000000000000000100000000000000000000000000000000011000000100100000000000011000000000000000010000000000000000000000000000000001110010010010000010000000000000000000000000000000000000000000001010000010000010100000000000001000000000000000000000000000000000000000000000000000000000000000000000000000000000000000000000000000000000000000000000000000000000000000000000000000000000000000000001000000000000000000000000000000000000000000000000000000000000000000000000000000000000000000000000000001000000000010100000000000000000001000100000000000000000000001000010110000000000000000000000000000000000001100000000010000000000000000000000000
S_macroscypha_Nb48638      111111100000100100011100000000000000000000000000100000000000000010000000000?0?????0?00???0???0????????00????00?00?0??00000?00?0000???0?00?0?000??0??0???0?????000??0???00??0?0???00?0?000????0????0????????0?000????00??00?????00??00???0????0?????0??0????0??00????00??00?00???0?0??????0?0??0???0??0?000????0000?0??00000000000000000000000000000000000000000000000000000000000000000000000000000000000000000001010001101010010100101000001111010010101000100000000010000000000000000000000000000000000000000000000000000000000000000000000000000000000000100000000000000000000000000010000000001010000000000000000000000000000000000000111011011011001100100010000010101000100000010000000000000100000000100000000000000000000000000011000101111001000000000000000000000001000000000000000000100000000000000010001000000000000000000000000000000000000000100011001110001010000101000000000000000000000000001001000000000000000000000000000011000000001111101000110000010000110000000100000010000000000000010000000100000000000000000000000000000000000001000000100100101000100000000000000100000000000000000000000000000010011100000000000010000000000000000000000010110100000000000000000000000000011000100010100010110010000101100000001000000000000000000000000100001100101001000010000000010000001000000000010000000000000000000000000000000000000000000000000000000000000000100000000000000000000010000000000000000000000000000000000000000000000100000000000010000000000000000000000000000000000000000000000001000000000000000000000000000000000000000000000000011011010101101001101111000010011010011110001011001001001000011110000011100001110000101000110010010111101000000100000100000000010000000001000000000000000
S_parviceps_Mi3029         111111011100001101011010100000110100000011000101111000000000010010000000000010100111101000000110001000001110010000000000000000100100000011010000000000000000010000010000000000000000000001001000100011000000000000000000000000011000000001110011000011011000000000000000001000010001011010100001010010000001010000000000110010011100000010010001010000011001011000000001000000000011000101000000000010000001000001110011111110100000101000001100110001111100010101000010100000000010000000001001100000010000000000010000000000100100000000000000000000000000000000010000000000000000001000000000000000000000000000000000001001100000000100000000000000000000000000010000000000000000000000000001100111000100000000100000100000010100001001000010010000000000000000000000000001000000000000000100100000000000001000000000000000000000000000000000000000000010100011101110100010100011000000000001000001000000000000000000000000000000000000000001000000001000100000000000000000000000000000000000000000010000010000001100000000000000000000000000000000000000000000010000100000000000000000000000000000000000000000000000000011000100000000000000000000000000000000000100010001000000000000100000000000000000110000100000100010100000100000000000000000000000000000000010000101000001000000000000000000000000000000000000000000000000000000000000100000000000001000000000000000000000100000000110000001000000000101000000000000000000000000000000000000000110000011000000000010000000000000000000000000000001000000000000000000000000000000000000000000000000000000000000001000000100100100000010000000000010011100000010001100000000001000000011011010000000101010000000000000000000000000000000000000000000000000000000000000000
S_pyramidalis_3717         1110010110000000100000000000010010000000010000000000100100000001000000000000100001000000000001000000000000000000000001010100001001100000000110000000100010000000000000000000000000000000000001001010000000001100000000000001001110000100000000000101101000000000000000000010000001000001100100001110000000101000011000100100000010000010010100000000000000000010000000110001100111100000000000000000000000000000001001000010000000100110000101000000000000000100001000101000000000100000000000000000000000000000000000000000000?0?0?000000?0000000?00000000?0000000000000000000?0?00?00?00?00?000?00000000??0000?000?000000000000000000000000000000000000000000000000000000000000000000000000000000000000000000000000000000000000000000001000000100000000000100000000001100000000000000000000000000000000000000000000000000000000000000000000000000000000??0??0?????0?0?0??0??0?000?0?????0???00??00??000000???????0????0????0?????0???0??0???00001000000000000100000000000000000000000000000000000000010000010000001000100000000000000000000000000100000000100000101000100000000000000000000000000000000000000000000000000100000100001000000000100000000000000000000000010001001000001100100000011000100000000011000000000000000000000000000000000001000000000000000000000100000010110000010000000000011000000000000000000000000000000100000000000000000000000100000000000000000000000000000110000000000001000000000000000000000000000000000000000000000100000000000000110100000001000101000000000000000001000000000001001000001000001001000000010000000001000001010100000000000000000000000000000000000000000000000000000000000000000000000000000000000000000000000000000000000000000000000000000000000000000000000000000000000
S_pyramidalis_Me10411      011011111110001100100000000000000000000000000000000000000000000000000000000100000000000000000000000000000000000000000000000000000000000000000000000000000000000000000000000000000000000000000000000000000000000000000000000000000000000000000000000000000000000000000000000000000000000000000000000000000000000000000000000000000000000000000000000000000000000000000000000000000000000000000000000000000000000000010100001010110001010110000000000000100000000000000000000000000010000000000000000000000000000000000000000000000000000000000000000000000000000000000000000000000000000000000000000000000000000000000000000000000000000000000000000000000000000000000000000000000000000000010000000000000000000000000000000000000010010000100000110000000000000100000000000001000000000000000110010000000000000000001000000000000000000000000000000000000000000000000110000000000000000000000010000000001110000000000000000000000000000000000010000101000000001000000000000000000000000010000000000000000000010100000100000000000000000000000000000000000000000001000000100000000001000100000000000000000000000000000000000000000001000000010000010000000000000000000000010000000000000000000000001000000000110000100000000000000000000000000000000000000000000000100100000000101000000000100000000000000000000000000000000000000000000000000000000000000000000100000010000000000000000000000000000000000100000001000000000001000000000000000000000000000100000000000000000000000000000000000000000000000000000000000000000000000000000000000000000000000000000000000000000010000000000010000000000100000010000000000010000000000000000000000011000000101000000000000000010100000000000000000000000000000000000000000000000000000
S_riparius_Rp1631          100101000000001000000101000000000000000010000000000010000000000000000000000?0?????0?00???0???0????????00????00?00?0??00000?00?0000???0?00?0?000??0??0???0?????000??0???00??0?0???00?0?000????0????0????????0?000????00??00?????00??00???0????0?????0??0????0??00????00??00?00???0?0??????0?0??0???0??0?000????0000?0????0???0?????0?0?????0?0???0???0?0??0??????0????0???0??0??00???0?0?0?0000?00000?0?000??000000000111110000010000000100010100000100001010000000000000000000000010000000000000000000000000000000000000000000??????0?0?0???00??000?00?0?0?0?000?00?0?????0?????00?????0???00???00?0?0?000?000000000?0??00???????0??????0????0???????????0?????????????0?0?000??000?0?0000000000100100000000100000000100000000000000000010100100001001000000000000000000000001000000000000000000000000000000000000000000000000000000000000000000000000001011000000001010000000100100010100000000000000000000000001000000000000000000000000000000000000000000000000000000000000001110010111000000000000000000000000000000000000000000000100001000000010000000000000000000000000000000001010000001010000100000000001000000000000000100000000000010100000000000000000000000000000000100000000000001000000011000110000000000010000000000000000000000000000000000000000000000000100001010000000000000000000000000000000000000000000001000000000000000000000000000000000000000000000000000000000000000000000000000000000000000000000000000000000000000000000000100010001000000000000000000000000000000000000000000000000000000000000000000000000000000000000000000000000000000000000000000000000000000000000000000000000000000000000000000000000000000000000000000000000000000000000000000000000000000000000000000000000000000000000000
T_chardonii_3905           011000000000000000000000000000000000000000000000000000000000000000000000000100000010000100000000100000000000000000000000000100000011000000000000000000000000000000000000000000000000010001001101000001000000110000000000000001000000000010000000000000010010111100010010000000000000100110000000000110000000000001101100101001110010101100100100000001000100001000000000000000000010000000001111100000000010000000010101010010000010011010000001011000000100000001000000100000000000000000000000000000000000000000000000000000010010010000001100000010000000001110000001001000000000000100010001001000011000100000000000011110110000100100010000000000000000000001000100100001000000000000000000000000000000000100000000000000000000000000000000000000000000000000000000000000000000000000000000000000100000000000000000000001000000000000000000000000001011000101001000000000000001100010000000000010000000001000000010000000000000000000000000000000000000000000000000000000000000000000000000000000000000000000000000000000000000000000000000000000000000000000000000000100000000000000000000000000000000000000000000000000000000000000000000000000000000001000000000010000000000000000000000001001000000010001100000011000000000000000000000000000000000000000000000000000000000000000000000000000000000000000000000000000000000000000000000000000000000000000000000000000000000000000000000000000000000000000000000000000000000000000000000000000000000000000000000000000000000000000000000000000000000000000000000000000000000000000000000000000000000000000000000000000000000000000000000000000000000000000000000000000000000000000000000000000000000000000000000000000000000000000000000000000000000000000000000000000000
T_grandis_3907             011000000000000000000000000000000000000100000000000000000000000100001000000100000010000100000000100000000000000000000000000100000111000000000000000000000000000000000000000000000000010001000101000001000000110000000000000000000000000010000000000000010010111100010010000000000000100110000000000110000000000001101110101001110110101100100100000001000100001000000000000000000010000000001110100000000010000001010001011010010010011110000011001000000100000001010000100000000000000000001000000000000000000000000000000000010010010000001000000010000000001110000001001000000000000100010001001000011000100000000000011110110000100100010000000000000000000001000100100001000000000000000000000000000000000100000000000000000000000000000000000010000000000000000000000000000000000000000101101000100000000000000000000001000000000000000000000000001001010100001000000000000001100010000000000000000000001000000010000000000000000000000000000000000000000000000000000000000000000000000000000000000000000000000000000000000000000000000000000000000000000000000000000000000000000000000000000000000000000000000000000000000000000000000000000000000100001000000000100000000000000000000000001000000000010010000000011000000010000000000000000000000000000000000????0?0????0??????????????????????0?????????????????????????????0??????00???????????????00000000000000000000000000000000000000000000000000000000000000000000000000000000000000000000000000000000000000000000000000000000000000000000000000000000000000000000000000000000000000000000000000000000000000000000000000000000000000000000000000000000000000000000000000000000001000000000000000000000000000000000000000000000000000000000000000000000000000000000
T_grandis_3908             011000000000000000000000000000000000000100000000000000000000000100001000000100100010000100000001100000000000000000000000000100000101000000000000000000000000000000000000000000000000000001001000000001000000110000000000000000000000000000000000001000000000110100010010000000000000100010000000000110010000000000101100101000100010101100000000000000000100001000000000000000000010000000000001100000000000000000010100111010101010111110010100111001000100001010011001101000010000101001001000001000000000000001000000000000000010010000000000000010000000001100000000000000000000110100000000000000000000000000000000001100110000100110110010000000000100000000000100100000000000000000000000000000000001000000101000000001000000000000000000000010000000000000000000000000010000000000000011101000010000000000000000000000000000000000000000000000001001000000010000000000000001100010000000000000000000000000000010000000000000000000000011001000000000000000000000000000000000000000000000000100000101010000000101000010000000010100000000000001000000000001001101000000011000000010000000000000001000000000001000000000000000000000000000000000000100001000000001110000000010000000000000001001000000010010001000011000000010010000000000000000000000000000000001010100000100000000010000000000000000000000100100001100100100000000000000001000000000000100000100000000000000000000000000000000010000000010000000000000000000000000000000000000000000000000000000000000000000000000000000000000000000000000000000000000000000000000000000000000000000000000000000000000000000000000000000000000000000000000000000000000000000000000000001000000000000000000000000000000000000000000000000000000000000000000000000000000000
Ta_crinitus_Ruiz8930       111110011000101001000000111000000000000000000000000000000000000000000000000000000001000000000000000000000000000000000000000000000000000000000000000000000000000000000000000000000000000000000000000000000000000000000000000000000000000011011001000000000000000000000000000000000000000010100000000000000000000000000000100010000100100011000000000000000000000000000000000000000000000000000000000000000000000001010100001000000010000101000100000000001000000000000000000000000000000000000000000000000000010000000000000000000011000100100000000000000000000000000000001000000010000000000011000000000000000000000000000000000000000000000001000000000000000000000000000000000000000000000000000000000000000000000000000000000000000000000000000000000000000000000000000000000000000000000000001000000000000000000000000000000000000000000000000000001110100001000010000000000000000000000000000000000000000000000000000000000000000000000000000000100000000000000000000000000000000000000000000000000000000000000000000000000000000000000000000000000000000000000000000000000000000000000000000000000000000000000000000000000000000010000000000000000000000000000000000000000000000000000000000000000001000000000000000000000000000000000000000000000000000000000100000000000000000000000000000000000000000000000000000000000000000000000000010000000000000000000000000000000000000000000000000000000000000000000000000000000000000000000000000000000000000000000000000000010000000000000000000000000000000000000000000000000000000000000000000000000000000000000000000000000000000000000000000000000000000000000000000000000000000000000000001000000000000000000000000000000000000000000000000000000000000000000000000000000
	;
End;
