# Supplementary material for: Geography shapes the phylogeny of frailejones (Espeletiinae Cuatrec., Asteraceae): a remarkable example of recent rapid radiation in sky islands
Source: PeerJ. 2017 Feb 2;5:e2968. doi: 10.7717/peerj.2968 (PMC5292030; doi:10.7717/peerj.2968)
Supplement: Supplemental Information 2 — Zip file contains all the alignments (nexus format) and trees (.tre format); also, a table with the geographic coordinates and the input tree (.gtm) for the GenGIS analysis. [file peerj-05-2968-s005.zip › Supplemental_Files/FIG2_Tree_AFLPs_onME_MP_ML.tre]

#NEXUS

[ SumLabels Version 1.0.0 (Mar 20 2012) by Jeet Sukumaran. ]
[ Using DendroPy Version 3.11.0 by Jeet Sukumaran and Mark T. Holder. ]
[ Running under Python 2.7.2 (v2.7.2:8527427914a2, Jun 11 2011, 15:22:34) (GCC 4.2.1 (Apple Inc. build 5666) (dot 3)) on darwin. ]
[ Executed on Mauricio-Diazgranadoss-iMac.local by espeletias@Mauricio-Diazgranadoss-iMac.local. ]

BEGIN TAXA;
    DIMENSIONS NTAX=134;
    TAXLABELS
        C_moritziana_3931
        C_spicata_3934
        C_thyrsyformis_4012
        C_timotensis_3936
        Ca_badilloi_4046
        Ca_badilloi_Vpit_4052
        Ca_badilloi_Vpit_4054
        Ca_rodriguezii_4055
        Ca_trujillensis_3980
        E_annemariana_3756
        E_arbelaezii_3668
        E_argentea_Fph_3551
        E_argentea_Fph_3570
        E_argenteaXbarclayana_3569
        E_ariana_3820
        E_azucarina_3803
        E_barclayana_3566
        E_boyacensis_3644
        E_brachyaxiantha_3663
        E_brassicoidea_3843
        E_cayetana_3578
        E_chocontana_3712
        E_cleefii_3693
        E_congestiflora_3640
        E_conglomerata_3880
        E_crassa_3646
        E_cuniculorum_3932
        E_curialensis_3812
        E_delicatissima_3577
        E_discoidea_3674
        E_dugandii_3872
        E_estanislana_3869
        E_formosa_3815
        E_formosa_Vgig_3811
        E_frontinoensis_3834
        E_frontinoensis_Be4267
        E_grandiflora_3550
        E_grandiflora_3603
        E_grandiflora_3608
        E_incana_3641
        E_killipii_Vch_3575
        E_lopezii_3653
        E_lopezii_3677
        E_monguana_3765
        E_multicongestiflora_3751
        E_murilloi_3670
        E_murilloi_Vigu_3583
        E_nemekenei_3632
        E_nemekenei_3639
        E_occidentalis_3827
        E_oirensis_3924
        E_oswaldiana_3758
        E_pescana_3659
        E_pisbana_3814
        E_praefrontina_3832
        E_praefrontina_3835
        E_pycnophylla_Spy_3718
        E_robertii_3888
        E_saboyensis_3782
        E_schultesiana_CamaSN
        E_schultzii_3928
        E_summapacis_3735
        E_totensis_3752
        E_tunjana_3742
        E_ulotricha_3970
        Es_angustifolia_4037
        Es_caldasii_3901
        Es_colombiana_3675
        Es_corymbosa_3565
        Es_diazii_3897
        Es_funckii_3882
        Es_garciae_3580
        Es_garciae_3715
        Es_guacharaca_3636
        Es_insignis_3863
        Es_jimenezquesadae_3701
        Es_muiska_3741
        Es_pannosa_3930
        Es_pleiochasia_3630
        Es_pleiochasia_3631
        Es_purpuracens_3913
        Es_rabanalensis_3591
        Es_sanchezii_3848
        Es_santanderensis_3841
        Es_sclerophyla_3866
        Es_Xbogotensis_3553
        Es_Xbogotensis_3713
        Es_Xsmithiana_3844
        I_davidsei_Pa27
        I_garciabarriga_Be10817
        I_integrifolia_LQ3273
        I_latifolium_Mb2005
        I_linearis_Fo577
        I_macdanielli_Ru473
        I_mollis_Ro2758
        I_mollis_Ro3098
        I_scandens_Mv8447
        L_griffini_3984
        L_lucidus_3943
        L_neriifolius_3955
        L_neriifolius_Sboc_3979
        L_neriifolius_Stur_3968
        L_occultus_4013
        L_occultus_Soro_3892
        L_pamplonensis_3853
        L_parvulus_3969
        L_tamanus_3914
        P_glandulosus_3705
        Po_maculata_TQsn
        R_atropurpurea_4058
        R_bracteosa_3978
        R_cardonae_3919
        R_floccosa_4065
        R_jabonensis_3963
        R_josephensis_4045
        R_leucactina_4018
        R_lindenii_4034
        R_lopezpalacii_3989
        R_marcescens_4042
        R_viridis_Lope8817
        Ru_floribunda_TQ7052
        Ru_floribundum_23
        Ru_guatemalensis_23
        Ru_polymnioides_Ro3293
        S_coronatus_Ne52975
        S_macroscypha_Nb48638
        S_parviceps_Mi3029
        S_pyramidalis_3717
        S_pyramidalis_Me10411
        S_riparius_Rp1631
        T_chardonii_3905
        T_grandis_3907
        T_grandis_3908
        Ta_crinitus_Ruiz8930
  ;
END;

BEGIN TREES;
    TREE PAUP_1 = [&R] (((((((((((((((C_moritziana_3931:0.02237984[&support=100.0],R_leucactina_4018:0.02479915[&support=100.0])'50 / 23 / 39':0.00319939[&support=50.0],((R_bracteosa_3978:0.02630055[&support=100.0],R_lopezpalacii_3989:0.02531042[&support=100.0])'69 / 70 / 51':0.0052433[&support=69.0],((T_chardonii_3905:0.00896174[&support=100.0],T_grandis_3907:-0.00028967[&support=100.0])'99 / 100 / 98':0.01609959[&support=99.0],T_grandis_3908:0.01467877[&support=100.0])'47 / 41':0.00202405[&support=47.0])'31 / 5':0.00407449[&support=31.0])6:0.00073326[&support=6.0],((Ca_trujillensis_3980:0.02710672[&support=100.0],L_griffini_3984:0.02532581[&support=100.0])17:0.00031251[&support=17.0],(L_occultus_Soro_3892:0.01524915[&support=100.0],L_pamplonensis_3853:0.02129282[&support=100.0])'87 / 96 / 89':0.00438508[&support=87.0])32:0.00342847[&support=32.0])2:0.00153638[&support=2.0],((((C_spicata_3934:0.01121974[&support=100.0],C_thyrsyformis_4012:0.01586205[&support=100.0])'73 / 51 / 53':0.00358928[&support=73.0],E_schultzii_3928:0.02212657[&support=100.0])1:0.00036774[&support=1.0],(C_timotensis_3936:0.01113012[&support=100.0],E_cuniculorum_3932:0.01706738[&support=100.0])'39 / 56 / 49':0.00078325[&support=39.0])9:0.00207491[&support=9.0],((Es_pannosa_3930:0.01901186[&support=100.0],R_jabonensis_3963:0.01569367[&support=100.0])'28 / 32':0.00094081[&support=28.0],(L_tamanus_3914:0.00859436[&support=100.0],R_cardonae_3919:0.0140104[&support=100.0])'100 / 100 / 100':0.01072618[&support=100.0])7:0.00080094[&support=7.0])4:0.00163614[&support=4.0])1:0.00050729[&support=1.0],((((L_lucidus_3943:0.01739699[&support=100.0],L_occultus_4013:0.01754202[&support=100.0])'35 / 17':0.00191971[&support=35.0],(L_neriifolius_Sboc_3979:0.00830602[&support=100.0],L_neriifolius_Stur_3968:0.01240498[&support=100.0])'72 / 67 / 75':0.00665577[&support=72.0])11:0.00077459[&support=11.0],L_neriifolius_3955:0.01500636[&support=100.0])10:0.0024108[&support=10.0],L_parvulus_3969:0.01174514[&support=100.0])23:0.00307244[&support=23.0])0:0.00061462[&support=0.0],((Ca_badilloi_4046:0.01730542[&support=100.0],(Ca_badilloi_Vpit_4052:0.00685608[&support=100.0],Ca_badilloi_Vpit_4054:0.00188264[&support=100.0])'100 / 100 / 100':0.01066536[&support=100.0])76:0.00548433[&support=76.0],((Ca_rodriguezii_4055:0.01019931[&support=100.0],Es_angustifolia_4037:0.02042648[&support=100.0])'40 / 38 / 36':0.00102594[&support=40.0],(E_ulotricha_3970:0.01987915[&support=100.0],(R_floccosa_4065:0.02343533[&support=100.0],(R_josephensis_4045:0.01707914[&support=100.0],R_marcescens_4042:0.01068517[&support=100.0])'87 / 77 / 80':0.0022146[&support=87.0])'32 / 23 / 21':0.00508476[&support=32.0])10:0.00034769[&support=10.0])13:0.00369848[&support=13.0])0:0.00041114[&support=0.0])1:0.00342802[&support=1.0],R_atropurpurea_4058:0.01729667[&support=100.0])5:0.00079976[&support=5.0],R_lindenii_4034:0.02234365[&support=100.0])'22 / 23 / 32':0.00341824[&support=22.0],((((E_brassicoidea_3843:0.01672228[&support=100.0],(((((E_conglomerata_3880:0.01565174[&support=100.0],(Es_funckii_3882:0.01678987[&support=100.0],Es_sanchezii_3848:0.03719774[&support=100.0])77:0.00804316[&support=77.0])47:0.00259886[&support=47.0],E_robertii_3888:0.02333346[&support=100.0])'49 / 37':0.00363796[&support=49.0],Es_insignis_3863:0.01650962[&support=100.0])20:0.00109236[&support=20.0],Es_sclerophyla_3866:0.02324136[&support=100.0])57:0.00408608[&support=57.0],Es_santanderensis_3841:0.02036052[&support=100.0])48:0.00434361[&support=48.0])7:-3.502e-05[&support=7.0],(Es_caldasii_3901:0.01759727[&support=100.0],(Es_diazii_3897:0.01964582[&support=100.0],Es_purpuracens_3913:0.01480288[&support=100.0])38:0.00109404[&support=38.0])43:0.00134263[&support=43.0])5:0.00060228[&support=5.0],((E_frontinoensis_3834:0.00412275[&support=100.0],(E_praefrontina_3832:0.01259753[&support=100.0],E_praefrontina_3835:0.00642589[&support=100.0])'93 / 76 / 78':0.00299658[&support=93.0])'84 / 66 / 60':0.00399881[&support=84.0],E_frontinoensis_Be4267:0.00598126[&support=100.0])'90 / 83 / 77':0.00402316[&support=90.0])5:0.00085472[&support=5.0],(E_dugandii_3872:0.01250201[&support=100.0],(E_estanislana_3869:0.01315384[&support=100.0],(E_oirensis_3924:0.01830136[&support=100.0],Es_Xsmithiana_3844:0.01369588[&support=100.0])'16 / 12':0.00110706[&support=16.0])13:0.00231884[&support=13.0])3:0.00235155[&support=3.0])7:0.00182462[&support=7.0])'1 / 1':0.00248737[&support=1.0],(((((((E_annemariana_3756:0.03758076[&support=100.0],E_azucarina_3803:0.04603076[&support=100.0])'50 / 40 / 52':0.01176826[&support=50.0],((E_congestiflora_3640:0.04139679[&support=100.0],E_grandiflora_3603:0.03247696[&support=100.0])'37 / 48 / 53':0.00583732[&support=37.0],E_pisbana_3814:0.04333808[&support=100.0])22:0.00891282[&support=22.0])4:0.00538257[&support=4.0],E_tunjana_3742:0.01737312[&support=100.0])3:0.00085595[&support=3.0],(E_grandiflora_3550:0.00717445[&support=100.0],((E_grandiflora_3608:0.01084239[&support=100.0],(E_killipii_Vch_3575:0.03409021[&support=100.0],E_pycnophylla_Spy_3718:0.0328521[&support=100.0])'37 / 18':0.00827579[&support=37.0])15:0.00734624[&support=15.0],P_glandulosus_3705:0.02034049[&support=100.0])7:0.00140327[&support=7.0])3:0.00211739[&support=3.0])1:0.00291955[&support=1.0],((((((E_arbelaezii_3668:0.01051072[&support=100.0],E_murilloi_3670:0.00964455[&support=100.0])30:0.0017624[&support=30.0],(E_crassa_3646:0.00859166[&support=100.0],E_nemekenei_3632:0.00744528[&support=100.0])'39 / 32 / 32':0.00234094[&support=39.0])2:0.00033616[&support=2.0],E_nemekenei_3639:0.00618607[&support=100.0])6:0.00127627[&support=6.0],((E_curialensis_3812:0.01477499[&support=100.0],E_totensis_3752:0.03082717[&support=100.0])'56 / 52 / 30':0.00659127[&support=56.0],(E_monguana_3765:0.01613184[&support=100.0],(E_occidentalis_3827:0.0263002[&support=100.0],(E_schultesiana_CamaSN:0.02885863[&support=100.0],(Es_corymbosa_3565:0.02080063[&support=100.0],Es_guacharaca_3636:0.01107486[&support=100.0])'100 / 68 / 54':0.03150825[&support=100.0])'29 / 7':0.00484523[&support=29.0])3:0.00162378[&support=3.0])1:0.00066462[&support=1.0])1:0.00389872[&support=1.0])0:0.00018153[&support=0.0],(((E_barclayana_3566:0.01905614[&support=100.0],E_chocontana_3712:0.02114527[&support=100.0])'28 / 20':0.00222757[&support=28.0],Es_Xbogotensis_3553:0.01510631[&support=100.0])13:0.00568991[&support=13.0],E_boyacensis_3644:0.01041568[&support=100.0])2:0.00030499[&support=2.0])0:0.00069036[&support=0.0],((E_argentea_Fph_3551:0.01059962[&support=100.0],E_argentea_Fph_3570:0.00240895[&support=100.0])'93 / 91 / 91':0.0054485[&support=93.0],(E_argenteaXbarclayana_3569:0.01494419[&support=100.0],E_saboyensis_3782:0.02672799[&support=100.0])14:0.00213359[&support=14.0])'7 / 13':0.00425266[&support=7.0])0:0.00133242[&support=0.0])0:0.0022941[&support=0.0],((((((E_ariana_3820:0.02912082[&support=100.0],E_cleefii_3693:0.02025337[&support=100.0])6:0.0009345[&support=6.0],Es_jimenezquesadae_3701:0.0166767[&support=100.0])9:0.0010116[&support=9.0],(((E_brachyaxiantha_3663:0.01443854[&support=100.0],E_murilloi_Vigu_3583:0.01626945[&support=100.0])'37 / 41 / 31':0.00150791[&support=37.0],(((E_cayetana_3578:0.01797888[&support=100.0],E_formosa_3815:0.02775269[&support=100.0])'62 / 12':0.0036104[&support=62.0],Es_garciae_3580:0.01526786[&support=100.0])25:0.00029159[&support=25.0],(Es_garciae_3715:0.01286236[&support=100.0],Es_Xbogotensis_3713:0.00839329[&support=100.0])'91 / 64 / 66':0.00411475[&support=91.0])45:0.00439215[&support=45.0])4:0.00082969[&support=4.0],E_summapacis_3735:0.02066361[&support=100.0])0:0.00032064[&support=0.0])0:0.00184431[&support=0.0],(E_discoidea_3674:0.01274705[&support=100.0],Es_colombiana_3675:0.02023432[&support=100.0])'35 / 54 / 36':0.00404683[&support=35.0])0:0.0010306[&support=0.0],((E_incana_3641:0.01092279[&support=100.0],E_pescana_3659:0.01304704[&support=100.0])'25 / 17':0.0006032[&support=25.0],(Es_muiska_3741:0.01785748[&support=100.0],((Es_pleiochasia_3630:0.00176569[&support=100.0],Es_pleiochasia_3631:0.0067583[&support=100.0])'89 / 98 / 92':0.00332919[&support=89.0],Es_rabanalensis_3591:0.01529999[&support=100.0])'38 / 22':0.00220299[&support=38.0])10:0.00038817[&support=10.0])3:0.00045493[&support=3.0])0:0.00083163[&support=0.0],((E_lopezii_3653:0.00694678[&support=100.0],E_lopezii_3677:0.00462048[&support=100.0])'94 / 95 / 83':0.00290294[&support=94.0],E_oswaldiana_3758:0.01962543[&support=100.0])16:0.00314675[&support=16.0])1:0.0009678[&support=1.0])0:0.00055235[&support=0.0],(E_delicatissima_3577:0.0275864[&support=100.0],(E_formosa_Vgig_3811:0.02233225[&support=100.0],E_multicongestiflora_3751:0.01899646[&support=100.0])'49 / 51 / 48':0.00307624[&support=49.0])13:0.00359706[&support=13.0])2:0.0059135[&support=2.0])1:0.00391053[&support=1.0])24:0.02140737[&support=24.0],(((I_garciabarriga_Be10817:0.02432851[&support=100.0],I_scandens_Mv8447:0.03584587[&support=100.0])'100 / 100 / 98':0.03049456[&support=100.0],(((I_integrifolia_LQ3273:0.02127255[&support=100.0],(I_mollis_Ro2758:0.00489542[&support=100.0],I_mollis_Ro3098:0.0001965[&support=100.0])'96 / 100 / 100':0.01422203[&support=96.0])'31 / 85 / 91':0.00133502[&support=31.0],I_latifolium_Mb2005:0.02668101[&support=100.0])'82 / 100 / 99':0.01149352[&support=82.0],I_linearis_Fo577:0.0637841[&support=100.0])'41 / 36 / 22':0.01289523[&support=41.0])19:0.01062136[&support=19.0],(Ru_floribunda_TQ7052:0.03436087[&support=100.0],(Ru_floribundum_23:0.00607719[&support=100.0],Ru_guatemalensis_23:0.01980949[&support=100.0])'92 / 81 / 53':0.04188464[&support=92.0])'63 / 77':0.01437359[&support=63.0])10:0.00393685[&support=10.0])6:0.00178248[&support=6.0],(S_parviceps_Mi3029:0.03549768[&support=100.0],S_pyramidalis_3717:0.04635593[&support=100.0])32:0.00788068[&support=32.0])6:0.00517853[&support=6.0],(((I_macdanielli_Ru473:0.03442135[&support=100.0],R_viridis_Lope8817:0.06655857[&support=100.0])12:0.00138718[&support=12.0],Ru_polymnioides_Ro3293:0.04868937[&support=100.0])'22 / 25':0.01108221[&support=22.0],((Po_maculata_TQsn:0.03185877[&support=100.0],S_riparius_Rp1631:0.0444636[&support=100.0])38:0.00649842[&support=38.0],((S_coronatus_Ne52975:0.04527943[&support=100.0],S_macroscypha_Nb48638:0.03242872[&support=100.0])18:0.00440941[&support=18.0],S_pyramidalis_Me10411:0.04231686[&support=100.0])14:0.00503668[&support=14.0])9:0.00074613[&support=9.0])3:0.00309349[&support=3.0])'15 / 11':0.01210304[&support=15.0],I_davidsei_Pa27:0.03952108[&support=100.0],Ta_crinitus_Ruiz8930:0.03593348[&support=100.0])'100 / 100 / 100':0.0[&support=100.0];

END;
