# Supplementary material for: Geography shapes the phylogeny of frailejones (Espeletiinae Cuatrec., Asteraceae): a remarkable example of recent rapid radiation in sky islands
Source: PeerJ. 2017 Feb 2;5:e2968. doi: 10.7717/peerj.2968 (PMC5292030; doi:10.7717/peerj.2968)
Supplement: Supplemental Information 2 — Zip file contains all the alignments (nexus format) and trees (.tre format); also, a table with the geographic coordinates and the input tree (.gtm) for the GenGIS analysis. [file peerj-05-2968-s005.zip › Supplemental_Files/FIG3_Alignment_ETS_ITS.nex]

#NEXUS
BEGIN DATA;
	DIMENSIONS NTAX=151 NCHAR=1973;
	FORMAT DATATYPE = DNA GAP = - MISSING = ?;
	MATRIX
	Ca_badilloi_4046 CAGGCCTCCCTCTGCTTGGTTCCAGTCGTGTGCATGAGTGAGGGGCGATGCTTGATGGCTTTGATGCCATCGGTGGGAATGTGTTTAAGCATCGGCCTTCCCTCATGCACACGATGGTCTACAGTCTTGGGTATGAGTCAGTGACGATGCTTGTTTGTTTTGATGCTTGCGTTGGAACTTGCTTGAGCAACTGACCTGACGAAGTACCCATGAATGT---------------------------------------------------------------------------------------------------------------------------------------------------------------------…
	Ca_badilloi_Vlit_Mosn CAGGCCTCCCTCTGCTTGGTTCCAGTCGTGGGCATGAGTGAGGGGCGATGCTTGATGGCTTTGATGCCATCGGTGGGAATGTGTTTAACCATCGGCCTTCCCTCATGCACACGATGGTCTACAGTCTTGGGTATGAGTCAGTGACGATGCTTGTTTGTTTTGATGCTTGCGTTGGAACTTGCTTGAGCAACTGACCTGACGAAGTACCCATGAATGT----------------------------------------------------------------------------------------------------------------------------------------------------------------…
	Ca_badilloi_Vpit_4052 CAGGCCTCCCTCTGCTTGGTTCCAGTCGTGTGCATGAGTGAGGGGCGATGCTTGATGGCTTTGATGCCATCGGTGGGAATGTGTTTAAGCATCGGCCTTCCCTCATGCACACGATGGTCTACAGTCTTGGGTATGAGTCAGTGATGATGCTTGTTTGTTTTGATGCTTGCGTTGGAACTTGCTTGAGCAACCGACCTGACGAAGTACCCATGAATGT----------------------------------------------------------------------------------------------------------------------------------------------------------------…
	Ca_badilloi_Vpit_4054 CAGGCCTCCCTCTGCTTGGTTCCAGTCGTGTGCATGAGTGAGGGGCGATGCTTGATGGCTTTGATGCCATCGGTGGGAATGTGTTTAAGCATCGGCCTTCCCTCATGCACACGATGGTCTACAGTCTTGGGTATGAGTCAGTGATGATGCTTGTTTGTTTTGATGCTTGCGTTGGAACTTGCTTGAGCAACCGACCTGACGAAGTACCCATGAATGT----------------------------------------------------------------------------------------------------------------------------------------------------------------…
	C_albarreguensis_KikeSN ---------------------------------------------------------------------------------------------------------------------------------------------------------------------------------------------------------------------------------------------------------------------------------------------------------------------------------------------------------------------------------------…
	Ca_rodriguezii_4055 CAGGCCTCCCTCTGCTTGGTTCCAGTCGTGTGCATGAGTGAGGGTCGATGCTTGATGGCTTTGATGCCATCGGTGGGAATGTGTTTAAGCATCGGCCTTCCCTCATGCACACGATGGTCTACAGTCTTGGGTATGAGTCAGTGATGATGCTTGTTTGTTTAGATGCTTGCGTTGGAACTTGCTTG---------------------------------------------------------------GTTAG--------------AGTTTAGATGCTTGCGTTAGAACTTGCTT-----------------------------------------------------------------------------------…
	Ca_tachirensis_4050 CAGGCCTCCCTCTGCTTGGTTCCAGTCGTGTGCATGAGTGAGGGGCGATGCTTGATGGCTTTGATGCCATCGGTGGGAATGTGTTTAAGCATCGGCCTTCCCTCATGCACACGATGGTCTACAGTCTTGGGTATGAGTCAGTGATGATGCTTGTTTGTTTTGATGCTTGCGTTGGAACTTGCTTGAGCAACCGACCTGACGAAGTACCCATGAATGT------------------------------------------------------------------------------------------------------------------------------------------------------------------…
	C_moritziana_3931 CAGGCCTCCCTCTGCTTGGTTCCAGTCGTGGGCATGAGTGAGGGTCGATGCTTGATGGCTTTAATGACATCGGTGGGAATGTATTTAAGCATCGGCCTTCCCTCATGCCCACGATGGTCTACAGTCTTGGGTATGAGTCAGTGACGATGCTTGTTTGTTTAGATGCTTGCGTTTGAACTTGCTT------------------------------------------------------------------------------------GTTTAGATGCTTGCGTTGGAACTTGTTT------------------------------------------------------------------------------------G…
	C_spicata_3934 CAGGCCTCCCTCTGCTTGGTTCCAGTCGTAGGCATGAGTGAGGGTCGATGCTTGATGGCTTTGATGCCATCGGTGGGAATGTATTTAAGCATCGGTCTTCCCTCATGCCTACGATGGTCTACAGTCTTGGGTATGAGTCAGTGACGATGCTTGTTTGTTCAGATGCTTGCGTTGGAACTTGCTT------------------------------------------------------------------------------------GTTTAGATGCTTGTGTTGGAACTTGCTT------------------------------------------------------------------------------------GTTT…
	C_thyrsyformis_4012 CAGGCCTCCCTCTGCTTGGTTCCAGTCGTGGGCATGAGTGAGGGTCGATGCTTGATGGCTTTGATGCCATCGGTGGGAATGTATTTAAGCATCAGCCTTCCCTCATGCCCACGATGGTCTACAGTCTTGGGTATGAGTCAGTGACGATGCTTGTTTGTTTAGATGCTTGCGTTGGAACTTGCTT------------------------------------------------------------------------------------GTTTAGATGCTTGCGTTAGAACTTGCTT-----------------------------------------------------------------------------------…
	C_timotensis_3936 CAGGCCTCCCTCTGCTTGGTTCCAGTCGTGGGCATGAGTGAGGGTCGATGCTTGATGGCTTTGATGCCATCGGTGGGAATGTATTTAAGCATCGGCCTTCCCTCATGCCCACGATGGTCTACAGTCTTGGGTATGAGTCAGTGACGATGCTTGCTTGTTTAGATGCTTGCGTTGGAACTTGCTT------------------------------------------------------------------------------------GTTTAGATGCTTGCGTTGGAACTTGCTT------------------------------------------------------------------------------------G…
	E_annemariana_3756 CAGGCCTCCCTCTGCTTGGTTCCGGTCGTGGGCATGAGTGAGGGGCGATGCTTGATGGCTTTGATGCCATCGGTGGGAATGTGTTTAAGCATCGGCCTTCCCTCATGACCACGATGGTCTACAGTCTTGTGTACGAGTTAGTGACGTCGCTTGTTTGTTTTGATGCTTGCGTTGGAACTTGCTTAAGCAACCGACCTGACGAAGTACCCATGAATGTCTCCCATGATGGTCTACAGTCTTGCGTACGAGTTAGTGACGTCGCTTGTTTGTTTTGATGCTTGCGTTCGAACTTGCTTAAGCAACCGACCTGACGAAGTACCCATGAATGTCACCAATGATGGTCTACAGTCTAGCGTACGAGTTAGTGACGTCGCTTGTTT…
	E_arbelaezii_3583 CAGGCCTCCCTCTGCTTGGTTCCAGTCGTGGGCATGAGTGAGGGGCGATGCTTGATGGCTTTGATGCCATCGGTGGGAATGTGTTTAAGCATCGGCCTTCCCTCATGACCACGATGGTCTACAGTCTTGTGTACGAGTTAGTGACGTCGCTTGTTTGTTTTGATGCTTGCGTTGGAACTTGCTTAAGCAACCGACCTGACGAAGTACCCATGAATGTCACCCATGATGGTCTACAGTCTTGCGTACGAGTTAGTGACGTCGCTTGTTTGTTTTGATGCTTGCGTTGGAACTTGCTTAAGCAACCGACCTGACGAAGTACCCATGAATGTCACCTATGATGGTCTACAGTCTTGCGTACGAGTTAGTGACGTCGCTTGTTTG…
	E_argentea_Fph_3570 CAGGCCTCCCTCTGCTTGGTTCCAGTCGTGGGCATGAGTGAGGGGCGATGCTTGATGGCTTTGATGCCATCGGTGGGAATGTGTTTAAGCATCGGCCTTCCCTCATGACCACGATGGTCTACAGTCTTGTGTACGAGTTAGTGACGTCGCTTGTTTGTTTTGATGCTTGCGTTGGAACTTGCTTAAGCAACCGATCTGACGAAGTACCCATGAATGTCACCCATGATGGTCTACAGTCTTGTGTACGAGTAAGGGGAGTCGCTTGTTTGTTTTGATGCTTGCGTTGGAACTTGCTTAAGCAACCGACCTGACGAAGTACCCATGAATGTCACCTATGATGGTCTACAGTCTTGCGTACGAGTAAGGGGAGTCGCTTGTT…
	E_ariana_3820 CAGGCCTCCCTCTGCTTGGTTCCAGTCGTGGGCATGAGTGAGGGGCGATGCTTGATGGCTTTGATGCCATCGGTGGGAATGTGTTTAAGCATCGGCCTTCCCTCATGACCACGATGGTCTACAGTCTTGTGTACGAGTTAGTGACGTCGCTTGTTTGTTTTGATGCTTGCGTTGGAACTTGCTTAAGCAACCGACCTGACGAAGTACCCATGAATGTCACCCATGATGGTCTACAGTCTTGCGTACGAGTTAGTGACGTCGCTTGTTTGTTTTGATGCTTGCGTTGGAACTTGCTTAAGCAACCGACCTGACGAAGTACCCATGAATGTCACCAATGATGGTCTACAGTCTTGCGTACGAGTTAGTGACGTCGCTTGTTTGTTTT…
	E_aristeguietana_4081 -----------------------------------------------------------------------------------------------------------------------------------------------------------------------------------------------------------------------------------------------------------------------------------------------------------------------------------------------------------------------------------------…
	E_azucarina_3803 ----------------------------------------------------------------------------------------------------------------------------------------------------------------------------------------------------------------------------------------------------------------------------------------------------------------------------------------------------------------------------------------------…
	E_barclayana_3537 CAGGCCTCCCTCTGCTTGGTTCCAGTCGTGGGCATGAGTGAGGGGCGATGCTTGATGGCTTTGATGCCATCGGTGGGAATGTGTTTAAGCATCGGCCTTCCCTCATGACCACGATGGTCTACAGTCTTGTGTACGAGTTAGGGACGTCGCTTGTTTGTTTTGATGCTTGCGTTGGAACTTGCTTAAGCAACCGACCTGACGAAGTACCCATGAATGTCACCCATGATGGTCTACAGTCTTGTGTACGAGTTAGTGACGTCGCTTGTTTGTTTTGATGCTTGTGTTGGAACTTGCTTAAGCAACCGACCTGACGAAGTACCCATGAATGTCACCTATGATGGTCTACAGTCTTGCGTACGAGTTAGTGACGTCGCTTGTTTG…
	E_barclayana_3566 CAGGCCTCCCTCTGCTTGGTTCCAGTCGTGGGCATGAGTGAGGGGCGATGCTTGATGGCTTTGATGCCATCGGTGGGAATGTGTTTAAGCATCGGCCTTCCCTCATGACCACGATGGTCTACAGTCTTGTGTACGAGTTAGTGACGTCGCTTGTTTGTTTTGATGCTTGCGTTGGAACTTGCTTAAGCAACCGACCTGACGAAGTACCCATGAATGTCACCCATGATGGTCTACAGTCTTGTGTACGAGTTAGTGACGTCGCTTGTTTGTTTTGATGCTTGTGTTGGAACTTGCTTAAGCAACCGACCTGACGAAGTACCCATGAATGTCACCTATGATGGTCTACAGTCTTGCGTACGAGTTAGTGACGTCGCTTGTTTG…
	E_boyacensis_3644 CAGGCCTCCCTCTGCTTGGTTCCAGTCGTGGGCATGAGTGAGGGGCGATGCTTGATGGCTTTGATGCCATCGGTGGGAATGTGTTTAAGCATCGGCCTTCCCTCATGACCACGATGGTCTACAGTCTTGTGTACGAGTTAGTGACGTCGCTTGTTTGTTTTGATGCTTGCGTTGGAACTTGCTTAAGCAACCGACCTGACGAAGTACCCATGAATGTCACTCATGATGGTCTACAGTCTTGCGTACGAGTTAGTGACGTCGCTTGTTTGTTTTGATGCTTGCGTTGGAACTTGCTTAAGCAACCGACCTGACGAAGTACCCATGAATGTCACCTATGATGGTCTACAGTCTTGCGTACGAGTTAGTGACGTCGCTTGTTTG…
	E_boyacensis_3650 CAGGCCTCCCTCTGCTTGGTTCCAGTCGTGGGGATGAGTGAGGGGCGATGCTTGATGGCTTTGATGCCATCGGTGGGAATGTGTTTAAGCATCGGCCTTCCCTCATGACCACGATGGTCTACAGTCTTGTGTACGAGTTAGTGACGTCGCTTGTTTGTTTTGATGCTTGCGTTGGAACTTGCTTAAGCAACCGATCTGACGAAGTACCCATGAATGTCACCCATGATGGTCTACAGTCTTGCGTACGAGTTATTGACGTCGCTTGTTTGTTTTGATGCTTGCGTTGGAACTTGCTTAAGCAACCGACCTGACGAAGTACCCATGAATGTCACCAATGATGGTCTACAGTCTTGCGTACGAGTTAGTGACGTCGCTTGTTTG…
	E_boyacensis_3657 CAGGCCTCCCTCTGCTTGGTTCCAGTCGTGGGCATGAGTGAGGGGCGATGCTTGATGGCTTTGATGCCATCGGTGGGAATGTGTTTAAGCATCGGCCTTCCCTCATGACCACGATGGTCTACAGTCTTGTGTACGAGTTAGTGACGTCGCTTGTTTGTTTTGATGCTTGCGTTGGAACTTGCTTAAGCAACCGATCTGACGAAGTACCCATGAATGTCACCCATGATGGTCTACAGTCTTGCGTACGAGTTAGTGACGTCGCTTGTTTGTTTTGATGCTTGCGTTGGAACTTGCTTAAGCAACCGACCTGACGAAGTACCCATGAATGTCACCAATGATGGTCTACAGTCTTGCGTACGAGTTAGTGACGTCGCTTGTTTG…
	E_brachyaxiantha_3663 CAGGCCTCCCTCTGCTTGGTTCCCGTCGTGGGCATGAATGAGGGGCGATGCTTGATGGCTTTGATGCCATCGGTGGGAATGTGTTTAATCATCGGCCTTCCCTCATGACCACGATGGTCTACAGTCTTGTGTACGAGTTAGTGACGTCTCTTGTTTGTTTTGATGCTTGCGTTGGAACTTGCTTAAGCAACCGACCTGACGAAGTACCCATGAATGTCTCCCATGATGGTCTACAGTCTTGCGTACGAGTTATTGACGTCGCTTGTTTGTTTTGATGCTTGCGTTGGAACTTGCTTAAGCAACCGACCTGACGAAGTACCCATGAATGTCACCAATGATGGTCTACAGTCTAGCGTACGAGTTAGTGACGTCGCTTG…
	E_brassicoidea_3843 CAGGCCTCCCTCTGCTTGGTTCCAGTCGTGGGCATGAGTGAGGGGCGATGCTTGATGGCTTTGATGCCATCGGTGGGAATGTGTTTAAGCATCGGCCTTCCCCCATGACCACGATGGTCTACAATCCTGTGTACGAGTTAGTGACGTCGCCTGTTTGTTTTGATGCCTGCGTTGGAACTTGCTTAAGCAACCGACCTGACGAAGTACCCATGAATGTCACCCATGATGGTCTACAGTCTTGCGTACGAGTTAGTGACGTCGCTTGTTTGTTTTGATGCTTGCGTTGGAACTTGCTTAAGCAACCGACCTGACGAAGTACCCATGAATGTCACCAATGATGGTCTACAGTCTTGCGTACGAGTTAGTGACGTCGCTTGTT…
	E_cayetana_3578 CAGGCCTCCCTCTGCTTGGTTCCAGTCGTGGGCATGAGTGAGGGGCAATGCTTGATGGCTTTGATGCCATCGGTGGGAATGTGTTTAAGCATCGGCCTTCCCTCATGACCACGATGGTCTACAGTCTTGTGTACGAGTTAGTGACGTCGCTTGTTTGTTTTGATGCTTGCGTTGGAACTTGCTTAAGCAACCGACCTGACGAAGTACCCATGAATGTCACCCATGATGGTCTACAGTCTTGTGTACGAGTTAGTGACGTCGCTTGTTTGTTTTGATGCTTGCGTTGGAACTTGCTTAAGCAACCGACCTGACGAAGTACCCATGAATGTCACCTATGATGGTCTACAGTCTTGCGTACGAGTTAGTGACGTCGCTTGTTTGTT…
	E_chocontana_3712 CAGGCCTCCCTCTGCTTGGTTCCAGTCGTGGGCATGAGTGAGGGGCGATGCTTGATGGCTTTGATGCCATCGGTGGGAATGTGTTTAAGCATCGGCCTTCCCTCATGACCACGATGGTCTACAGTCTTGTGTACGAGTTAGTGACGTCGCTTGTTTGTTTTGATGCTTGCGTTGGAACTTGCTTAAGCAACCGACCTGACGAAGTACCCATGAATGTCACCCATGATGGTCTACAGTCTTGTGTACGAGTAAGGGAAGTCGCTTGTTTGTTTTGATGCTTGCGTTGGAACTTGCTTAAGCAACCGACCTGACGAAGTACCCATGAATGTCACCTATGATGGTCTACAGTCTTGCGTACGAGTAAGGGAAGTCGCTTGTTTG…
	E_cleefii_3693 CAGGCCTCCCTCTGCTTGGTTCCAGTCGTGGGCATGAGTGAGGGGCGATGCTTGATGGCTTTGATGCCATCGGTGGGAATGTGTTTAAGCATCGGCCTTCCCTCATGACCACGATGGTCTACAGTCTTGTGTACGAGTTAGTGACGTCGCTTGTTTGTTTTGATGCTTGCGTTGGAACTTGCTTAAGCAACCGACCTGACGAAGTACCCATGAATGTCACCCATGATGGTCTACAGTCTTGCGTACGAGTTAGTGACGTCGCTTGTTTGTTTTGATGCTTGCGTTGGAACTTGCTTAAGCAACCGACCTGACGAAGTACCCATGAATGTCACCAATGATGGTCTACAGTCTTGCGTACGAGTTAGTGACGTCGCTTGTTTGTTT…
	E_congestiflora_3640 CAGGCCTCCCTCTGCTTGGTTCCAGTCGTGGGCATGAGTGAGGGGCGATGCTTGATGGCTTTGATGCCATCGGTGGGAATGTGTTTAAGCATCGGCCTTCCCTCATGACCACGATGGTCTACAGTCTTGTGTACGAGTTAGTGACGTCGCTTGTTTGTTTTGATGCTTGCGTTGGAACTTGCTTAAGCAACCGACCTGACGAAGTACCCATGAATGTCACCCATGATGGTCTACAGTCTTGCGTACGAGTTAGTGACGTCGCTTGTTTGTTTTGATGCTTGCGTTGGAACTTGCTTAAGCAACCGACCTGACGAAGTACCCATGAATGTCACCTATGATGGTCTACAGTCTTGCGTACGAGTTAGTGACGTCGCTTGT…
	E_conglomerata_3880 CAGGCCTCCCTCTGCTTGGTTCCAGTCGTGGGCATGAGTGAGGGGCGATGCTTGATGGCTTTGATGCCATCGGTGGGAATGTGTTTAAGCATCGGCCTTCCCTCATGACCACGATGGTCTACAGTCTTGTGTACGAGTTAGTGACGTCGCTTGTTTGTTTTGATGCTTGCGTTGGAACTTGCTTAAGCAACCGACCTGACGAAGTACCCATGAATGTCACCCATGATGGTCTACAGTCTTGCGTACGAGTTAGTGACGTCGCTTGTTTGTTTTGATGCTTGCGTTGGAACTTGCTTAAGCAACCGACCTGACGAAGTACCCATGAATGTCACCAATGATGGTCTACAGTCTTGCGTACGAGTTAGTGACGTCGCTTGTT…
	E_crassa_3646 CAGGCCTCCCTCTGCTTGGTTCCAGTCGTGGGCATGAGTGAGGGGCGATGCTTGATGGCTTTGATGCCATCGGTGGGAATGTGTTTAAGCATCGGCCTTCCCTCATGACCACGATGGTCTACAGTCTTGTGTACGAGTTAGTGACGTCGCTTGTTTGTTTTGATGCTTGCGTTGGAACTTGCTTAAGCAACCGACCTGACGAAGTACCCATGAATGTCTCCCATGATGGTCTACAGTCTTGCGTACGAGTTAGTGACGTCGCTTGTTTGTTTTGATGCTTGCGTTGGAACTTGCTTAAGCAACCGACCTGACGAAGTACCCATGAATGTCACCAATGATGGTCTACAGTCTAGCGTACGAGTTAGTGACGTCGCTTGTTTGTTTT…
	E_crassa_3664 CAGGCCTCCCTCTGCTTGGTTCCAGTCGTGGGCATGAGTGAGGGGCGATGCTTGATGGCTTTGATGCCATCGGTGGGAATGTGTTTAAGCATCGGCCTTCCCTCATGACCACGATGGTCTACAGTCTTGTGTACGAGTTAGTGACGTCGCTTGTTTGTTTTGATGCTTGCGTTGGAACTTGCTTAAGCAACCGACCTGACGAAGTACCCATGAATGTCTCCCATGATGGTCTACAGTCTTGCGTACGAGTTAGTGACGTCGCTTGTTTGTTTTGATGCTTGCGTTGGAACTTGCTTAAGCAACCGACCTGACGAAGTACCCATGAATGTCACCAATGATGGTCTACAGTCTAGCGTACGAGTTAGTGACGTCGCTTGTTTGTTTT…
	E_crassa_3778 CAGGCCTCCCTCTGCTTGGTTCCAGTCGTGGGCATGAGTGAGGGGCGATGCTTGATGGCTTTGATGCCATCGGTGGGAATGTGTTTAAGCATCGGCCTTCCCTCATGACCACGATGGTCTACAGTCTTGTGTACGAGTTAGTGACGTCGCTTGTTTGTTTTGATGCTTGCGTTGGAACTTGCTTAAGCAACCGACCTGACGAAGTACCCATGAATGTCTCCCATGATGGTCTACAGTCTTGCGTACGAGTTAGTGACGTCGCTTGTTTGTTTTGATGCTTGCGTTGGAACTTGCTTAAGCAACCGACCTGACGAAGTACCCATGAATGTCACCAATGATGGTCTACAGTCTAGCGTACGAGTTAGTGACGTCGCTTGTTTGTTTT…
	E_cuniculorum_3932 CAGGCCTCCCTCTGCTTGGTTCCAGTCGTGGGCATGAGTGAGGGTCGATGCTTGATGGCTTTGATGCCATCGGTGGGAATGTATTTAAGCATCGGCCTTCCCTCATGCCCACGATGGTCTACAGTCTTGGGTATGAGTCAGTGACGATGCTTGTTTGTTTAGATGCTTGCGTTGGAACTTGCTT------------------------------------------------------------------------------------GTTTAGATGCTTGCGTTGGAACTTGCTT------------------------------------------------------------------------------------…
	E_curialensis_3812 CAGGCCTCCCTCTGCTTGGTTCCAGTCGTGGGCATGAGTGAGGGGCGATGCTTGATGGCTTTGATGCCATCGGTGGGAATGTGTTTAAGCATTGGCCTTCCCTCATGACCACGATGGTCTACAGTCTTGTGTACGAGTTAGTGACGTCGCTTGTTTGTTTTGATGCTTGCGTTGGAACTTGCTTAAGCAACCGACCTGACGAAGTACCCATGAATGTCACCCATGATGGTCTACAGTCTTGTGTACGAGTTAGTGACGTCGCTTGTTTGTTTTGATGCTTGCGTTGGAACTTGCTTAAGCAACCGACCTGACGAAGTACCCATGAATGTCACCAATGATGGTCTACAGTCTTGCGTACGAGTTAGTGACGTCGCTTGTTT…
	E_discoidea_3674 CAGGCCTCCCTCTGCTTGGTTCCAGTCGTGGGCATGAGTGAGGGGCGATGCTTGATGGCTTTGATGCCATCGGTGGGAATGTGTTTAAGCATCGGCCTTCCCTCATGACCACGATGGTCTACAGTCTTGTGTACGAGTTAGTGACGTCGCTTGTTTGTTTTGATGCTTGCGTTGGAACTTGCTTAAGCAACCGACCTGACGAAGTACCCATGAATGTCTCCCATGATGGTCTACAGTCTTGCGTACGAGTTAGTGACGTCGCTTGTTTGTTTTGATGCTTGCGTTCGAACTTGCTTAAGCAACCGACCTGACGAAGTACCCATGAATGTCACCAATGATGGTCTACAGTCTAGCGTACGAGTTAGTGACGTCGCTTGTTTGT…
	E_discoidea_3804 CAGGCCTCCCTCTGCTTGGTTCCAGTCGTGGGCATGAGTGAGGGGCGATGCTTGATGGCTTTGATGCCATCGGTGGGAATGTGTTTAAGCATCGGCCTTCCCTCATGACCACGATGGTCTACAGTCTTGTGTACGAGTTAGTGACGTCGCTTGTTTGTTTTGATGCTTGCGTTGGAACTTGCTTAAGCAACCGACCTGACGAAGTACCCATGAATGTCTCCCATGATGGTCTACAGTCTTGCGTACGAGTTAGTGACGTCGCTTGTTTGTTTTGATGCTTGCGTTCGAACTTGCTTAAGCAACCGACCTGACGAAGTACCCATGAATGTCACCAATGATGGTCTACAGTCTAGCGTACGAGTTAGTGACGTCGCTTGTTTGT…
	E_dugandii_3872 CAGGCCTCCCTCTGCTTGKTTCCAGTCGTGGGCATGAGTGAGGGGCGATGCTTGATGGCTTTGATGCCATCGGTGGGAATGTGTTTAAGCATCGGCCTTCCCCCATGACCACGATGGTCTACAGTCTTGTGTACGAGTTAGTGACGTCGCTTGTTTGTTTTGATGCTTGCGTTGGAACTTGCTTAAGCAACCGACCTGACGAAGTACCCATGAATGTCACCCATGATGGTCTACAGTCTTGCGTACGAGTTAGTGACGTCGCTTGTTTGTTTTGATGCTTGCGTTGGAACTTGCTTAAGCAACCGACCTGACGAAGTACCCATGAATGTCACCAATGATGGTCTACAGTCTTGCGTACGAGTTAGTGACGTCGCTTGTTTGTT…
	E_episcopalis_3817 --------------------------------------------------------------------------------------------------------------------------------------------------------------------------------------------------------------------------------------------------------------------------------------------------------------------------------------------------------------------------------------------…
	E_estanislana_3904 CAGGCCTCCCTCTGCTTGGTTCCAGTCGTGGGCATGAGTGAGGGGTGATGCTTGATGGCTTTGATGCCATCGGTGGGAATGTGTTTAAGCATCGGCCTTCCCCCATGACCACGATGGTCTACAGTCCTGTGTACGAGTTAGTGACGTCGCTTGTTTGTTTTGATGCTTGCGTTGGAACTTGCTTAAGCAACCGACCTGACGAAGTACCCATGAATGTCACCCATGATGGTCTACAGTCTTGCGTACGAGTTAGTGACGTCGCTTGTTTGTTTTGATGCTTGCGTTGGAACTTGCTTAAGCAACCGACCTGACGAAGTACCCATGAATGTCACCAATGATGGTCTACAGTCTTGCGTACGAGTTAGTGACGTCGCTTGTTT…
	E_formosa_3815 CAGGCCTCCCTCTGCTTGGTTCCAGTCGGGGGCATGATTGAGGGGCGATGCTTGATGGCTTTGATGCCATCGGTGGGAATGTGTTTAAGCATCGGCCTTCCCTCATGACCACGATGGTCTACAGTCTTGTGTACGAGTTAGTGACGTCGCTTGTTTGTTTTGATGCTTGCGTTGGAACTTGCTTAAGCAACCGACCTGACGAAGTACCCATGAATGTCACCCATGATGGTCTACAGTCTTGCGTACGAGTTAGTGACGTCGCTTGTTTGTTTTGATGCTTGCGTTGGAACTTGCTTAAGCAACCGACCTGACGAAGTACCCATGAATGTCACCAATGATGGTCTACAGTCTTGCGTACGAGTTAGTGACGTCGCTTGTTTGTTT…
	E_formosa_Vgig_3811 CAGGCCTCCCTCTGCTTGGTTCCAGTCGTGGGCATGAGTGAGGGGCGATGCTTGATGGCTTTGATGCCATCGGTGGGAATGTGTTTAAGCATTGGCCTTCCCTCATGACCACGATGGTCTACAGTCTTGTGTACGAGTTAGTGACGTCGCTTGTTTGTTTTGATGCTTGCGTTGGAACTTGCTTAAGCAACCGACCTGACGAAGTACCCATGAATGTCACCCATGATGGTCTACAGTCTTGTGTACGAGTTAGTGACGTCGCTTGTTTGTTTTGATGCTTGCGTTGGAACTTGCTTAAGCAACCGACCTGACGAAGTACCCATGAATGTCACCAATGATGGTCTACAGTCTTGCGTACGAGTTAGTGACGTCGCTTGTT…
	E_frontinoensis_3831 CAGGCCTCCCTCTGCTTGGTTCCAGTCGTGGGCATGAGTGAGGGGCGATGCTTGATGGCTTTGATGCCATCGGTGGGAATGTGTTTAAGCATCGGCCTTCCCTCATGACCACGATGGTCTACAGTCTTGTGTACGAGTTAGTGACGTCGCTTGTTTGTTTTGATGCTTGCGTTGGAACTTGCTTAAGCAACCGACCTGACGAAGTACCCATGAATGTCTCCCATGATGGTCTACAGTCTTGCGTACGAGTTAGTGACGTCGCTTGTTTGTTTTGATGCTTGCGTTGGAACTTGCTTAAGCAACCGACCTGACGAAGTACCCATGAATGTCACCAATGATGGTCTACAGTCTAGCGTAYGAGTTAGTGACGTCGCTTGT…
	E_frontinoensis_Be4267 CAGGCCTCCCTCTGCTTGGTTCCAGTCGTGGGCATGAGTGAGGGGCGATGCTTGATGGCTTTGATGCCATCGGTGGGAATGTGTTTAAGCATCGGCCTTCCCTCATGACCACGATGGTCTACAGTCTTGTGTACGAGTTAGTGACGTCGCTTGTTTGTTTTGATGCTTGCGTTGGAACTTGCTTAACCAACCGACCTGACGAAGTACCCTTGAATGTCTCCCATGATGGTCTACAGTCTTGCGTACGAGTTAGTGACGTCGCTTGTTTGTTTTGATGCTTGCGTTGGAACTTGCTTAAGCAACCGACCTGACGAAGTACCCATGAATGTCACCAATGATGGTCTACAGTCTAGCGTACGAGTTAGTGACGTCGCTT…
	E_grandiflora_3556 CAGGCCTCCCTCTGCTTGGTTCCAGTCGTGGGCATGAGTGAGGGGCGATGCTTGATGGCTTTGATGCCATCGGTGGGAATGTGTTTAAGCATCGGCCTTCCCTCATGACCACGATGGTCTACAGTCTTGTGTACGAGTTAGGGACGTCGCTTGTTTGTTTTGATGCTTGCGTTGGAACTTGCTTAAGCAACCGACCTGACGAAGTACCCATGAATGTCACCCATGATGGTCTACAGTCTTGTGTACGAGTTAGTGACGTCGCTTGTTTGTTTTGATGCTTGTGTTGGAACTTGCTTAAGCAACCGACCTGACGAAGTACCCATGAATGTCACCTATGATGGTCTACAGTCTTGCGTACGAGTTAGTGACGTCGCTTGTTT…
	E_grandiflora_3595 CAGGCCTCCCTCTGCTTGGTTCCAGTCGTGGGCATGAGTGAGGGGCGATGCTTGATGGCTTTGATGCCATCGGTGGGAATGTGTTTAAGCATCGGCCTTCCCTCATGACCACGATGGTCTACAGTCTTGTGTACGAGTTAGGGACGTCGCTTGTTTGTTTTGATGCTTGCGTTGGAACTTGCTTAAGCAACCGACCTGACGAAGTACCCATGAATGTCACCCATGATGGTCTACAGTCTTGTGTACGAGTTAGTGACGTCGCTTGTTTGTTTTGATGCTTGTGTTGGAACTTGCTTAAGCAACCGACCTGACGAAGTACCCATGAATGTCACCTATGATGGTCTACAGTCTTGCGTACGAGTTAGTGACGTCGCTTGTTT…
	E_hartwegiana_3732 CAGGCCTCCCTCTGCTTGGTTCCAGTCGTGGGCATGAGTGAGGGGCGATGCTTGATGGCTTTGATGCCATCGGTGGGAATGTGTTTAAGCATCGGCCTTCCCTCATGACCACGATGGTCTACAGTCTTGTGTACGAGTTAGTGACGTCGCTTGTTTGTTTTGATGCTTGCGTTGGAACTTGCTTAAGCAACCGACCTGACGAAGTACCCATGAATGTCACTCATGATGGTCTATAGTCTTGTGTACGAGTTAGTGACGTCGCTTGTTTGTTTTGATGCTTGCGTTGGAACTTGCTTAAGCAACCGACCTGACGAAGTACCCATGAATGTCCCCCATGATGGTCTACAGTCTTGCGTACGAGTTAGTGACGTCGCTTGTTT…
	E_incana_3642 CAGGCCTCCCTCTGCTTGGTTCCAGTCGTGGGCATGAGTGAGGGGCGATGCTTGATGGCTTTGATGCCATCGGTGGGAATGTGTTTAAGCATCGGCCTTCCCTCATGACCACGATGGTCTACAGTCTTGTGTACGAGTTAGTGACGTCGCTTGTTTGTTTTGATGCTTGCGTTGGAACTTGCTTAAGCAACCGACCTGACGAAGTACCCATGAATGTCACTCATGATGGTCTACAGTCTTGCGTACGAGTTAGTGACGTCGCTTGTTTGTTTTGATGCTTGCGTTGGAACTTGCTTAAGCAACCGACCTGACGAAGTACCCATGAATGTCACCTATGATGGTCTACAGTCTTGCGTACGAGTTAGTGACGTCGCTTGTTTGTTTT…
	E_jajoensis_4077 CAGGCCTCCCTCTGCTTGGTTCCAGTCGTGGGCATGAGTGATGGGCGATGCTTGATGGCTTTGATGCCATCGGTGGGAATGTGTTTAAGCATCGGCCTTCCCTTATGTCCACGATGGTCTACAGTCTTGGGTATGAGTCAGTGACGATGCTTGTTTGTTTTGATGCTTGCGTTTGAACTTGCTTGGGCAACCGACCCGACGAAGTACCATTGAATGTCGCCCACGATGGTCTACAGTCTTGGGTATGAGTCAGTGACGATGCTTGTTTGTTTTGATGCTTGCGTTTGAACTTGCTTGAGCAACCGACCTGACGAAGTACCCATGAATGTCGCCCATGATGGTCTACAATCTTGGGTATGAGTCAGTGACGATGCTTGTTTGT…
	E_killipii_3738 CAGGCCTCCCTCTGCTTGGTTCCAGTCGTGGGCATGAGTGAGGGGCGATGCTTGATGGCTTTGATGCCATCGGTGGGAATGTGTTTAAGCATCGGCCTTCCCTCATGACCACGATGGTCTACAGTCTTGTGTACGAGTTAGTGACGTCGCTTGTTTGTTTTGATGCTTGCGTTGGAACTTGCTTAAGCAACCGACCTGACGAAGTACCCATGAATGTCTCCCATGATGGTCTACAGTCTTGCGTACGAGTTAGTGACGTCGCTTGTTTGTTTTGATGCTTGCGTTGGAACTTGCTTAAGCAACCGACCTGACGAAGTACCCATGAATGTCACCAATGATGGTCTACAGTCTTGCGTACGAGTTAGTGACGTCGCTTGTTTGTT…
	E_lopezii_3653 CAGGCCTCCCTCTGCTTGGTTCCAGTCGTGGGCATGAGTGAGGGGCGATGCTTGATGGCTTTGATGCCATCGGTGGGAATGTGTTTAAGCATCGGCCTTCCCTCATGACCACGATGGTCTACAGTCTTGTGTACGAGTTAGTGACGTCGCTTGTTTGTTTTGATGCTTGCGTTGGAACTTGCTTAAGCAACCGACCTGACGAAGTACCCATGAATGTCACCCATGATGGTCTACAGTCTTGCGTACGAGTTAGTGACGTCGCTTGTTTGTTTTGATGCTTGCGTTGGAACTTGCTTAAGCAACCGACCTGACGAAGTACCCATGAATGTCACCAATGATGGTCTACAGTCTTGCGTACGAGTTAGTGACGTCGCTTGTTTGTTT…
	E_lopezii_3677 CAGGCCTCCCTCTGCTTGGTTCCAGTCGTGGGCATGAGTGAGGGGCGATGCTTGATGGCTTTGATGCCATCGGTGGGAATGTGTTTAAGCATCGGCCTTCCCTCATGACCACGATGGTCTACAGTCTTGTGTACGAGTTAGTGACGTCGCTTGTTTGTTTTGATGCTTGCGTTGGAACTTGCTTAAGCAACCGACCTGACGAAGTACCCATGAATGTCACCCATGATGGTCTACAGTCTTGCGTACGAGTTAGTGACGTCGCTTGTTTGTTTTGATGCTTGCGTTGGAACTTGCTTAAGCAACCGACCTGACGAAGTACCCATGAATGTCACCAATGATGGTCTACAGTCTTGCGTACGAGTTAGTGACGTCGCTTGTTTGTTT…
	E_marthae_4063 CAGGCCTCCCTCTGCTTGGTTCCAGTCGTGGGCATGAGTGAAGGTCGATGCTTGATGGCTTTAATGCCATCGGTGGGAATGTATTTAAGCATCGGCCTTCCCTCATGCCCACGATGGTCTACAGTCTTGGGTATGAGTCAGTGATGATGCTTGTTTGTTTAGATGCTTGTGTTGGAACTTGCTT------------------------------------------------------------------------------------GTTTAGATGCTTGCGTTGGAACTTGCTT------------------------------------------------------------------------------------GTTT…
	E_monguana_3765 CAGGCCTCCCTCTGCTTGGTTCCAGTCGTGGGCATGAGTGAGGGGCGATGCTTGATGGCTTTGATGCCATCGGTGGGAATGTGTTTAAGCATCGGCCTTCCCTCATGACCACGATGGTCTACAGTCTTGTGTACGAGTTAGTGACGTCGCTTGTTTGTTTTGATGCTTGCGTTGGAACTTGCTTAAGCAACCGACCTGACGAAGTACCCATGAATGTCTCCCATGATGGTCTACAGTCTTGCGTACGAGTTAGTGACGTCGCTTGTTTGTTTTGATGCTTGCGTTGGAACTTGCTTAAGCAACCGACCTGACGAAGTACCCATGAATGTCACCAATGATGGTCTACAGTCTAGCGTACGAGTTAGTGACGTCGCTTGTTTGTT…
	E_multicongestiflora_3751 CAGGCCTCCCTCTGCTTGGTTCCAGTCGTGGGCATGAGTGAGGGGCGATGCTTGATGGCTTTGATGCCATCGGTGGGAATGTGTTTAAGCATCGGCCTTCCCTCATGACCACGATGGTCTACAGTCTTGTGTATGAGTCAATGACGATGCTTGTTTGTTTTGATGCTTGCGTTGGAACTTGCTTAAGCAACCGACCTGACGAAGTACCCATGAATGTCACCCATGATGGTCTACAGTCTTGGGTATGAGTCAGTGACGATGCTTGTTTGTTTTGATGCTTGCGTTGGAACTTGCTTGAGCAACCGACCTGACGAAGTACCCAYGAATGTCGCCCATGATGGTCTACAGTCTTGGGTATGAGTCAGTGACGATG…
	E_murilloi_3670 CAGGCCTCCCTCTGCTTGGTTCCAGTCGTGGGCATGAGTGAGGGGCGATGCTTGATGGCTTTGATGCCATCGGTGGGAATGTGTTTAAGCATCGGCCTTCCCTCATGACCACGATGGTCTACAGTCTTGTGTACGAGTTAGTGACGTCGCTTGTTTGTTTTGATGCTTGCGTTGGAACTTGCTTAAGCAACCGACCTGACGAAGTACCCATGAATGTCACTCATGATGGTCTACAGTCTTGCGTACGAGTTAGTGACGTCGCTTGTTTGTTTTGATGCTTGCGTTGGAACTTGCTTAAGCAACCGACCTGACGAAGTACCCATGAATGTCACCTATGATGGTCTACAGTCTTGCGTACGAGTTAGTGACGTCGCTTGTTTGTT…
	E_murilloi_Valb_3773 CAGGCCTCCCTCTGCTTGGTTCCAGTCGTGGGCATGAGTGAGGGGCGATGCTTGATGGCTTTGATGCCATCGGTGGGAATGTGTTTAAGCATCGGCCTTCCCTCATGACCACGATGGTCTACAGTCTTGTGTACGAGTTAGTGACGTCGCTTGTTTGTTTTGATGCTTGCGTTGGAACTTGCTTAAGCAACCGACCTGACGAAGTACCCATGAATGTCTCCCATGATGGTCTACAGTCTTGCGTACGAGTTAGTGACGTCGCTTGTTTGTTTTGATGCTTGCGTTGGAACTTGCTTAAGCAACCGACCTGACGAAGTACCCATGAATGTCACCAATGATGGTCTACAGTCTAGCGTACGAGTTAGTGACGTCGCTTGT…
	E_murilloi_Vigu_3583 CAGGCCTCCCTCTGCTTGGTTCCAGTCGTGGGCATGAGTGAGGGGCGATGCTTGATGGCTTTGATGCCATCGGTGGGAATGTGTTTAAGCATCGGCCTTCCCTCATGACCACGATGGTCTACAGTCTTGTGTACGAGTTAGTGACGTCGCTTGTTTGTTTTGATGCTTGCGTTGGAACTTGCTTAAGCAACCGACCTGACGAAGTACCCATGAATGTCACCCATGATGGTCTACAGTCTTGCGTACGAGTTAGTGACGTCGCTTGTTTGTTTTGATGCTTGCGTTGGAACTTGCTTAAGCAACCGACCTGACGAAGTACCCATGAATGTCACCTATGATGGTCTACAGTCTTGCGTACGAGTTAGTGACGTCGCTTGT…
	E_nana_4005 CAGGCCTCCCTCTGCTTGGTTCCAGTCGTGGGCATGAGTGAGGGTTGATGCTTGATGGCTTTGATGCCATCGGTGGGAATATATTTAAGCATCGGCCTTCCCTCATGCCCACGATGGTCTACAGTCTTGGGTATGAGTCAGTGACGATGCTTGTTTGTTTAGATGCTTGTGTTGGAACTTGCTT------------------------------------------------------------------------------------GTTTAGATGCTTGCGTTGGAACTTGCTT------------------------------------------------------------------------------------GTTTAGA…
	E_nemekenei_3632 CAGGCCTCCCTCTGCTTGGTTCCAGTCGTGGGCATGAGTGAGGGGCGATGCTTGATGGCTTTGATGCCATCGGTGGGAATGTGTTTAAGCATCGGCCTTCCCTCATGACCACGATGGTCTACAGTCTTGTGTACGAGTTAGTGACGTCGCTTGTTTGTTTTGATGCTTGCGTTGGAACTTGCTTAAGCAACCGACCTGACGAAGTACCCATGAATGTCACTCATGATGGTCTACAGTCTTGCGTACGAGTTAGTGACGTCGCTTGTTTGTTTTGATGCTTGCGTTGGAACTTGCTTAAGCAACCGACCTGACGAAGTACCCATGAATGTCACCTATGATGGTCTACAGTCTTGCGTACGAGTTAGTGACGTCGCTTGTTTGT…
	E_nemekenei_3639 CAGGCCTCCCTCTGCTTGGTTCCAGTCGTGGGCATGAGTGAGGGGCGATGCTTGATGGCTTTGATGCCATCGGTGGGAATGTGTTTAAGCATCGGCCTTCCCTCATGACCACGATGGTCTACAGTCTTGTGTACGAGTTAGTGACGTCGCTTGTTTGTTTTGATGCTTGCGTTGGAACTTGCTTAAGCAACCGACCTGACGAAGTACCCATGAATGTCACTCATGATGGTCTACAGTCTTGCGTACGAGTTAGTGACGTCGCTTGTTTGTTTTGATGCTTGCGTTGGAACTTGCTTAAGCAACCGACCTGACGAAGTACCCATGAATGTCACCTATGATGGTCTACAGTCTTGCGTACGAGTTAGTGACGTCGCTTGTTTGT…
	E_occidentalis_3827 --------------------------------------------------------------------------------------AAGCATCGGCCTTCCCTCATGACCACGATGGGCTACAGTCTTGGGTACGAGTTACTGACGTCGCTTGTTTGTTTTGATGCTTGCGTTGGAACTTGCTTAAGCAACCGACCTGACGAAGTACCCATGAATGTCACCCATGATGGTCTACAGTCTTGTGTACGAGTTACTGACGTCCCTTGTTTGTTTTGATGCTTGTGTTGGAACTTGCTTAACCAACCGACCTGACGAAGTACCCATGAATGTCACCCATGATGGTCTACAGTCTTGCGTACGAGTTAGTGACGTCGCTTGTT…
	E_oirensis_3924 CAGGCCTCCCTCTGCTTGGTTCCAGTCGTGGGCATGAGTGAGGGGCGATGCTTGATGGCTTTGATGCCATCGGTGGGAATGTGTTTAAGCATCGGCCTTCCCTCATGACCACGATGGTCTACAGTCCTGTGTACGAGTTAGTGACGTCGCTTGTTTGTTTTGATGCCTGCGTTGGAACTTGCTTAAGCAACCGACCTGACGAAGTACCCATGAATGTCACCCATGATGGTCTACAGTCTTGCGTACGAGTTAGTGACGTCGCTTGTTTGTTTTGATGCTTGCGTTGGAACTTGCTTAAGCAACCGACCTGACGAAGTACCCATGAATGTCACCAATGATGGTCTACAGTCTTGCGTACGAGTTAGTGACGTCGCTTGTTTGTT…
	E_oswaldiana_3758 CATGCCTCCCTCTGGTTGGTTCCGGTCGTGGGCATGAGTGAGGGGCGATGCTTGATGGCTTTGATGCCATCGGTGGGAATGTGTTTAAGCATCGGCCTTCCCTCATGACCACGATGGTCTACAGTCTTGTGTACGAGTTAGTGACGTCGCTTGTTTGTTTTGATGCTTGCGTTGGAACTTGCTTAAGCAACCGATCTGACGAAGTACCCATGAATGTCTCCCATGATGGTCTACAGTCTTGCGTACGAGTTAGTGACGTCGCTTGTTTGTTTTGATGCTTGCGTTGGAACTTGCTTAAGCAACCGACCTGACGAAGTACCCATGAATGTCACCAATGATGGTCTACAGTCTAGCGTACGAGTTAGTGACGTCGCTTGTTTG…
	E_paipana_3787 CAGGCCTCCCTCTGCTTGGTTCCAGTCGTGGGCATGAGTGAGGGGCGATGCTTGATGGCTTTGATGCCATCGGTGGGAATGTGTTTAAGCATCGGCCTTCCCTCATGACCACGATGGTCTACAGTCTTGTGTACGAGTTAGTGACGTCGCTTGTTTGTTTTGATGCTTGCGTTGGAACTTGCTTAAGCAACCGACCTGACGAAGTACCCATGAATGTCACCCATGATGGTCTACAGTCTTGCGTACGAGTTAGTGACGTCGCTTGTTTGTTTTGATGCTTGCGTTGGAACTTGCTTAAGCAACCGACCTGACGAAGTACCCATGAATGTCACCTATGATGGTCTACAGTCTTGCGTACGAGTTAGTGACGTCGCTTGTTTGTTT…
	E_pescana_3652 CAGGCCTCCCTCTGCTTGGTTCCAGTCGTGGGCATGAGTGAGGGGCGATGCTTGATGGCTTTGATGCCATCGGTGGGAATGTGTTTAAGCATCGGCCTTCCCTCATGACCACGATGGTCTACAGTCTTGTGTACGAGTTAGTGACGTCGCTTGTTTGTTTTGATGCTTGCGTTGGAACTTGCTTAAGCAACTGACCTGACGAAGTACCCATGAATGTCACCCATGATGGTCTACAGTCTTGCGTACGAGTTAGTGACGTCGCTTGTTTGTTTTGATGCTTGCGTTGGAACTTGCTTAAGCAACCGACCTGACGAAGTACCCATGAATGTCACCAATGATGGTCTACAGTCTTGCGTACGAGTTAGTGACGTCGCTTGTTTGTTT…
	E_pescana_3659 CAGGCCTCCCTCTGCTTGGTTCCAGTCGTGGGCATGAGTGAGGGGCGATGCTTGATGGCTTTGATGCCATCGGTGGGAATGTGTTTAAGCATCGGCCTTCCCTCATGACCACGATGGTCTACAGTCTTGTGTACGAGTTAGTGACGTCGCTTGTTTGTTTTGATGCTTGCGTTGGAACTTGCTTAAGCAACTGACCTGACGAAGTACCCATGAATGTCACCCATGATGGTCTACAGTCTTGCGTACGAGTTAGTGACGTCGCTTGTTTGTTTTGATGCTTGCGTTGGAACTTGCTTAAGCAACCGACCTGACGAAGTACCCATGAATGTCACCAATGATGGTCTACAGTCTTGCGTACGAGTTAGTGACGTCGCTTGTTTGTTT…
	E_pisbana_3814 ------------------------------------------------------------------------------------------------------------------------------------------------------------------------------------------------------------------------------------------------------------------------------------------------------------------------------------------------------------------------------------------------…
	E_praefrontina_3832 CAGGCCTCCCTCTGCTTGGTTCCAGTCGTGGGCATGAGTGAGGGGCGATGCTTGATGGCTTTGATGCCATCGGTGGGAATGTGTTTAAGCATCGGCCTTCCCTCATGACCACGATGGTCTACAGTCTTGTGTACGAGTTAGTGACGTCGCTTGTTTGTTTTGATGCTTGCGTTGGAACTTGCTTAAGCAACCGACCTGACGAAGTACCCATGAATGTCTCCCATGATGGTCTACAGTCTTGCGTACGAGTTAGTGACGTCGCTTGTTTGTTTTGATGCTTGCGTTGGAACTTGCTTAAGCAACCGACCTGAGGAAGTACCCATGAATGTCACCAATGATGGTCTACAGTCTAGCGTACGAGTTAGTGACGTCGCTTGTT…
	E_praefrontina_3835 CAGGCCTCCCTCTGCTTGGTTCCAGTCGTGGGCATGAGTGAGGGGCGATGCTTGATGGCTTTGATGCCATCGGTGGGAATGTGTTTAAGCATCGGCCTTCCCTCATGACCACGATGGTCTACAGTCTTGTGTACGAGTTAGTGACGTCGCTTGTTTGTTTTGATGCTTGCGTTGGAACTTGCTTAAGCAACCGACCTGACGAAGTACCCATGAATGTCTCCCATGATGGTCTACAGTCTTGCGTACGAGTTAGTGACGTYGCTTGTTTGTTTTGATGCTTGCGTTGGAACTTGCTTAAGCAACCGACCTGACGAAGTACCCATGAATGTCACCAATGATGGTYTACAGTCTAGCGTACGAGTTAGTGACGTCGCTTGTT…
	E_pycnophylla_3718 CAGGCCTCCCTCTGCTTGGTTCCAGTCGTGGGCATGAGTGAGGGGTGATGCTGGATGGCTTTGATGCCATCGGTGGGAATGTGTTTAAGCATCGGCCTTCCCTCATGAACACGATGGTCTACAGTCTTGTGTATGAGTCAATGACGATGCTTGTTTGTTTTGATGCTTGCGTTTGAACTTGCTTAAGCAACCGACCTGACGAAGTACCCATGAATGTCACTCATGATGGTCTACAGTCTTGCGTACGAGTTAGTGACGTCGCTTGTTTGTTTTGATGCTTGCGTTGGAACTTGCTTAAGCAACCGACCTGACGAAGTACCCATGAATGTCACCTATGATGGTCTACAGTCTTGCGTACGAGTTAGTGACGTCGCTTGTTT…
	E_pycnophylla_Sang_3720 CAGGCCTCCCTCTGCTTGGTTCCAGTCGTGGGCATGAGTGAGGGGTGATGCTTGATGGCTTTGATGCCATCGGTGGGAATGTGTTTAAGCATCGGCCTTCCCTCATGAACACGATGGTCTACAGTCTTGTGTATGAGTCAATGACGATGCTTGTTTGTTTTGATGCTTGCGTTTGAACTTGCTTAAGCAACCGACCTGACGAAGTACCCATGAATGTCACTCATGATGGTCTACAGTCTTGCGTACGAGTTAGTGACGTCGCTTGTTTGTTTTGATGCTTGCGTTGGAACTTGCTTAAGCAACCGACCTGACGAAGTACCCATGAATGTCACCTATGATGGTCTACAGTCTTGCGTACGAGTTAGTGACGTCGCT…
	E_pycnophylla_Slla_Varg2713 -----------------------------------------------------------------------------------------------------------------------------------------------------------------------------------------------------------------------------------------------------------------------------------------------------------------------------------------------------------------------------------…
	E_pycnophylla_Vser_3719 CAGGCCTCCCTCTGCTTGGTTCCAGTCGTGGGCATGAGTGAGGGGTGATGCTTGATGGCTTTGATGCCATCGGTGGGAATGTGTTTAAGCATCGGCCTTCCCTCATGAACACGATGGTCTACAGTCTTGTGTATGAGTCAATGACGATGCTTGTTTGTTTTGATGCTTGCGTTTGAACTTGCTTAAGCAACCGACCTGACGAAGTACCCATGAATGTCACTCATGATGGTCTACAGTCTTGCGTACGAGTTAGTGACGTCGCTTGTTTGTTTTGATGCTTGCGTTGGAACTTGCTTAAGCAACCGACCTGACGAAGTACCCATGAATGTCACCTATGATGGTCTACAGTCTTGCGTACGAGTTAGTGACGTCGCT…
	E_raquirensis_3723 CAGGCCTCCCTCTGCTTGGTTCCAGTCGTGGGCATGAGTGAGGGGCGATGCTTGATGGCTTTGATGCCATCGGTGGGAATGTGTTTAAGCATCGGCCTTCCCTCATGACCACGATGGTCTACAGTCTTGTGTACGAGTTAGTGACGTCGCTTGTTTGTTTTGATGCTTGCGTTGGAACTTGCTTAAGCAACCGACCTGACGAAGTACCCATGAATGTCACCCATGATGGTCTACAGTCTTGTGTACGAGTTAGTGACGTCGCTTGTTTGTTTTGATGCTTGCGTTGGAACTTGCTTAAGCAACCGACCTGACGAAGTACCCATGAATGTCACCTATGATGGTCTACAGTCTTGCGTACGAGTTAGTGACGTCGCTTGTTT…
	E_robertii_3888 CAGGCCTCCCTCTGCTTGGTTCCAGTCGTGGGCATGAGTGAGGGGCGATGCTTGATGGCTTTGATGCCATCGGTGGGAATGTGTTTAAGCATCGGCCTTCCCTCATGACCACGATGGTCTACAGTCTTGTGTACGAGTTAGTGACGTCGCTTGTTTGTTTTGATGCTTGCGTTGGAACTTGCTTAAGCAACCGACCTGACGAAGTACCCATGAATGTCACCCATGATGGTCTACAGTCTTGCGTACGAGTTAGTGACGTCGCTTGTTTGTTTTGATGCTTGCGTTGGAACTTGCTTAAGCAACCGACCTGACGAAGTACCCATGAATGTCACCAATGATGGTCTACAGTCTTGCGTACGAGTTAGTGACGTCGCTTGTTTGTT…
	E_rositae_3800 CAGGCCTCCCTCTGCTTGGTTCCAGTCGTGGGCATGAGTGAGGGGCGATGCTTGATGGCTTTGATGCCATCGGTGGGAATGTGTTTAAGCATCGGCCTTCCCTCATGACCACGATGGTCTACAGTCTTGTGTACGAGTTAGTGACGTCGCTTGTTTGTTTTGATGCTTGCGTTGGAACTTGCTTAAGCAACCGACCTGACGAAGTACCCATGAATGTCACCCATGATGGTCTACAGTCTTGCGTACGAGTTAGTGACGTCGCTTGTTTGTTTTGATGCTTGCGTTGGAACTTGCTTAAGCAACCGACCTGACGAAGTACCCATGAATGTCACCAATGATGGTCTACAGTCTTGCGTACGAGTTAGTGACGTCGCTTGTTTGTTT…
	E_saboyensis_3782 CAG-CCTCCCTCTGCTTGGTTCCAGTCGTGGGCATGAGTGAGGGGCGATGCTTGATGGCTTTGATGCCATCGGTGGGAATGTGTTTAAGCATCGGCCTTCCCTCATGACCACGATGGTCTACAGTCTTGTGTACGAGTTAGTGACGTCGCTTGTTTGTTTTGATGCTTGCGTTGGAACTTGCTTAAGCAACCGACCTGACGAAGTACCCATGAATGTCACCCATGATGGTCTACAGTCTTGCGTACGAGTTAGTGACGTCGCTTGTTTGTTTTGATGCTTGCGTTGGAACTTGCTTAAGCAACCGACCTGACGAAGTACCCATGAATGTCACCTATGATGGTCTACAGTCTTGCGTACGAGTTAGTGACGTCGCTTGTTTG…
	Es_angustifolia_4037 CAGGCCTCCCTCTGCTTGGTTCCAGTCGTGGGCATGAGTGAGGGTCGATGCTTGATGGCTTTGATGCCATCGGTGGGAATGTATTTAAGCATCGGCCTTCCCTCATGCCCACGATGGTCTACAGTCTTGGGTATGAGTCAGTGACGATGCTTGTTTGTTTAGATGCTTGTGTTGGAACTTGCTT------------------------------------------------------------------------------------GTTTAGATGCTTGCGTTAGAACTTGCTT----------------------------------------------------------------------------------…
	Es_biancae_3779 CAGGCCTCCCTCTGCTTGGTTCCAGTCGTGGGCATGAGTGAGGGGTGATGTTTGATGGCTTTGATGCCATCGGTGGGAATGTGTTTAAGCATCGGCCTTCCCTCATGCTCACGATGGTCTACAGTCTTGTGTATGAGTCAGTGACGATGCTTGTTTGTTTTGATGCTTGCGTTTGAACTTGCTTAAGCAACCGACCTGATGAAGTACCCATGAATGTCTCTCATGATGGTCTATAGTCTTGGGTATGAGTCAGTGACGATGCTTGTTTGTTTTGATGCTTGCGTTGAAACTTGCTTAAGCAACCGACCTGACGAAGTACCCATGAATGTCGCCCATGATGGTCTACAGTCTTGGGTATGATTCAGTGACGATGCTTGTTTGTT…
	Es_caldasii_3901 CAGGCCCCCCTCTGCTTGGTTCCAGTCGTGGGTATGTGTGAGGGGCGATGCTTGTTGGCTTTGATGCCATCGGTGGGAATGTGTTTAAGCATCGGCCTTCCCTAATGCCCACGATGGTTTACAGTCTTGTGTATGAGTCAGTGACGATGCTTGTTTGTTTTGATGCTTGCGTTTCAACTTGCTTAAGCAACCGACCAGATGAAGTACCCATGAATGTCTCCCATGATGGTCTACAGTCTTTGGTATGAGTCAGTGATGATGCTTGTTTGTTTTGATGCTTGCGTTGGAACTTGCTTAAGCAACCGATCTGACAAAGTACCCATGAATGTTGCCCATGATGGTTTACAGTCTTGGGTATGAGTCAGTGACGATGCTTGTTTGT…
	E_schultesiana_CamaSN -----------------------------------------------------------------------------------------------------------------------------------------------------------------------------------------------------------------------------------------------------------------------------------------------------------------------------------------------------------------------------------------…
	E_schultzii_3928 CAGGCCTCCCTCTGCTTGGTTCCAGTCGTGGGCATGAGTGAGGGGTGATGCTTGATGGCTTTGATGCCATCGGTGGGAAAGTGTTTAAGCATCGGCCTTCCCTTATGTCTACGATGGTCTACAGTCTTGGGTATGAGTCAGTGATGATGCTTGTTTGTTTTGATGCTTGCGTTTGAACTTGCTTGGGCAACCGACCCGACGAAGTACCCATGAATGTCGCCCACGATGGTCTACAGTCTTGGGTATGAGTCAGTGACGATGCTTGTTTGTTTTGATGCTTGCGTTTGAACTTGCTTGGGCAACCGACCTGACGAAGTACCCATGAATGTCGCCCACGATGGTCTACAGTCTTGGGTATGAGTCATTGACGATGCTTGTTTGT…
	Es_colombiana_3675 CAGGCCTCCCTCTGCTTGGTTCCAGTCGTGGGCATGAGTGAGGGGCGATGCTTGATGGCTTTGATGCCATCGGTGGGAATGTGTTTAAGCATCGGCCTTCCCTCATGACCACGATGGTCTACAGTCTTGTGTACGAGTTAGTGACGTCGCTTGTTTGTTTTGATGCTTGCGTTGGAACTTGCTTAACCAACCGACCTGACGAAGTACCCATGAATGTCTCCCATGATGGTCTACAGTCTTGCGTACGAGTTAGTGACGTCGCTTGTTTGTTTTGATGCTTGCGTTCGAACTTGCTTAAGCAACCGACCTGACGAAGTACCCATGAATGTCACCAATGATGGTCTACAGTCTAGCGTACGAGTTAGTGACGTCGCTTGTTT…
	Es_corymbosa_3565 CAGGCCTCCCTCTGCTTGGTTCCAGTCGTGGGCATGAGTGAGGGGCGATGCTTGATGGCTTTATTGCTATCGGTGGGAATGTGTTTAAGCATTGGCCTTCCCTCATGCTCACGATGGTCTACAGTCTTGTGTATGAGTCAGTGACGATGCTTGTTTGTTTTGATGCTTGCGTTTGAACTTGCTTAAGCAACCGACCTGATGAAGTACCCATGAATGTCTCTCATGATGGTCTACAGTCTTGGGTATGAGTCAGTGATGATGCTTGTTTGTTTTGATGCTTGCGTTGGAACTTGCTTAAGCAACCGACCTGACGAAGTACCCATGAATGTCGCCCATGATGGTCTACAGTCTTGGGTATGATTCAGTGACGATGCTTGTTTG…
	Es_diazii_3897 CAGGCCTCCCTCTGCTTGGTTCCAGTCGTGGGCATGAGTGAGGGGCGATGCTTGATGGCTTTGATGCTATCGGTGGGAATGTGTTTAAGCATCGGCCTTCCCTCATGCCCACGATGGTCTACAATCTTGTGTATGAGTCAATGACGATGCTTGTTTGTTTTGATGCTTGCGTTTGAACTTGCTTGAGCAACCGACCTGACGAAGTACCCATGAATGTCACCCATGATGGTCTACAGTCTTGGGTATGAGTCAGTGACGATGCTTGTTTGTTTTGATGCTTGCGTTGGAACTTGCTTGAGCAACCGACCTGACGAAGTACACATGAATGTCGCCCATGATGGTCTACAGTCTTGGGTATGAGTCAGTGACGATGCTTGTTTGTTT…
	E_semiglobulata_4071 ------------------------------------------------------------------------------------------------------------------------------------------------------------------------------------------------------------------------------------------------------------------------------------------------------------------------------------------------------------------------------------------…
	Es_funckii_3882 CATGCCTCGCT--GTTTGGTTGCCGTCGTGGGCATGAGTGAGGGGCGATGCTTGATGGCTTTGAGGCCATCGGTGGGAATGTGTTTAAGCATCGGCCTTCCCTCATGATCACGATGGTCTACAATCTTGTGTACGAGTTAGTGACGTCGCTTGTTTGTTTTGATGCTTGCGTTGGAACTTGCTTAATCAACCGACCTGACGAAATACCCATGAATGTCACCCATGATGGTCTGCAGTCTTGCCCACCATGTATTGACGTCCCTTGTTTGTTTTGATGCTTGCGTTGGAACTTGCTTAACCAACCGACCTGACGAAGTACCCATGAATGTCACCAATGATGGTCTACAGTCTTGCGTACGAGTTAGTGACTTCGCTTGTTTGTT…
	Es_garciae_3580 CAGGCCTCCCTCTGCTTGGTTCCAGTCGTGGGCATGAGTGAGGGGCGATGCTTGATGGCTTTGATGCCATCGGTGGGAATGTGTTTAAGCATCGGCCTTCCCTCATGCCCACGATGGTCTACAGTCTTGTGTACGAGTCAGTGACGACGCTTGTTTGTTTTGATGCTTGCGTTGGAACTTGCTTAAGCAACCGACCTGACGAAGTACCCATGAATGTCTCTCATGATGGTCTACAGTCTTGCGTACGAGTTAGTGACGACGCTTGTTTGTTTTGATGCTTGCGTTGGAACTTGCTTAAGCAACCGACCTGACGAAGTACCCATGAATGTCGCCCATGATGGTCTACAGTCTTGGGTATGAGTCAGTGACGATGCTTGTTTGTT…
	Es_garciae_3715 CAGGCCTCCCTCTGCTTGGTTCCCGTCGTGGGCATGAGTGAGGGGCGATGCTTGATGGCTTTAATGCTATCGGTGGGAATGTGTTTAAGCATTGGCCTTCCCTCATGCTCACGATGGTCTACAGTCTTGTGTATGAGTCAGTGACGATGCTTGTTTGTTTTGATGCTTGCGTTTGAACTTGCTTAAGCAACCGACCTGATGAAGTACCCATGAATGTCTCTCATGATGGTCTACAGTCTTGGGTATGAGTCAGTGATGATGCTTGTTTGTTTTGATGCTTGCGTTGGAACTTGCTTAAGCAACCGACCTGACGAAGTACCCATGAATGTCGCCCATGATGGTCTACAGTCTTGGGTATGATTCAGTGACGATGCTTGTTTGTT…
	Es_guacharaca_3636 CAGGCCTCCCTCTGCTTGGTTCCAGTCGTGGGCATGAGTGAGGGGCGATGCTTGATGGTTTTGATGCCATCGGTGGGAATGTGTTTAAGCATCGGCCTTCCCTCATGCCCACGATGGTCTACAGTCTTGTGTACGAGTTAGTGACGTCGCTTGTTTGTTTTGATGCTTGCGTTGGAACTTGCTTAAGCAACCGACCTGACGAAGTACCCATGAATGTCACTCATGATGGTCTACAGTCTTGCGTACGATTTATTGACGTCGCTTGTTTGTTTTGATGCTTGCGTTGGAACTTGCTTAACCAACCGAGCTGACGAAGTACCCATGAATGTCGCCCATGATGGTCTACAGTCTTGGGTATGAGTCAGTGATGATGCTTGTTT…
	Es_insignis_3863 CAGGCCTCCCTCTGCTTGGTTCCAGTCGTGGGGATGAGTGAGGGGCGATGCTTGATGGCTTTGATGCCATCGGTGGGAATGTGTTT---------------------CCCATGATGGTTTACAGTCTTGGGTATGAGTCAGTGACGATGCTTGTTTGTTTTGATGCTTGCGTTGGAACTTGCTTAAGCAACCGACCTGACGAAGTACCCATGAATGTCGCCCATGATGGTCTACAGTCTTGGGTATGAGTCAGTGACGATGCTTGTTTGTTTTGATGCTTGCGTTGGAACTTGCTTAAGCAACCGACCTGACGAAGTACCCATGAATGTCGCCCATGATGGTCTACAGTCTTGGGTATGATTCAGTGACGATGCTTGTTTGT…
	Es_manfredii_3780 CAGGCCTCCCTCTGCTTGGTTCCAGTCGTGGGCATGAGTGAGGGGTGATGTTTGATGGCTTTGATGCCATCGGTGGGAATGTGTTTAAGCATCGGCCTTCCCTCATGCTCACGATGGTCTACAGTCTTGTGTATGAGTCAGTGACGATGCTTGTTTGTTTTGATGCTTGCGTTTGAACTTGCTTAAGCAACCGACCTGATGAAGTACCCATGAATGTCTCTCATGATGGTCTATAGTCTTGGGTATGAGTCAGTGACGATGCTTGTTTGTTTTGATGCTTGCGTTGAAACTTGCTTAAGCAACCGACCTGACGAAGTACCCATGAATGTCGCCCATGATGGTCTACAGTCTTGGGTATGATTCAGTGACGATGCTTGTTTG…
	Es_muiska_3673 CAGGCCTCCCTCTGCTTGGTTCCAGTCGTGGGCATGAGTGAGGGGCGATGTTTGATGGCTTTGATGCCATCGGTGGGAATGTGTTTAAGCATCGGCCTTCCCTCATGCTCACGATGGTCTACAGTCTTGTGTATGAGTCAGTGACGATGCTTGTTTGTTTTGATGCTTGCGTTTGAACTTGCTTAATCAACCGACCTGATGAAGTACCCATGAATGTCTCTCATGATGGTCTATAGTCTTGGGTATGAGTCAGTGACGATGCTTGTTTGTTTTGATGCTTGCGTTGAAACTTGCTTAAGCAACCGACCTGACGAAGTACCCATGAATGTCGCCCATGATGGTCTACAGACTTGGGTATGATTCAGTGACGATGCTTGTTTGTTT…
	Es_muiska_3741 CAGGCCTCCCTCTGCTTGGTTCCAGTCGTGGGCATGAGTGAGGGGTGATGTTTGATGGCTTTGATGCCATCGGTGGGAATGTGTTTAAGCATCGGCCTTCCCTCATGCTCACGATGGTCTACAGTCTTGTGTATGAGTCAGTGACGATGCTTGTTTGTTTTGATGCTTGCGTTTGAACTTGCTTAAGCAACCGACCTGATGAAGTACCCATGAATGTCTCTCATGATGGTCTATAGTCTTGGGTATGAGTCAGTGACGATGCTTGTTTGTTTTGATGCTTGCGTTGAAACTTGCTTAAGCAACCGACCTGACGAAGTACCCATGAATGTCGCCCATGATGGTCTACAGTCTTGGGTATGATTCAGTGACGATGCTTGTTTGTTT…
	Es_pannosa_3930 CAGGCCTCCCTCTGCTTGGTTCCAGTCGTGGGCATGAGTGAGGGTCGATGCTTGATGGCTTTGATGCCATCGGTGGGAATGTATTTAAGCATCGGCCTTCCCTCATGCCCACGATGGTCTACAGTCTTGGGTATGAGTCAGTGACGATGCTTGTTTGTTTAGATGCTTGTGTTGGAACTTGCTT------------------------------------------------------------------------------------GTTTAGATGCTTGCGTTAGAACTTGCTT------------------------------------------------------------------------------------GTT…
	Es_petiolata_3874 CAGGCCTCCCTCTGCTTGGTTCCAGTCGTGGGGATGAGTGAGGGGCGATGCTTGATGGCTTTGATGCCATCGGTGGGAATGTGTTTAAGCATCGGCCTTCGGTCACGAACACGATGGTCTACAGTCTTGTGTACGAGTTAGTGACGACGCTTGTTTGTTTTGATGCTTGCGTTGGAACTTGCTTTTTGGTCCGATCTGACGAATTACCCCTGAGTGTCTCCCATGATGGTCTACAGTCTTGCGTATGAGTTAGTGACGTCGCTTGTTTGTTTTGATGCTTGCGTTGGAACTTGCTTAAGCAACCGACCTGACGAAGTACCCATGAATGTCACCAATGATGGTCTACAGTCTTGCGTACGAGTTAGTGACGTCGCTTGTTTG…
	Es_pleiochasia_3630 CAGGCCTCCCTCTGCTTGGTTCC-GTCGTGGGCATGAGTGAGGGGCGATGCTTGATGGCTTTGATGCCATCGGTGGGAATGTGTTTAAGCATCGGCCTTCCCTCATGACCACGATGGTCTACAGTCTTGTGTACGAGTTAGTGACGTCGCTTGTTTGTTTTGATGCTTGCGTTGGAACTTGCTTAAGCAACCGACCTGACGAAGTACCCATGAATGTCACCCATGATGGTCTACAGTCTTGCGTACGAGTTAGTGACGTCGCTTGTTTGTTTTGATGCTTGCGTTGGAACTTGCTTAAGCAACCGACCTGACGAAGTACCCATGAATGTCACCTATGATGGTCTACAGTCTTGCGTACGAGTTAGTGACGTCGCTTGTT…
	Es_pleiochasia_3631 CAGGCCTCCCTCTGCTTGGTTCC-GTCGTGGGCATGAGTGAGGGGCGATGCTTGATGGCTTTGATGCCATCGGTGGGAATGTGTTTAAGCATCGGCCTTCCCTCATGACCACGATGGTCTACAGTCTTGTGTACGAGTTAGTGACGTCGCTTGTTTGTTTTGATGCTTGCGTTGGAACTTGCTTAAGCAACCGACCTGACGAAGTACCCATGAATGTCACCCATGATGGTCTACAGTCTTGCGTACGAGTTAGTGACGTCGCTTGTTTGTTTTGATGCTTGCGTTGGAACTTGCTTAAGCAACCGACCTGACGAAGTACCCATGAATGTCACCTATGATGGTCTACAGTCTTGCGTACGAATTAGTGACGTCGCTTGTT…
	Es_purpurascens_3926 CAGGCCTCCCTCTGCTTGGTTCCAGTCCTGGGCATGAGTGAGGGGCGATGTTTGATGGCTTTGATGCCATCAGTGGGAATGTGTTT----------------------------------------------------------------------------------------------------------------------------------------------------------------------------------------------------------------------------------------------------------------------------------------------------…
	Es_rabanalensis_3591 CAGGCCTCCCTCTGCTTGGTTCCAGTCGTGGGCATGAGTGAGGGGCGATGCTTGATGGCTTTAATGCTATCGGTGGGAATGTGTTTAATCATTGGCCTTCCCTCATGCTCACGATGGTCTACAGTCTTGTGTATGAGTCAGTGACGATGCTTGTTTGTTTTGATGCTTGCGTTTGAACTTGCTTAAGCAACCGACCTGATGAAGTACCCATGAGTGTCTCTCATGATGGTCTACAGTCTTGGGTATGAGTCAGTGATGATGCTTGTTTGTTTTGATGCTTGCGTTGGAACTTGCTTAAGCAACCGACCTGACGAAGTACCCATGAATGTCGCCCATGATGGTCTACAGTCTTGGGTATGATTCAGTGACGATGCTTGT…
	Es_sanchezii_3848 CAGGCCTCCCTCTGCTTGGTTCCAGTCGTGGGCATGAGTGAGGGGCGATGTTTGATGGCTTTGATGCCATCGGTGGGAATGTGTTTAAGCATCCGCCTTCCCTCATGCTCACGATGGTCTACAGTCTTGTGTATGAGTCAGTGACGATGCTTGTTTGTTTTGATGCTTGCGTTTGAACTTGCTTAAGCAACCGACCTGATGAAGTACCCATGAATGTCTCTCATGATGGTCTACAGTCTTGGGTATGAGTCAGTGACGATGCTTGTTTGTTTTGATGCTTGCGTTGGAACTTGCTTAAGCAACCGATCTGACGAAGTACCCATGAATGTCGCCCATGATGGTTTACAGTCTTGGGTATGATTCAGTGACGATGCTTGTTTG…
	Es_santanderensis_3841 CAGGCCCCCCTCTGCTTGGTTCCAGTCGTGGGTATGTGTGAGGGGCGATGCTTGTTGGCTTTGATGCCATCGGTGGGAATGTGTTTAAGCATCGGCCTTCCCTAATGCCCACGATGGTCTACAGTCTTGTGTATGAGTCAGTGACGATGCTTGTTTGTTTTGATGCTTGCGTTTCAACTTGCTTAAGCAACCGACCAGATGAAGTACCCATGAATGTCTCCCATGATGGTCTACAGTCTTTGGTATGAGTCAGTGATGATGCTTGTTTGTTTTGATGCTTGCGTTGGAACTTGCTTAAGCAACCGATCTGACAAAGTACCCATGAATGTTGCCCATGATGGTTTACAGTCTTGGGTATGAGTCAGTGACGATGCTT…
	Es_sclerophyla_3866 -------------------------------------------------------------------------------------------------------------------------------------------------------------------------------------------------------------------------------------------------------------------------------------------------------------------------------------------------------------------------------------------…
	E_summapacis_3735 CAGGCCTCCCTCTGCTTGGTTCCAGTCGTGGGCATGAGTGAGGGGCGATGCTTGATGGCTTTGATGCCATCGGTGGGAATGTGTTTAAGCATCGGCCTTCCCTCATGACCACGATGGTCTACAGTCTTGTGTACGAGTTAGTGACGTCGCTTGTTTGTTTTGATGCTTGCGTTGGAACTTGCTTAAGCAACCGACCTGACGAAGTACCCATGAATGTCACCCATGATGGTCTACAGTCTTGTGTACGAGTTAGTGACGTCGCTTGTTTGTTTTGATGCTTGTGTTGGAACTTGCTTAAGCAACCGACCTGACGAAGTACCCGTGAATGTCACCTATGATGGTCTACAGTCTTGCGTACGAGTTAGTGACGTCGCTTGTTTG…
	E_susensis_3748 CAGGCCTCCCTCTGCTTGGTTCCAGTCGTGGGCATGAGTGAGGGGCGATGCTTGATGGCTTTGATGCCATCGGTGGGAATGTGTTTAAGCATCGGCCTTCCCTCATGACCACGATGGTCTACAGTCTTGTGTACGAGTTAGTGACGTCGCTTGTTTGTTTTGATGCTTGCGTTGGAACTTGCTTAAGCAACCGACCTGACGAAGTACCCATGAATGTCTCCCATGATGGTCTACAGTCTTGCGTACGAGTTAGTGACGTCGCTTGTTTGTTTTGATGCTTGCGTTGGAACTTGCTTAAGCAACCGACCTGACGAAGTACCCATGAATGTCACCAATGATGGTCTACAGTCTAGCGTACGAGTTAGTGACGTCGCTTGTTTGTT…
	Es_xbogotensis_3713 CAGGCCTCCCTCTGCTTGGTTCCAGTCGTGGGCATGAGTGAGGGGCGATGCTTGATGGCTTTGATGCCATCGGTGGGAATGTGTTTAAGCATCGGCCTTCCCTCATGCTCACGATGGTCTACAGTCTTGTGTATGAGTCAGGGACGATGCTTGTTTGTTTTGATGCTTGCGTTTGAACTTGCTTAAGCAACCGACCTGATGAAGTACCCATGAATGTCTCCCATGATGGTCTACAGTCTTGGGTATGAGTCAGTGACGATGCTTGTTTGTTTTGATGCTTGTGTTGGAACTTGCTTAAGCAACCGACCTGACGAAGTACCCATGAATGTCGCCCATGATGGTCTACAGTCTTGGGTATGATTCAGTGACGATGCTTGTT…
	Es_xcristalinensis_4087 CAGGCCTCCCTCTGCTTGGTTCCAGTCGTGGTCATGAGTGAGGGGCGATGCTTGATGGCTTTGATGCCATCGGTGGGAATGCGTTTAAGCATCGACCTTCCCTTATGCCCACGATGGTCTACAGTCTTGGGTATGAGTCAGTGACGATGCTTGTTTGTTTTGATGCTTGCGAATGAACCTGCTTGAGCAACCGACCCGATGAAGTATCAATGAATGTCGCCCACGATGGTCTACAGTCTTGGGTATGAGTCAGTGACGATGCTTGTTTGTTTTGATGCTTGCGTTTGAACTTGCTTAAGCAACCGACCCGACGAAGTACCCGTGAATGTCGCCTACGATGGTCTACAGTCTTGGGTATGAGTCAGTGACGATGCT…
	Es_xsmithiana_3844 CAGGCCTCCCTCTGCTTGGTTCCAGTCGTGGGTATGTGTGAGGGGCGATGCTTGTTGGCTTTGATGCCATCGGTGGGAATGTGTTTAAGCATCGGCCTTCCCTAATGCCCACGATGGTCTACAGTCTTGTGTATGAGTCAGTGACGATGCTTGTTTGTTTTGATGCTTGCGTTTGAACTTGCTTAAGCAACCGACCAGATGAAGTACCCATGAATGTCTCCCATGATGGTCTACAGTCTTTGGTATGAGTCAGTGATGATGCTTGTTTGTTTTGATGCTTGCGTTGGAACTTGCTTAAGCAACCGATCTGACGAAGTACCCATGAATGTTGCCCATGATGGTTTACAGTCTTGGGTATGAGTCAGTGACGATGCTTGTTT…
	E_toquensis_3745 CAGGCCTCCCTCTGCTTGGTTCCGCTCGTGGGCATGAGTGAGGGGCGATGCTTGATGGCTTTGATGCCATCGGTGGGAATGTGTTTAAGCATCGGCCTTCCCTCATGACCACGATGGTCTACAGTCTTGTGTACGAGTTAGTGACGTCGCTTGTTTGTTTTGATGCTTGCGTTGGAACTTGCTTAAGCAACCGACCTGACGAAGTACCCATGAATGTCACCCATGATGGTCTACAGTCTTGTGTACGAGTTAGGGACGTCGCTTGTTTGTTTTGATGCTTGCGTTGGAACTTGCTTAAGCAACCGACCTGACGAAGTACCCATGAATGTCACCTATGATGGTCTACAGTCTTGCGTACGAGTTAGTGACGTCGCTTGTTTGT…
	E_totensis_3752 CAGGCCTCCCTCTGCTTGGTTCCAGTCGTGGGCATGAGTGAGGGGCGATGCTTGATGGCTTTGATGCCATCGGTGGGAATGTGTTTAAGCATCGGCCTTCCCTCATGACCACAATGGTCTACAGTCTTGTGTACGAGTTAGTGACGTCGCTTGTTTGTTTTGATGCTTGCGTTGGAACTTGCTTAAGCAACCGATCTGACGAATTACCCATGAATGTCTCCCATGATGGTCTACAGTCTTGCGTACGAGTTAGTGACGTCGCTTGTTTGTTTTGATGCTTGCGTTGGAACTTGCTTAAGCAACCGACCTGACGAAGTACCCATGAATGTCACCAATGATGGTCTACAGTCTAGCGTACGAGTTAGTGACGTCGCTTGTTTGTT…
	E_tunjana_3742 CAGGCCTCCCTCTGCTTGGTTCCAGTCGTGGGCATGAGTGAGGGGCGATGCTTGATGGCTTTGATGCCATCGGTGGGAATGTGTTTAAGCATCGGCCTTCCCTCATGACCACGATGGTCTACAGTCTTGTGTACGAGTTAGTGACGTCGCTTGTTTGTTTTGATGCTTGCGTTGGAACTTGCTTAAGCAACCGACCTGACGAAGTACCCATGAATGTCACTCATGATGGTCTACAGTCTTGCGTACGAGTTAGTGACGTCGCTTGTTTGTTTTGATGCTTGCGTTGGAACTTGCTTAAGCAACCGACCTGACGAAGTACCCATGAATGTCACCTATGATGGTCTACAGTCTTGCGTACGAGTTAGTGACGTCGCTTGTTTGTTT…
	E_ulotricha_3970 CAGGCCTCCCTCTGCTTGGTTCCAGTCGTGGGCATGAGTGAGGGTCGATGCTTGATGGCTTTGATGCCATCGGTGGGAATGTATTTAAGCATCGGCCTTCCCTCATGCCCACGATGGTCTACAGTCTTGGGTATGAGTCAGTGACGATGCTTGTTTGTTTAGATGCTTGTGTTGGAACTTGCTT------------------------------------------------------------------------------------------------------------------------------------------------------------------------------------------------------…
	E_uribei_3617 CAGGCCTCCCTCTGCTTGGTTCCAGTCGTGGGCATGAGTGAGGGGCGATGCTTGATGGCTTTGATGCCATCGGTGGGAATGTGTTTAAGCATCGGCCTTCCCTCATGACCACGATGGTCTACAGTCTTGTGTACGAGTTAGTGACGTCGCTTGTTTGTTTTGATGCTTGCGTTGGAACTTGCTTAAGCAACCGACCTGACGAAGTACCCATGAATGTCACCCATGATGGTCTACAGTCTTGTGTACGAGTTAGTGACGTCGCTTGTTTGTTTTGATGCTTGTGTTGGAACTTGCTTAAGCAACCGACCTGACGAAGTACCCATGAATGTCACCTATGATGGTCTACAGTCTTGCGTACGAGTTAGTGACGTCGCTTGTTTGTTTT…
	E_weddellii_3937 CAGGCCTCCCTCTGCTTGGTTCCAGTCGTGGGCATGAGTGAAGGGCGATGCTTGATGGCTTTGATGCCATCGGTGGGAATGTGTTTAAGCATCGGCCTTCCCTCATGTCCACGATGGTCTACAGTCTTGGGTATGAGTCAGTGACGATGCTTGTTTGTTTTGATGCTTGCGTTTGAACTTGCTT------------------------------------------------------------------------------------GTTTAGATGCTTGCGTTGGAACTTGCTT------------------------------------------------------------------------------------GT…
	I_mollis_Ro2758 -----------------------------------------------------------------------------------------------------------------------------------------------------------------------------------------------------------------------------------------------------------------------------------------------------------------------------------------------------------------------------------------------…
	I_scandens_Mv8447 CAGGCCTCCCTCTGCTTGGTTCTAGTCGTGGGCATGAGTGAGGGGTGATGCTTGATGGCTTTGATGCCATCGGTGGGAATGTGTTTAAGCATCGGCCTTCCCTCATGACCACGATGGTCTACAGTCTTGTGTACGAGTTAGTGACGTCGCTTGTTTGTTTTGATGCTTGCGTTGGAACTTGCTTAAGCAACCGACCTGACGAAGTACCCATGAATGTCACCCATGATGGTCTACAGTCTTGCGTACGAGTTAGTGACGTCGCTTGTTTGTTTTGATGCTTGCGTTGGAACTTGCTTAAGCAACCGACCTGACGAAGTACCCGTGAATGTCACCAATGATGGTCTACAGTCTTGCGTACGAGTTAGTGACGTCGCTTGTTTG…
	L_arboreus_4030 CAGGCCTCCCTCTGCTTGGTTCCAGTCGTGGTCATGAGTGAGGGGCGATGCTTGATGGCTTTTATGCCATCGGTGGGAATGCGTTTAAGCATCGACCTTCCCTTATGCCCACGATGGTCTACAGTCTTGGGTATGAGTCAGTGACGATGCTTGTTTGTTTTGATGCTTGCGAATGAACCTGCTTGAGCAACCGACCCGATGAAGTATCAATGAATGTCGCCCACAATGGTCTACAGTCTTGGGTATGAGTCAGTGACGATGCTTGTTTGTTTTGATGCTTGCGTTTGAACTTGCTTAAGCAACCGACCCGACGAAGTACCCGTGAATGTCGCCTACGATGGTCTACAGTCTTGGGTATGAGTCAGTGACGATGCTTGTTTGTT…
	L_griffini_3984 CAGGCCTCCCTCTGCTTGGTTCCAGTCGTGGGCATGAGTGAGGGGTGATGCTTGATGGCTTTGATGCCATCGGTGGGAATGCGTTTAAGCATCGACCTTCCCTTATGCCCACGATGGTCTACAGTCTTGGGTATGAGTCAGTGACGATGCTTGTTTGTTTTGATGCTTGCGAATGAACCTGCTTGAGCAACCGACCCGATGAAGTATCAATGAATGTCGCCCACAATGGTCTACAGTCTTGGGTATGAGTCAGTGACGATGCTTGTTTGTTTTGATGCTTGCGTTTGAACTTGCTTAAGCAACCGACCCGACGAAGTACCCGTGAATGTCGCCCACGATGGTCTACAGTCTTGGGTATGAGTCAGTGACGATGCTTGTTTGTT…
	L_lucidus_3943 CAGGCCTCCCTCTGCTTGGTTCCAGTCGTGGTCATGAGTGAGGGGCGATGCTTGATGGCTTTGATGCCATCGGTGGGAATGCGTTTAAGCATCGGCCTTCCCTTATGCCCACGATGGTCTACAGTCTTGGGTATGAGTCAGTGACGATGCTTGTTTGTTTTGATGCTTGCGAATGAACTTGCTTGAGCAACCGACCCGATGAAGTATCAATGAATGTCGCCCACAATGGTCTACAGTCTTGGGTATGAGTCAGTGACGATGCTTGTTTGTTTTGATGCTTGCGTTTGAACTTGCTTAAGCAACCGACCCGACGAAGTACCCGTGAATGTCGCCCACGATGGTCTACAGTCTTGGGTATGAGTCAGTGACGATGCTTGTTTGTTT…
	L_neriifolius_3955 CAGGCCTCCCTCTGCTTGGTTCCAGTCGTGGTCATGAGTGAGGGGCGATGCTTGATGGCTTTGATGCCATCGGTGGGAATGCGTTTAAGCATCGACCTTCCCTTATGCCCACGATGGTCTACAGTCTTGGGTATGAGTCAGTGATGATGCTTGTTTGTTTTGATGCTTGCGAATGAACCTGCTTGAGCAACCGACCCGATGAAGTATCAATGAATGTCGCCCACAATGGTCTACAGTCTTGGGTATGAGTCAGTGACGATGCTTGTTTGTTTTGATGCTTGCGTTTGAACTTGCTTAAGCAACCGACCCGACGAAGTACCCGTGAATGTCGCCTACGATGGTCTACAGTCTTGGGTATGAGTCAGTGACGATGCTTGTTT…
	L_neriifolius_Sboc_3979 CAGGCCTCCCTCTGCTTGGTTCCAGTCGTGGTCATGAGTGAGGGGCGATGCTTGATGGCTTTGATGCCATCGGTGGGAATGCGTTTAAGCATCGACCTTCCCTTATGCCCACGATGGTCTACAGTCTTGGGTATGAGTCAGTGACGATGCTTGTTTGTTTTGATGCTTGCGAATGAACCTGCTTGAGCAACCGACCCGATGAAGTATCAATGAATGTCGCCCACAATGGTCTACAGTCTTGGGTATGAGTCAGTGACGATGCTTGTTTGTTTTGATGCTTGCGTTTGAACTTGCTTAAGCAACCGACCCGACGAAGTACCCGTGAATGTCGCCTACGATGGTCTACAGTCTTGGGTATGAGTCAGTGACGATGCT…
	L_neriifolius_Stur_3968 CAGGCCTCCCTCTGCTTGGTTCCAGTCGTGGTCATGAGTGAGGGGCGATGCTTGATGGCTTTGATGCCATCGGTGGGAATGCGTTTAAGCATCGACCTTCCCTTATGCCCACGATGGTCTACAGTCTTGGGTATGAGTCAGTGACGATGCTTGTTTGTTTTGATGCTTGCGAATGAACCTGCTTGAGCAACCGACCCGATGAAGTATCAATGAATGTCGCCCACAATGGTCTACAGTCTTGGGTATGAGTCAGTGACGATGCTTGTTTGTTTTGATGCTTGCGTTTGAACTTGCTTAAGCAACCGACCCGACGAAGTACCCGTGAATGTCGCCTACGATGGTCTACAGTCTTGGGTATGAGTCAGTGACGATGCT…
	L_occultus_4013 CAGGCCTCCCTCTGCTTGGTTCCAGTCGTGGGCATGAGTGAGGGGCGATGCTTGATGGCTTTGATGCCATCGGTGGGAATGCGTTTAAGCATCGGCCTTCCCTTATGCCCACGATGGTCTACAGTCTTGGGTATGAGTCAGTGACGATGCTTGTTAGTTTTGATGCTTGCGAATGAACTTGCTTGAGCAACCGACCCGATGAAGTAT--------------------------------------------------------------------------------------------------------------------------------------------------------------------------------…
	L_occultus_Soro_3892 CAGGCCTCCCTCTGCTTGGTTCCAGTCGTGGGCATGAGTGAGGGGCGATGCTTGATGGCTTTGATGCCATCGGTGGGAATGCGTTTAAGCATCGGCCTTCCCTTCTGCCCACGATGGTCTACAGTCTTGGGTATGAGTCAGTGACGATGCTTGTTTGTTTTGATGCTTGCGAATGAACTTGCTTGAGCAACCGACCCGATGAAGTATCAATGAATGTCGCCCACAATGGTCTACAGTCTTGGGTATGAGTCAGTGACGATGCTTGTTTGTTTTGATGCTTGCGTTTGAACTTGCTTAAGCAACCGACCCGACGAAGTACCCGTGAATGTCGCCCACGATGGTCTACAGTCTTGGGTATGAGTCAGTGACGATGCTTGT…
	L_pamplonensis_3852 CAGGCCTCCCTCTGCTTGGTTCCAGTCGTGGGCATGAGTGAGGGGCGATGCTTGATGGCTTTGATGCCATCGGTGGGAATGCGTTTAAGCATCGGCCTTCCCTTATGCCCACGATGGTCTACAGTCTTGGGTATCAGTCAGTGACGATGCTTGTTTGTTTTGATGCTTGTGTTTGAACTTGCTTGAGCAACCGACCCGACGAAGTATACATGAATGTTGTCCAAAATGGTCTACAGTCTTGGGTATGAGTCAGTGACGATGCTTGTTTGTTTTGATGCTTGCGTTTGAACTTGCTTAAGCAACCGATCCGACGAAGTACCCATGAATGTCGCCCACGATGGTTTACAGTCTTGTGTATGAGTCAGTGACGATGCTTGTT…
	L_pamplonensis_3853 CAGGCCTCCCTCTGCTTGGTGCCAGTCGTGGGCATGAGTGAGGGGCGATGCTTGATGGCTTTGATGCCATCGGTGGGAATGCGTTTAAGCATCGGCCTTCCCTTATGCCCACGATGGTCTACAGTCTTGGGTATCAGTCAGTGACGATGCTTGTTTGTTTTGATGCTTGTGTTTGAACTTGCTTGAGCAACCGACCCGACGAAGTATACATGAATGTTGTCCAAAATGGTCTACAGTCTTGGGTATGAGTCAGTGACGATGCTTGTTTGTTTTGATGCTTGCGTTTGAACTTGCTTAAGCAACCGAYCCGACGAAGTACCCATGAATGTCGCCCACGATGGTTTACAGTCTTGTGTATGAGTCAGTGACGATGCTTGTT…
	L_parvulus_3969 CAGGCCTCCCTCTGCTTGGTTCCAGTCGTGGTCATGAGTGAGGGGCGATGCTTGATGGCTTTGATGCCATCGGTGGGAATGCGTTTAAGCATCGACCTTCCCTTATGCCCACGATGGTCTACAGTCTTGGGTATGAGTCAGTGACGATGCTTGTTTGTTTTGATGCTTGCGAATGAACCTGCTTGAGCAACCGACCCGATGAAGTATCAATGAATGTCGCCCACAATGGTCTACAGTCTTGGGTATGAGTCAGTGACGATGCTTGTTTGTTTTGATGCTTGCGTTTGAACTTGCTTAAGCAACCGACCCGACGAAGTACCCGTGAATGTCGCCTACGATGGTCTACAGTCTTGGGTATGAGTCAGTGACGATGCTTGTTTGTT…
	L_tamanus_3914 CAGGCCTCCCTCTGCTTGGTTCCAGTCGTGGGCATGAGTGAGGGGCGATGCTTGATGGCTTTGATGCCATCGGTGGGAATGTGTTTAAGCATCGGCCTTCCCTTATGCCCACGATGGTCTACAGTCTTGGGTATGAGTCAGTGACGATGCTTGTTTGTTTTGATGCTTGCGTTTGAACTTGCTTGAGCAACCGACCCGACGAAGTATACATGAATGTTGTCCAAGATGGTCTACAGTCTTGGGTATGAGTCAGTGACGATGCTTGTTTGTTTTGATGCTTGCGTTTGAACTTGCTTAAGCAACCGATCCGACGAAGTACCCATGAATGTCGCCCATGATGGTCTACAGTCTTGGGTATGAGTCAGTGACGATGCTTGTTTGTTT…
	L_tamanus_3918 ------------------------------------------------------------------------------------------------------------------------------------------------------------------------------------------------------------------------------------------------------------------------------------------------------------------------------------------------------------------------------------------------…
	P_glandulosus_3705 CAGGCCTCCCTCTGCTTGGTTCCAGTCGTGGGCATGAGTGAGGGGCGATGCTTGATGGCTCTGATGCCATCGGTGGGAATGTGTTTAAGCATCGGTCTTCCCTCATGCCCACGATGGTCTACAGTCTTGTGTATGAGTCAATGACGATGCTTGTTTGTTTTGATGCTTGCGTTTGAACTTGCTTAAGCAACCGACCTGACGAAGTACCCATGAATGTCACTCATGATGGTCTACAGTCTTGCGTACGAGTTAGTGACGTCGCTTGTTTGTTTTGATGCTTGCGTTGAAACTTGCTTAAGCAACCGAGCTGACGAAGTACCCATGAATGTCGCCCATGATGGTCTACAGTCTTGGGTATGAGTCAGTGATGATGCTTGTTT…
	R_atropurpurea_4058 CAGGCCTCCCTCTGCTTGGTTCCAGTCGTAGGCATGAGTGACGGGCGATGCTTGATGGCTTTGATGCCATCGGTGGGAATGTGTTTAAGCATCGGCCTTCCCTCATGCCCACGATGGTCTACAATCTTGAGTATGAGTCAGTGATGATGCTTGTTTGTTTTGATGCTTGCGTTTGAACTTGCTTGGGCAACCGACCTGACGAAGTACCCATGAATGTCGCTCACGATGGTCTACAGTCTTGTGTATGAGTTAGTGACGATGCTTGTTTGTTTTGATGCTTGCGTTTGAACTTGCTTGAGCAACCGACCTGACGAAGTACCCATGAATGTCGCCCACGATGGTCTACAGTCTTGGTTATGAGTCATTGACGATGCTTGTT…
	R_bromelioides_4019 CAGGCCTCCCTCTGCTTGGTTCCAGTCGTGGGCATGAGTGAGGGACGATGCTTGATGGCTTTGATGCCATCGGTGGGAATGTATTTAAGCATCGGCCTTCCCTCATGCTCACGATGGTCTACAGTCTTGGGTATGAGTCAGTGATGATGCTTGTTTGTTTAGATGCTTGCGTTGGAACTTGCTT------------------------------------------------------------------------------------GTTTAGATGCTTGCGTTAGAACTTGCTT-----------------------------------------------------------------------------------…
	R_cardonae_3919 CAGGCCTCCCTCTGCTTGGTTCCAGTCGTGGGCATGAGTGAGGGGCGATGCTTGATGGCTTTGATGCCATCGGTGGGAATGTGTTTAAGCATCGGCCTTCCCTTATGCCCACGATGGTCTACAGTCTTGGGTATGAGTCAGTGACGATGCTTGTTTGTTTTGATGCTTGCGTTTGAACTTGCTTGAGCAACCGACCCGACGAAGTATACATGAATGTTGTCCAAGATGGTCTACAGTCTTGGGTATGAGTCAGTGACGATGCTTGTTTGTTTTGATGCTTGCGTTTGAACTTGCTTAAGCAACCGATCCGACGAAGTACCCATGAATGTCGCCCATGATGGTCTACAGTCTTGGGTATGAGTCAGTGACGATGCTTGTTTGTT…
	R_cardonae_3920 -----------------------------------------------------------------------------------------------------------------------------------------------------------------------------------------------------------------------------------------------------------------------------------------------------------------------------------------------------------------------------------------------…
	R_emmanuelis_3974 CAGGCCTCCCTCTGCTTGGTTCCAGTCGTGGGCATGAGTGAGGGGCGATGCTTGATGGCTTTGATGTCATTGGTGGGAATGTGTTTAAGCATCGGCCTTCCCTCATGCCCACGATGGTCTACAGTCTTGGGTATGAGTCAGTGATGATGCTTGTTTGTTTTGATGCTTGTGTTTGAACTTGCTTGAGCAACCGACCCGACGAAGTTCCCATGAATGTCGCCCACGATGGTCTACAGTCTTGTGTATGATTTACTGACGATGCTTGTTTGTTTTGATGCTTGCGTTTGAACTTGCTTGAGCAACCGACCTGACAAAGTACCCATGAATGTCACCCACGATGGTTTACAGTCTTGGGTATGAGTCAGGGACGATGCTTGTTTG…
	R_floccosa_4065 CAGGCCTCCCTCTGCTTGGTTCCAGTCGTGGGCATGAGTAAGGGTCGATGCTTGATGGCTTTGATGCCATCGGTGGGAATATATTTAAGCATCGGCCTTCCCTCATGCCCACGATGGTCTACAGTCTTGGGTATGAGTCAGTGACGATGCTTGTTTGTTTAGATGCTTGTGTTGGAACTTGCTT------------------------------------------------------------------------------------GTTTAGATGCTTGCGTTAGAACTTGCTT------------------------------------------------------------------------------------GTT…
	R_jabonensis_3963 ---------------------------------------------------------------------------------------------------------------------------------------------------------------------------------------------------------------------------------------------------------------------------------------------------------------------------------------------------------------------------------------------…
	R_jahnii_4015 CAGGCCTCCCTCTGCTTGGTTCCAGTCGTGGGCATGAGTGAGGGGTGATGCTTGATGGCTTTGATGCCATCGGTGGGAATGTGTTTAAGCATCGGCCTTCCCTCATGCTCACGATGGTCTACAGTCTTGGGTATGAGTCAGTGACGATGCTTGTTTGTTTTGATGCTTGCGTTTGAACTTGCTTGAGCAACCGACCTGACGAAGTACCCATGAATGTCGCCCGCGATGGTCTACAGTCTTGGATATGAGTCAGTGACGATGCTTGTTTGTTTTGATGCTTGTGTTTGAACTTGCTTGAGCAACCGACCTGACGAAGTACCCATGAATGTCGCCCACGATGGTYTACAGTCTTGGGTATGAGTCAGTGACGATGCTTGTTTGTTTT…
	R_josephensis_4045 CAGGCCTCCCTCTGCTTGGTTCCAGTCGTGGGCATGAGTGAGGGGTGATGCTTGATGGCTTTGATGCCATCGGTGGGAATGTGTTTAAGCATCGGCCTTCCCTCATGCCCACGATGGTCTACAGTCTTGGGTATGAGTCAGTGACGATGCTTGTTTGTTTTGATGCTTGCGTTGGAACTTGCTTGAGCAACCGACCTGACGAAGTACCCATGAATGWCGCGCGCCG----------------------------------------------------------------------------------------------------------------------------------------------------------…
	R_leucactina_4018 CAGGCCTCCCTCTGCTTGGTTCCAGTCGTGGGCATGAGTGAGGGACGATGCTTGATGGCTTTGATGCCATCGGTGGGAATGTATTTAAGCATCGGCCTTCCCTCATGCTCACGATGGTCTACAGTCTTGGGTATGAGTCAGTGATGATGCTTGTTTGTTTAGATGCTTGCGTTGGAACTTGCTT------------------------------------------------------------------------------------GTTTAGATGCTTGCGTTAGAACTTGCTT------------------------------------------------------------------------------------G…
	R_lindenii_4034 CAGGCCTCCCTCTGCTTGGTTCCAGTCGTGGGCATGAGTGAGGGTCGATGCTTGATGGCTTTGATGCTATCGGTGGGAATGTATTTAAGCATCGGCCTTCCCTCATGCCCACGATGGTCTACAGTCTTGGGTATGAGTCAGTGACGATGCTTGTTTGTTTAGATGGTTGCGTTGGAACTTGCTT------------------------------------------------------------------------------------GTTTAGATGCTTGCGTTAGAACTTGCTT------------------------------------------------------------------------------------GTT…
	R_lopezpalacii_3989 CAGGCCTCCCTCTGCTTGGTTCCAGTCGTGGGCATGAGTGAGGGGTGATGCTTGATGGCTTTGATGCCATCGGTGGGAATGTGTTTAAGCATCGGCCTTCCCTCATGCCCACGATGGTCTACAGTCTTGGGTATGAGTCAGTGATGATGCTTGTTTGTTTTGATGCTTGTGTTTGAACTTGCTTGAGCAACCGACCCGACGAAGTWCCCATGAATGTCGCCCACGATGGTCTACAGTCTTGTGTATGAGTTAGTGACGATGCTTGTTTGTTTTGATGCTTGCGTTTGAACTTGCTTGAGCAACCGACCTGACGAAGTACCCATGAATGTCGCCCACGATGGTCTACAGTCTTGGGTATGAGTCAGTGACGATGCTTGTT…
	R_marcescens_4042 CAGGCCTCCCTCTGCTTGGTTCCAGTCGTGGGCATGAGTGAGGGTTGATGCTTGATGGCTTTGATGCTATCGGTGGGAATGTATTTAAGCATCGGCCTTCCCTCATGCCCACGATGGTCTACAGTCTTGGGTATGAGTCAGTGATGATGCTTGTTTGTTTAGATGGTTGCGTTGGAACTTGCTT------------------------------------------------------------------------------------GTTTAGATGCTTGCGTTAGAACTTGCTT------------------------------------------------------------------------------------G…
	R_paltonioides_3958 CAGGCCTCCCTCTGCTTGGTTCCAGTCGTGGGCATGAGTGAGGGGTGATGCTTGATGGCTTTGATGCCATCGGTGGCAATGTGTTTAAGCATCGGCCTTCCCTCATGCCCATGATGGTCTACATTCTTGGGTATGAGTCAGTGATGATGCTTGTTTGTTTTGATGCTTGTGTTTGAACTTGCTTGATCAACCGACCCGACGAAGTTCCCATGAATGTCGCCCACGATGGTCTACAGTCTTGTGTATGAGTTAGTGACGATGCTTGTTTGTTTTGATGCTTGCGTTTGAACTTGCTTGAGCAACCGACCTGACGAAGTACCCATGAATGTCGCCCACGATGGTCTACAGTCTTGGGTATGAGTCAGTGACGATGCTTGTT…
	R_vergarae_3962 CAGGCCTCCCTCTGCTTGGTTCCAGTCGTGGGCATGAGTGAGGGGCGATGCTTGATGGCTTTGATGTCATTGGTGGGAATGTGTTTAAGCATCGGCCTTCCCTCATGCCCACGATGGTCTACAGTCTTGGGTATGAGTCAGTGATGATGCTTGTTTGTTTTGATGCTTGTGTTTGAACTTGCTTGAGCAACCGACCCGACGAAGTTCCCATGAATGTCGCCCACGATGGTCTACAGTCTTGTGTATGAGTTAGTGACGATGCTTGTTTGTTTTGATGCTTGCGTTTGAACTTGCTTGAGCAACCGACCTGACGAAGTACCCATGAATGTCGCCCACGATGGTTTACAGTCTTGGGTATGAGTCAGTGACGATGCTTGTTTGTT…
	S_macroscypha_Nb48638 CAGGCCTCCCTCTGCTTGGTTCTAATCGTGGGTATGAGTGAGGGGTGATGCTTGATGGCTTCGATGCCATTGGTTGGAACATGTTTAAGCATCAGGCTTCCCTCATGCCCACGATAGTCTGCATGACTGGGTATGAGTTTAGGACGTTGCTTGATTGTTTTGATGCTTGTGTTGGGACATGATTCGGCAACGTACTTGATGAAGTGCCTGTGAATG-----------------------------------------------------------------------------------------------------------------------------------------------------------------…
	S_parviceps_Mi3029 CAGGGCCCCCCTTGCTTG-TTCCAGTCGTTGGCATGAGTGAGGGGTGATGCTTGATGGCTTCGATGCCATCGGTTGGGACATGTTTAAGCATCGGCCTTCCCTCATGCTCACGATAGTCTGCATGAGTGGGTATGAGTCAAGGAAGTTGCTTGATGGCTTTGATGCATCGGTTGGGACATGATTCAGCAGCCTACTTGACGAAGTGCCTATGAATG--------------------------------------------------------------------------------------------------------------------------------------------------------------------…
	S_pyramidalis_3717 CAGGGCCCCCCGTGCTTG-TTCCAGTCGTCGGCATGAGTGAGGGGTGATGCTTGATGGCTTTGATGCCATCGGTTGGGACATGTTTAAGCATCGGTCTTCCCTCATGCTCACGATAGTCTGCATGAGTGGGTATGAGTCAAGGAAGTTGCTTGATGGCTTTGATGCATCGGTTGGGACGTGATTCAGCAGCCTACTTGGTGAAGTGCCTATGAATG--------------------------------------------------------------------------------------------------------------------------------------------------------------------…
	T_chardonii_3905 CAGGCCTCCCTCTGCTTGGTTCCAGTCGTGGGCATGAGTGAGGGGTGATGCTTGATGGCTTTGATGCCATCGGTGGGAATGTGTTTAAGCATCGGCCTTCCCTCATGCCCACGATGGTCTACAGTCTTGGGTATGAGTCAGTGATGATGCTTGTTTGTTTTGATGCTTGCGTTTGAACTTGCTTGAGCAACCGACCTGACGAAGTAGCCATGAATGTTGCCCACGATGGTCTACAGTCTTGTGTATGAGTTAGAGACGATGCTTGTTTGTTTTGATGCTTGCGTTTGAACTTGCTTGAGCAACCGACCTGACGAAGTACCCATGAATGTCGCCCACGATGGTCTACAGTCTTGGGTATGAGTCAGTGACGATGCTTGTTTGT…
	T_grandis_3907 CAGGCCTCCCTCTGCTTGGTTCCAGTCGTGGGCATGAGTGAGGGGTGATGCTTGATGGCTTTGATGCCATCGGTGGGAATGTGTTTAAGCATCGGCCTTCCCTCATGCCCACGATGGTCTACAGTCTTGGGTATGAGTCAGTGATGATGCTTGTTTGTTTTGATGCTTGCGTTTGAACTTGCTTGAGCAACCGACCTGACGAAGTAGCCATGAATGTTGCCCACGATGGTCTACAGTCTTGTGTATGAGTTAGAGACGATGCTTGTTTGTTTTGATGCTTGCGTTTGAACTTGCTTGAGCAACCGAYCYGACRAAGTACCCATGAATGTCGCCCAYGATGGTCTACAGTCTTGGGTATGAGTCAGTGACGATGCTTGTTTGTTT…
	T_grandis_3908 CAGGCCTCCCTCTGCTTGGTTCCAGTCGTGGGCATGAGTGAGGGGTGATGCTTGATGGCTTTGATGCCATCGGTGGGAATGTGTTTAAGCATCGGCCTTCCCTCATGCCCACGATGGTCTACAGTCTTGGGTATGAGTCAGTGATGATGCTTGTTTGTTTTGATGCTTGCGTTTGAACTTGCTTGAGCAACCGACCTGACGAAGTAGCCATGAATGTTGCCCACGATGGTCTACAGTCTTGTGTATGAGTTAGAGACGATGCTTGTTTGTTTTGATGCTTGCGTTTGAACTTGCTTGAGCAACCGAYCTGACGAAGTACCCATGAATGTCGCCCAYGATGGTCTACAGTCTTGGGTATGAGTCAGTGACGATGCTTGTTTGTTT…
;
END;
