# Supplementary material for: Geography shapes the phylogeny of frailejones (Espeletiinae Cuatrec., Asteraceae): a remarkable example of recent rapid radiation in sky islands
Source: PeerJ. 2017 Feb 2;5:e2968. doi: 10.7717/peerj.2968 (PMC5292030; doi:10.7717/peerj.2968)
Supplement: Supplemental Information 2 — Zip file contains all the alignments (nexus format) and trees (.tre format); also, a table with the geographic coordinates and the input tree (.gtm) for the GenGIS analysis. [file peerj-05-2968-s005.zip › Supplemental_Files/FIG3_tree_ETS_ITS.tre]

#NEXUS

[ SumTrees Version 3.3.1 (May 05 2011) by Jeet Sukumaran and Mark T. Holder. ]
[ Using DendroPy Version 3.11.0 by Jeet Sukumaran and Mark T. Holder. ]
[ Running under Python 2.7.2 (v2.7.2:8527427914a2, Jun 11 2011, 15:22:34) (GCC 4.2.1 (Apple Inc. build 5666) (dot 3)) on darwin. ]
[ Executed on Mauricio-Diazgranadoss-iMac.local by espeletias@Mauricio-Diazgranadoss-iMac.local. ]
[ Basis of split support: ]
[   - '/Users/espeletias/Documents/DISSERTATION/CHAPTER_3_PHYLOGENETIC_RELATIONSHIPS/Sequences/Combined/120420/ETS_ITS-151/ML/allBootTrees01.tre' ]
[   - '/Users/espeletias/Documents/DISSERTATION/CHAPTER_3_PHYLOGENETIC_RELATIONSHIPS/Sequences/Combined/120420/ETS_ITS-151/ML/allBootTrees02.tre' ]
[   - '/Users/espeletias/Documents/DISSERTATION/CHAPTER_3_PHYLOGENETIC_RELATIONSHIPS/Sequences/Combined/120420/ETS_ITS-151/ML/allBootTrees03.tre' ]
[   - '/Users/espeletias/Documents/DISSERTATION/CHAPTER_3_PHYLOGENETIC_RELATIONSHIPS/Sequences/Combined/120420/ETS_ITS-151/ML/allBootTrees04.tre' ]
[   - '/Users/espeletias/Documents/DISSERTATION/CHAPTER_3_PHYLOGENETIC_RELATIONSHIPS/Sequences/Combined/120420/ETS_ITS-151/ML/allBootTrees05.tre' ]
[   - '/Users/espeletias/Documents/DISSERTATION/CHAPTER_3_PHYLOGENETIC_RELATIONSHIPS/Sequences/Combined/120420/ETS_ITS-151/ML/allBootTrees06.tre' ]
[   - '/Users/espeletias/Documents/DISSERTATION/CHAPTER_3_PHYLOGENETIC_RELATIONSHIPS/Sequences/Combined/120420/ETS_ITS-151/ML/allBootTrees07.tre' ]
[   - '/Users/espeletias/Documents/DISSERTATION/CHAPTER_3_PHYLOGENETIC_RELATIONSHIPS/Sequences/Combined/120420/ETS_ITS-151/ML/allBootTrees08.tre' ]
[   - '/Users/espeletias/Documents/DISSERTATION/CHAPTER_3_PHYLOGENETIC_RELATIONSHIPS/Sequences/Combined/120420/ETS_ITS-151/ML/allBootTrees09.tre' ]
[   - '/Users/espeletias/Documents/DISSERTATION/CHAPTER_3_PHYLOGENETIC_RELATIONSHIPS/Sequences/Combined/120420/ETS_ITS-151/ML/allBootTrees10.tre' ]
[ Began at: 2012-04-25 10:05:10.988973. ]
[ Ended at: 2012-04-25 10:05:14.515643. ]
[ Run time: 0 hour(s), 00 minute(s), 03.526670 second(s). ]
[ 120 trees considered in total for split support assessment. ]
[ Trees treated as rooted. ]
[ Trees treated as unweighted. ]
[ 151 unique taxa across all trees. ]
[ 3315 unique splits out of 36000 total splits counted. ]
[ 3163 unique non-trivial splits out of 17760 total non-trivial splits counted. ]
[ Split support mapped to trees in: ]
[   - '/Users/espeletias/Documents/DISSERTATION/CHAPTER_3_PHYLOGENETIC_RELATIONSHIPS/Sequences/Combined/120420/ETS_ITS-151/ML/garli_run.best.tre' (1 trees) ]
[ Percentage of support for each split indicated by node labels and node metadata. ]
[ Not setting edge lengths on output tree(s). ]

BEGIN TAXA;
    DIMENSIONS NTAX=151;
    TAXLABELS
        Ca_badilloi_4046
        Ca_badilloi_Vlit_Mosn
        Ca_badilloi_Vpit_4052
        Ca_badilloi_Vpit_4054
        C_albarreguensis_KikeSN
        Ca_rodriguezii_4055
        Ca_tachirensis_4050
        C_moritziana_3931
        C_spicata_3934
        C_thyrsyformis_4012
        C_timotensis_3936
        E_annemariana_3756
        E_arbelaezii_3583
        E_argentea_Fph_3570
        E_ariana_3820
        E_aristeguietana_4081
        E_azucarina_3803
        E_barclayana_3537
        E_barclayana_3566
        E_boyacensis_3644
        E_boyacensis_3650
        E_boyacensis_3657
        E_brachyaxiantha_3663
        E_brassicoidea_3843
        E_cayetana_3578
        E_chocontana_3712
        E_cleefii_3693
        E_congestiflora_3640
        E_conglomerata_3880
        E_crassa_3646
        E_crassa_3664
        E_crassa_3778
        E_cuniculorum_3932
        E_curialensis_3812
        E_discoidea_3674
        E_discoidea_3804
        E_dugandii_3872
        E_episcopalis_3817
        E_estanislana_3904
        E_formosa_3815
        E_formosa_Vgig_3811
        E_frontinoensis_3831
        E_frontinoensis_Be4267
        E_grandiflora_3556
        E_grandiflora_3595
        E_hartwegiana_3732
        E_incana_3642
        E_jajoensis_4077
        E_killipii_3738
        E_lopezii_3653
        E_lopezii_3677
        E_marthae_4063
        E_monguana_3765
        E_multicongestiflora_3751
        E_murilloi_3670
        E_murilloi_Valb_3773
        E_murilloi_Vigu_3583
        E_nana_4005
        E_nemekenei_3632
        E_nemekenei_3639
        E_occidentalis_3827
        E_oirensis_3924
        E_oswaldiana_3758
        E_paipana_3787
        E_pescana_3652
        E_pescana_3659
        E_pisbana_3814
        E_praefrontina_3832
        E_praefrontina_3835
        E_pycnophylla_3718
        E_pycnophylla_Sang_3720
        E_pycnophylla_Slla_Varg2713
        E_pycnophylla_Vser_3719
        E_raquirensis_3723
        E_robertii_3888
        E_rositae_3800
        E_saboyensis_3782
        Es_angustifolia_4037
        Es_biancae_3779
        Es_caldasii_3901
        E_schultesiana_CamaSN
        E_schultzii_3928
        Es_colombiana_3675
        Es_corymbosa_3565
        Es_diazii_3897
        E_semiglobulata_4071
        Es_funckii_3882
        Es_garciae_3580
        Es_garciae_3715
        Es_guacharaca_3636
        Es_insignis_3863
        Es_manfredii_3780
        Es_muiska_3673
        Es_muiska_3741
        Es_pannosa_3930
        Es_petiolata_3874
        Es_pleiochasia_3630
        Es_pleiochasia_3631
        Es_purpurascens_3926
        Es_rabanalensis_3591
        Es_sanchezii_3848
        Es_santanderensis_3841
        Es_sclerophyla_3866
        E_summapacis_3735
        E_susensis_3748
        Es_xbogotensis_3713
        Es_xcristalinensis_4087
        Es_xsmithiana_3844
        E_toquensis_3745
        E_totensis_3752
        E_tunjana_3742
        E_ulotricha_3970
        E_uribei_3617
        E_weddellii_3937
        I_mollis_Ro2758
        I_scandens_Mv8447
        L_arboreus_4030
        L_griffini_3984
        L_lucidus_3943
        L_neriifolius_3955
        L_neriifolius_Sboc_3979
        L_neriifolius_Stur_3968
        L_occultus_4013
        L_occultus_Soro_3892
        L_pamplonensis_3852
        L_pamplonensis_3853
        L_parvulus_3969
        L_tamanus_3914
        L_tamanus_3918
        P_glandulosus_3705
        R_atropurpurea_4058
        R_bromelioides_4019
        R_cardonae_3919
        R_cardonae_3920
        R_emmanuelis_3974
        R_floccosa_4065
        R_jabonensis_3963
        R_jahnii_4015
        R_josephensis_4045
        R_leucactina_4018
        R_lindenii_4034
        R_lopezpalacii_3989
        R_marcescens_4042
        R_paltonioides_3958
        R_vergarae_3962
        S_macroscypha_Nb48638
        S_parviceps_Mi3029
        S_pyramidalis_3717
        T_chardonii_3905
        T_grandis_3907
        T_grandis_3908
  ;
END;

BEGIN TREES;
    TREE bestREP1 = [&R] [!GarliScore -14066.108676][!GarliModel  S  1.190677  0.611007  M1 r  1.00000 1.87366 1.00000 1.00000 4.17860 1.00000 e 0.21551 0.17410 0.26230 0.34809 a 0.41542  M2 r  1.00000 3.20997 1.41271 1.41271 8.23344 1.00000 e 0.26964 0.21141 0.23670 0.28225 a 0.25495 ](E_uribei_3617:0.00175637[&support=100.0][&length_sd=0.000888760893034,length_mean=0.001814252,length_quant_5_95={0.00056315,0.00337673},length_hpd95={0.00055159,0.00350701},length_median=0.00172276,length_range={1e-08,0.00407247}],(E_summapacis_3735:0.00120429[&support=100.0][&length_sd=0.000848846802153,length_mean=0.00103678858333,length_quant_5_95={1e-08,0.00281515},length_hpd95={1e-08,0.002898},length_median=0.000620085,length_range={1e-08,0.00408525}],(E_barclayana_3566:0.00493895[&support=100.0][&length_sd=0.00166860801455,length_mean=0.00472399533333,length_quant_5_95={0.00184405,0.00742936},length_hpd95={0.00118054,0.00745029},length_median=0.004856205,length_range={0.00118054,0.0109176}],(((E_cayetana_3578:0.00824563[&support=100.0][&length_sd=0.00237855461541,length_mean=0.00720223983333,length_quant_5_95={0.0038416,0.01135963},length_hpd95={0.00337236,0.0114286},length_median=0.006899385,length_range={0.00337236,0.01546014}],((Es_petiolata_3874:0.01788159[&support=100.0][&length_sd=0.00315105412753,length_mean=0.017031247,length_quant_5_95={0.01211838,0.02183007},length_hpd95={0.01156126,0.02356629},length_median=0.016885115,length_range={0.00959169,0.02504758}],(E_boyacensis_3657:0.00175448[&support=100.0][&length_sd=0.00102009017354,length_mean=0.00150538216667,length_quant_5_95={1e-08,0.0031302},length_hpd95={1e-08,0.0034961},length_median=0.001635005,length_range={1e-08,0.00421544}],E_boyacensis_3650:0.00664309[&support=100.0][&length_sd=0.0021842350332,length_mean=0.00659761716667,length_quant_5_95={0.00348387,0.01049133},length_hpd95={0.00290482,0.01052722},length_median=0.00638032,length_range={0.00290482,0.0130713}])99:0.0073716[&support=99.1666666667][&length_sd=0.00240292190079,length_mean=0.00756081907563,length_quant_5_95={0.0033504,0.01198039},length_hpd95={0.00285165,0.01240218},length_median=0.00737638,length_range={0.00239122,0.01336566}])15:0.00156946[&support=15.0][&length_sd=0.0011612547837,length_mean=0.00222560777778,length_quant_5_95=None,length_hpd95={9.594e-05,0.00497475},length_median=0.002282395,length_range={9.594e-05,0.00497475}],((((((E_frontinoensis_3831:0.0005836[&support=100.0][&length_sd=0.000556299598537,length_mean=0.00050499275,length_quant_5_95={1e-08,0.00169396},length_hpd95={1e-08,0.00171603},length_median=0.000555105,length_range={1e-08,0.00234547}],(E_praefrontina_3832:0.0017539[&support=100.0][&length_sd=0.000992655082038,length_mean=0.00164060541667,length_quant_5_95={0.00054455,0.00335836},length_hpd95={1e-08,0.00338137},length_median=0.00169119,length_range={1e-08,0.00589849}],E_praefrontina_3835:1e-08[&support=100.0][&length_sd=0.0,length_mean=1e-08,length_quant_5_95={1e-08,1e-08},length_hpd95={1e-08,1e-08},length_median=1e-08,length_range={1e-08,1e-08}])23:1e-08[&support=23.3333333333][&length_sd=0.0,length_mean=1e-08,length_quant_5_95=None,length_hpd95={1e-08,1e-08},length_median=1e-08,length_range={1e-08,1e-08}])58:0.00175839[&support=58.3333333333][&length_sd=0.00107704802847,length_mean=0.00101407171429,length_quant_5_95={1e-08,0.00291262},length_hpd95={1e-08,0.00291262},length_median=0.001107485,length_range={1e-08,0.00445642}],E_frontinoensis_Be4267:0.00234978[&support=100.0][&length_sd=0.00120931448582,length_mean=0.00228815508333,length_quant_5_95={0.00056489,0.00456008},length_hpd95={0.00054317,0.00502709},length_median=0.00228887,length_range={1e-08,0.00686117}])38:0.00172576[&support=38.3333333333][&length_sd=0.00141285936063,length_mean=0.00214307347826,length_quant_5_95={1e-08,0.00514907},length_hpd95={1e-08,0.00518295},length_median=0.00193066,length_range={1e-08,0.00540189}],(E_murilloi_Valb_3773:0.00289136[&support=100.0][&length_sd=0.00132681456359,length_mean=0.00219471283333,length_quant_5_95={1e-08,0.00453676},length_hpd95={1e-08,0.00455605},length_median=0.002176745,length_range={1e-08,0.00599731}],((E_susensis_3748:1e-08[&support=100.0][&length_sd=0.000153727625359,length_mean=1.899675e-05,length_quant_5_95={1e-08,1e-08},length_hpd95={1e-08,1e-08},length_median=1e-08,length_range={1e-08,0.00149971}],(E_oswaldiana_3758:0.01369615[&support=100.0][&length_sd=0.00474168584964,length_mean=0.0146112458333,length_quant_5_95={0.00780744,0.02196836},length_hpd95={0.00345219,0.02214578},length_median=0.01400429,length_range={0.00345219,0.02972681}],E_totensis_3752:0.00922097[&support=100.0][&length_sd=0.00331072091212,length_mean=0.0100928116667,length_quant_5_95={0.00510752,0.01571749},length_hpd95={0.00458234,0.01628486},length_median=0.01003694,length_range={0.0033699,0.01767889}])32:0.00333985[&support=31.6666666667][&length_sd=0.00234373122506,length_mean=0.00433186315789,length_quant_5_95={1e-08,0.00837608},length_hpd95={1e-08,0.00889902},length_median=0.004055645,length_range={1e-08,0.00933412}])33:0.00287233[&support=32.5][&length_sd=0.00179477533761,length_mean=0.00354357,length_quant_5_95={0.00122444,0.00593738},length_hpd95={0.00108819,0.00749849},length_median=0.00317665,length_range={0.00108819,0.00840572}],(E_monguana_3765:0.0017432[&support=100.0][&length_sd=0.000953576150361,length_mean=0.00133426116667,length_quant_5_95={1e-08,0.00285985},length_hpd95={1e-08,0.00286185},length_median=0.00115946,length_range={1e-08,0.00405219}],((E_killipii_3738:0.00411718[&support=100.0][&length_sd=0.00144382321087,length_mean=0.00356410358333,length_quant_5_95={0.00114426,0.00601836},length_hpd95={0.00111116,0.00640397},length_median=0.00350026,length_range={0.00053772,0.00682182}],(E_crassa_3778:0.00058034[&support=100.0][&length_sd=0.000546595438274,length_mean=0.000501215833333,length_quant_5_95={1e-08,0.0016893},length_hpd95={1e-08,0.00169713},length_median=0.000553375,length_range={1e-08,0.00239218}],(E_brachyaxiantha_3663:0.00469161[&support=100.0][&length_sd=0.00174288019227,length_mean=0.00449948116667,length_quant_5_95={0.00174132,0.00746589},length_hpd95={0.00166138,0.00868832},length_median=0.00445196,length_range={1e-08,0.00921828}],(E_crassa_3664:0.00550211[&support=100.0][&length_sd=0.00196426720714,length_mean=0.00520038008333,length_quant_5_95={0.00235526,0.00849146},length_hpd95={0.00119191,0.00890465},length_median=0.005254675,length_range={1e-08,0.01190644}],E_crassa_3646:1e-08[&support=100.0][&length_sd=9.11554811448e-05,length_mean=1.45396666667e-05,length_quant_5_95={1e-08,1e-08},length_hpd95={1e-08,1e-08},length_median=1e-08,length_range={1e-08,0.00060226}])54:0.00058002[&support=54.1666666667][&length_sd=0.000450443968667,length_mean=0.000855277076923,length_quant_5_95={1e-08,0.00169639},length_hpd95={1e-08,0.00172983},length_median=0.00058095,length_range={1e-08,0.00227575}])21:1e-08[&support=20.8333333333][&length_sd=0.0,length_mean=1e-08,length_quant_5_95=None,length_hpd95={1e-08,1e-08},length_median=1e-08,length_range={1e-08,1e-08}])71:0.00087099[&support=70.8333333333][&length_sd=0.000622724413461,length_mean=0.000836505764706,length_quant_5_95={1e-08,0.00174779},length_hpd95={1e-08,0.00210129},length_median=0.00059713,length_range={1e-08,0.00241771}])43:0.00087056[&support=42.5][&length_sd=0.000641257919638,length_mean=0.00122219333333,length_quant_5_95={0.00055574,0.00233362},length_hpd95={0.00055203,0.00238485},length_median=0.00113402,length_range={0.00055203,0.00342944}],((Es_colombiana_3675:0.00057976[&support=100.0][&length_sd=0.000588267241269,length_mean=0.00057954075,length_quant_5_95={1e-08,0.00171081},length_hpd95={1e-08,0.00178499},length_median=0.000565555,length_range={1e-08,0.00235778}],E_discoidea_3674:0.00057995[&support=100.0][&length_sd=0.000515594586971,length_mean=0.000468692583333,length_quant_5_95={1e-08,0.00115307},length_hpd95={1e-08,0.00117656},length_median=0.00055605,length_range={1e-08,0.00288618}])55:0.00057995[&support=55.0][&length_sd=0.000504069224584,length_mean=0.000849925,length_quant_5_95={1e-08,0.00174004},length_hpd95={1e-08,0.00233007},length_median=0.00058667,length_range={1e-08,0.00252779}],(E_annemariana_3756:0.00119604[&support=100.0][&length_sd=0.000654614815049,length_mean=0.000809188,length_quant_5_95={1e-08,0.0018238},length_hpd95={1e-08,0.00187476},length_median=0.000589895,length_range={1e-08,0.00288248}],E_discoidea_3804:1e-08[&support=100.0][&length_sd=0.0,length_mean=1e-08,length_quant_5_95={1e-08,1e-08},length_hpd95={1e-08,1e-08},length_median=1e-08,length_range={1e-08,1e-08}])13:1e-08[&support=12.5][&length_sd=0.0,length_mean=1e-08,length_quant_5_95=None,length_hpd95={1e-08,1e-08},length_median=1e-08,length_range={1e-08,1e-08}])53:0.00057969[&support=52.5][&length_sd=0.000465367774105,length_mean=0.000918291269841,length_quant_5_95={0.00054636,0.00171353},length_hpd95={0.00054636,0.00226896},length_median=0.00060287,length_range={1e-08,0.00226896}])7:1e-08[&support=6.66666666667][&length_sd=0.000205460481875,length_mean=7.265125e-05,length_quant_5_95={0.00058114,0.00058114},length_hpd95=None,length_median=1e-08,length_range={1e-08,0.00058114}])10:0.00051588[&support=10.0][&length_sd=0.00052842464034,length_mean=0.000238395,length_quant_5_95=None,length_hpd95={1e-08,0.00178047},length_median=1e-08,length_range={1e-08,0.00178047}])17:0.00067359[&support=16.6666666667][&length_sd=0.000921676777317,length_mean=0.0011237865,length_quant_5_95=None,length_hpd95={1e-08,0.00328128},length_median=0.000911865,length_range={1e-08,0.00328128}])16:0.0023503[&support=15.8333333333][&length_sd=0.00131786042315,length_mean=0.00191080789474,length_quant_5_95=None,length_hpd95={1e-08,0.00407683},length_median=0.0016535,length_range={1e-08,0.00407683}])11:0.00237002[&support=10.8333333333][&length_sd=0.000932449508012,length_mean=0.00202088615385,length_quant_5_95=None,length_hpd95={0.00112493,0.003512},length_median=0.00168478,length_range={0.00112493,0.003512}],((E_formosa_Vgig_3811:0.00176987[&support=100.0][&length_sd=0.00103884643066,length_mean=0.00168048583333,length_quant_5_95={1e-08,0.00350079},length_hpd95={1e-08,0.0035023},length_median=0.001675165,length_range={1e-08,0.00475049}],E_curialensis_3812:0.00295034[&support=100.0][&length_sd=0.00129396760698,length_mean=0.00283999458333,length_quant_5_95={0.00058457,0.00510184},length_hpd95={0.0005578,0.00572581},length_median=0.00281508,length_range={1e-08,0.00588294}])57:0.00174931[&support=57.5][&length_sd=0.000927943234608,length_mean=0.00204336275362,length_quant_5_95={1e-08,0.0035229},length_hpd95={1e-08,0.0036514},length_median=0.00181016,length_range={1e-08,0.00478789}],(((E_pisbana_3814:1e-08[&support=100.0][&length_sd=0.0,length_mean=1e-08,length_quant_5_95={1e-08,1e-08},length_hpd95={1e-08,1e-08},length_median=1e-08,length_range={1e-08,1e-08}],E_azucarina_3803:0.00121464[&support=100.0][&length_sd=0.00103477849911,length_mean=0.000889627333333,length_quant_5_95={1e-08,0.00254249},length_hpd95={1e-08,0.00259578},length_median=0.000536025,length_range={1e-08,0.00379029}])36:1e-08[&support=35.8333333333][&length_sd=0.000199350706096,length_mean=3.04106976744e-05,length_quant_5_95={1e-08,1e-08},length_hpd95={1e-08,1e-08},length_median=1e-08,length_range={1e-08,0.00130724}],(E_ariana_3820:0.00078156[&support=100.0][&length_sd=0.000637269580987,length_mean=0.000553963083333,length_quant_5_95={1e-08,0.00174174},length_hpd95={1e-08,0.00176158},length_median=0.00054496,length_range={1e-08,0.00237464}],E_episcopalis_3817:0.00121606[&support=100.0][&length_sd=0.00101301462365,length_mean=0.000875627916667,length_quant_5_95={1e-08,0.0024749},length_hpd95={1e-08,0.0025034},length_median=0.00111045,length_range={1e-08,0.00495567}])36:0.0007822[&support=35.8333333333][&length_sd=0.000667426651512,length_mean=0.000930958139535,length_quant_5_95={1e-08,0.00224802},length_hpd95={1e-08,0.00233037},length_median=0.00071406,length_range={1e-08,0.0028004}])35:0.00078093[&support=35.0][&length_sd=0.000688838183619,length_mean=0.00132373190476,length_quant_5_95={0.00055993,0.00280445},length_hpd95={0.0005566,0.00284425},length_median=0.00114083,length_range={0.0005566,0.00287418}],E_formosa_3815:0.00175963[&support=100.0][&length_sd=0.000944274175434,length_mean=0.00140998283333,length_quant_5_95={1e-08,0.00291862},length_hpd95={1e-08,0.00292027},length_median=0.00116708,length_range={1e-08,0.00636427}])20:1e-08[&support=20.0][&length_sd=0.000392707584298,length_mean=0.000240545416667,length_quant_5_95=None,length_hpd95={1e-08,0.00151487},length_median=1e-08,length_range={1e-08,0.00151487}])63:0.00292433[&support=62.5][&length_sd=0.00127934016667,length_mean=0.00234097213333,length_quant_5_95={0.000556,0.00484548},length_hpd95={1e-08,0.00487193},length_median=0.00223611,length_range={1e-08,0.00616118}])3:1e-08[&support=3.33333333333][&length_sd=0.000345785725305,length_mean=0.0002986775,length_quant_5_95={0.00062812,0.00062812},length_hpd95=None,length_median=0.00028329,length_range={1e-08,0.00062812}],(((E_lopezii_3653:0.01451234[&support=100.0][&length_sd=0.00310823577679,length_mean=0.0130412196667,length_quant_5_95={0.00867585,0.0187373},length_hpd95={0.00796464,0.01933015},length_median=0.012605305,length_range={0.00739244,0.02176059}],(((((I_scandens_Mv8447:0.00255237[&support=100.0][&length_sd=0.00122307774491,length_mean=0.00243060325,length_quant_5_95={0.00050235,0.00448199},length_hpd95={0.00041434,0.00490215},length_median=0.002350345,length_range={1e-08,0.00571917}],I_mollis_Ro2758:0.00384819[&support=100.0][&length_sd=0.00226948548971,length_mean=0.00372277891667,length_quant_5_95={1e-08,0.00734119},length_hpd95={1e-08,0.00754671},length_median=0.00378,length_range={1e-08,0.00995077}])98:0.03884471[&support=97.5][&length_sd=0.00545609495282,length_mean=0.0358616035043,length_quant_5_95={0.02633545,0.04494587},length_hpd95={0.02622066,0.04650152},length_median=0.03565558,length_range={0.02078116,0.05064678}],((((E_oirensis_3924:0.00300244[&support=100.0][&length_sd=0.00124986767968,length_mean=0.00250955466667,length_quant_5_95={0.00059478,0.00479084},length_hpd95={0.00058839,0.00531824},length_median=0.0023876,length_range={1e-08,0.00653833}],E_brassicoidea_3843:0.00174749[&support=100.0][&length_sd=0.00104113819443,length_mean=0.00181695383333,length_quant_5_95={1e-08,0.00392874},length_hpd95={1e-08,0.00393815},length_median=0.001710765,length_range={1e-08,0.00430468}])49:0.00057776[&support=49.1666666667][&length_sd=0.000525102776784,length_mean=0.000898381186441,length_quant_5_95={1e-08,0.00176019},length_hpd95={1e-08,0.00177294},length_median=0.00108125,length_range={1e-08,0.00229704}],E_estanislana_3904:0.00174922[&support=100.0][&length_sd=0.00100856131683,length_mean=0.00172453141667,length_quant_5_95={1e-08,0.00341638},length_hpd95={1e-08,0.00350493},length_median=0.00170491,length_range={1e-08,0.00495058}])47:0.00057975[&support=46.6666666667][&length_sd=0.000423816007333,length_mean=0.000819191607143,length_quant_5_95={1e-08,0.00165968},length_hpd95={1e-08,0.00166258},length_median=0.00064732,length_range={1e-08,0.00214094}],E_dugandii_3872:0.00175254[&support=100.0][&length_sd=0.000888290990379,length_mean=0.0012420015,length_quant_5_95={1e-08,0.00280605},length_hpd95={1e-08,0.00280651},length_median=0.001153275,length_range={1e-08,0.00384977}])22:0.0005829[&support=21.6666666667][&length_sd=0.000385992761641,length_mean=0.000607989230769,length_quant_5_95=None,length_hpd95={1e-08,0.00164003},length_median=0.00056761,length_range={1e-08,0.00164003}],(E_conglomerata_3880:1e-08[&support=100.0][&length_sd=0.0,length_mean=1e-08,length_quant_5_95={1e-08,1e-08},length_hpd95={1e-08,1e-08},length_median=1e-08,length_range={1e-08,1e-08}],E_robertii_3888:1e-08[&support=100.0][&length_sd=0.0,length_mean=1e-08,length_quant_5_95={1e-08,1e-08},length_hpd95={1e-08,1e-08},length_median=1e-08,length_range={1e-08,1e-08}])27:1e-08[&support=26.6666666667][&length_sd=0.0,length_mean=1e-08,length_quant_5_95={1e-08,1e-08},length_hpd95={1e-08,1e-08},length_median=1e-08,length_range={1e-08,1e-08}])11:1e-08[&support=10.8333333333][&length_sd=0.000239716411746,length_mean=0.000126105384615,length_quant_5_95=None,length_hpd95={1e-08,0.00056379},length_median=1e-08,length_range={1e-08,0.00056379}])13:0.00057979[&support=12.5][&length_sd=0.000498845338097,length_mean=0.000603668666667,length_quant_5_95=None,length_hpd95={1e-08,0.00165461},length_median=0.00056137,length_range={1e-08,0.00165461}],E_lopezii_3677:0.00058306[&support=100.0][&length_sd=0.000646329193341,length_mean=0.000477720916667,length_quant_5_95={1e-08,0.00181338},length_hpd95={1e-08,0.00219626},length_median=1e-08,length_range={1e-08,0.00278639}])23:0.00058286[&support=23.3333333333][&length_sd=0.000583780398358,length_mean=0.00103814571429,length_quant_5_95=None,length_hpd95={1.58e-06,0.00228086},length_median=0.00110457,length_range={1.58e-06,0.00228086}],(E_pescana_3652:0.00175796[&support=100.0][&length_sd=0.000875117860705,length_mean=0.00107551833333,length_quant_5_95={1e-08,0.00273919},length_hpd95={1e-08,0.0027921},length_median=0.001138905,length_range={1e-08,0.00328983}],E_cleefii_3693:0.00234348[&support=100.0][&length_sd=0.00112174610523,length_mean=0.00134865366667,length_quant_5_95={1e-08,0.00353914},length_hpd95={1e-08,0.00356363},length_median=0.00116317,length_range={1e-08,0.00579086}])11:0.00057542[&support=10.8333333333][&length_sd=0.00041951837232,length_mean=0.000444178461538,length_quant_5_95=None,length_hpd95={1e-08,0.00116865},length_median=0.00057135,length_range={1e-08,0.00116865}])21:0.00117375[&support=20.8333333333][&length_sd=0.000920114987189,length_mean=0.00173557,length_quant_5_95=None,length_hpd95={1e-08,0.0047056},length_median=0.00171471,length_range={1e-08,0.0047056}],E_rositae_3800:0.00309604[&support=100.0][&length_sd=0.00149805647306,length_mean=0.00285841725,length_quant_5_95={0.00059032,0.005632},length_hpd95={1e-08,0.00568434},length_median=0.00250527,length_range={1e-08,0.00643047}])9:0.00171472[&support=9.16666666667][&length_sd=0.000617881919923,length_mean=0.000985314545455,length_quant_5_95=None,length_hpd95={1e-08,0.00177673},length_median=0.00112265,length_range={1e-08,0.00177673}])12:0.00120115[&support=11.6666666667][&length_sd=0.000679721752579,length_mean=0.00173321285714,length_quant_5_95=None,length_hpd95={0.00055795,0.00294412},length_median=0.001795,length_range={0.00055795,0.00294412}],E_schultesiana_CamaSN:1e-08[&support=100.0][&length_sd=0.0,length_mean=1e-08,length_quant_5_95={1e-08,1e-08},length_hpd95={1e-08,1e-08},length_median=1e-08,length_range={1e-08,1e-08}])4:1.145e-05[&support=4.16666666667][&length_sd=0.000857937165805,length_mean=0.001961342,length_quant_5_95={0.00294879,0.00294879},length_hpd95=None,length_median=0.00171885,length_range={0.00113166,0.00294879}],E_pescana_3659:0.00468996[&support=100.0][&length_sd=0.00151647654987,length_mean=0.00339578733333,length_quant_5_95={0.00072885,0.00594792},length_hpd95={0.00055931,0.00622999},length_median=0.00340903,length_range={1e-08,0.00703118}])4:1e-08[&support=4.16666666667][&length_sd=0.00112156173304,length_mean=0.000916806,length_quant_5_95={0.00287381,0.00287381},length_hpd95=None,length_median=0.00056904,length_range={1e-08,0.00287381}])8:0.00174889[&support=8.33333333333][&length_sd=0.000587874778436,length_mean=0.001544501,length_quant_5_95=None,length_hpd95={0.0005733,0.00279597},length_median=0.00167554,length_range={0.0005733,0.00279597}],Es_funckii_3882:0.01807443[&support=100.0][&length_sd=0.00315128684957,length_mean=0.0177060720833,length_quant_5_95={0.0134362,0.02247469},length_hpd95={0.01256891,0.02293308},length_median=0.01735541,length_range={0.01042885,0.02886573}])4:0.00057697[&support=4.16666666667][&length_sd=0.000564593878314,length_mean=0.001060666,length_quant_5_95={0.00191986,0.00191986},length_hpd95=None,length_median=0.0011257,length_range={0.00054327,0.00191986}])9:0.0014959[&support=9.16666666667][&length_sd=0.001224661442,length_mean=0.00261433090909,length_quant_5_95=None,length_hpd95={0.00057413,0.00500899},length_median=0.00284209,length_range={0.00057413,0.00500899}])8:0.00325409[&support=8.33333333333][&length_sd=0.00105269543364,length_mean=0.003011813,length_quant_5_95=None,length_hpd95={0.00177936,0.00470447},length_median=0.00308144,length_range={0.00177936,0.00470447}],(E_occidentalis_3827:0.01064998[&support=100.0][&length_sd=0.00274242238185,length_mean=0.0108903014167,length_quant_5_95={0.00601922,0.01552682},length_hpd95={0.00508829,0.01576126},length_median=0.01106677,length_range={0.00252822,0.01726775}],((E_chocontana_3712:0.00335177[&support=100.0][&length_sd=0.0016645739056,length_mean=0.00347623325,length_quant_5_95={0.00118617,0.0065072},length_hpd95={0.00085756,0.00693053},length_median=0.003371965,length_range={1e-08,0.00953408}],E_argentea_Fph_3570:0.00614428[&support=100.0][&length_sd=0.00178556072407,length_mean=0.00552823458333,length_quant_5_95={0.00287244,0.00856328},length_hpd95={0.00225497,0.00897046},length_median=0.005245015,length_range={0.00167374,0.01168058}])99:0.01214892[&support=99.1666666667][&length_sd=0.00303420226801,length_mean=0.0093838494958,length_quant_5_95={0.00409966,0.01386905},length_hpd95={0.00394994,0.01448588},length_median=0.009316,length_range={0.00260687,0.01684258}],(((E_congestiflora_3640:0.00318306[&support=100.0][&length_sd=0.00179580186832,length_mean=0.0036697085,length_quant_5_95={0.00082994,0.00669866},length_hpd95={1e-08,0.00686096},length_median=0.003563765,length_range={1e-08,0.00862384}],Es_sclerophyla_3866:0.0031046[&support=100.0][&length_sd=0.00151082937823,length_mean=0.00171781516667,length_quant_5_95={1e-08,0.00444073},length_hpd95={1e-08,0.00475337},length_median=0.001312565,length_range={1e-08,0.00805938}])41:0.00251958[&support=40.8333333333][&length_sd=0.00124044483731,length_mean=0.00228129489796,length_quant_5_95={1e-08,0.00434969},length_hpd95={1e-08,0.00474606},length_median=0.00213341,length_range={1e-08,0.00600804}],(((E_pycnophylla_3718:0.0017747[&support=100.0][&length_sd=0.00106672340437,length_mean=0.00178867508333,length_quant_5_95={1e-08,0.00352854},length_hpd95={1e-08,0.00358954},length_median=0.001707105,length_range={1e-08,0.00578593}],(E_pycnophylla_Sang_3720:0.00176525[&support=100.0][&length_sd=0.0010112739616,length_mean=0.00179721041667,length_quant_5_95={1e-08,0.0036657},length_hpd95={1e-08,0.00394994},length_median=0.00170505,length_range={1e-08,0.00454566}],E_pycnophylla_Vser_3719:0.00177153[&support=100.0][&length_sd=0.000968211964843,length_mean=0.00161416058333,length_quant_5_95={1e-08,0.00354717},length_hpd95={1e-08,0.00357584},length_median=0.00169863,length_range={1e-08,0.00408883}])78:0.00055556[&support=78.3333333333][&length_sd=0.000621995496397,length_mean=0.000840440744681,length_quant_5_95={1e-08,0.00177308},length_hpd95={1e-08,0.00179157},length_median=0.000559755,length_range={1e-08,0.00296352}])96:0.00689751[&support=95.8333333333][&length_sd=0.00219800271646,length_mean=0.00574403930435,length_quant_5_95={0.00232923,0.00971755},length_hpd95={0.00192684,0.01033495},length_median=0.00567814,length_range={0.00115624,0.01220007}],(((E_multicongestiflora_3751:0.00382123[&support=100.0][&length_sd=0.00199504234924,length_mean=0.003920533,length_quant_5_95={0.00108806,0.00744314},length_hpd95={1e-08,0.00805584},length_median=0.003672715,length_range={1e-08,0.00970531}],Es_diazii_3897:0.0179111[&support=100.0][&length_sd=0.00449951596877,length_mean=0.0167077354167,length_quant_5_95={0.00975896,0.02294478},length_hpd95={0.0080227,0.02525117},length_median=0.016579655,length_range={1e-08,0.02739473}])73:0.00387953[&support=72.5][&length_sd=0.00203256583868,length_mean=0.00412785942529,length_quant_5_95={0.00103918,0.00779147},length_hpd95={0.00052345,0.00842824},length_median=0.00377212,length_range={0.00052345,0.00946183}],((Es_insignis_3863:0.01836593[&support=100.0][&length_sd=0.00335482316564,length_mean=0.0174747171667,length_quant_5_95={0.01202569,0.02257846},length_hpd95={0.01199292,0.02462403},length_median=0.01743116,length_range={0.00886727,0.02472501}],(((((R_atropurpurea_4058:0.01764646[&support=100.0][&length_sd=0.00389301995501,length_mean=0.0169072818333,length_quant_5_95={0.01036102,0.02388827},length_hpd95={0.00885751,0.0251002},length_median=0.01676174,length_range={0.00687467,0.02707251}],L_tamanus_3918:0.00673918[&support=100.0][&length_sd=0.00418000840599,length_mean=0.00668647775,length_quant_5_95={1e-08,0.01353864},length_hpd95={1e-08,0.01458446},length_median=0.00644413,length_range={1e-08,0.0199931}])58:0.00267023[&support=58.3333333333][&length_sd=0.0018849945004,length_mean=0.00372836057143,length_quant_5_95={1e-08,0.0070838},length_hpd95={1e-08,0.0070838},length_median=0.003905975,length_range={1e-08,0.00744208}],((R_jabonensis_3963:0.01408162[&support=100.0][&length_sd=0.00444549632692,length_mean=0.0128998708333,length_quant_5_95={0.00653768,0.02095679},length_hpd95={0.00538475,0.02210131},length_median=0.01251193,length_range={0.00329854,0.02597872}],(T_grandis_3907:0.00652679[&support=100.0][&length_sd=0.00211063123081,length_mean=0.00565293058333,length_quant_5_95={0.00221418,0.0095327},length_hpd95={0.0017296,0.01010181},length_median=0.005656,length_range={0.00126605,0.01075927}],(T_chardonii_3905:1e-08[&support=100.0][&length_sd=0.0,length_mean=1e-08,length_quant_5_95={1e-08,1e-08},length_hpd95={1e-08,1e-08},length_median=1e-08,length_range={1e-08,1e-08}],T_grandis_3908:1e-08[&support=100.0][&length_sd=0.0,length_mean=1e-08,length_quant_5_95={1e-08,1e-08},length_hpd95={1e-08,1e-08},length_median=1e-08,length_range={1e-08,1e-08}])100:0.0040215[&support=100.0][&length_sd=0.00196740578841,length_mean=0.00384778183333,length_quant_5_95={0.00070897,0.00687063},length_hpd95={1e-08,0.00692061},length_median=0.00374582,length_range={1e-08,0.00981009}])75:0.00519702[&support=75.0][&length_sd=0.00257946956505,length_mean=0.00554639522222,length_quant_5_95={0.00211177,0.01140956},length_hpd95={0.00204663,0.01177627},length_median=0.005039735,length_range={0.00082812,0.01188276}])89:0.0062777[&support=89.1666666667][&length_sd=0.0028233005995,length_mean=0.00673894588785,length_quant_5_95={0.00231864,0.01169279},length_hpd95={0.00221866,0.01178708},length_median=0.00673685,length_range={0.00177245,0.01364227}],((R_lopezpalacii_3989:0.00088875[&support=100.0][&length_sd=0.000893661669199,length_mean=0.00090542275,length_quant_5_95={1e-08,0.00252331},length_hpd95={1e-08,0.00272171},length_median=0.00076681,length_range={1e-08,0.0032954}],R_paltonioides_3958:0.00461814[&support=100.0][&length_sd=0.0017816479762,length_mean=0.00437753058333,length_quant_5_95={0.00191683,0.00774637},length_hpd95={0.00131937,0.00856001},length_median=0.0040843,length_range={1e-08,0.00970338}])84:0.00303828[&support=84.1666666667][&length_sd=0.0014273555422,length_mean=0.00342668168317,length_quant_5_95={0.00152015,0.00585289},length_hpd95={0.00113649,0.0062282},length_median=0.00328151,length_range={0.0007514,0.00804135}],(R_vergarae_3962:1e-08[&support=100.0][&length_sd=0.0,length_mean=1e-08,length_quant_5_95={1e-08,1e-08},length_hpd95={1e-08,1e-08},length_median=1e-08,length_range={1e-08,1e-08}],R_emmanuelis_3974:0.00580286[&support=100.0][&length_sd=0.00200811680005,length_mean=0.00583691525,length_quant_5_95={0.00257138,0.00899314},length_hpd95={0.00251154,0.00988598},length_median=0.005835435,length_range={0.00072702,0.01111353}])97:0.00286927[&support=96.6666666667][&length_sd=0.00152131488976,length_mean=0.00294441387931,length_quant_5_95={0.00060189,0.00562012},length_hpd95={0.00014447,0.00584074},length_median=0.00285553,length_range={0.00014447,0.00740648}])100:0.01389138[&support=100.0][&length_sd=0.00325591574144,length_mean=0.0133995741667,length_quant_5_95={0.00820509,0.01990882},length_hpd95={0.0073453,0.02040806},length_median=0.01318335,length_range={0.00705301,0.02217889}])48:0.00260403[&support=48.3333333333][&length_sd=0.00142853398879,length_mean=0.00189633241379,length_quant_5_95={1e-08,0.00451731},length_hpd95={1e-08,0.00507344},length_median=0.001983175,length_range={1e-08,0.00609735}])73:0.0049438[&support=72.5][&length_sd=0.00205558628126,length_mean=0.00435063287356,length_quant_5_95={0.00117837,0.0081003},length_hpd95={0.0003089,0.00822508},length_median=0.00425492,length_range={0.0003089,0.01008647}],R_jahnii_4015:0.02180368[&support=100.0][&length_sd=0.00385644595564,length_mean=0.0209863165833,length_quant_5_95={0.0141366,0.02717228},length_hpd95={0.01187721,0.02734927},length_median=0.02114655,length_range={0.01187721,0.03288895}])63:0.00214415[&support=63.3333333333][&length_sd=0.00157443726442,length_mean=0.00259256802632,length_quant_5_95={0.00060463,0.00531968},length_hpd95={0.00037625,0.00581635},length_median=0.002199515,length_range={1e-08,0.00872704}],((((((L_neriifolius_Sboc_3979:1e-08[&support=100.0][&length_sd=0.0,length_mean=1e-08,length_quant_5_95={1e-08,1e-08},length_hpd95={1e-08,1e-08},length_median=1e-08,length_range={1e-08,1e-08}],L_neriifolius_3955:0.00058[&support=100.0][&length_sd=0.000535404090783,length_mean=0.000507705416667,length_quant_5_95={1e-08,0.00166931},length_hpd95={1e-08,0.00168527},length_median=0.000554265,length_range={1e-08,0.00223585}])97:0.00115956[&support=96.6666666667][&length_sd=0.000843209529807,length_mean=0.00122533327586,length_quant_5_95={1e-08,0.00237315},length_hpd95={1e-08,0.00280669},length_median=0.001144935,length_range={1e-08,0.00393064}],((L_parvulus_3969:1e-08[&support=100.0][&length_sd=0.0,length_mean=1e-08,length_quant_5_95={1e-08,1e-08},length_hpd95={1e-08,1e-08},length_median=1e-08,length_range={1e-08,1e-08}],L_neriifolius_Stur_3968:0.00057926[&support=100.0][&length_sd=0.000537565926386,length_mean=0.000526431333333,length_quant_5_95={1e-08,0.0016718},length_hpd95={1e-08,0.00167524},length_median=0.00056061,length_range={1e-08,0.00231164}])100:0.00174053[&support=100.0][&length_sd=0.000986912138254,length_mean=0.00181837508333,length_quant_5_95={0.0005603,0.00345862},length_hpd95={1e-08,0.00348463},length_median=0.00167956,length_range={1e-08,0.00507572}],L_arboreus_4030:0.00290712[&support=100.0][&length_sd=0.00125424373858,length_mean=0.00269180766667,length_quant_5_95={0.00059312,0.00464923},length_hpd95={0.0005406,0.00481299},length_median=0.00255829,length_range={1e-08,0.00637096}])28:1e-08[&support=28.3333333333][&length_sd=0.0,length_mean=1e-08,length_quant_5_95={1e-08,1e-08},length_hpd95={1e-08,1e-08},length_median=1e-08,length_range={1e-08,1e-08}])59:0.00060358[&support=59.1666666667][&length_sd=0.000665651372513,length_mean=0.00106168267606,length_quant_5_95={0.00055649,0.00224785},length_hpd95={0.00049286,0.00229153},length_median=0.00074298,length_range={0.00049286,0.00408501}],(L_griffini_3984:0.00123303[&support=100.0][&length_sd=0.000849495192487,length_mean=0.00109894958333,length_quant_5_95={1e-08,0.00237616},length_hpd95={1e-08,0.00246241},length_median=0.00112044,length_range={1e-08,0.00346061}],(L_lucidus_3943:0.00518904[&support=100.0][&length_sd=0.00176536033013,length_mean=0.00494184941667,length_quant_5_95={0.00168052,0.00795237},length_hpd95={0.00163075,0.00877941},length_median=0.004802195,length_range={1e-08,0.00992792}],(L_occultus_4013:0.00191093[&support=100.0][&length_sd=0.00138784833704,length_mean=0.00181014041667,length_quant_5_95={1e-08,0.00456723},length_hpd95={1e-08,0.00473049},length_median=0.001782015,length_range={1e-08,0.00510158}],L_occultus_Soro_3892:0.00191713[&support=100.0][&length_sd=0.00106876685005,length_mean=0.001789165,length_quant_5_95={0.00055079,0.00360481},length_hpd95={1e-08,0.00388162},length_median=0.001668945,length_range={1e-08,0.00614253}])77:0.00068347[&support=76.6666666667][&length_sd=0.000643362996462,length_mean=0.000948258369565,length_quant_5_95={0.00053381,0.00220403},length_hpd95={0.00052287,0.0026066},length_median=0.000642165,length_range={1e-08,0.00394171}])97:0.0050778[&support=96.6666666667][&length_sd=0.00178433561347,length_mean=0.00349857413793,length_quant_5_95={0.00055767,0.00609622},length_hpd95={0.00037055,0.00620089},length_median=0.00336883,length_range={0.00037055,0.00713884}])24:0.00109732[&support=24.1666666667][&length_sd=0.000632501670887,length_mean=0.0012014937931,length_quant_5_95=None,length_hpd95={1e-08,0.00226247},length_median=0.00112944,length_range={1e-08,0.00226247}])68:0.00622476[&support=68.3333333333][&length_sd=0.00161376198922,length_mean=0.00607462060976,length_quant_5_95={0.00346435,0.00843577},length_hpd95={0.00187533,0.008654},length_median=0.006016455,length_range={0.00149015,0.01028926}],Es_xcristalinensis_4087:1e-08[&support=100.0][&length_sd=0.00214047851026,length_mean=0.00157097691667,length_quant_5_95={1e-08,0.00590623},length_hpd95={1e-08,0.00600854},length_median=1e-08,length_range={1e-08,0.00719064}])98:0.01573567[&support=98.3333333333][&length_sd=0.00298663622129,length_mean=0.0141559261017,length_quant_5_95={0.00958002,0.01891983},length_hpd95={0.00837911,0.01997869},length_median=0.014068495,length_range={0.00817613,0.0216529}],(((L_tamanus_3914:0.00295213[&support=100.0][&length_sd=0.00120627443736,length_mean=0.00230017975,length_quant_5_95={1e-08,0.00413904},length_hpd95={1e-08,0.00428583},length_median=0.002282615,length_range={1e-08,0.00628391}],R_cardonae_3919:0.00114342[&support=100.0][&length_sd=0.000963929016144,length_mean=0.00073645875,length_quant_5_95={1e-08,0.0028287},length_hpd95={1e-08,0.00287731},length_median=1e-08,length_range={1e-08,0.00416332}])60:0.00101824[&support=60.0][&length_sd=0.000900170681052,length_mean=0.001545005,length_quant_5_95={0.00059275,0.00312248},length_hpd95={1e-08,0.00320387},length_median=0.00128374,length_range={1e-08,0.00459883}],R_cardonae_3920:1e-08[&support=100.0][&length_sd=0.000260761198781,length_mean=5.94451666667e-05,length_quant_5_95={1e-08,1e-08},length_hpd95={1e-08,0.00103578},length_median=1e-08,length_range={1e-08,0.00130163}])85:0.00201561[&support=85.0][&length_sd=0.00121161321433,length_mean=0.00237525176471,length_quant_5_95={0.00055457,0.00457943},length_hpd95={1e-08,0.00478123},length_median=0.002285745,length_range={1e-08,0.00564295}],(L_pamplonensis_3852:0.00115166[&support=100.0][&length_sd=0.000867343209738,length_mean=0.00114095016667,length_quant_5_95={1e-08,0.00281425},length_hpd95={1e-08,0.00287061},length_median=0.0011001,length_range={1e-08,0.00362964}],L_pamplonensis_3853:0.00354025[&support=100.0][&length_sd=0.00134885224666,length_mean=0.00360856141667,length_quant_5_95={0.00170059,0.00599083},length_hpd95={0.001661,0.00684206},length_median=0.00349178,length_range={0.00057693,0.00821191}])100:0.00642256[&support=100.0][&length_sd=0.00210758518711,length_mean=0.00578459283333,length_quant_5_95={0.00219787,0.00922634},length_hpd95={0.00169546,0.00936116},length_median=0.00596541,length_range={0.00075837,0.01341816}])94:0.00515194[&support=94.1666666667][&length_sd=0.00177610962516,length_mean=0.00525051345133,length_quant_5_95={0.00262415,0.00810799},length_hpd95={0.00194825,0.00851269},length_median=0.00503885,length_range={0.0012336,0.01038855}])93:0.00355477[&support=93.3333333333][&length_sd=0.00188832531097,length_mean=0.00437739910714,length_quant_5_95={0.00125372,0.00727621},length_hpd95={0.00104565,0.00759762},length_median=0.00414638,length_range={0.00018852,0.01065882}],(E_schultzii_3928:0.0161899[&support=100.0][&length_sd=0.00323730002511,length_mean=0.01588517525,length_quant_5_95={0.01079244,0.02125559},length_hpd95={0.00978822,0.02170312},length_median=0.01580117,length_range={0.00833793,0.02711375}],(E_aristeguietana_4081:1e-08[&support=100.0][&length_sd=0.0,length_mean=1e-08,length_quant_5_95={1e-08,1e-08},length_hpd95={1e-08,1e-08},length_median=1e-08,length_range={1e-08,1e-08}],E_jajoensis_4077:0.00186763[&support=100.0][&length_sd=0.00171663350447,length_mean=0.00147810083333,length_quant_5_95={1e-08,0.00506176},length_hpd95={1e-08,0.00522743},length_median=0.001217015,length_range={1e-08,0.00860893}])98:0.00426582[&support=97.5][&length_sd=0.00232120878862,length_mean=0.00451044017094,length_quant_5_95={1e-08,0.00782609},length_hpd95={1e-08,0.00891685},length_median=0.00434152,length_range={1e-08,0.01200509}])97:0.0052967[&support=96.6666666667][&length_sd=0.00192796638251,length_mean=0.00528062206897,length_quant_5_95={0.00229148,0.00880928},length_hpd95={0.00217296,0.00896187},length_median=0.00509938,length_range={0.00160412,0.01023226}])88:0.00642108[&support=88.3333333333][&length_sd=0.00204438200043,length_mean=0.00546243962264,length_quant_5_95={0.00195448,0.00891488},length_hpd95={0.00110778,0.00895484},length_median=0.005370255,length_range={0.00110778,0.01029982}])43:0.00293615[&support=42.5][&length_sd=0.00177704428298,length_mean=0.00306503470588,length_quant_5_95={0.00063633,0.00621006},length_hpd95={1e-08,0.0066227},length_median=0.00279971,length_range={1e-08,0.00743193}],(((E_weddellii_3937:0.01116693[&support=100.0][&length_sd=0.00351086307001,length_mean=0.00904712583333,length_quant_5_95={0.00327981,0.01465841},length_hpd95={0.00159129,0.01530241},length_median=0.00930172,length_range={0.00079791,0.01766573}],(R_josephensis_4045:0.02576276[&support=100.0][&length_sd=0.00550993875092,length_mean=0.0252096599167,length_quant_5_95={0.01620661,0.03372781},length_hpd95={0.01426217,0.03418008},length_median=0.025073755,length_range={0.01372212,0.04182999}],(Ca_rodriguezii_4055:0.00350535[&support=100.0][&length_sd=0.0025486074095,length_mean=0.0040129895,length_quant_5_95={1e-08,0.00813827},length_hpd95={1e-08,0.00834982},length_median=0.004140565,length_range={1e-08,0.01180069}],(Ca_tachirensis_4050:0.00165817[&support=100.0][&length_sd=0.00103901593628,length_mean=0.00106271866667,length_quant_5_95={1e-08,0.00298078},length_hpd95={1e-08,0.00304583},length_median=0.000925935,length_range={1e-08,0.00460429}],((Ca_badilloi_Vpit_4052:1e-08[&support=100.0][&length_sd=0.0,length_mean=1e-08,length_quant_5_95={1e-08,1e-08},length_hpd95={1e-08,1e-08},length_median=1e-08,length_range={1e-08,1e-08}],Ca_badilloi_Vpit_4054:0.0009413[&support=100.0][&length_sd=0.000869010002323,length_mean=0.000838022,length_quant_5_95={1e-08,0.00268137},length_hpd95={1e-08,0.00270654},length_median=0.00090301,length_range={1e-08,0.00347647}])83:0.00095182[&support=82.5][&length_sd=0.000833415740744,length_mean=0.00097071,length_quant_5_95={1e-08,0.00262081},length_hpd95={1e-08,0.00263622},length_median=0.00094062,length_range={1e-08,0.00424037}],(Ca_badilloi_4046:1e-08[&support=100.0][&length_sd=0.000488407344472,length_mean=0.000154957666667,length_quant_5_95={1e-08,0.00100467},length_hpd95={1e-08,0.00182513},length_median=1e-08,length_range={1e-08,0.0027553}],Ca_badilloi_Vlit_Mosn:0.00276127[&support=100.0][&length_sd=0.00161831421616,length_mean=0.00207105516667,length_quant_5_95={1e-08,0.00517346},length_hpd95={1e-08,0.00519073},length_median=0.001412235,length_range={1e-08,0.00645688}])66:0.0018818[&support=65.8333333333][&length_sd=0.00111875877325,length_mean=0.00205358139241,length_quant_5_95={0.00082646,0.00390952},length_hpd95={1e-08,0.00395881},length_median=0.00183425,length_range={1e-08,0.0058033}])69:0.00308521[&support=69.1666666667][&length_sd=0.00155274646992,length_mean=0.00310469361446,length_quant_5_95={0.00087546,0.00575525},length_hpd95={0.00082547,0.00585441},length_median=0.00296282,length_range={0.00082547,0.00627589}])39:0.00189803[&support=39.1666666667][&length_sd=0.00242680061808,length_mean=0.00372614170213,length_quant_5_95={0.00094168,0.00931308},length_hpd95={0.00091014,0.00951681},length_median=0.00281086,length_range={0.00091014,0.00987057}])98:0.01795113[&support=98.3333333333][&length_sd=0.00450089432831,length_mean=0.0156863189831,length_quant_5_95={0.00862102,0.02304608},length_hpd95={0.0078398,0.02458801},length_median=0.01592726,length_range={0.00377417,0.0273393}])38:0.0016372[&support=37.5][&length_sd=0.00165736695935,length_mean=0.00303698022222,length_quant_5_95={1e-08,0.00630159},length_hpd95={1e-08,0.00631198},length_median=0.00283906,length_range={1e-08,0.00648961}])18:0.0009296[&support=18.3333333333][&length_sd=0.00133735965854,length_mean=0.00215734545455,length_quant_5_95=None,length_hpd95={1e-08,0.00517621},length_median=0.00194048,length_range={1e-08,0.00517621}],(S_macroscypha_Nb48638:0.02487803[&support=100.0][&length_sd=0.00818610365096,length_mean=0.0239865429167,length_quant_5_95={0.01218829,0.03879502},length_hpd95={0.0099051,0.04062097},length_median=0.023198605,length_range={0.00582646,0.04786369}],(S_pyramidalis_3717:0.0278307[&support=100.0][&length_sd=0.00724091759098,length_mean=0.0267844743333,length_quant_5_95={0.01518873,0.0389895},length_hpd95={0.01341872,0.03997357},length_median=0.02684951,length_range={0.01086294,0.04824875}],S_parviceps_Mi3029:0.02321889[&support=100.0][&length_sd=0.00705817114095,length_mean=0.0226063745,length_quant_5_95={0.01148258,0.03413471},length_hpd95={0.00708358,0.03537884},length_median=0.021481345,length_range={0.00708358,0.04685592}])100:0.07916284[&support=100.0][&length_sd=0.0149434151533,length_mean=0.07502181225,length_quant_5_95={0.05248709,0.0997966},length_hpd95={0.04833306,0.10276601},length_median=0.07456564,length_range={0.03972856,0.13287267}])100:0.18080543[&support=100.0][&length_sd=0.0250568177867,length_mean=0.167427981083,length_quant_5_95={0.12894557,0.2168583},length_hpd95={0.12770487,0.22167837},length_median=0.16561517,length_range={0.10920878,0.23410782}])3:1e-08[&support=2.5][&length_sd=0.0,length_mean=1e-08,length_quant_5_95={1e-08,1e-08},length_hpd95=None,length_median=1e-08,length_range={1e-08,1e-08}],((((C_thyrsyformis_4012:0.0083281[&support=100.0][&length_sd=0.00266373723741,length_mean=0.00676887416667,length_quant_5_95={0.0027241,0.0112555},length_hpd95={0.0026577,0.01250987},length_median=0.00644319,length_range={0.00086333,0.01611465}],((Es_angustifolia_4037:0.00189418[&support=100.0][&length_sd=0.00148228071371,length_mean=0.0019317785,length_quant_5_95={1e-08,0.00473287},length_hpd95={1e-08,0.00478101},length_median=0.00180559,length_range={1e-08,0.00690493}],Es_pannosa_3930:0.00234754[&support=100.0][&length_sd=0.00163187436132,length_mean=0.00160390475,length_quant_5_95={1e-08,0.00505582},length_hpd95={1e-08,0.00520605},length_median=0.001128195,length_range={1e-08,0.00815271}])68:0.00234836[&support=68.3333333333][&length_sd=0.00160511037193,length_mean=0.00304292890244,length_quant_5_95={0.00094391,0.00597608},length_hpd95={0.00088253,0.00692171},length_median=0.00299595,length_range={1e-08,0.00741597}],R_floccosa_4065:0.00673251[&support=100.0][&length_sd=0.00228312135161,length_mean=0.00525262658333,length_quant_5_95={0.00111873,0.00891175},length_hpd95={0.0008385,0.00922456},length_median=0.00532853,length_range={1e-08,0.01159874}])20:0.00114565[&support=20.0][&length_sd=0.00117013520859,length_mean=0.00140584166667,length_quant_5_95=None,length_hpd95={1e-08,0.00389282},length_median=0.001239205,length_range={1e-08,0.00389282}])14:0.00109347[&support=14.1666666667][&length_sd=0.00111133577837,length_mean=0.00140151823529,length_quant_5_95=None,length_hpd95={1e-08,0.00397895},length_median=0.00110627,length_range={1e-08,0.00397895}],((R_bromelioides_4019:0.00137988[&support=100.0][&length_sd=0.00126333644789,length_mean=0.00127209808333,length_quant_5_95={1e-08,0.00366024},length_hpd95={1e-08,0.00406355},length_median=0.00131946,length_range={1e-08,0.00532029}],R_leucactina_4018:1e-08[&support=100.0][&length_sd=0.0,length_mean=1e-08,length_quant_5_95={1e-08,1e-08},length_hpd95={1e-08,1e-08},length_median=1e-08,length_range={1e-08,1e-08}])99:0.00560299[&support=99.1666666667][&length_sd=0.0025105598623,length_mean=0.0057302105042,length_quant_5_95={0.00184328,0.01011462},length_hpd95={0.0016555,0.01076417},length_median=0.00587051,length_range={0.00102669,0.01302008}],(R_lindenii_4034:0.00105076[&support=100.0][&length_sd=0.00103755918262,length_mean=0.000972515416667,length_quant_5_95={1e-08,0.00270369},length_hpd95={1e-08,0.00288409},length_median=0.001004705,length_range={1e-08,0.00507782}],R_marcescens_4042:0.01800053[&support=100.0][&length_sd=0.00590846467148,length_mean=0.0174733124167,length_quant_5_95={0.00913079,0.02676546},length_hpd95={0.00870107,0.0290482},length_median=0.017713985,length_range={1e-08,0.03546772}])91:0.00925241[&support=90.8333333333][&length_sd=0.00472592628378,length_mean=0.00942396458716,length_quant_5_95={0.00256118,0.01703027},length_hpd95={1e-08,0.01798789},length_median=0.00857854,length_range={1e-08,0.02671247}])87:0.00348979[&support=86.6666666667][&length_sd=0.00167283724404,length_mean=0.00340252788462,length_quant_5_95={0.00076525,0.00652625},length_hpd95={0.00070505,0.00697695},length_median=0.00357769,length_range={1e-08,0.00755099}])33:0.00252418[&support=33.3333333333][&length_sd=0.00144743283818,length_mean=0.00326883425,length_quant_5_95={0.00104876,0.00583814},length_hpd95={0.00104876,0.00618192},length_median=0.002950135,length_range={0.00083956,0.00618192}],(((E_cuniculorum_3932:1e-08[&support=100.0][&length_sd=0.0,length_mean=1e-08,length_quant_5_95={1e-08,1e-08},length_hpd95={1e-08,1e-08},length_median=1e-08,length_range={1e-08,1e-08}],E_semiglobulata_4071:1e-08[&support=100.0][&length_sd=0.0,length_mean=1e-08,length_quant_5_95={1e-08,1e-08},length_hpd95={1e-08,1e-08},length_median=1e-08,length_range={1e-08,1e-08}])100:0.01260068[&support=100.0][&length_sd=0.00433544829475,length_mean=0.0117696383333,length_quant_5_95={0.00380172,0.01878352},length_hpd95={0.00305278,0.01963381},length_median=0.01159393,length_range={1e-08,0.02587549}],(C_spicata_3934:0.01060944[&support=100.0][&length_sd=0.00317584394001,length_mean=0.00904533383333,length_quant_5_95={0.00356654,0.01413454},length_hpd95={0.00282726,0.01428343},length_median=0.009015265,length_range={0.0027108,0.02192751}],(C_albarreguensis_KikeSN:0.0021897[&support=100.0][&length_sd=0.00229131364978,length_mean=0.00226214508333,length_quant_5_95={1e-08,0.00594555},length_hpd95={1e-08,0.00647307},length_median=0.00199753,length_range={1e-08,0.00989505}],C_timotensis_3936:0.00351812[&support=100.0][&length_sd=0.00262956440582,length_mean=0.00240485066667,length_quant_5_95={1e-08,0.00756607},length_hpd95={1e-08,0.00757524},length_median=0.00197353,length_range={1e-08,0.01052045}])73:0.00407615[&support=73.3333333333][&length_sd=0.0024500253476,length_mean=0.00598542715909,length_quant_5_95={0.00179509,0.01065884},length_hpd95={0.00163105,0.01092537},length_median=0.006065775,length_range={0.00138317,0.01412999}])65:0.00243031[&support=65.0][&length_sd=0.00159123871556,length_mean=0.00298148653846,length_quant_5_95={1e-08,0.00575163},length_hpd95={1e-08,0.00580668},length_median=0.00294158,length_range={1e-08,0.00658012}])71:0.00408712[&support=70.8333333333][&length_sd=0.00183636687799,length_mean=0.00377438682353,length_quant_5_95={0.0011412,0.00692908},length_hpd95={1e-08,0.00760554},length_median=0.00358464,length_range={1e-08,0.00997844}],((E_nana_4005:0.00820033[&support=100.0][&length_sd=0.00319448045263,length_mean=0.00634489008333,length_quant_5_95={0.00126624,0.01181145},length_hpd95={1e-08,0.01200765},length_median=0.005727455,length_range={1e-08,0.01517251}],E_marthae_4063:0.00811448[&support=100.0][&length_sd=0.00314606345962,length_mean=0.00753390608333,length_quant_5_95={0.00255274,0.01251802},length_hpd95={0.00151501,0.01303866},length_median=0.007167485,length_range={1e-08,0.01748084}])51:0.0022057[&support=50.8333333333][&length_sd=0.00160731234869,length_mean=0.00237292344262,length_quant_5_95={1e-08,0.00525935},length_hpd95={1e-08,0.00538514},length_median=0.00213039,length_range={1e-08,0.0071117}],E_ulotricha_3970:0.0091349[&support=100.0][&length_sd=0.00322334731872,length_mean=0.00819477708333,length_quant_5_95={0.0036915,0.0136521},length_hpd95={0.00204877,0.01407042},length_median=0.0076756,length_range={1e-08,0.01723996}])13:0.00083873[&support=12.5][&length_sd=0.000734595502542,length_mean=0.000458624,length_quant_5_95=None,length_hpd95={1e-08,0.00187396},length_median=1e-08,length_range={1e-08,0.00187396}])0:1e-08[&support=0.0])58:0.00241294[&support=58.3333333333][&length_sd=0.00182794895307,length_mean=0.00294547185714,length_quant_5_95={0.00088012,0.00740703},length_hpd95={1e-08,0.00740703},length_median=0.002499775,length_range={1e-08,0.00901319}],C_moritziana_3931:0.01802642[&support=100.0][&length_sd=0.00405077263562,length_mean=0.0167366045833,length_quant_5_95={0.01058635,0.02392668},length_hpd95={0.0101027,0.02524661},length_median=0.01692309,length_range={0.00786455,0.02718033}])68:0.0060797[&support=68.3333333333][&length_sd=0.00290118923945,length_mean=0.00682002219512,length_quant_5_95={0.00223053,0.01232518},length_hpd95={0.0020147,0.01267347},length_median=0.00663761,length_range={0.00133506,0.01538076}])36:0.00446561[&support=35.8333333333][&length_sd=0.0016247839591,length_mean=0.00437335627907,length_quant_5_95={0.00162574,0.00724064},length_hpd95={0.00147707,0.00765344},length_median=0.00426815,length_range={0.00147707,0.00810455}])62:0.00597095[&support=61.6666666667][&length_sd=0.00275702918818,length_mean=0.00658244756757,length_quant_5_95={0.00217076,0.01143865},length_hpd95={0.00195442,0.01175259},length_median=0.006524515,length_range={0.00183268,0.01330655}])54:0.0046189[&support=54.1666666667][&length_sd=0.0023113323937,length_mean=0.00541220707692,length_quant_5_95={0.00266074,0.00857358},length_hpd95={0.00194503,0.01233175},length_median=0.00488117,length_range={0.00194503,0.01453736}],(((Es_caldasii_3901:0.00129685[&support=100.0][&length_sd=0.000941127693204,length_mean=0.00130381666667,length_quant_5_95={1e-08,0.00284678},length_hpd95={1e-08,0.00293434},length_median=0.001189495,length_range={1e-08,0.00470466}],Es_santanderensis_3841:0.0017489[&support=100.0][&length_sd=0.000912874722135,length_mean=0.00158709408333,length_quant_5_95={0.00035359,0.00300688},length_hpd95={1e-08,0.003011},length_median=0.001597945,length_range={1e-08,0.00441146}])97:0.01137652[&support=96.6666666667][&length_sd=0.00307088846062,length_mean=0.0111705088793,length_quant_5_95={0.00664977,0.01688719},length_hpd95={0.0052315,0.0170179},length_median=0.01081602,length_range={0.0052315,0.01908436}],Es_xsmithiana_3844:0.00740672[&support=100.0][&length_sd=0.00253240589612,length_mean=0.0072525,length_quant_5_95={0.00289642,0.01130915},length_hpd95={0.00224254,0.0115656},length_median=0.007100055,length_range={0.00175387,0.01420943}])97:0.01358695[&support=96.6666666667][&length_sd=0.00337956944101,length_mean=0.0132736925862,length_quant_5_95={0.0075392,0.01889782},length_hpd95={0.00689364,0.018973},length_median=0.013311925,length_range={0.00682866,0.02349082}],((((Es_muiska_3673:0.00302162[&support=100.0][&length_sd=0.00141126856226,length_mean=0.00308952658333,length_quant_5_95={0.00113116,0.00562297},length_hpd95={0.00111334,0.00629179},length_median=0.0028783,length_range={0.00058155,0.00687611}],(Es_biancae_3779:1e-08[&support=100.0][&length_sd=0.0,length_mean=1e-08,length_quant_5_95={1e-08,1e-08},length_hpd95={1e-08,1e-08},length_median=1e-08,length_range={1e-08,1e-08}],(Es_manfredii_3780:0.00058895[&support=100.0][&length_sd=0.000531276388464,length_mean=0.000587911083333,length_quant_5_95={1e-08,0.00169021},length_hpd95={1e-08,0.00169467},length_median=0.00057019,length_range={1e-08,0.00223744}],Es_muiska_3741:1e-08[&support=100.0][&length_sd=0.0,length_mean=1e-08,length_quant_5_95={1e-08,1e-08},length_hpd95={1e-08,1e-08},length_median=1e-08,length_range={1e-08,1e-08}])73:1e-08[&support=72.5][&length_sd=2.65220321177e-06,length_mean=7.11724137931e-07,length_quant_5_95={1e-08,3.33e-06},length_hpd95={1e-08,3.95e-06},length_median=1e-08,length_range={1e-08,1.753e-05}])73:0.00052841[&support=73.3333333333][&length_sd=0.000512772344584,length_mean=0.000723126590909,length_quant_5_95={1e-08,0.00166341},length_hpd95={1e-08,0.00168502},length_median=0.000533455,length_range={1e-08,0.00234766}])99:0.0102474[&support=99.1666666667][&length_sd=0.0027179895966,length_mean=0.00991146134454,length_quant_5_95={0.00589522,0.01420251},length_hpd95={0.00468451,0.01437181},length_median=0.00969372,length_range={0.00412943,0.01963086}],(Es_sanchezii_3848:0.00932436[&support=100.0][&length_sd=0.0028666414258,length_mean=0.00890183308333,length_quant_5_95={0.00392202,0.01353725},length_hpd95={0.00318243,0.01424538},length_median=0.008599965,length_range={0.00263546,0.01640448}],Es_purpurascens_3926:0.00335862[&support=100.0][&length_sd=0.00209315670034,length_mean=0.00335268908333,length_quant_5_95={1e-08,0.00731002},length_hpd95={1e-08,0.0074775},length_median=0.00324601,length_range={1e-08,0.00971488}])98:0.00536351[&support=98.3333333333][&length_sd=0.00211092436345,length_mean=0.00514310127119,length_quant_5_95={0.00157133,0.00880886},length_hpd95={0.00085856,0.00910799},length_median=0.00517652,length_range={0.00085856,0.01083113}])69:0.00068676[&support=69.1666666667][&length_sd=0.000628952967334,length_mean=0.000981345180723,length_quant_5_95={1e-08,0.00205606},length_hpd95={1e-08,0.00209418},length_median=0.00076853,length_range={1e-08,0.00310771}],(Es_rabanalensis_3591:0.01120971[&support=100.0][&length_sd=0.00246066989256,length_mean=0.0111513014167,length_quant_5_95={0.00696636,0.01523687},length_hpd95={0.00675021,0.01578537},length_median=0.01109563,length_range={0.00532993,0.01713781}],(Es_corymbosa_3565:0.00109443[&support=100.0][&length_sd=0.000813389197582,length_mean=0.000953140833333,length_quant_5_95={1e-08,0.00248745},length_hpd95={1e-08,0.00285582},length_median=0.00084838,length_range={1e-08,0.00368748}],Es_garciae_3715:0.00624451[&support=100.0][&length_sd=0.00191499906317,length_mean=0.00549301591667,length_quant_5_95={0.00290563,0.00888657},length_hpd95={0.00246485,0.00961955},length_median=0.00535531,length_range={0.00123544,0.0109396}])55:0.00197874[&support=55.0][&length_sd=0.00103018901448,length_mean=0.0027411480303,length_quant_5_95={0.00112223,0.00450346},length_hpd95={0.0005457,0.00480276},length_median=0.002596815,length_range={0.0005457,0.00577553}])98:0.00855133[&support=97.5][&length_sd=0.00214539772355,length_mean=0.00827713111111,length_quant_5_95={0.00451644,0.01169022},length_hpd95={0.00407434,0.0124958},length_median=0.00832787,length_range={0.00230578,0.01338704}])97:0.00811404[&support=96.6666666667][&length_sd=0.00243242886139,length_mean=0.00758044491379,length_quant_5_95={0.0038057,0.01162901},length_hpd95={0.00368874,0.01256251},length_median=0.007441945,length_range={0.0022579,0.01310337}],Es_xbogotensis_3713:0.00615455[&support=100.0][&length_sd=0.00195589084305,length_mean=0.00573799191667,length_quant_5_95={0.00278866,0.00885555},length_hpd95={0.00220737,0.00907296},length_median=0.00539096,length_range={0.00050175,0.01077168}])88:0.00607996[&support=87.5][&length_sd=0.00265606180934,length_mean=0.00493110561905,length_quant_5_95={0.00120714,0.00949518},length_hpd95={0.00038001,0.0108923},length_median=0.00464553,length_range={0.00010444,0.01276388}])41:0.00320046[&support=40.8333333333][&length_sd=0.00136270297453,length_mean=0.00300442795918,length_quant_5_95={0.00103666,0.00577628},length_hpd95={1e-08,0.00585803},length_median=0.00293302,length_range={1e-08,0.00758598}])24:0.00058283[&support=24.1666666667][&length_sd=0.00161899306106,length_mean=0.00182079793103,length_quant_5_95=None,length_hpd95={1e-08,0.00651714},length_median=0.00134047,length_range={1e-08,0.00651714}])49:0.00644274[&support=49.1666666667][&length_sd=0.00335298692856,length_mean=0.00790388254237,length_quant_5_95={0.00241945,0.01335404},length_hpd95={0.00219699,0.0150113},length_median=0.0079414,length_range={1e-08,0.01525117}],(Es_garciae_3580:0.00885823[&support=100.0][&length_sd=0.00374594298649,length_mean=0.00844773933333,length_quant_5_95={0.00291475,0.01518034},length_hpd95={0.0024645,0.01601483},length_median=0.008328435,length_range={1e-08,0.01788668}],(Es_guacharaca_3636:0.01425161[&support=100.0][&length_sd=0.00373988727698,length_mean=0.0135512655,length_quant_5_95={0.00673845,0.01931559},length_hpd95={0.00633193,0.02061607},length_median=0.01369869,length_range={0.00226826,0.02238542}],P_glandulosus_3705:0.00909537[&support=100.0][&length_sd=0.00273998120656,length_mean=0.00873321041667,length_quant_5_95={0.00506893,0.01326364},length_hpd95={0.00502568,0.01502084},length_median=0.007948235,length_range={0.00318524,0.02100379}])93:0.01444267[&support=92.5][&length_sd=0.0043138606776,length_mean=0.0134826568468,length_quant_5_95={0.00681167,0.01967537},length_hpd95={0.00571275,0.02124466},length_median=0.01355087,length_range={0.00213838,0.02257729}])67:0.00572194[&support=66.6666666667][&length_sd=0.00273162618251,length_mean=0.0068818085,length_quant_5_95={0.00232716,0.01052465},length_hpd95={0.00159421,0.01059646},length_median=0.00685324,length_range={0.00159421,0.01487286}])28:0.00695221[&support=28.3333333333][&length_sd=0.00168782870334,length_mean=0.00686193764706,length_quant_5_95={0.00447213,0.00868831},length_hpd95={0.00398244,0.00924571},length_median=0.00647858,length_range={0.00398244,0.01198265}])10:0.00140662[&support=10.0][&length_sd=0.00120757283742,length_mean=0.00314451083333,length_quant_5_95=None,length_hpd95={0.00165825,0.00639963},length_median=0.00293076,length_range={0.00165825,0.00639963}],((Es_pleiochasia_3631:0.00345434[&support=100.0][&length_sd=0.00164862640846,length_mean=0.00324037225,length_quant_5_95={0.00074933,0.00570943},length_hpd95={0.00068164,0.00584642},length_median=0.002941305,length_range={0.00068164,0.01016868}],(((E_arbelaezii_3583:1e-08[&support=100.0][&length_sd=0.000225801194,length_mean=3.931275e-05,length_quant_5_95={1e-08,1e-08},length_hpd95={1e-08,1e-08},length_median=1e-08,length_range={1e-08,0.00176212}],E_murilloi_Vigu_3583:0.00176445[&support=100.0][&length_sd=0.000897424407106,length_mean=0.00118415008333,length_quant_5_95={1e-08,0.00275623},length_hpd95={1e-08,0.00278818},length_median=0.001142325,length_range={1e-08,0.00405326}])67:0.00177346[&support=66.6666666667][&length_sd=0.00102594755759,length_mean=0.001678870375,length_quant_5_95={0.00055033,0.00352417},length_hpd95={1e-08,0.00387129},length_median=0.00166178,length_range={1e-08,0.00490612}],E_raquirensis_3723:0.00772753[&support=100.0][&length_sd=0.00212808675585,length_mean=0.00776297141667,length_quant_5_95={0.00458514,0.01126686},length_hpd95={0.00447828,0.01285292},length_median=0.00767228,length_range={0.00229352,0.01409779}])49:1e-08[&support=49.1666666667][&length_sd=0.0010628661407,length_mean=0.00107609050847,length_quant_5_95={1e-08,0.00286374},length_hpd95={1e-08,0.00292456},length_median=0.00075663,length_range={1e-08,0.00522957}],(E_toquensis_3745:0.01809368[&support=100.0][&length_sd=0.00344888054756,length_mean=0.0149582315,length_quant_5_95={0.00943538,0.02050681},length_hpd95={0.00870058,0.02198866},length_median=0.015043365,length_range={0.00461176,0.02621244}],((E_boyacensis_3644:0.00294454[&support=100.0][&length_sd=0.00143028152782,length_mean=0.00231534808333,length_quant_5_95={0.00054966,0.00465694},length_hpd95={1e-08,0.00466821},length_median=0.0022685,length_range={1e-08,0.00707458}],((E_tunjana_3742:0.00412111[&support=100.0][&length_sd=0.00162798028413,length_mean=0.00233621866667,length_quant_5_95={1e-08,0.00485198},length_hpd95={1e-08,0.00523877},length_median=0.002282845,length_range={1e-08,0.00721417}],((E_nemekenei_3639:1e-08[&support=100.0][&length_sd=0.0,length_mean=1e-08,length_quant_5_95={1e-08,1e-08},length_hpd95={1e-08,1e-08},length_median=1e-08,length_range={1e-08,1e-08}],E_nemekenei_3632:1e-08[&support=100.0][&length_sd=0.0,length_mean=1e-08,length_quant_5_95={1e-08,1e-08},length_hpd95={1e-08,1e-08},length_median=1e-08,length_range={1e-08,1e-08}])48:1e-08[&support=47.5][&length_sd=0.0,length_mean=1e-08,length_quant_5_95={1e-08,1e-08},length_hpd95={1e-08,1e-08},length_median=1e-08,length_range={1e-08,1e-08}],E_murilloi_3670:0.00058554[&support=100.0][&length_sd=0.000539157463931,length_mean=0.000551744583333,length_quant_5_95={1e-08,0.00172751},length_hpd95={1e-08,0.0017467},length_median=0.000568155,length_range={1e-08,0.00233726}])78:0.00058085[&support=77.5][&length_sd=0.000597116957586,length_mean=0.000863357419355,length_quant_5_95={1e-08,0.00180451},length_hpd95={1e-08,0.00180629},length_median=0.00058328,length_range={1e-08,0.00294501}])33:0.00058993[&support=33.3333333333][&length_sd=0.00035276269551,length_mean=0.0007784655,length_quant_5_95={0.00055311,0.00170625},length_hpd95={0.00054541,0.00170728},length_median=0.000586845,length_range={0.00054541,0.001724}],E_incana_3642:1e-08[&support=100.0][&length_sd=0.0,length_mean=1e-08,length_quant_5_95={1e-08,1e-08},length_hpd95={1e-08,1e-08},length_median=1e-08,length_range={1e-08,1e-08}])37:0.00118739[&support=36.6666666667][&length_sd=0.000793515223765,length_mean=0.00132761931818,length_quant_5_95={1e-08,0.00241176},length_hpd95={1e-08,0.00261602},length_median=0.00119457,length_range={1e-08,0.00358234}])32:0.00057039[&support=31.6666666667][&length_sd=0.000647534011975,length_mean=0.00104784289474,length_quant_5_95={1e-08,0.00231331},length_hpd95={1e-08,0.00235474},length_median=0.00110161,length_range={1e-08,0.00290393}],E_saboyensis_3782:1e-08[&support=100.0][&length_sd=0.000173862831178,length_mean=4.73756666667e-05,length_quant_5_95={1e-08,0.00056302},length_hpd95={1e-08,0.00056451},length_median=1e-08,length_range={1e-08,0.00112675}])47:0.00056302[&support=46.6666666667][&length_sd=0.00166178045238,length_mean=0.00269506321429,length_quant_5_95={0.00052778,0.00569283},length_hpd95={1e-08,0.00581903},length_median=0.00278875,length_range={1e-08,0.00669731}])35:0.00412757[&support=35.0][&length_sd=0.00165629472435,length_mean=0.00355274738095,length_quant_5_95={0.00056371,0.00651526},length_hpd95={0.00041512,0.0066506},length_median=0.00340097,length_range={0.00041512,0.00688737}])17:0.00135816[&support=16.6666666667][&length_sd=0.00049170158309,length_mean=0.0017321215,length_quant_5_95=None,length_hpd95={0.00113626,0.00285167},length_median=0.00168498,length_range={0.00113626,0.00285167}])10:0.00058947[&support=10.0][&length_sd=0.000532326296781,length_mean=0.000875050833333,length_quant_5_95=None,length_hpd95={0.0005498,0.00232848},length_median=0.00056958,length_range={0.0005498,0.00232848}],Es_pleiochasia_3630:0.00458162[&support=100.0][&length_sd=0.00174488411374,length_mean=0.00312890108333,length_quant_5_95={1e-08,0.00593968},length_hpd95={1e-08,0.00628065},length_median=0.00312646,length_range={1e-08,0.00707053}])32:0.00428743[&support=31.6666666667][&length_sd=0.00131947805037,length_mean=0.00340023421053,length_quant_5_95={0.00166096,0.00527734},length_hpd95={0.00116706,0.00559364},length_median=0.003343085,length_range={0.00116706,0.00776204}])2:1e-08[&support=1.66666666667][&length_sd=0.0,length_mean=1e-08,length_quant_5_95={1e-08,1e-08},length_hpd95=None,length_median=1e-08,length_range={1e-08,1e-08}])3:0.00171588[&support=3.33333333333][&length_sd=0.000887080060475,length_mean=0.0014852225,length_quant_5_95={0.00233195,0.00233195},length_hpd95=None,length_median=0.00152902,length_range={0.0005509,0.00233195}],E_hartwegiana_3732:0.00596141[&support=100.0][&length_sd=0.00198160571951,length_mean=0.0059315645,length_quant_5_95={0.00226983,0.00896787},length_hpd95={0.00171315,0.00900652},length_median=0.00599487,length_range={0.00171315,0.0115604}])1:0.00071741[&support=0.833333333333][&length_sd=inf,length_mean=0.00141953,length_quant_5_95={0.00141953,0.00141953},length_hpd95=None,length_median=0.00141953,length_range={0.00141953,0.00141953}])18:0.00464492[&support=17.5][&length_sd=0.00157313455873,length_mean=0.00410058428571,length_quant_5_95=None,length_hpd95={0.00111996,0.00663229},length_median=0.00413087,length_range={0.00111996,0.00663229}])4:1e-08[&support=4.16666666667][&length_sd=0.000467548397687,length_mean=0.000209104,length_quant_5_95={0.00104548,0.00104548},length_hpd95=None,length_median=1e-08,length_range={1e-08,0.00104548}])3:0.00229263[&support=3.33333333333][&length_sd=0.00106341498737,length_mean=0.002582485,length_quant_5_95={0.00396809,0.00396809},length_hpd95=None,length_median=0.002327635,length_range={0.00170658,0.00396809}],E_paipana_3787:0.00285442[&support=100.0][&length_sd=0.00113600406327,length_mean=0.00167024091667,length_quant_5_95={1e-08,0.00344175},length_hpd95={1e-08,0.00360603},length_median=0.001699135,length_range={1e-08,0.00529292}])3:0.00244736[&support=2.5][&length_sd=0.00198006017212,length_mean=0.00172104,length_quant_5_95={0.00400646,0.00400646},length_hpd95=None,length_median=0.0006356,length_range={0.00052106,0.00400646}])2:0.00176105[&support=1.66666666667][&length_sd=0.000399529473506,length_mean=0.00257057,length_quant_5_95={0.00285308,0.00285308},length_hpd95=None,length_median=0.00257057,length_range={0.00228806,0.00285308}])1:0.00058022[&support=0.833333333333][&length_sd=inf,length_mean=1e-08,length_quant_5_95={1e-08,1e-08},length_hpd95=None,length_median=1e-08,length_range={1e-08,1e-08}],(((E_grandiflora_3556:1e-08[&support=100.0][&length_sd=0.000246275683182,length_mean=0.00011610125,length_quant_5_95={1e-08,0.00058432},length_hpd95={1e-08,0.00059029},length_median=1e-08,length_range={1e-08,0.00121984}],E_grandiflora_3595:0.00058374[&support=100.0][&length_sd=0.000371203079543,length_mean=0.000234388833333,length_quant_5_95={1e-08,0.00115378},length_hpd95={1e-08,0.00115679},length_median=1e-08,length_range={1e-08,0.00174279}])38:1e-08[&support=37.5][&length_sd=0.000654629869943,length_mean=0.000444550888889,length_quant_5_95={1e-08,0.00167949},length_hpd95={1e-08,0.00226234},length_median=1e-08,length_range={1e-08,0.0023005}],E_pycnophylla_Slla_Varg2713:1e-08[&support=100.0][&length_sd=0.0,length_mean=1e-08,length_quant_5_95={1e-08,1e-08},length_hpd95={1e-08,1e-08},length_median=1e-08,length_range={1e-08,1e-08}])36:0.00058313[&support=35.8333333333][&length_sd=0.000603115029838,length_mean=0.000834714651163,length_quant_5_95={1e-08,0.00174371},length_hpd95={1e-08,0.00237751},length_median=0.00058781,length_range={1e-08,0.00278886}],E_barclayana_3537:0.00116969[&support=100.0][&length_sd=0.00076216612802,length_mean=0.000995217583333,length_quant_5_95={1e-08,0.00225954},length_hpd95={1e-08,0.00231807},length_median=0.00111015,length_range={1e-08,0.00423941}])43:0.00058734[&support=43.3333333333][&length_sd=0.000516790851399,length_mean=0.000947930384615,length_quant_5_95={0.0005501,0.0017198},length_hpd95={1e-08,0.00175154},length_median=0.0008476,length_range={1e-08,0.00283836}])100[&support=100.0];

END;
