# Supplementary material for: Geography shapes the phylogeny of frailejones (Espeletiinae Cuatrec., Asteraceae): a remarkable example of recent rapid radiation in sky islands
Source: PeerJ. 2017 Feb 2;5:e2968. doi: 10.7717/peerj.2968 (PMC5292030; doi:10.7717/peerj.2968)
Supplement: Supplemental Information 2 — Zip file contains all the alignments (nexus format) and trees (.tre format); also, a table with the geographic coordinates and the input tree (.gtm) for the GenGIS analysis. [file peerj-05-2968-s005.zip › Supplemental_Files/FIG4_Alignment_ETS_ITS_rpl16.nex]

#NEXUS 

Begin data;
	Dimensions ntax=147 nchar=2935;
	Format datatype=dna gap=-;
	Matrix
Ca_badilloi_4046          CAGGCCTCCCTCTGCTTGGTTCCAGTCGTGTGCATGAGTGAGGGGCGATGCTTGATGGCTTTGATGCCATCGGTGGGAATGTGTTTAAGCATCGGCCTTCCCTCATGCACACGATGGTCTACAGTCTTGGGTATGAGTCAGTGACGATGCTTGTTTGTTTTGATGCTTGCGTTGGAACTTGCTTGAGCAACTGACCTGACGAAGTACCCATGAATGT--------------------------------------------------------------------------------------------------------------------------------------------------------------------------------------------------------------------------------------------------------------------------------------------------------------------------------------------------------------------------------------------------------------------------------------------------------------------------------------------------------------------------------------------------------------------------------TCAACCTAGTAGGGACGTGTCCCTGCGACCAACGACATTTTTTGTCGGGATCGTGGCAAGTCTGCGATCCAGGGGGTGATGTTGAGAGCCGGAAGGCAAGGGGGTGCAAACACCAGTCGGCCTTTGTCCCGATTGCTGAGTGTTATGTGCTTGACGTCCAAGGCTTGATGCTGATCCTCCAAGTGGGGCTTGTCCCTGCACCAATGGCTACTGCCAGGATTATAGCGTTTGCTATGATCGAAAATCTGAGGGGGTGATGTTGAGAGCTGGAAGGCAAGGGGGTGCAAACACCAGTCGGCCTTTGTCCCGATTGCTGAGTGTTATGTGCTTGACGTCCAAGGCTTGATGCTGATCCTCCAAGTGGGG-CTCTTTTGTTCCTGCGGTAACGACTTTGTTGGGATCATTGTGATCAAGTTTGGTTGGTTTCGTATTGTGGTGGGTTTTTTCGAAGCTTCTATCGTTGTTTTACGCATCGTGCGGTGCATCTTGGGGGCTGTTTTGGCTTTTGGTTGCTTGCTTGGGCTTTATGCTAGGCGGGTGGCTAATTCGAATCCTGCACAGCAGAATGACCCGTGAACTAGTACCAACAATAGGGCTTGGCGGGGATCGAAGCTTTTGTTTCGACCCTCGTGAAGCCTCGCTGACATGTGTTCATGGGCCTCTTTGGGGCTTCATGGACACAAAGTTGGCACAACAACAACCCCCGGCACGACACGTGCCAAGGAACACTAAACTTAAGAGTGCTCGTGCCATGATGCCCCGTTTCTGGTGTGCTCGTTGTGCGTGGCTTCTTTGTAATCTAAAACGACTCTCGGCAACGGATATCTCGGCTCACGCATCGATGAAGAACGTAGCAAAATGCGATACTTGGTGTGAATTGCAGAATCCCGTGAACCATCGAGTTTTTGAACGCAAGTTGCGCCCGAAGCCATCTGGTTGAGGGCACGTCTGCCTGGGCGTCACGCATCACGTCGCCCCCACCAAGCATCCCTTCTTGGGACGTGTTGGACGGGGGCGGAGATTGGTCTCCCGTGCATGTGGCGCGGTTGGCCTAAATAGGAGCCTCCTCAAGAGGGACGCACGGCTAGTGGTGGTTGAT----AAGACAGTCGTCTCGTGTCGTGTGTTTTGATCCTTGAGCAAGGAACTCTTAAGATACCCCGTCACATCGTCTTTTGATGATGATTCGATCGCCATAGTATAAACAAATAACTATAGAAGTAATAACCAACTCATCACTTCGTATTATCTGGATCCAAAGAACCAGTCAAGATATGATATATTGTTCATATTGTTGTAGCAACTGAAATCTTTTTTTATTAAAAAATCTGCTTCTAAGTTGTCAATCGAAATAAAAAAGAAAGGGTATGGATAAATGGAAGGATGAGAGAAAGAAAGAAAAAGAATATTGATGATATAGAATTCCAATATGTAAGGTCTATGAGTCATCTCAGAAAAAATCTGCGTAATAAAGCATCAATACGGATTCATCATTAAATGGATCTGCTCATCGAACAAAAAATAAAGAGCTTCGAGCCAATAAAGACTAAGAATATTGACTCAAGAACTAATAGCTCCGTTGTAGAATTCAGACCTAACCATTAAGTAAGAAGCGATGGGAACGATGGAACCTGTGAATTCAAAAGATTTTAGTGAAAATGAATTCGAATGATTCATTGATCGGGATGGCGGAACCGGCCAGAGACCAATTCATCTATTCGGAAAAGTTATGAACTAATGATAGAACTGAAATAGAAATTGAAAGAGTAAATATTCGCCCGCGAAAACTTTATTTTCTTGGATTGCTAAAATTGGGTCAATCCAATACGATAACGAGTAAAACAAAAGAAAGATTTGTTTTAACATTCTAAAATAGATATAAAATAAA?TAGTTATTGAATATATTTAGATTAGATTTAGTTATCTATACAAACAAGATATACAAATTAATAATAGATTTGATCTAGATTAAATGAAATCCATGATTCAGTATATTACTTATTAAATACATGTATATCTTAATTCAAATTCTATTCTATCTGAATTGAATTCAAAATCTTTAATTTGAATTGATTTTATTCGCGAGGAGCTGGATGAGAAGAAACTCTCACGTCCGGTTCTGTAGTAGAGATGGAATTCAAAACAAACCATCAACT
Ca_badilloi_Vpit_4052     CAGGCCTCCCTCTGCTTGGTTCCAGTCGTGTGCATGAGTGAGGGGCGATGCTTGATGGCTTTGATGCCATCGGTGGGAATGTGTTTAAGCATCGGCCTTCCCTCATGCACACGATGGTCTACAGTCTTGGGTATGAGTCAGTGATGATGCTTGTTTGTTTTGATGCTTGCGTTGGAACTTGCTTGAGCAACCGACCTGACGAAGTACCCATGAATGT---------------------------------------------------------------------------------------------------------------------------------------------------------------------------------------------------------------------------------------------------------------------------------------------------------------------------------------------------------------------------------------------------------------------------------------------------------------------------------------------------------------------------------------------------------------------------------CAACCTAGTAGGGACGTGTCCCTGCGACCAACGACATTTTTTGTCGGGATCGTGGCAAGTCTGCGATCCAGGGGGTGATGTTGAGAGCCGGAAGGCAAGGGGGTGCAAACACCAGTCGGCCTTTGTCCCGATTGCTGAGTGTTATGTGCTTGACGTCCAAGGCTTGATGCTGATCCTCCAAGTGGGGCTTGTCCCTGCACCAATGGCTACTGCCAGGATTATAGCGTTTGCTATGATCGAAAATCTGAGGGGGTGATGTTGAGAGCTGGAAGGCAAGTGGGTGCAAACACCAGTCGGCCTTTGTCCCGATTGCTGAGTGTTATGTGCTTGACGTCCAAGGCTTGATGCTGATCCTCCAAGTGGGG-CTCTTTTGTTCCTGCGGTAACGACTTTGTTGGGATCATTGTGATCAAGTTTGGTTGGTTTCGTATTGTGGTGGGTTTTTTCGAAGCTTCTATCGTTGTTTTACGCATCGTGCGGTGCATCTTGGGGGCTGTTTTGGCTTTTGGTTGCTTGCTTGGGCTTTATGCTAGGCGGGTGGCTAATTCGAATCCTGCACAGCAGAATGACCCGTGAACTAGTACCAACAATAGGGCTTGGCGGGGATCGAAGCTTTTGTTTCGACCCTCGTGAAGCCTCGCTGACATGTGTTCATGGGCCTCTTTGGGGCTTCATGGACACAAAGTTGGCACAACAACAACCCCCGGCACGACACGTGCCAAGGAACACTAAACTTAAGAGTGCTCGTGCCATGATGCCCCGTTTCTGGTGTGCTCGTTGTGCGTGGCTTCTTTGTAATCTAAAACGACTCTCGGCAACGGATATCTCGGCTCACGCATCGATGAAGAACGTAGCAAAATGCGATACTTGGTGTGAATTGCAGAATCCCGTGAACCATCGAGTTTTTGAACGCAAGTTGCGCCCGAAGCCATCTGGTTGAGGGCACGTCTGCCTGGGCGTCACGCATCACGTCGCCCCCACCAAGCATCCCTTCTTGGGACGTGTTGGACGGGGGCGGAGATTGGTCTCCCGTGCATGTGGCGCGGTTGGCCTAAATAGGAGCCTCCTCAAGAGGGACGCACGGCTAGTGGTGGTTGAT----AAGACAGTCGTCTCGTGTCGTGTGTTTTGATCCTTGAGCAAGGAACTCTTAAGATACCCCGTCACATCGTCTTTTGATGATGATTCGATCGCCATAGTATAAACAAATAACTATAGAAGTAATAACCAACTCATCACTTCGTATTATCTGGATCCAAAGAACCAGTCAAGATATGATATATTGTTCATATTGTTGTAGCAACTGAAATCTTTTTTTATTAAAAAATCTGCTTCTAAGTTGTCAATCGAAATAAAAAAGAAAGGGTATGGATAAATGGAAGGATGAGAGAAAGAAAGAAAAAGAATATTGATGATATAGAATTCCAATATGTAAGGTCTATGAGTCATCTCAGAAAAAATCTGCGTAATAAAGCATCAATACGGATTCATCATTAAATGGATCTGCTCATCGAACAAAAAATAAAGAGCTTCGAGCCAATAAAGACTAAGAATATTGACTCAAGAACTAATAGCTCCGTTGTAGAATTCAGACCTAACCATTAAGTAAGAAGCGATGGGAACGATGGAACCTGTGAATTCAAAAGATTTTAGTGAAAATGAATTCGAATGATTCATTGATCGGGATGGCGGAACCGGCCAGAGACCAATTCATCTATTCGGAAAAGTTATGAACTAATGATAGAACTGAAATAGAAATTGAAAGAGTAAATATTCGCCCGCGAAAACTTTATTTTCTTGGATTGCTAAAATTGGGTCAATCCAATACGATAACGAGTAAAACAAAAGAAAGATTTGTTTTAACATTCTAAAATAGATATAAAAAAAAATAGTTATTTAATATATTTAGATTAGATTTAGTTATCTATACAAACAAGATATACAAATTAATAATAGATTTGATCTAGATTAAATGAAATCCATGATTCAGTATATTACTTATTAAATACATGTATATCTTAATTCAAATTCTATTCTATCTGAATTGAATTCAAAATCTTTAATTTGAATTGATTTTATTCGCGAGGAGCTGGATGAGAAGAAACTCTCACGTCCGGTTCTGTAGTAGAGATGGAATTCAAAACAAACCATCAACT
Ca_badilloi_Vpit_4054     CAGGCCTCCCTCTGCTTGGTTCCAGTCGTGTGCATGAGTGAGGGGCGATGCTTGATGGCTTTGATGCCATCGGTGGGAATGTGTTTAAGCATCGGCCTTCCCTCATGCACACGATGGTCTACAGTCTTGGGTATGAGTCAGTGATGATGCTTGTTTGTTTTGATGCTTGCGTTGGAACTTGCTTGAGCAACCGACCTGACGAAGTACCCATGAATGT--------------------------------------------------------------------------------------------------------------------------------------------------------------------------------------------------------------------------------------------------------------------------------------------------------------------------------------------------------------------------------------------------------------------------------------------------------------------------------------------------------------------------------------------------------------------------------TCA-CCTAGTAGGGACGTGTCCCTGCGACCAACGACATTTTTTGTCGGGATCGTGGCAAGTCTGCGATCCAGGGGGTGATGTTGAGAGCCGGAAGGCAAGGGGGTGCAAACACCAGTCGGCCTTTGTCCCGATTGCTGAGTGTTATGTGCTTGACGTCCAAGGCTTGATGCTGATCCTCCAAGTGGGGCTTGTCCCTGCACCAATGGCTACTGCCAGGATTATAGCGTTTGCTATGATCGAAAATCTGAGGGGGTGATGTTGAGAGCTGGAAGGCAAGTGGGTGCAAACACCAGTCGGCCTTTGTCCCGATTGCTGAGTGTTATGTGCTTGACGTCCAAGGCTTGATGCTGATCCTCCAAGTGGGG-CTCTTTTGTTCCTGCGGTAACGACTTTGTTGGGATCATTGTGATCAAGTTTGGTTGGTTTCGTATTGTGGTGGGTTTTTTCGAAGCTTCTATCGTTGTTTTACGCATCGTGCGGTGCATCTTGGGGGCTGTTTTGGCTTTTGGTTGCTTGCTTGGGCTTTATGCTAGGCGGGTGGCTAATTCGAATCCTGCACAGCAGAATGACCCGTGAACTAGTACCAACAATAGGGCTTGGCGGGGATCGAAGCTTTTGTTTCGACCCTCGTGAAGCCTCGCTGACATGTGTTCATGGGCCTCTTTGGGGCTTCATGGACACAAAGTTGGCACAACAACAACCCCCGGCACGACACGTGCCAAGGAACACTAAACTTAAGAGTGCTCGTGCCATGATGCCCCGTTTCTGGTGTGCTCGTTGTGCGTGGCTTCTTTGTAATCTAAAACGACTCTCGGCAACGGATATCTTGGCTCACGCATCGATGAAGAACGTAGCAAAATGCGATACTTGGTGTGAATTGCAGAATCCCGTGAACCATCGAGTTTTTGAACGCAAGTTGCGCCCGAAGCCATCTGGTTGAGGGCACGTCTGCCTGGGCGTCACGCATCACGTCGCCCCCACCAAGCATCCCTTCTTGGGACGTGTTGGACGGGGGCGGAGATTGGTCTCCCGTGCATGTGGCGCGGTTGGCCTAAATAGGAGCCTCCTCAAGAGGGACGCACGGCTAGTGGTGGTTGAT----AAGACAGTCGTCTCGTGTCGTGTGTTTTGATCCTTGAGCAAGGAACTCTTAAGATACCCCGTCACATCGTCTTTTGATGATGATTCGATCGCCATAGTATAAACAAATAACTATAGAAGTAATAACCAACTCATCACTTCGTATTATCTGGATCCAAAGAACCAGTCAAGATATGATATATTGTTCATATTGTTGTAGCAACTGAAATCTTTTTTTATTAAAAAATCTGCTTCTAAGTTGTCAATCGAAATAAAAAAGAAAGGGTATGGATAAATGGAAGGATGAGAGAAAGAAAGAAAAAGAATATTGATGATATAGAATTCCAATATGTAAGGTCTATGAGTCATCTCAGAAAAAATCTGCGTAATAAAGCATCAATACGGATTCATCATTAAATGGATCTGCTCATCGAACAAAAAATAAAGAGCTTCGAGCCAATAAAGACTAAGAATATTGACTCAAGAACTAATAGCTCCGTTGTAGAATTCAGACCTAACCATTAAGTAAGAAGCGATGGGAACGATGGAACCTGTGAATTCAAAAGATTTTAGTGAAAATGAATTCGAATGATTCATTGATCGGGATGGCGGAACCGGCCAGAGACCAATTCATCTATTCGGAAAAGTTATGAACTAATGATAGAACTGAAATAGAAATTGAAAGAGTAAATATTCGCCCGCGAAAACTTTATTTTCTTGGATTGCTAAAATTGGGTCAATCCAATACGATAACGAGTAAAACAAAAGAAAGATTTGTTTTAACATTCTAAAATAGATATAAAAAAAAATAGTTATTTAATATATTTAGATTAGATTTAGTTATCTATACAAACAAGATATACAAATTAATAATAGATTTGATCTAGATTAAATGAAATCCATGATTCAGTATATTACTTATTAAATACATGTATATCTTAATTCAAATTCTATTCTATCTGAATTGAATTCAAAATCTTTAATTTGAATTGATTTTATTCGCGAGGAGCTGGATGAGAAGAAACTCTCACGTCCGGTTCTGTAGTAGAGATGGAATTCAAAACAAACCATCAACT
C_albarreguensis_KikeSN   ---------------------------------------------------------------------------------------------------------------------------------------------------------------------------------------------------------------------------------------------------------------------------------------------------------------------------------------------------------------------------------------------------------------------------------------------------------------------------------------------------------------------------------------------------------------------------------------------------------------------------------------------------------------------------------------------------------------------------------------------------------------------------------------------------------TCAACCTAGTAGGGAAGTGTCCCTGCGCCCAACGACATTTTTTGTCGGGATCGTGGCAAGTCTACGATCCAGGGGGTGATGTTGAGAGCCGGAAGGCAAGGGGGTGCAAACACCAGTCGGCCTTTGTCCCGATTGCTGAGTGTTATGTGCTTGATGTCCAAGGCTTGATGCTGATCTTCCAAGTGGGGCTTGTCCCTGCACCAATGGCTTTTGCCAGGATCATGGCGTTTGCTATGATCGAAAAAATGAGGGGGTGATGTTGAGAGCCGGAAGGCAAGGGGGTGCAAACACCAGTCGGCCTTTGTCCCGATTGCTGAGTGTTATGTGCTTGACGTCCAAGGCTTGATGTTGACCCTCCAAGTGGGG-CTTTTTTGTTCCTGCGGTAACGACTTTGTTGGGATCAATGTGATCAAGTTTGGTTGGTTTCGTATTGTGGTGGGTTTTTTCGAAGCTTCTATCGTTGTTTTACGCATCGTGCGGTGCATCTTGGGGGCTGTTTTGGCTTTTGGTTGCTTGCTTGGGCTTTATGCTAGGCGGGTGGCTAAT-------------------------------------------------------------------------------------------------------------------------------------------------------------------------------------------------------------------------------------------------------------------------------------------------------------------------------------------------------------------------------------------------------------------------------------------------------------------------------------------------------------------------------------------------------------------------------------------------------------------------------------------------------------------------CATAGTATAAACAAATAACTATAGAAGTAATAACCAACTCATCACTTCGTATTATCTGGATCCAAAGAACCAGTCAAGATATGATATATTGTTCATATTGTTGTAGCAACTGAAATCTTTTTTTATGAAAAAATCTGCTTCTAAGTTGTCAATCGAAATAAAAAAGAAAGGGTATGGATAAATGGAAGGATGAGAGAAAGAAAGAAAAAGAATATTGATGATATAGAATTCCAATATGTAAGGTCTATGAGTCATCTCAGAAAAAATCTGCGTAATAAAGCATCAATACGGATTCATCATTAAATGGATCTGCTCATCGAACAAAAAATAAAGAGCTTCGAGCCAATAAAGACTAAGAATATTGACTCAAGAACTAATAGCTCCGTTGTAGAATTCAGACCTAACCATTAAGTAAGAAGCGATGGGAACGATGGAACCTGTGAATTCAAAAGATTTTAGTGAAAATGAATTCGAATGATTCATTGATCGGGATGGCGGAACCGGCCAGAGACCAATTCATCTATTCGGAAAAGTTATGAACTAATGATAGAACTGAAATAGAAATTGAAAGAGTAAATATTCGCCCGCGAAAACTTTATTTTCTTGGATTGCTAAAATTGGGTCAATCCAATACGATAACGAGTAAAACAAAAGAAAGATTTGTTTTAACATTCTAAAATAGATATAAAATAAAATAGTTCTTTAATATATTTAGATTAGATTTAGTTATCTATACAAACAAGATATACAAATTAATAATAGATTTGATCTAGATTAAATGAAATCCATGATTCAGTATATTACTTATTAAATACATGTATATCTTAATTCAAATTCTATTCTATCTGAATTGAATTCAAAATCTTTAATTTGAATTGATTTTATTCGCGAGGAGCTGGATGAGAAGAAACTCTCACGTCCGGTTCTGTAGTAGAGATGGAATTCAAAACAAACCATCAACT
Ca_rodriguezii_4055       CAGGCCTCCCTCTGCTTGGTTCCAGTCGTGTGCATGAGTGAGGGTCGATGCTTGATGGCTTTGATGCCATCGGTGGGAATGTGTTTAAGCATCGGCCTTCCCTCATGCACACGATGGTCTACAGTCTTGGGTATGAGTCAGTGATGATGCTTGTTTGTTTAGATGCTTGCGTTGGAACTTGCTTG---------------------------------------------------------------GTTAG--------------AGTTTAGATGCTTGCGTTAGAACTTGCTT------------------------------------------------------------------------------------GTTTAGATGCTTGTGTTGGAACTTGCTTGAGCAACCGACCTGACGAAGTACCCATGAATGT------------------------------------------------------------------------------------------------------------------------------------------------------------------------------------------------------------------------------------------------------------------------------------------------------------------------------------------------TCAACCTAGTAGGGAAGTGTCCCTGCGACCAACGACATTTTTTGTCGGGATCGTGGCAAGTCTGCGATCCAGGGGGTGATGTTGAGAGCCGGAAGGCAAGGGGGTGCAAACACCAGTCGGCCTTTGTCCCGATTGCTGAGTGTTATGTGCTTGACGTCCAAGGCTTGATGCTGATCCTCCAAGTGGGGCTTGTCCCTGCACCAATGGCTACTGCCAGGATCATAGCGTTTGCTATGATCGAAAATATGAGGGGGTGATGTTGAGAGCTGGAAGGCAAGGGGGTGCAAACACCAGTCGGCCTTTGTCCCGATTGCTGAGTGTTATGTGCTTGACGTCCAAGGCTTGATGCTGATCCTCCAAGTGGGG-CTCTTTTGTTCCTGCGGTAACGACTTTGTTGGGATCATTGTGATCAAGTTTGGTTGGTTTCGTATTGTGGTGGGTTTTTTCGAAGCTTCTATCGTTGTTTTACGCATCGTGCGGTGCATCTTGGGGGCTGTTTTGGCTTTTGGTTGCTTGCTTGGGCTTTATGCTAGGCGGGTGGCTAATTCGAATCCTGCACAGCAGAATGACCCGTGAACTAGTACCAACAATAGGGCTTGGCGGGGATCGAAGCTTATGTTTCGACCCTCGTGAAGCCTCGCTGACATGTGTTCATGGGCCTCTTTGGGGCTTCATGGACACAAAGTTGGCACAACAACAACCCCCGGCACGACACGTGCCAAGGAACACTAAACTTAAGAGTGCCCGTGCCATGATGCCCCGTTTCTGGTGTGCTCGTTGTGCGTGGCTTCTTTGTAATCTAAAACGACTCTCGGCAACGGATATCTCGGCTCACGCATCGATGAAGAACGTAGCAAAATGCGATACTTGGTGTGAATTGCAGAATCCCGTGAACCATCGAGTTTTTGAACGCAAGTTGCGCCCGAAGCCATCTGGTTGAGGGCACGTCTGCCTGGGCGTCACGCATCACGTCGCCCCCACCAAGCATCCCTTCTTGGGACGCGTTGGACGGGGGCGGAGATTGGTCTCCCGTGCATGTGGCGCGGTTGGCCTAAATAGGAGCCTCCTCAAGAGGGACGCACGGCTAGTGGTGGTTGAT----AAGACAGTCGTCTCGTGTCGTGTGTTTTGATCCTTGAGCAAGGAACTCTTAAGATACCCCGTCACATCGTCTTTTGATGATGATTCGATCGCCATAGTATAAACAAATAACTATAGAAGTAATAACCAACTCATCACTTCGTATTATCTGGATCCAAAGAACCAGTCAAGATATGATATATTGTTCATATTGTTGTAGCAACTGAAATCTTTTTTTATTAAAAAATCTGCTTCTAAGTTGTCAATCGAAATAAAAAAGAAAGGGTATGGATAAATGGAAGGATGAGAGAAAGAAAGAAAAAGAATATTGATGATATAGAATTCCAATATGTAAGGTCTATGAGTCATCTCAGAAAAAATCTGCGTAATAAAGCATCAATACGGATTCATCATTAAATGGATCTGCTCATCGAACAAAAAATAAAGAGCTTCGAGCCAATAAAGACTAAGAATATTGACTCAAGAACTAATAGCTCCGTTGTAGAATTCAGACCTAACCATTAAGTAAGAAGCGATGGGAACGATGGAACCTGTGAATTCAAAAGATTTTAGTGAAAATGAATTCGAATGATTCATTGATCGGGATGGCGGAACCGGCCAGAGACCAATTCATCTATTCGGAAAAGTTATGAACTAATGATAGAACTGAAATAGAAATTGAAAGAGTAAATATTCGCCCGCGAAAACTTTATTTTCTTGGATTGCTAAAATTGGGTCAATCCAATACGATAACGAGTAAAACAAAAGAAAGATTTGTTTTAACATTCTAAAATAGATATAAAAAAAAATAGTTATTTAATATATTTAGATTAGATTTAGTTATCTATACAAACAAGATATACAAATTAATAATAGATTTGATCTAGATTAAATGAAATCCATGATTCAGTATATTACTTATTAAATACATGTATATCTTAATTCAAATTCTATTCTATCTGAATTGAATTCAAAATCTTTAATTTGAATTGATTTTATTCGCGAGGAGCTGGATGAGAAGAAACTCTCACGTCCGGTTCTGTAGTAGAGATGGAATTCAAAACAAACCATCAACT
Ca_tachirensis_4050       CAGGCCTCCCTCTGCTTGGTTCCAGTCGTGTGCATGAGTGAGGGGCGATGCTTGATGGCTTTGATGCCATCGGTGGGAATGTGTTTAAGCATCGGCCTTCCCTCATGCACACGATGGTCTACAGTCTTGGGTATGAGTCAGTGATGATGCTTGTTTGTTTTGATGCTTGCGTTGGAACTTGCTTGAGCAACCGACCTGACGAAGTACCCATGAATGT--------------------------------------------------------------------------------------------------------------------------------------------------------------------------------------------------------------------------------------------------------------------------------------------------------------------------------------------------------------------------------------------------------------------------------------------------------------------------------------------------------------------------------------------------------------------------------TCA-CCTAGTAGGGACGTGTCCCTGCGACCAACGACATTTTTTGTCGGGATCGTGGCAAGTCTGCGATCCAGGGGGTGATGTTGAGAGCCGGAAGGCAAGGGGGTGCAAACACCAGTCGGCCTTTGTCCCGATTGCTGAGTGTTATGTGCTTGACGTCCAAGGCTTGATGCTGATCCTCCAAGTGGGGCTTGTCCCTGCACCAATGGCTACTGCCAGGATTATAGCGTTTGCTATGATCGAAAATCTGAGGGGGTGATGTTGAGAGCTGGAAGGCAAGGGGGTGCAAACACCAGTCGGCCTTTGTCCCGATTGTTGAGTGTTATGTGCTTGACGTCCAAGGCTTGATGCTGATCCTCCAAGTGGGG-CTCTTTTGTTCCTGCGGTAACGACTTTGTTGGGATCATTGTGATCAAGTTTGGTTGGTTTCGTATTGTGGTGGGTTTTTTCGAAGCTTCTATCGTTGTTTTACGCATCGTGCGGTGCATCTTGGGGGCTGTTTTGGCTTTTGGTTGCTTGCTTGGGCTTTATGCTAGGCGGGTGGCTAATTCGAATCCTGCACAGCAGAATGACCCGTGAACTAGTACCAACAATAGGGCTTGGCGGGGATCGAAGCTTATGTTTCGACCCTCGTGAAGCCTCGCTGACATGTGTTCATGGGCCTCTTTGGGGCTTCATGGACACAAAGTTGGCACAACAACAACCCCCGGCACGACACGTGCCAAGGAACACTAAACTTAAGAGTGCCCGTGCCATGATGCCCCGTTTCTGGTGTGCTCGTTGTGCGTGGCTTCTTTGTAATCTAAAACGACTCTCGGCAACGGATATCTCGGCTCACGCATCGATGAAGAACGTAGCAAAATGCGATACTTGGTGTGAATTGCAGAATCCCGTGAACCATCGAGTTTTTGAACGCAAGTTGCGCCCGAAGCCATCTGGTTGAGGGCACGTCTGCCTGGGCGTCACGCATCACGTCGCCCCCACCAAGCATCCCTTCTTGGGACGCGTTGGACGGGGGCGGAGATTGGTCTCCCGTGCATGTGGCGCGGTTGGCCTAAATAGGAGCCTCCTCAAGAGGGACGCACGGCTAGTGGTGGTTGAT----AAGACAGTCGTCTCGTGTCGTGTGTTTTGATCCTTGAGGAAGGAACTCTTAAGATACCCCGTCACATCGTCTTTTGATGATGATTCGATCGCCATAGTATAAACAAATAACTATAGAAGTAATAACCAACTCATCACTTCGTATTATCTGGATCCAAAGAACCAGTCAAGATATGATATATTGTTCATATTGTTGTAGCAACTGAAATCTTTTTTTATTAAAAAATCTGCTTCTAAGTTGTCAATCGAAATAAAAAAGAAAGGGTATGGATAAATGGAAGGATGAGAGAAAGAAAGAAAAAGAATATTGATGATATAGAATTCCAATATGTAAGGTCTATGAGTCATCTCAGAAAAAATCTGCGTAATAAAGCATCAATACGGATTCATCATTAAATGGATCTGCTCATCGAACAAAAAATAAAGAGCTTCGAGCCAATAAAGACTAAGAATATTGACTCAAGAACTAATAGCTCCGTTGTAGAATTCAGACCTAACCATTAAGTAAGAAGCGATGGGAACGATGGAACCTGTGAATTCAAAAGATTTTAGTGAAAATGAATTCGAATGATTCATTGATCGGGATGGCGGAACCGGCCAGAGACCAATTCATCTATTCGGAAAAGTTATGAACTAATGATAGAACTGAAATAGAAATTGAAAGAGTAAATATTCGCCCGCGAAAACTTTATTTTCTTGGATTGCTAAAATTGGGTCAATCCAATACGATAACGAGTAAAACAAAAGAAAGATTTGTTTTAACATTCTAAAATAGATATAAAAAAAAATAGTTATTTAATATATTTAGATTAGATTTAGTTATCTATACAAACAAGATATACAAATTAATAATAGATTTGATCTAGATTAAATGAAATCCATGATTCAGTATATTACTTATTAAATACATGTATATCTTAATTCAAATTCTATTCTATCTGAATTGAATTCAAAATCTTTAATTTGAATTGATTTTATTCGCGAGGAGCTGGATGAGAAGAAACTCTCACGTCCGGTTCTGTAGTAGAGATGGAATTCAAAACAAACCATCAACT
C_moritziana_3931         CAGGCCTCCCTCTGCTTGGTTCCAGTCGTGGGCATGAGTGAGGGTCGATGCTTGATGGCTTTAATGACATCGGTGGGAATGTATTTAAGCATCGGCCTTCCCTCATGCCCACGATGGTCTACAGTCTTGGGTATGAGTCAGTGACGATGCTTGTTTGTTTAGATGCTTGCGTTTGAACTTGCTT------------------------------------------------------------------------------------GTTTAGATGCTTGCGTTGGAACTTGTTT------------------------------------------------------------------------------------GTTCAGATGCTTGTGTTGGAACTTGCTT------------------------------------------------------------------------------------GTTTAGATGCTTTCGTTGGAACTTGCTTGAGCAACCGACCTGACGAAGTACCCATGAATGTCGCCC---------------------------------------------------------------------------------------------------------------------------------------------------------------------------------------------------------------------------TCAACCTAGTAGGGACGTGTCCCTGCGCCCAACGACATTTTTTGTCGGGATCGTGGCAAGTCTGCGATCCAGGGGGTGATGTTGAGAGCCGGAAGGCAAGGGGGTGCAAACACCAGTCGGCCTTTGTCCCGATTGCTGAGTGTTATGTGCTTGATGTCCAAGGCTTGATGCTGATCCTCCAAGTGGGGCTTGTCCCTGCACCAATGGCTTTTGCCAGGATCATGGCGTTTGCTATGATCGAAAAAATGAGGGGGTGATGTTGAGAGCCGGAAGGCAAGGGGGTGCAAACACCAGTCGGCCTTTGTCCCGATTGCTGAGTGTTATGTGCTTGACGTCCAAGGCTTGATGTTGACCCTCCAAGTGGGG-CATTTTTGTTCCTGCGGTAACGACTTTGTTGGGATCATTGTGATCAAGTTTGGTTGGTTTCGTATTGTGGTGGGTTTTTTCGAAGCTTCTATCGTTGTTTTACGCATCGTGCGGTGCATCTTGGGGGCTGTTTTGGCTTTTGGTTGCTTGCTTGGGCTTTATGCTAGGCGGGTGGCTAATTCGAATCCTGCATAGCAGAATGACCTGTGAACTAGTACCAACAATAGGGCTTGGCGTGGATCGAAGCTTTTGTTTTGACCCTCGTCAAGCCTCGCTGACATGTGTTCATGGCCCTCTTTGGGGCTTCATGGACATAAAGTTGGCACAACAACAACCCCCGGCACGACACGTGCCAAGGAACACTAAACTTAAGAGCGCCCGTGCCATGATGCCCCGTTTCTGGTGTGCTCATTGTGCGTGGCTTCTTTGTAATCTAAAACGACTCTCGGCAACGGATATCTCGGCTCACGCATCGATGAAGAACGTAGCAAAATGCGATACTTGGTGTGAATTGCAGAATCCCGTGAACCATCGAGTTTTTGAACGCAAGTTGCGCCCGAAGCCATCTGGTTGAGGGCACGTCTGCCTGGGCGTCACGCATCACGTCGCCCCCACCAAGCATCCTTTCTTGGGATGTGTTGGACGGGGGCGGAGATTGGTCTCCCGTGCATGTGGCGCGGTTGGCCTAAATAGGAGCCTCCTTAAGAGGGACGCACGGCTAGTGGTGGTTGAT----AAGACAGTCGTCTCGTGTCGTGTGTTTTGATCCTTGAGGAAGAAACTCTTAAGATACCCCGTCGCATCGTCTTTTGATGATGATTCGATCGCCATAGTATAAACAAATAACTATAGAAGTAATAACCAACTCATCACTTCGTATTATCTGGATCCAAAGAACCAGTCAAGATATGATATATTGTTCATATTGTTGTAGCAACTGAAATCTTTTTTTATTAAAAAATCTGCTTCTAAGTTGTCAATCGAAATAAAAAAGAAAGGGTATGGATAAATGGAAGGATGAGAGAAAGAAAGAAAAAGAATATTGATGATATAGAATTCCAATATGTAAGGTCTATGAGTCATCTCAGAAAAAATCTGCGTAATAAAGCATCAATACGGATTCATCATTAAATGGATCTGCTCATCGAACAAAAAAGAAAGAGCTTCGAGCCAATAAAGACTAAGAATATTGACTCAAGAACTAATAGCTCCGTTGTAGAATTCAGACCTAACCATTAAGTAAGAAGCGATGGGAACGATGGAACCTGTGAATTCAAAAGATTTTAGTGAAAATGAATTCGAATGATTCATTGATCGGGATGGCGGAACCGGCCAGAGACCAATTCATCTATTCGGAAAAGTTATGAACTAATGATAGAACTGAAATAGAAATTGAAAGAGTAAATATTCGCCCGCGAAAACTTTATTTTCTTGGATTGCTAAAATTGGGTCAATCCAATACGATAACGAGTAAAACAAAAGAAAGATTTGTTTGAACATTCTAAAATAGATATAAAATAAAATAGTTATTTAATATATTTAGATTAGATTTAGTTATCTATACAAACAAGATATACAAATTAATAATAGATTTGATCTAGATTAAATGAAATCCATGATTCAGTATATTACTTATTAAATACATGTATATCTTAATTCAAATTCTATTCTATCTGAATTGAATTCAAAATCTTTAATTTGAATTGATTTTATTCGCGAGGAGCTGGATGAGAAGAAACTCTCACGTCCGGTTCTGTAGTAGAGATGGAATTCAAAACAAACCATCAACT
C_spicata_3934            CAGGCCTCCCTCTGCTTGGTTCCAGTCGTAGGCATGAGTGAGGGTCGATGCTTGATGGCTTTGATGCCATCGGTGGGAATGTATTTAAGCATCGGTCTTCCCTCATGCCTACGATGGTCTACAGTCTTGGGTATGAGTCAGTGACGATGCTTGTTTGTTCAGATGCTTGCGTTGGAACTTGCTT------------------------------------------------------------------------------------GTTTAGATGCTTGTGTTGGAACTTGCTT------------------------------------------------------------------------------------GTTTAGATGCTTGCGTTGGAACTTGCTT------------------------------------------------------------------------------------GTTTAGATGCTTGTGTTGGAACTTGCTT------------------------------------------------------------------------------------GTTTAGATGTTTGCGTTGGAACTTGCTT------------------------------------------------------------------------------------GTTTAGATGCTTGTGTTGGAA----------------------------------------TCAACCTAGTAGGGACGTGTCCCTGCGCACAACGACATTTTTTGTCGGGATCGTGGCAAGTCTACGATCCAGGGGGTGATGTTGAGAGCCGGAAGGCAAGGGGGTGCAAACACCAGTCGGCCTTTGTCCCGATTGCTGAGTGTTATGTGCTTGATGTCCAAGGCTTGATGCTGATCTTCCAAGTGGGGCTTGTCCCTGCACCAATGGCTTTTGCCAGGATCATGGTGTTTGCTATGATCGAAAAAATGAGGGGGTGATGTTGAGAGCCGGAAGGCAAGGGGGTGCAAACACCAGTCGGCCTTTGTCCCGATTGCTGAGTGTTATGTGCTTGACGTCCAAGGCTTGATGTTGACCCTCCAAGTGGGG-CTTTTTTGTTCCTGCGGTAACGACTTTGTTGGGATCATTGTGATCAAGTTTGGTTGGTTTCGTATTGTGGTGGGTTTTTTTGAAGCTTCTATCGTTGTTTTACGCATCGTGCGGTGCATCTTGGGGGCTGTTTTGGCTTTTGGTTGCTTGCTTGGGCTTTATGCTAGGCGGGTGGCTAAT????????????????AGAATGACCCGTGAACTAGTACCAATAATAGGGCTTGGCGGGGATCGAAGCTTTTGTTTCGACCCTCGTGAAGCCTCGCTGACATGTGTTCATGGGCCTCTTTGAGGCATCATGGACATAAAGTTGGCACAACAACAACCCCCGGCACGACACGTGCCAAGGAACACTAAACTTAAGAGCGCCCGTGCCATGATGCCCCGTTTCTGGTGTGCTCGTTGTGCGTGGCTTCTTTGTAATCTAAAACGACTCTCGGCAACGGATATCTCGGCTCACGCATCGATGAAGAACGTAGCAAAATGCGATACTTGGTGTGAATTGCAGAATCCCGTGAACCATCGAGTTTTTGAACGCAAGTTGCGCCCGAAGCCATCTGGTTGAGGGCACGTCTGCCTGGGCGTCACGCATCACGTCGCCCCCACCAAGCATCCCTTCTTGGGACGCTTTGGACGGGGGCGGAGATTGGTCTCCCGTGCATGTGGCGCGGTTGGCCTAAATAGGAGCCTCCTCAAGAGGGACGCACGGCTAGTGGTGGTTGAT----AAGACAGTCGTCTCGTGTCGTGTGTTATGATCCT-GA???????????????????????????????????????????????????????CATAGTATAAACAAATAACTATAGAAGTAATAACCAACTCATCACTTCGTATTATCTGGATCCAAAGAACCAGTCAAGATATGATATATTGTTCATATTGTTGTAGCAACTGAAATCTTTTTTTATTAAAAAATCTGCTTCTAAGTTGTCAATCGAAATAAAAAAGAAAGGGTATGGATAAATGGAAGGATGAGAGAAAGAAAGAAAAAGAATATTGATGATATAGAATTCCAATATGTAAGGTCTATGAGTCATCTCAGAAAAAATCTGCGTAATAAAGCATCAATACGGATTCATCATTAAATGGATCTGCTCATCGAACAAAAAAGAAAGAGCTTCGAGCCAATAAAGACTAAGAATATTGACTCAAGAACTAATAGCTCCGTTGTAGAATTCAGACCTAACCATTAAGTAAGAAGCGATGGGAACGATGGAACCTGTGAATTCAAAAGATTTTAGTGAAAATGAATTCGAATGATTCATTGATCGGGATGGCGGAACCGGCCAGAGACCAATTCATCTATTCGGAAAAGTTATGAACTAATGATAGAACTGAAATAGAAATTGAAAGAGTAAATATTCGCCCGCGAAAACTTTATTTTCTTGGATTGCTAAAATTGGGTCAATCCAATACGATAACGAGTAAAACAAAAGAAAGATTTGTTTGAACATTCTAAAATAGATATAAAATAAAATAGTTATTTAATATATTTAGATTAGATTTAGTTATCTATACAAACAAGATATACAAATTAATAATAGATTTGATCTAGATTAAATGAAATCCATGATTCAGTATATTACTTATTAAATACATGTATATCTTAATTCAAATTCTATTCTATCTGAATTGAATTCAAAATCTTTAATTTGAATTGATTTTATTCGCGAGGAGCTGGATGAGAAGAAACTCTCACGTCCGGTTCTGTAGTAGAGATGGAATTCAAAACAAACCATCAACT
C_thyrsyformis_4012       CAGGCCTCCCTCTGCTTGGTTCCAGTCGTGGGCATGAGTGAGGGTCGATGCTTGATGGCTTTGATGCCATCGGTGGGAATGTATTTAAGCATCAGCCTTCCCTCATGCCCACGATGGTCTACAGTCTTGGGTATGAGTCAGTGACGATGCTTGTTTGTTTAGATGCTTGCGTTGGAACTTGCTT------------------------------------------------------------------------------------GTTTAGATGCTTGCGTTAGAACTTGCTT------------------------------------------------------------------------------------GTTTAGATGCTTGCGTTGGAACTTGCTTGAGCAACC-------------------------------------------------------------------------------------------------------------------------------------------------------------------------------------------------------------------------------------------------------------------------------------------------------------------------------------------------------------------------TCAACCTAGTAGGGATGTGTCCCTGCGACCAACGACATTTTTTGTCGGGATCGTGGCAAGTCTGCGATCCAGGGGGTGATGTTGAGAGCCGGAAGGCAAGGGGGTGCAAACACCAGTCGGCCTTTGTCCCGATTGCTGAGTGTTATGTGCTTGATGTCCAAGGCTTGACGCTGATCCTCCAAGTGGGGCTTGTCCCTGCACCAATGGCTTTTGCCAGGATCATGGTGTTTGCTATGATCGAAAAAATGAGGGGGTGATGTTGAGAGCCGGAAGGCAAGGGGGTGCAAACACCAGTCGGCCTTTGTCCCGATTGCTGAGTGTTATGTGCTTGACGTCCAAGGCTTGATGTTGACCCTCCAAGTGGGG-CTTTTTTGTTCCTGCGGTAACGACTTTGTTGGGATCATTGTGATCAAGTTTGGTTGGTTTCGTATTGTGGTGGGTTTTTTTGAAGCTTCTATCRTTGTTTTACGCATCGTGCGGTGCATCTTGGGGGCTGTTTTGGCTTTTGGTTGCTTGCTTGGGCTTTATGCTAGGYGGGTGGCTAATTCGAATCCTGCATAGCAGAATGACCCGTGAACTAGTACCAATAATAGGGCTTGGCGGGGATCGAAGCTTTTGTTTCGACCCTCGTGAAGCCTCGCTGACATGTGTTCATGGGCCTCTTTGGGGCTTCATGGACATCAAGTTGGCACAACAACAACCCCCGGCACGACACGTGCCAAGGAACACTAAACTTAAGAGCGCCCGTGCCATGATGCCCCGTTTTTGGTGTGCTCGTTGTGCGTGGCTTCTTTGTAATCTAAAACGACTCTCGGCAACGGATATCTCGGCTCACGCATCGATGAAGAACGTAGCAAAATGCGATACTTGGTGTGAATTGCAGAATCCCGTGAACCATCGAGTTTTTGAACGCAAGTTGCGCCCGAAGCCATCTGGTTGAGGGCACGTCTGCCTGGGCGTCACGCATCACGTCGCCCCCACCAAGCATCCTTTCTTGGGACGCTTTGGACGGGGGCGGAGATTGGTCTCCCGTGCATGTGGCGCGGTTGGCCTAAATAGGAGCCTCCTCAAGAGGGACGCACGGCTAGTGGTGGTTGAT----AAGACAGTCGTCTCGTGTCGTGTGTTATGATCCTTGAGGAAGGAACTCTTAAGATACCCCGTCGCATCGTCTTTTGATGATGATTCGATCGCCATAGTATAAACAAATAACTATAGAAGTAATAACCAACTCATCACTTCGTATTATCTGGATCCAAAGAACCAGTCAAGATATGATATATTGTTCATATTGTTGTAGCAACTGAAATCTTTTTTTATTAAAAAATCTGCTTCTAAGTTGTCAATCGAAATAAAAAAGAAAGGGTATGGATAAATGGAAGGATGAGAGAAAGAAAGAAAAAGAATATTGATGATATAGAATTCCAATATGTAAGGTCTATGAGTCATCTCAGAAAAAATCTGCGTAATAAAGCATCAATACGGATTCATCATTAAATGGATCTGCTCATCGAACAAAAAATAAAGAGCTTCGAGCCAATAAAGACTAAGAATATTGACTCAAGAACTAATAGCTCCGTTGTAGAATTCAGACCTAACCATTAAGTAAGAAGCGATGGGAACGATGGAACCTGTGAATTCAAAAGATTTTAGTGAAAATGAATTCGAATGATTCATTGATCGGGATGGCGGAACCGGCCAGAGACCAATTCATCTATTCGGAAAAGTTATGAACTAATGATAGAACTGAAATAGAAATTGAAAGAGTAAATATTCGCCCGCGAAAACTTTATTTTCTTGGATTGCTAAAATTGGGTCAATCCAATACGATAACGAGTAAAACAAAAGAAAGATTTGTTTTAACATTCTAAAATAGATAAAAAAAAAAATAGTTATTTAATATATTTAGATTAGATTTAGTTATCTATACAAACAAGATATACAAATTAATAATAGATTTGATCTAGATTAAATGAAATCCATGATTCAGTATATTACTTATTAAATACATGTATATCTTAATTCAAATTCTATTCTATCTGAATTGAATTCAAAATCTTTAATTTGAATTGATTTTATTCGCGAGGAGCTGGATGAGAAGAAACTCTCACGTCCGGTTCTGTAGTAGAGATGGAATTCAAAACAAACCATCAACT
C_timotensis_3936         CAGGCCTCCCTCTGCTTGGTTCCAGTCGTGGGCATGAGTGAGGGTCGATGCTTGATGGCTTTGATGCCATCGGTGGGAATGTATTTAAGCATCGGCCTTCCCTCATGCCCACGATGGTCTACAGTCTTGGGTATGAGTCAGTGACGATGCTTGCTTGTTTAGATGCTTGCGTTGGAACTTGCTT------------------------------------------------------------------------------------GTTTAGATGCTTGCGTTGGAACTTGCTT------------------------------------------------------------------------------------GTTTAGATGCTTGCGTTGGAACTTGCTT------------------------------------------------------------------------------------GTTTAGATGCTTGCGTTGAAACTTGCTT------------------------------------------------------------------------------------GTTTAGATGCTTGCGTTGAAACTTGCTT------------------------------------------------------------------------------------GTTTAGATGCTTGCGTTGAAACTTGCTTG--------------------------------TCAACCTAGTAGGGAAGTGTCCCTGCGCCCAACGACATTTTTTGTCGGGATCGTGGCAAGTCTACGATCCAGGGGGTGATGTTGAGAGCCGGAAGGCAAGGGGGTGCAAACACCAGTCGGCCTTTGTCCCGATTGCTGAGTGTTATGTGCTTGATGTCCAAGGCTTGATGCTGATCTTCCAAGTGGGGCTTGTCCCTGCACCAATGGCTTTTGCCAGGATCATGGCGTTTGCTATGATCGAAAAAATGAGGGGGTGATGTTGAGAGCCGGAAGGCAAGGGGGTGCAAACACCAGTCGGCCTTTGTCCCGATTGCTGAGTGTTATGTGCTTGACGTCCAAGGCTTGATGTTGACCCTCCAAGTGGGG-CTTTTTTGTTCCTGCGGTAACGACTTTGTTGGGATCATTGTGATCAAGTTTGGTTGGTTTCGTATTGTGGTGGGTTTTTTTGAAGCTTCTATCGTTGTTTTACGCATCGTGCGGTGCATCTTGGGGGCTGTTTTGGCTTTTGGTTGCTTGCTTGGGCTTTATGCTAGGCGGGTGGCTAATTCGAATCCTGCATAGCAGAATGACCCGTGAACTAGTACCAATAATAGGGCTTGGTGGGGATCGAAGCTTTTGTTTTGACCCTCGTGAAGCCTCGCTGACATGTGTTCATGGGCCTCTTTGAGGCATCATGGACATAAAGTTGGCACAACAACAACCCCCGGCACGACACGTGCCAAGGAACACTAAACTTAAGAGCGCCCGTGCCATGATGCCCCGTTTCTGGTGTGCTCGTTGTGCGTGGCTTCTTTGTAATCTAAAACGACTCTCGGCAACGGATATCTCGGCTCACGCATCGATGAAGAACGTAGCAAAATGCGATACTTGGTGTGAATTGCAGAATCCCGTGAACCATCGAGTTTTTGAACGCAAGTTGCGCCCGAAGCCATCTGGTTGAGGGCACGTCTGCCTGGGCGTCACGCATCACGTCGCCCCCACCAAGCATCCCTTCTTGGGACGCTTTGGACGGGGGCGGAGATTGGTCTCCCGTGCATGTGGCGCGGTTGGCCTAAATAGGAGCCTCCTCAAGAGGGACGCACGGCTAGTGGTGGTTGAT----AAGACAGTCGTCTCGTGTCGTGTGTTATGATCCTTGAGGAAGGAACTCTTAAGATACCCCATCGCATCGTCTTTTGATGATGATTCGATCGCCATAGTATAAACAAATAACTATAGAAGTAATAACCAACTCATCACTTCGTATTATCTGGATCCAAAGAACCAGTCAAGATATGATATATTGTTCATATTGTTGTAGCAACTGAAATCTTTTTTTATTAAAAAATCTGCTTCTAAGTTGTCAATCGAAATAAAAAAGAAAGGGTATGGATAAATGGAAGGATGAGAGAAAGAAAGAAAAAGAATATTGATGATATAGAATTCCAATATGTAAGGTCTATGAGTCATCTCAGAAAAAATCTGCGTAATAAAGCATCAATACGGATTCATCATTAAATGGATCTGCTCATCGAACAAAAAATAAAGAGCTTCGAGCCAATAAAGACTAAGAATATTGACTCAAGAACTAATAGCTCCGTTGTAGAATTCAGACCTAACCATTAAGTAAGAAGCGATGGGAACGATGGAACCTGTGAATTCAAAAGATTTTAGTGAAAATGAATTCGAATGATTCATTGATCGGGATGGCGGAACCGGCCAGAGACCAATTCATCTATTCGGAAAAGTTATGAACTAATGATAGAACTGAAATAGAAATTGAAAGAGTAAATATTCGCCCGCGAAAACTTTATTTTCTTGGATTGCTAAAATTGGGTCAATCCAATACGATAACGAGTAAAACAAAAGAAAGATTTGTTTTAACATTCTAAAATAGATAT--CAA-AAAGAGTTATTTAATATATTTAGATTAGATTTAGTTATCTATACAAACAAGATATACAAATTAATAATAGATTTGATCTAGATTAAATGAAATCCATGATTCAGTATATTACTTATTAAATACATGTATATCTTAATTCAAATTCTATTCTATCTGAATTGAATTCAAAATCTTTAATTTGAATTGATTTTATTCGCGAGGAGCTGGATGAGAAGAAACTCTCACGTCCGGTTCTGTAGTAGAGATGGAATTCAAAACAAACCATCAACT
E_annemariana_3756        CAGGCCTCCCTCTGCTTGGTTCCGGTCGTGGGCATGAGTGAGGGGCGATGCTTGATGGCTTTGATGCCATCGGTGGGAATGTGTTTAAGCATCGGCCTTCCCTCATGACCACGATGGTCTACAGTCTTGTGTACGAGTTAGTGACGTCGCTTGTTTGTTTTGATGCTTGCGTTGGAACTTGCTTAAGCAACCGACCTGACGAAGTACCCATGAATGTCTCCCATGATGGTCTACAGTCTTGCGTACGAGTTAGTGACGTCGCTTGTTTGTTTTGATGCTTGCGTTCGAACTTGCTTAAGCAACCGACCTGACGAAGTACCCATGAATGTCACCAATGATGGTCTACAGTCTAGCGTACGAGTTAGTGACGTCGCTTGTTTGTTTTGATGCTTGCGTTGGAACTTGCTTAAGCAACCGAACTGACGAAGTACCCATGAATGTCGCCCATGATGGTCTACAGTCTTGGGTATGAGTCAGTGACGATGCTTGTTTGTTTTGATGCTTGCGTTTGAACTTGCTTAAGCAACCGACCTGACGAAGTACCCATGAATGTCGCTCATGATGGTCTACAGTCTTGGGTATGAGTCAGTGACGATGCTTGTTTGTTTTGATGCTTGCGTTGGAACTTGCTTAAGCAACCGACCTGACGAAGTACCCATGAATGTCTCCCATGATGGTCTACAGTCTTGCGTACGAGTTAGTGACGTCGCTTGTTTGTTTTGATGCTTGCGTTGGAACTTGCTTAAGCAACCGACCTGACGAAGTACCCATGAATGT-----------------------------------------------------------GTCTGCGATCCAGGGG-TGATGTTGAGAGCCGGAAGGCAAGGGGGTGCAAACACTAGTTGAACTTTGTCCCGATTGCCGAGTGTTATGTGCTTGATGT-CAAGGCTTGATGCTGATCCTCCAAGTGGGGCTTGTCCCTGCACCAATGGCTTTTGCCAGGATCATGGCGTTTGTTATGATCGAAAAACTGAGGGGGTGATGTTTAGAGCTGGAAGGCAAGGGGGTGCAAACACCAGTCGGCCTTTGTCCCGATTGCTGAGTGTTATGTGCTTGATGTCCAAGGCTTGAAGCTGACCCTCCAAGTGGGGGCTTTTTTGTTCCTGCGGTAACGACTCTGTTGGGATCATTGTGATCAAGTTTGGTTGGTTTCGTATTGTGGTGGGTTTTTTCGAAGCTTCTATCGTTCTTTTACGCATCGTGCGGTGCATCTTGGGGGCTGTTTTGGCTTTTGGTTGCTTGCTTGGGCTTTATGCTAGGCGGGTGGCTAATTCGAATCCTGCATAGCAGAATGACCCGTGAACTAGTACCAACAATAGGGTTTGGCGGGGATCGAAGCTTTTGTTTTGACCCTCGTCAAGCCTCGCTGACATGTGTTCATGGCCCTCTTTGGGGCTTCATGGACATAAAGTTGGCACAACAACAACCCCCGGCACGACACGTGCCAAGGAACACTAAACTTAAGAGCGCCCGTGCCATGATGCCCCGTTTCTGGTGTGCTCGTTGTGCGTGGCTTCTTTGTAATCTAAAACGACTCTCGGCAACGGATATCTCGGCTCACGCATCGATGAAGAACGTAGCAAAATGCGATACTTGGTGTGAATTGCAGAATCCCGTGAACCATCGAGTTTTTGAACGCAAGTTGCGCCCGAAGCCATCTGGTTGAGGGCACGTCTGCCTGGGCGTCACGCATCACGTCGCCCCCACCAAGCATCCCTTCTTGGGACGTGTTGGACGGGGGCGGAGATTGGTCTCCCGTGCATGTGGCGCGGTTGGCCTAAATAGGAGCCTTCTCAAGAGGGACGCACGGCTAGTGGTGGTTGAT----AAGACAGTCGTCTCGTGTCGTGTGTTTTGATCCTTGAGGAAGGAACTCTTAAGATACCCCGTCGCATTGTCTTTTGATGATGATTCGATCGCCATAGTATAAACAAATAACTATAGAAGTAATAACCAACTCATCACTTCGTATTATCTGGATCCAAAGAACCAGTCAAGATATGATATATTGTTCATATTGTTGTAGCAACTGAAATCTTTTTTTATTAAAAAATCTGCTTCTAAGTTGTCAATCGAAATAAAAAAGAAAGGGTATGGATAAATGGAAGGATGAGAGAAAGAAAGAAAAAGAATATTGATGATATAGAATTCCAATATGTAAGGTCTATGAGTCATCTCAGAAAAAATCTGCGTAATAAAGCATCAATACGGATTCATCATTAAATGGATCTGCTCATCGAACAAAAAATAAAGAGCTTCGAGCCAATAAAGACTAAGAATATTGACTCAAGAACTAATAGCTCCGTTGTAGAATTCAGACCTAACCATTAAGTAAGAAGCGATGGGAACGATGGAACCTGTGAATTCAAAAGATTTTAGTGAAAATGAATTCGAATGATTCATTGATCGGGATGGCGGAACCGGCCAGAGACCAATTCATCTATTCGGAAAAGTTATGAACTAATGATAGAACTGAAATAGAAATTGAAAGAGTAAATATTCGCCCGCGAAAACTTTATTTTCTTGGATTGCTAAAATTGGGTCAATCCAATACGATAACGAGTAAAACAAAAGAAAGATTTGTTTGAACATTATAAAATAGATATATAAAAAAATAGTTATTTAATATATTTAGATTAGATTTAGTTATCTATACAAACAAGATATACAAATTAATAATAGATTTGATCTAGATTAAATAAAATCCATGATTCAGTATATTACTTATTAAATACATGTATATCTTAATTCAAATTATATTCTATCTGAATTGAATTCAAAATCTTTAATTTGAATTGATTTTATTCGCGAGGAGCTGGATGAGAAGAAACTCTCACGTCCGGTTCTGTAGTAGAGATGGAATTCAAAACAAACCATCAACT
E_arbelaezii_3583         CAGGCCTCCCTCTGCTTGGTTCCAGTCGTGGGCATGAGTGAGGGGCGATGCTTGATGGCTTTGATGCCATCGGTGGGAATGTGTTTAAGCATCGGCCTTCCCTCATGACCACGATGGTCTACAGTCTTGTGTACGAGTTAGTGACGTCGCTTGTTTGTTTTGATGCTTGCGTTGGAACTTGCTTAAGCAACCGACCTGACGAAGTACCCATGAATGTCACCCATGATGGTCTACAGTCTTGCGTACGAGTTAGTGACGTCGCTTGTTTGTTTTGATGCTTGCGTTGGAACTTGCTTAAGCAACCGACCTGACGAAGTACCCATGAATGTCACCTATGATGGTCTACAGTCTTGCGTACGAGTTAGTGACGTCGCTTGTTTGTTTTGATGCTTGCGTTGGAACTTGCTTAAGCAACCGACCTGACGGAGTACCCATGAATGTCGTTCATGATGGTCTACAGTCTTGGGTATGAGTCAGTGACGATGCTTGTTTGTTTTGATGCTTGCGTTTGAACTTGCTTAAGCAACCGACCAGACGAAGTACACATGAATGTCGCCCATGATGGTCTACAGTCTTGGGTATGAGTCAGTGACGATGCTTGTTTGTTTTGATGCTTGTGTTTGAACTTGCTTAAGCAACCGACCTAACGAAGTACACATGAATGTCGCCCATGATGGTCTACAGTCTTGGGTATGAGTCAGTGACGATGCTTGTTTGTTTTGATGCTTGCGTTTGAACTTGCTTAAGC-----------------------------TCAACCTAGTAGGGACGTGTCCCTGCGCCCAACGAC-TTTT--GTCGGGATCGTGGCAAGTCTGCGATCCAGGGGGTGATGTTGAGAGCCGGAAGGCAAGGGGGTGCAAACACTAGTCTGCCTTTGTCCCGATTGCCGAGTGTTATGTGCTTGATGTCCAAGGCTTGATGCTGATCCTCCAAGTGGGGCTTGTCCCTGCACCAATGGCTTTTGCCAGGATCATGGTGTTTGCTGTGATCGAAAAAATGAGGGGGTGATGTTGAGAGCCGGAAGGCAAGGGGGTGCAAACACCAGTCGGCCTTTGTCCCGATTGCTGAGTGTTATGTGCTTGACGTCCAAGGCTTGAAGCTGACCCTCCAAGTGGGGGCTTTTTTGTTCCTGCGATAACGACTCTGTTGGGATCATTGTGATCAAGTTTGGTTGGTTTCGTATTGTGGTGGGTTTTTTCGAAGCTTCTATCGTTCTTTTACGCATCGTGCGGTGCATCTTGGGGGCTGTTTTGGCTTTTGGTTGCTTGCTTGGGCTTTATGCTAGGCGGGTGGCTAATTCGAATCCTGCATAGCAGAATGACCCGTGAACTAGTACCAACAATAGGGTTTGGCGGGGATCGAAGCTTTGGTTTTGACCCTCGTCAAGCCTCGCTGACATGTGTTCATGGCCCTCTTTGGGGCTTCATGGACATAAAGTTGGCACAACAACAACCCCCGGCACGACACGTGCCAAGGAACACTAAACTTAAGAGCGCCCGTGCCATGATGCCCCGTTTCTGGTGTGCTCGTTGTGCGTGGCTTCTTTGTAATCTAAAACGACTCTCGGCAACGGATATCTCGGCTCACGCATCGATGAAGAACGTAGCAAAATGCGATACTTGGTGTGAATTGCAGAATCCCGTGAACCATCGAGTTTTTGAACGCAAGTTGCGCCCGAAGCCATCTGGTTGAGGGCACGTCTGCCTGGGCGTCACGCATCACGTCGCCCCCACCAAGCATCCCTTCTTGGGACGTGTTGGACGGGGGCGGAGATTGGTCTCCCGTGCATGTGGCGCGGTTGGCCTAAATAGGAGCCTTCTCAAGAGGGACGCACGGCTAGTGGTGGTTGAT----AAGACAGTCGTCTCGTGTTGTGTGTTTTGATCCTTGAGGAAGGAACTCTTAAGATACCCCGTCGCATTGTCTTTTGATGATGATTCGATCGCCATAGTATAAACAAATAACTATAGAAGTAATAACCAACTCATCACTTCGTATTATCTGGATCCAAAGAACCAGTCAAGATATGATATATTGTTCATATTGTTGTAGCAACTGAAATCTTTTTTTATTAAAAAATCTGCTTCTAAGTTGTCAATCGAAATAAAAAAGAAAGGGTATGGATAAATGGAAGGATGAGAGAAAGAAAGAAAAAGAATATTGATGATATAGAATTCCAATATGTAAGGTCTATGAGTCATCTCAGAAAAAATCTGCGTAATAAAGCATCAATACGGATTCATCATTAAATGGATCTGCTCATCGAACAAAAAATAAAGAGCTTCGAGCCAATAAAGACTAAGAATATTGACTCAAGAACTAATAGCTCCGTTGTAGAATTCAGACCTAACCATTAAGTAAGAAGCGATGGGAACGATGGAACCTGTGAATTCAAAAGATTTTAGTGAAAATGAATTCGAATGATTCATTGATCGGGATGGCGGAACCGGCCAGAGACCAATTCATCTATTCGGAAAAGTTATGAACTAATGATAGAACTGAAATAGAAATTGAAAGAGTAAATATTCGCCCGCGAAAACTTTATTTTCTTGGATTGCTAAAATTGGGTCAATCCAATACGATAACGAGTAAAACAAAAGAAAGATTTGTTTGAACATTATAAAATAGATATATATATAAATAGTTATTTAATATATTTAGATTAGATTTAGTTATCTATACAAACAAGATATACAAATTAATAATAGATTTGATCTAGATTAAATAAAATCCATGATTCAGTATATTACTTATTAAATACATGTATATCTTAATTCAAATTATATTCTATCTGAATTGAATTCAAAATCTTTAATTTGAATTGATTTTATTCGCGAGGAGCTGGATGAGAAGAAACTCTCACGTCCGGTTCTGTAGTAGAGATGGAATTCAAAACAAACCATCAACT
E_argentea_Fph_3570       CAGGCCTCCCTCTGCTTGGTTCCAGTCGTGGGCATGAGTGAGGGGCGATGCTTGATGGCTTTGATGCCATCGGTGGGAATGTGTTTAAGCATCGGCCTTCCCTCATGACCACGATGGTCTACAGTCTTGTGTACGAGTTAGTGACGTCGCTTGTTTGTTTTGATGCTTGCGTTGGAACTTGCTTAAGCAACCGATCTGACGAAGTACCCATGAATGTCACCCATGATGGTCTACAGTCTTGTGTACGAGTAAGGGGAGTCGCTTGTTTGTTTTGATGCTTGCGTTGGAACTTGCTTAAGCAACCGACCTGACGAAGTACCCATGAATGTCACCTATGATGGTCTACAGTCTTGCGTACGAGTAAGGGGAGTCGCTTGTTTGTTTTGATGCTTGCGTTGGAACTTGCTTAAGCAACCGATCTGACGAAGTACCCATGAATGTCACCCATGATGGTCTACAGTCTTGCGTACGAGTAAGGGGAGTCGCTTGTTTGTTTTGATGCTTGCGTTGGAACTTGCTTAAGCAACCGACCTGACGAAGTACCCGTGAATGTCGCCCATGATGGTCTACAGTCTTGGGTATGAGTCAGTGACGATGCTTGTTTGTTTTGATGCTTGCGTTTGAACTTGCTTAAGCAACCGACCTGACGAAGTACACATGAATGTCGCCCATGATGGTCTACAGTCTTGGGTATGAGTCAGTGACGATGCTTGTTTGTTTTGATGCTTGCGTTTGAACTTGCTTAAGCAACCGACCTGACGAAGTACACATGAATGTTCAACCTAGTAGGGACGTGTCCCTGCGCCCAACGAC-TTTT--GTCGGGATCGTGGCAAGTCTGCGATCCAGGGGGTGATGTTGAGAGCCGGAAGGCAAGGGGGTGCAAACACTAGTCGGCCTTTGTCCCGATTGCCGAGTGTTATGTGCTTGATGTCCAAGGCTTGATGCTGATCCTCCAAGTGGGGCTTGTCCTTGCACCAATGGCTTTTGCCAGGATCATGGCGTTTGTTGTGATCGAAAAAATGAGGGGGTGATGTTGAGGGCTGGAAGGCAAGGGGGTGCAAACACCAGTCGGCCTTTGTCCCGATTGCTGAGTGTTATGTGCTTGACGTCCAAGGCTTGAAGCTGACCCTCCAAGTGGGGGCTTTTTTGTTCCTGCGGTAACGACTCTGTTGGGATCATTGTGATCAAGTATGGTTGGTTTCGTATTGTGGTGGGTTTTTTCGAAGCTTCTATCGTTCTTTTACGCATCGTGCGGTGCATCTTGGGGGCTGTTTTGGCTTTTGGTTGCTTGCTTGGGCTTTATGCTAGGCGGGTGGCTAATTCGAATCCTGCATAGCAGAATGACCCGTGAACTAGTACCAACAATAGGGTTTGGCGGGGATTGAAGCTTTTGTTTTGACCCTCGTCAAGCCTCGCTGACATGTGTTCATGGCCCTCTTTGGGGCTTCATGGACATAAAGTTGGCACAACAACAACCCCCGGCACGACACGTGCCAAGGAACACTAAACTTAAGAGCGCCCGTGCCATGATGCCCCGTTTTCGGTGTGCTCATTGTGCGTGGCTTCTTTGTAATCTAAAACGACTCTCGGCAACGGATATCTCGGCTCACGCATCGATGAAGAACGTAGCAAAATGCGATACTTGGTGTGAATTGCAGAATCCCGTGAACCATCGAGTTTTTGAACGCAAGTTGCGCCCGAAGCCATCTGGTTGAGGGCACGTCTGCCTGGGCGTCACGCATCACGTCGCCCCCACCAAGCATCCCTTCTTGGGACGTGTTGGACGGGGGCGGAGATTGGTCTCCCGTGCATGTGGCGCGGTTGGCCTAAATAGGAGCCTTCTCAAGAGGGACGCACGGCTAGTGGTGGTTGAT----AAGACAGTCGTCTCGTGTCGTGTGTTTTGATCCTTGAGGAAGGAACTCTTAAGATACCCCGTCGCATTGTCTTTTGATGATGATTCGATCGCCATAGTATAAACAAATAACTATAGAAGTAATAACCAACTCATCACTTCGTATTATCTGGATCCAAAGAACCAGTCAAGATATGATATATTGTTCATATTGTTGTAGCAACTGAAATCTTTTTTTATTAAAAAATCTGCTTCTAAGTTGTCAATCGAAATAAAAAAGAAAGGGTATGGATAAATGGAAGGATGAGAGAAAGAAAGAAAAAGAATATTGATGATATAGAATTCCAATATGTAAGGTCTATGAGTCATCTCAGAAAAAATCTGCGTAATAAAGCATCAATACGGATTCATCATTAAATGGATCTGCTCATCGAACAAAAAAGAAAGAGCTTCGAGCCAATAAAGACTAAGAATATTGACTCAAGAACTAATAGCTCCGTTGTAGAATTCAGACCTAACCATTAAGTAAGAAGCGATGGGAACGATGGAACCTGTGAATTCAAAAGATTTTAGTGAAAATGAATTCGAATGATTCATTGATCGGGATGGCGGAACCGGCCAGAGACCAATTCATCTATTCGGAAAAGTTATGAACTAATGATAGAACTGAAATAGAAATTGAAAGAGTAAATATTCGCCCGCGAAAACTTTATTTTCTTGGATTGCTAAAATTGGGTCAATCCAATACGATAACGAGTAAAACAAAAGAAAGATTTGTTTGAACATTCTAAAATAGATATATATAAAAATAGTTATTTAATATATTTAGATTAGATTTAGTTATCTATACAAACAAGATATACAAATTAATAATAGATTTGATCTAGATTAAATAAAATCCATGATTCAGTATATTACTTATTAAATACATGTATATCTTAATTCAAATTATATTCTATCTGAATTGAATTCAAAATCTTTAATTTGAATTGATTTGATTCGCGAGGAGCTGGATGAGAAGAAACTCTCACGTCCGGTTCTGTAGTAGAGATGGAATTCAAAACAAACCATCAACT
E_ariana_3820             CAGGCCTCCCTCTGCTTGGTTCCAGTCGTGGGCATGAGTGAGGGGCGATGCTTGATGGCTTTGATGCCATCGGTGGGAATGTGTTTAAGCATCGGCCTTCCCTCATGACCACGATGGTCTACAGTCTTGTGTACGAGTTAGTGACGTCGCTTGTTTGTTTTGATGCTTGCGTTGGAACTTGCTTAAGCAACCGACCTGACGAAGTACCCATGAATGTCACCCATGATGGTCTACAGTCTTGCGTACGAGTTAGTGACGTCGCTTGTTTGTTTTGATGCTTGCGTTGGAACTTGCTTAAGCAACCGACCTGACGAAGTACCCATGAATGTCACCAATGATGGTCTACAGTCTTGCGTACGAGTTAGTGACGTCGCTTGTTTGTTTTGATGCTTGCGTTGGAACTTGCTTAAGCAACCGAACTGACGGAGTACCCATGAATGTCGCCCATGATGGTCTACAGTCTTGGGTATGAGTCAGTGACGATGCTTGTTTGTTTTGATGCTTGCGTTTGAACTTGCTTAAGCAACCGACCTGACGAAGTACACATGAATGTCGCCCATGATGGTTTACAGTCTTGGGTATGAGTCAGTGACGATGCTTGTTTGTTTTGATGCTTGTGTTTGAACTTGCTTAAGCAACTGACCTGACGAAGTACACATGAATGTCACCCATGATGGTCTACAGTCTTGCGTACGAGTTAGTGACGTCGCTTGTTTGTTTTGATGCTTGCGTTGGAACTTGCTTAAGCAACCGACCTGACGAAGTACCCATGAATGTTCAACCTAGTAGGGACGTGTCCCTGCGCCAAACGAC-TTTT--GTCGGGATCGTGGCAAGTCTGCGATCCAGGGGGTGATGTTGAGAGCCGGAAGGCAAGGGGGTGCAAACACTAGTTGAACTTTGTCCCGATTGCCGAGTGTTATGTGCTTGATGTCCAAGGCTTGATGCTGATCCTCCAAGTGGGGCTTGTCCCTGCACCAATGGCTTTTGCCAGGATCATGGTGTTTGTTATGATCGAAAAACTGAGGGGGTGATGTTTAGAGCTGGAAGGCAAGGGGGTGCAAACACCAGTCGGCCTTTGTCCCGATTGCTGAGTGTTATGTGCTTGATGTCCAAGGCTTGAAGCTGACCCCCCAAGTGGGGGCTTTTTTGTTCCTGCGGTAACGACTCTGTTGGGATCATTGTGATCAAGTTTGGTTGGTTTCGTATTGTGGTGGGTTTTTTCGAAGCTTCTATCGTTCTTTTACGCATCGTGCGGTGCATCTTGGGGGCTGTTTTGGCTTTTGGTTGCTTGCTTGGGCTTTATGCTAGGCGGGTGGCTAATTCGAATCCTGCATAGCAGAATGACCCGTGAACTAGTACCAACAATAGGGTTTGGCGGGGATCGAAGCTTTTGTTTTGACCCTCGTCAAGCCTCGCTGACATGTGTTCATGGCCCTCTTTGGGGCTTCATGGACATAAAGTTGGCACAACAACAACCCCCGGCACGACACGTGCCAAGGAACACTAAACTTAAGAGCGCCCGTGCCATGATGCCCCGTTTCTGGTGTGCTCGTTGTGCGTGGCTTCTTTGTAATCTAAAACGACTCTCGGCAACGGATATCTCGGCTCACGCATCGATGAAGAACGTAGCAAAATGCGATACTTGGTGTGAATTGCAGAATCCCGTGAACCATCGAGTTTTTGAACGCAAGTTGCGCCCGAAGCCATCTGGTTGAGGGCACGTCTGCCTGGGCGTCACGCATCACGTCGCCCCCACCAAGCATCCCTTCTTGGGACGTGTTGGACGGGGGCGGAGATTGGTCTCCCGTGCATGTGGCGCGGTTGGCCTAAATAGGAGCCTTCTCAAGAGGGACGCACGGCTAGTGGTGGTTGAT----AAGACAGTCGTCTCGTGTCGTGTGTTTTGATCCTTGAGGAAGGAACTCTTAAGATACCCTGTCGCATTGTCTTTTGATGATGATTCGATCGCCATAGTATAAACAAATAACTATAGAAGTAATAACCAACTCATCACTTCGTATTATCTGGATCCAAAGAACCAGTCAAGATATGATATATTGTTCATATTGTTGTAGCAACTGAAATCTTTTTTTATTAAAAAATCTGCTTCTAAGTTGTCAATCGAAATAAAAAAGAAAGGGTATGGATAAATGGAAGGATGAGAGAAAGAAAGAAAAAGAATATTGATGATATAGAATTCCAATATGTAAGGTCTATGAGTCATCTCAGAAAAAATCTGCGTAATAAAGCATCAATACGGATTCATCATTAAATGGATCTGCTCATCGAACAAAAAATAAAGAGCTTCGAGCCAATAAAGACTAAGAATATTGACTCAAGAACTAATAGCTCCGTTGTAGAATTCAGACCTAACCATTAAGTAAGAAGCGATGGGAACGATGGAACCTGTGAATTCAAAAGATTTTAGTGAAAATGAATTCGAATGATTCATTGATCGGGATGGCGGAACCGGCCAGAGACCAATTCATCTATTCGGAAAAGTTATGAACTAATGATAGAACTGAAATAGAAATTGAAAGAGTAAATATTCGCCCGCGAAAACTTTATTTTCTTGGATTGCTAAAATTGGGTCAATCCAATACGATAACGAGTAAAACAAAAGAAAGATTTGTTTGAACATTCTAAAATAGATATATATAAAAATAGTTATTTAATATATTTAGATTAGATTTAGTTATCTATACAAACAAGATATACAAATTAATAATAGATTTGATCTAGATTAAATAAAATCCATGATTCAGTATATTACTTATTAAATACATGTATATCTTAATTCAAATTATATTCTATCTGAATTGAATTCAAAATCTTTAATTTGAATTGATTTTATTCGCGAGGAGCTGGATGAGAAGAAACTCTCACGTCCGGTTCTGTAGTAGAGATGGAATTCAAAACAAACCATCAACT
E_aristeguietana_4081     ---------------------------------------------------------------------------------------------------------------------------------------------------------------------------------------------------------------------------------------------------------------------------------------------------------------------------------------------------------------------------------------------------------------------------------------------------------------------------------------------------------------------------------------------------------------------------------------------------------------------------------------------------------------------------------------------------------------------------------------------------------------------------------------------------------TCAACCTAGTAGGGACGTGTCCCTGCGCCAAACGAC-TCTT--GTCGGGATCGTGGCATGTCTGCGATCGAGGGGGTGATGTTGAGAGCTGGAAGGCAAGGGGGTGCAAACACCAGTCAGCCTTTGTCCTGATTGTTGAGTGTTATGTGCTTGATGTCCAAGGCTTGATGCTGATCCTCCAAGTGGGGCTTGTCCCTGCACCAATGGCTATTGCCAGGATCATGGCGTTTGCTGTGATCGAAAAAATGAGGGGGTGATGTTGAGAGCCGGAAGGCAAGGGGGTGCAAACACCAGTCGGCCTTTGTCCCGATTGCTGAGTGTTATGTGCTTGACGTCCAAGGCTTGATGCTGATCCTCCAAGTGGGG-CTTTTTTGTTCCTGCGGTAACGACTTTGTTGGGATCATTGTGATCAAGTTTGGTTGGTTTCGTATTGTGGTGGGTTTTTTCGAAGCTTCTGTCGTTCTTTTACGCATCGTGCGGTGCATCTTGGGGGCTGTTTTGGCTTTTGGTTGCTTGCTTGGGCTTTATGCTAGGCGGGTGGCTAATTCGAATCCTGCATAGCAGAATGACCCGTGAACTAGTACCAATAATAGGGCTTGGCGGGGATCGAAGCTTATGTTTCGACCCTCGCGAAGCCTCGCTGACATGTGTTCATGGGCCTCTTTGGGGCTTCATGGACATAAAGTTGGCACAACAACAACCCCCGGCACGACACGTGCCAAGGAACACTAAACTTAAGAGCGCCCGTGCCATGATGCCCCGTTTCTGGTGTGCTCGTTGTGCGTGGCTTCTTTGTAATATAAAACGACTCTCGGCAACGGATATCTCGGCTCACGCATCGATGAAGAACGTAGCAAAATGCGATACTTGGTGTGAATTGCAGAATCCCGTGAACCATCGAGTTTTTGAACGCAAGTTGCGCCCGAAGCCATCTGGTTGAGGGCACGTCTGCCTGGGCGTCACGCATCACGTCGCCCCCACCAAGCATCCCTTCTTGGGACGCGTTGGACGGGGGCGGAGATTGGTCTCCCGTGCATGTGGCGCGGTTGGCCTAAATAGGAGCCTCCTCAAGAGGGACGCACGGCTAGTGGTGGTTGAT----AAGACAGTCGTCTCGTGTCGTGTGTTTTGATCCTTGAGGAAGGAACTCTTAAGATACCCCGTCGCATCGTCTTTTGATGATGATTCGATCGCCATAGTATAAACAAATAACTATAGAAGTAATAACCAACTCATCACTTCGTATTATCTGGATCCAAAGAACCAGTCAAGATATGATATATTGTTCATATTGTTGTAGCAACTGAAATCTTTTTTTATTAAAAAATCTGCTTCTAAGTTGTCAATCGAAATAAAAAAGAAAGGGTATGGATAAATGGAAGGATGAGAGAAAGAAAGAAAAAGAATATTGATGATATAGAATTCCAATATGTAAGGTCTATGAGTCATCTCAGAAAAAATCTGCGTAATAAAGCATCAATACGGATTCATCATTAAATGGATCTGCTCATCGAACAAAAAATAAAGAGCTTCGAGCCAATAAAGACTAAGAATATTGACTCAAGAACTAATAGCTCCGTTGTAGAATTCAGACCTAACCATTAAGTAAGAAGCGATGGGAACGATGGAACCTGTGAATTCAAAAGATTTTAGTGAAAATGAATTCGAATGATTCATTGATCGGGATGGCGGAACCGGCCAGAGACCAATTCATCTATTCGGAAAAGTTATGAACTAATGATAGAACTGAAATAGAAATTGAAAGAGTAAATATTCGCCCGCGAAAACTTTATTTTCTTGGATTGCTAAAATTGGGTCAATCCAATACGATAACGAGTAAAACAAAAGAAAGATTTGTTTTAACATTCTAAAATAGATATAAAAAAAAATAGTTATTTAAAATATTTAGATTAGATTTAGTTATCTATACAAACAAGATATACAAATTAATAATAGATTTGATCTAGATTAAATGAAATCCATGATTCAGTATATTACTTATTAAATACATGTATATCTTAATTCAAATTCTATTCTATCTGAATTGAATTCAAAATCTTTAATTTGAATTGATTTTATTCGCGAGGAGCTGGATGAGAAGAAACTCTCACGTCCGGTTCTGTAGTAGAGATGGAAT-CAAAACAAACCATCAACT
E_azucarina_3803          ---------------------------------------------------------------------------------------------------------------------------------------------------------------------------------------------------------------------------------------------------------------------------------------------------------------------------------------------------------------------------------------------------------------------------------------------------------------------------------------------------------------------------------------------------------------------------------------------------------------------------------------------------------------------------------------------------------------------------------------------------------------------------------------------------------TCAACCTAGTAGGGACGTGTCCCTGCGCCAAACGAC-TTTT--GTCGGGATCGTGGCAAGTTTGCGATCCAGGGGGTGATGTTGAGAGCCGGAAGGCAAGGGGGTGCAAACACTAGTTGAACTTTGTCCCGATTGCCGAGTGTTATGTGCTTGATGTCCAAGGCTTGATGCTGATCCTCCAAGTGGGGCTTGTCCCTGCACCAATGGCTTTTGCCAGGATCATGGTGTTTGTTATGATCGAAAAACTGAGGGGGTGATGTTTAGAGCTGGAAGGCAAGGGGGTGCAAACACCAGTCGGCCTTTGTCCCGATTGCTGAGTGTTATGTGCTTGATGTCCAAGGCTTGAAGCTGACCCTCCAAGTGGGGGCTTTTTTGTTCCTGCGGTAACGACTCTGTTGGGATCATTGTGATCAAGTTTGGTTGGTTTCGTATTGTGGTGGGTTTTTTCGAAGCTTCTATCGTTCTTTTACGCATCGTGCGGTGCATCTTGGGGGCTGTTTTGGCTTTTGGTTGCTTGCTTGGGCTTTATGCTAGGCGGGTGGCTAATTCGAATCCTGCATAGCAGAATGACCCGTGAACTAGTACCAACAATAGGGTTTGGCGGGGATCGAAGCTTTTGTTTTGACCCTCGTCAAGCCTCGCTGACATGTGTTCATGGCCCTCTTTGGGGCTTCATGGACATAAAGTTGGCACAACAACAACCCCCGGCACGACACGTGCCAAGGAACACTAAACTTAAGAGCGCCCGTGCCATGATGCCCCGTTTCTGGTGTGCTCGTTGTGCGTGGCTTCTTTGTAATCTAAAACGACTCTCGGCAACGGATATCTCGGCTCACGCATCGATGAAGAACGTAGCAAAATGCGATACTTGGTGTGAATTGCAGAATCCCGTGAACCATCGAGTTTTTGAACGCAAGTTGCGCCCGAAGCCATCTGGTTGAGGGCACGTCTGCCTGGGCGTCACGCATCACGTCGCCCCCACCAAGCATCCCTTCTTGGGACGTGTTGGACGGGGGCGGAGATTGGTCTCCCGTGCATGTGGCGCGGTTGGCCTAAATAGGAGCCTTCTCAAGAGGGACGCACGGCTAGTGGTGGTTGAT----AAGACAGTCGTCTCGTGTCGTGTGTTTTGATCCTTGAGGAAGGAACTCTTAAGATACCCCGTCGCATTGTCTTTTGATGATGATTCGATCGCCATAGTATAAACAAATAACTATAGAAGTAATAACCAACTCATCACTTCGTATTATCTGGATCCAAAGAACCAGTCAAGATATGATATATTGTTCATATTGTTGTAGCAACTGAAATCTTTTTTTATTAAAAAATCTGCTTCTAAGTTGTCAATCGAAATAAAAAAGAAAGGGTATGGATAAATGGAAGGATGAGAGAAAGAAAGAAAAAGAATATTGATGATATAGAATTCCAATATGTAAGGTCTATGAGTCATCTCAGAAAAAATCTGCGTAATAAAGCATCAATACGGATTCATCATTAAATGGATCTGCTCATCGAACAAAAAATAAAGAGCTTCGAGCCAATAAAGACTAAGAATATTGACTCAAGAACTAATAGCTCCGTTGTAGAATTCAGACCTAACCATTAAGTAAGAAGCGATGGGAACGATGGAACCTGTGAATTCAAAAGATTTTAGTGAAAATGAATTCGAATGATTCATTGATCGGGATGGCGGAACCGGCCAGAGACCAATTCATCTATTCGGAAAAGTTATGAACTAATGATAGAACTGAAATAGAAATTGAAAGAGTAAATATTCGCCCGCGAAAACTTTATTTTCTTGGATTGCTAAAATTGGGTCAATCCAATACGATAACGAGTAAAACAAAAGAAAGATTTGTTTGAACATTATAAAATAGATATATATATAAATAGTTATTTAATATATTTAGATTAGATTTAGTTATCTATACAAACAAGATATACAAATTAATAATAGATTTGATCTAGATTAAATAAAATCCATGATTCAGTATATTACTTATTAAATACATGTATATCTTAATTCAAATTATATTCTATCTGAATTGAATTCAAAATCTTTAATTTGAATTGATTTTATTCGCGAGGAGCTGGATGAGAAGAAACTCTCACGTCCGGTTCTGTAGTAGAGATGGAATTCAAAACAAACCATCAACG
E_barclayana_3537         CAGGCCTCCCTCTGCTTGGTTCCAGTCGTGGGCATGAGTGAGGGGCGATGCTTGATGGCTTTGATGCCATCGGTGGGAATGTGTTTAAGCATCGGCCTTCCCTCATGACCACGATGGTCTACAGTCTTGTGTACGAGTTAGGGACGTCGCTTGTTTGTTTTGATGCTTGCGTTGGAACTTGCTTAAGCAACCGACCTGACGAAGTACCCATGAATGTCACCCATGATGGTCTACAGTCTTGTGTACGAGTTAGTGACGTCGCTTGTTTGTTTTGATGCTTGTGTTGGAACTTGCTTAAGCAACCGACCTGACGAAGTACCCATGAATGTCACCTATGATGGTCTACAGTCTTGCGTACGAGTTAGTGACGTCGCTTGTTTGTTTTGATGCTTGCGTTGGAACTTGCTTAAGCAACCGACCTGACGAAGTACCCATGAATGTCGCCCATGATGGTCTACAGTCTTGGGTATGAGTCAGTGACGATGCTTGTTTGTTTTGATGCTTGTGTTTGAACTTGCTTAAGCAACCGACCTGACGAAGTACACATGAATGTCGCCCATGATGGTCTACAGTCTTGGGTATGAGTCAGTGACGATGCTTGTTTGTTTTGATGCTTGCGTTTGAACTTGCTTAAGCAACCGACCTGACGAAGTACCCATGAATGTCACCCATGATGGTCTACAGTCTTGCGTACGAGTTAGTGACGTCGCTTGTTTGTTTTGATGCTTGCGTTGGAACTTGCTTAAGCAACCGACCTGACGAAGTACCCATGAATGTTCAACCTAGTAGGGACGTGTCCCTGCGCCCAACGAC-TTTT--GTCGGGATCGTGGCAAGTCTGCGATCCAGGGGGTGATGTTGAGAGCCGGAAGGCAAGGGGGTGCAAACACTAGTCGGCCTTTGTCCCGATTGTGGAGTGTTATGTGCTTGATGTCCAAGGCTTGATGCTGATCCTCCAAGTGGGGCTTGTCCCTGCACCAATGGCTTTTGCCAGGATCATGGCGTTTGTTGTGATCGAAAAAATGAGGGGGTGATGTTGAGAGCCGGAAGGCAAGGGGGTGCAAACACCAGTCGGCCTTTGTCCCGATTGTTGAGTGTTATGTGCTTGATGTCCAAGGCTTGATGCTGACCCTCCAAGTGGGGGCTTTTTTGTTCCTGCGGTAACGACTCTGTTGGGATCATTGTGATCAAGTTTGGTTGGTTTCGTTTTGTGGTGGGTTTTTTCGAAGCTTCTATCGTTCTTTTACGCATCGTGCGGTGCATCTTGGGGGCTGTTTTGGCTTTTGGTTGCTTGCTTGGGCTTTATGCTAGGCGGGTGGCTAATTCGAATCCTGCATAGCAGAATGACCCGTGAACTAGTACCAACAATAGGGTTTGGCGGGGATCGAAGCATTTGTTTTGACCCTCGTCAAGCCTCGCTGACATGTGTTCATGGCCCTCTTTGGGGCTTTATGGACATAAAGTTGGCACAACAACAACCCCCGGCACGACACGTGCCAAGGAACACTAAACTTAAGAGCGCCCGTGCCATGATGCCCCGTTTTCGGTGTGCTCGTTGTGCGTGGCTTCTTTGTAATCTAAAACGACTCTCGGCAACGGATATCTCGGCTCACGCATCGATGAAGAACGTAGCAAAATGCGATACTTGGTGTGAATTGCAGAATCCCGTGAACCATCGAGTTTTTGAACGCAAGTTGCGCCCGAAGCCATCTGGTTGAGGGCACGTCTGCCTGGGCGTCACGCATCACGTCGCCCCCACCAAGCATCCCTTCTTGGGACGTGTTGGACGGGGGCGGAGATTGGTCTCCCGTGCATGTGGCGCGGTTGGCCTAAATAGGAGCCTTCTCAAGAGGGACGCACGGCTAGTGGTGGTTGAT----AAGACAGTCGTCTCGTGTCGTGTGTTTTGATCCTTGAGGAAAGAACTCTTAAGATACCCCGTCGCATTGTCTTTTGATGATGATTCGATCGCCATAGTATAAACAAATAACTATAGAAGTAATAACCAACTCATCACTTCGTATTATCTGGATCCAAAGAACCAGTCAAGATATGATATATTGTTCATATTGTTGTAGCAACTGAAATCTTTTTTTATTAAAAAATCTGCTTCTAAGTTGTCAATCGAAATAAAAAAGAAAGGGTATGGATAAATGGAAGGATGAGAGAAAGAAAGAAAAAGAATATTGATGATATAGAATTCCAATATGTAAGGTCTATGAGTCATCTCAGAAAAAATCTGCGTAATAAAGCATCAATACGGATTCATCATTAAATGGATCTGCTCATCGAACAAAAAATAAAGAGCTTCGAGCCAATAAAGACTAAGAATATTGACTCAAGAACTAATAGCTCCGTTGTAGAATTCAGACCTAACCATTAAGTAAGAAGCGATGGGAACGATGGAACCTGTGAATTCAAAAGATTTTAGTGAAAATGAATTCGAATGATTCATTGATCGGGATGGCGGAACCGGCCAGAGACCAATTCATCTATTCGGAAAAGTTATGAACTAATGATAGAACTGAAATAGAAATTGAAAGAGTAAATATTCGCCCGCGAAAACTTTATTTTCTTGGATTGCTAAAATTGGGTCAATCCAATACGATAACGAGTAAAACAAAAGAAAGATTTGTTTGAACATTCTAAAATAGATATATAAAAAAATGGTTATTTAATCTATTTAGATTAGATTTAGTTATCTATACAAACAAGATATACAAATTAATAATAGATTTGATCTAGATTAAATAAAATCCATGATTCAGTATATTACTTATTAAATACATGTATATCTTAATTCAAATTATATTCTATCTGAATTGAATTCAAAATCTTTAATTTGAATTGATTTTATTCGCGAGGAGCTGGATGAGAAGAAACTCTCACGTCCGGTTCTGTAGTAGAGATGGAATTCAAAACAAACCATCAACT
E_barclayana_3566         CAGGCCTCCCTCTGCTTGGTTCCAGTCGTGGGCATGAGTGAGGGGCGATGCTTGATGGCTTTGATGCCATCGGTGGGAATGTGTTTAAGCATCGGCCTTCCCTCATGACCACGATGGTCTACAGTCTTGTGTACGAGTTAGTGACGTCGCTTGTTTGTTTTGATGCTTGCGTTGGAACTTGCTTAAGCAACCGACCTGACGAAGTACCCATGAATGTCACCCATGATGGTCTACAGTCTTGTGTACGAGTTAGTGACGTCGCTTGTTTGTTTTGATGCTTGTGTTGGAACTTGCTTAAGCAACCGACCTGACGAAGTACCCATGAATGTCACCTATGATGGTCTACAGTCTTGCGTACGAGTTAGTGACGTCGCTTGTTTGTTTTGATGCTTGCGTTGGAACTTGCTTAAGCAACCGACCTGACGAAGTACCCATGAATGTCGCCCATGATGGTCTACAGTCTTGGGTATGAGTCAGTGACGATGCTTGTTTGTTTTGATGCTTGTGTTTGAACTTGCTTAAGCAACCGACCTGACGAAGTACACATGAATGTCGCCCATGATGGTCTACAGTCTTGGGTATGAGTCAGTGACGATGCTTGTTTGTTTTGATGCTTGCGTTTGAACTTGCTTAAGCAACCGACCTGACGAAGTACCCATGAATGTCACCCATGATGGTCTACAGTCTTGCGTACGAGTTAGTGACGTCGCTTGTTTGTTTTGATGCTTGCGTTGGAACTTGCTTAAGCAACCGACCTGACGAAGTACCCATGAATGT----------------------------------------------------------------------------------TGAGAGGCGGAAGGCAGGGGAGTGCAAACACTAGTCGGCCTTTTCCCCGATTGCGGAGTGTTATGTGCTTGATGTCCAAGGCTTGATGCTGATCCTCCA-GTGGGGCTTGTCCTTGCACCAATGGCTTTTGCCAGGATCATGGCGTTTGTTGTGATCGAAAAAATGAGGGGGTGATGTTGAGGGCTGGAAGGCAAGGGGGTGCAAACACCAGTCGGCCTTTGTCCCGATTGTTGAGTGTTATGTGCTTGACGTCCAAGGCTTGATGCTGACCCTCCAAGTGGGGGCTTTTTTGTTCTTGCGGTAACGACTCTGTTGGGATCATTGTGATCAAGTTTGGTTGGTTTCGTATTGTGGTGGGTTTTTTCGAAGCTTCTATCGTTCTTTTACGCATCGTGCGGTGCATCTTGGGGGCTGTTTTGGCTTTTGGTTGCTTGCTTGGGCTTTATGCTAGGCGGGTGGCTAATTCGAATCCTGCATAGCAGAATGACCCGTGAACTAGTACCAACAATAGGGTTTGGCGGGGATCGAAGCATTTGTTTTGACCCTCGTCAAGCCTCGCTGACATGTGTTCATGGCCCTCTTTGGGGCTTTATGGACATAAAGTTGGCACAACAACAACCCCCGGCACGACACGTGCCAAGGAACACTAAACTTAAGAGCGCCCGTGCCATGATGCCCCGTTTCCGGTGTGCTCGTTGTGCGTGGCTTCTTTGTAATCTAAAACGACTCTCGGCAACGGATATCTCGGCTCACGCATCGATGAAGAACGTAGCAAAATGCGATACTTGGTGTGAATTGCAGAATCCCGTGAACCATCGAGTTTTTGAACGCAAGTTGCGCCCGAAGCCATCTGGTTGAGGGCACGTCTGCCTGGGCGTCACGCATCACGTCGCCCCCACCAAGCATCCCTTCTTGGGACGTGTTGGACGGGGGCGGAGATTGGTCTCCCGTGCATGTGGCGCGGTTGGCCTAAATAGGAGCCTTCTCAAGAGGGACGCACGGCTAGTGGTGGTTGAT----AAGACAGTCGTCTCGTGTCGTGTGTTTTGATCCTTGAGGAAGGAACTCTTAAGATACCCCGTCGCATTGTCTTTTGATGATGATTCGATCGCCATAGTATAAACAAATAACTATAGAAGTAATAACCAACTCATCACTTCGTATTATCTGGATCCAAAGAACCAGTCAAGATATGATATATTGTTCATATTGTTGTAGCAACTGAAATCTTTTTTTATTCAAAAATCTGCTTCTAAGTTGTCAATCGAAATAAAAAAGAAAGGGTATGGATAAATGGAAGGATGAGAGAAAGAAAGAAAAAGAATATTGATGATATAGAATTCCAATATGTAAGGTCTATGAGTCATCTCAGAAAAAATCTGCGTAATAAAGCATCAATACGGATTCATCATTAAATGGATCTGCTCATCGAACAAAAAATAAAGAGCTTCGAGCCAATAAAGACTAAGAATATTGACTCAAGAACTAATAGCTCCGTTGTAGAATTCAGACCTAACCATTAAGTAAGAAGCGATGGGAACGATGGAACCTGTGAATTCAAAAGATTTTAGTGAAAATGAATTCGAATGATTCATTGATCGGGATGGCGGAACCGGCCAGAGACCAATTCATCTATTCGGAAAAGTTATGAACTAATGATAGAACTGAAATAGAAATTGAAAGAGTAAATATTCGCCCGCGAAAACTTTATTTTCTTGGATTGCTAAAATTGGGTCAATCCAATACGATAACGAGTAAAACAAAAGAAAGATTTGTTTGAACATTCTAAAATAGATATATAAAAAAATAGTTATTTAATCTATTTAGATTAGATTTAGTTATCTATACAAACAAGATATACAAATTAATAATAGATTTGATCTAGATTAAATAAAATCCATGATTCAGTATATTACTTATTAAATACATGTATATCTTAATTCAAATTATATTCTATCTGAATTGAATTCAAAATCTTTAATTTGAATTGATTTTATTCGCGAGGAGCTGGATGAGAAGAAACTCTCACGTCCGGTTCTGTAGTAGAGATGGAATTCAAAACAAACCATCAACT
E_boyacensis_3644         CAGGCCTCCCTCTGCTTGGTTCCAGTCGTGGGCATGAGTGAGGGGCGATGCTTGATGGCTTTGATGCCATCGGTGGGAATGTGTTTAAGCATCGGCCTTCCCTCATGACCACGATGGTCTACAGTCTTGTGTACGAGTTAGTGACGTCGCTTGTTTGTTTTGATGCTTGCGTTGGAACTTGCTTAAGCAACCGACCTGACGAAGTACCCATGAATGTCACTCATGATGGTCTACAGTCTTGCGTACGAGTTAGTGACGTCGCTTGTTTGTTTTGATGCTTGCGTTGGAACTTGCTTAAGCAACCGACCTGACGAAGTACCCATGAATGTCACCTATGATGGTCTACAGTCTTGCGTACGAGTTAGTGACGTCGCTTGTTTGTTTTGATGCTTGCGTTGGAACTTGCTTAAGCAACCGACCTGACGGAGTACCCATGAATGTCGTTCATGATGGTCTACAGTCTTGGGTATGAGTCAGTGACGATGCTTGTTTGTTTTGATGCTTGCGTTTGAACTTGCTTAAGCAACCGACCAGACGAAGTACACATGAATGTCGCCCATGATGGTCTACAGTCTTGGGTATGAGTCAGTGACGATGCTTGTTTGTTTTGATGCTTGCGTTTGAACTTGCTTAAGCAACCGACCAGACGAAGTACACATGAATGTCGCCCATGATGGTCTACAGTCTTGGGTATGAGTCAGTGACGATGCTTGTTTGTTTTGATGCTTGCGTTTGAACTTGCTTAAGCAACCGACCTGACGAAGTACCCAAGAATGTTCAACCTAGTAGGGACGTGTCCCTGCGCCCAACGAC-TTTT--GTCGGGATCGTGGCAAGTCTGCGATCCAGGGGGTGATGTTGAGAGCCGGAAGGCAAGGGGGTGCAAACACTAGTCTGCCTTTGTCCCGATTGCCGAGTGTTATGTGCTTGATGTCCAAGGCTTGATGCTGATCCTCCAAGTGGGGCTTGTCCCTGCACCAATGGCTTTTGCCAGGATCATGGCGTTTGTTATGATCGAAAAACTGAGGGGGTGATGTTTAGAGCTGGAAGGCAAGGGGGTGCAAACACCAGTCGGCCTTTGTCCCGATTGCTGAGTGTTTTGTGCTTGATGTCCAAGGCTTGAAGCTGACCCTCCAAGTGGGGGCTTTTTTGTTCCTGCGATAACGACTCTGTTGGGATCATTGTGATCAAGTTTGGTTGGTTTCGTATTGTGGTGGGTTTTTTCGAAGCTTCTATCGTTCTTTTACGCATCGTGCGGTGCATCTTGGGGGCTGTTTTGGCTTTTGGTTGCTTGCTTGGGCTTTATGCTAGGCGGGTGGCTAATTCGAATCCTGCATAGCAGAATGACCCGTGAACTAGTACCAACAATAGGGTTTGGCGGGGATCGAAGCTTTTGTTTTGACCCTCGTCAAGCCTCGCTGACATGTGTTCATGGCCCTCTTTGGGGCTTCATGGACATAAAGTTGGCACAACAACAACCCCCGGCACGACACGTGCCAAGGAACACTAAACTTAAGAGCGCTCGTGCCATGATGCCCCGTTTTCGGTGTGCTCGTTGTGCGTGGCTTCTTTGTAATCTAAAACGACTCTCGGCAACGGATATCTCGGCTCACGCATCGATGAAGAACGTAGCAAAATGCGATACTTGGTGTGAATTGCAGAATCCCGTGAACCATCGAGTTTTTGAACGCAAGTTGCGCCCGAAGCCATCTGGTTGAGGGCACGTCTGCCTGGGCGTCACGCATCACGTCGCCCCCACCAAGCATCCCTTCTTGGGACGTGTTGGACGGGGGCGGAGATTGGTCTCCCGTGCATGTGGCGCGGTTGGCCTAAATAGGAGCCTTCTCAAGAGGGACGCACGGCTAGTGGTGGTTGAT----AAGACAGTCGTCTCGTGTCGTGTGTTTTGATCCTTGAGGAAGGAACTCTTAAGATACCCCGTCGCATTGTCTTTTGATGATGATTCGATCGCCATAGTATAAACAAATAACTATAGAAGTAATAACCAACTCATCACTTCGTATTATCTGGATCCAAAGAACCAGTCAAGATATGATATATTGTTCATATTGTTGTAGCAACTGAAATCTTTTTTTATTAAAAAATCTGCTTCTAAGTTGTCAATCGAAATAAAAAAGAAAGGGTATGGATAAATGGAAGGATGAGAGAAAGAAAGAAAAAGAATATTGATGATATAGAATTCCAATATGTAAGGTCTATGAGTCATCTCAGAAAAAATCTGCGTAATAAAGCATCAATACGGATTCATCATTAAATGGATCTGCTCATCGAACAAAAAATAAAGAGCTTCGAGCCAATAAAGACTAAGAATATTGACTCAAGAACTAATAGCTCCGTTGTAGAATTCAGACCTAACCATTAAGTAAGAAGCGATGGGAACGATGGAACCTGTGAATTCAAAAGATTTTAGTGAAAATGAATTCGAATGATTCATTGATCGGGATGGCGGAACCGGCCAGAGACCAATTCATCTATTCGGAAAAGTTATGAACTAATGATAGAACTGAAATAGAAATTGAAAGAGTAAATATTCGCCCGCGAAAACTTTATTTTCTTGGATTGCTAAAATTGGGTCAATCCAATACGATAACGAGTAAAACAAAAGAAAGATTTGTTTGAACATTCTAAAATAGATATATCTATAAATAGTTATTTAATATATTTAGATTAGATTTAGTTATCTATACAAACAAGATATACAAATTAATAATAGATTTGATCTAGATTAAATAAAATCCATGATTCAGTATATTACTTATTAAATACATGTATATCTTAATTCAAATTATATTCTATCTGAATTGAATTCAAAATCTTTAATTTGAATTGATTTGATTCGCGAGGAGCTGGATGAGAAGAAACTCTCACGTCCGGTTCTGTAGTAGAGATGGAATTCAAAACAAACCATCAACT
E_boyacensis_3650         CAGGCCTCCCTCTGCTTGGTTCCAGTCGTGGGGATGAGTGAGGGGCGATGCTTGATGGCTTTGATGCCATCGGTGGGAATGTGTTTAAGCATCGGCCTTCCCTCATGACCACGATGGTCTACAGTCTTGTGTACGAGTTAGTGACGTCGCTTGTTTGTTTTGATGCTTGCGTTGGAACTTGCTTAAGCAACCGATCTGACGAAGTACCCATGAATGTCACCCATGATGGTCTACAGTCTTGCGTACGAGTTATTGACGTCGCTTGTTTGTTTTGATGCTTGCGTTGGAACTTGCTTAAGCAACCGACCTGACGAAGTACCCATGAATGTCACCAATGATGGTCTACAGTCTTGCGTACGAGTTAGTGACGTCGCTTGTTTGTTTTGATGCTTGCGTTGGAACTTGCTTAAGCAACCGAACTGACGAAGTACCTATGAATGTCGCCCATGATGGTCTACAGTCTTGGGTATGAGTCAGTGACGATGCTTGTTTGTTTTGATGCTTGTGTTTGAACTTGCTTAAGCAACCGACCTGACGAAGTACACATGAATGTCGCCCATGATGGTCTACAGTCTTGGGTATGAGTCAGTGACGATGCTTGTTTGTTTTGATGCTTGCCTTGGAACTTGCTTAAGCAACTGATCTGACGAAGTACCCATGAATGTCGCCCATGATGGTCTACAGTCTTGCGTACGAGTTAGTGACGTCGCTTGTTTGTTTTGATGCTTGCGTTGGAACTTGCTTAAGCAACCGACCTGACGAAGTACCCATGAATGTTCAACCTAGTAGGGACGTGTCCCTGCGCCCAACGAC-TTTT--GTCGGGATCGTGGCAAGTCTGCGATCCAGGGGGTGATGTTTAGAGCTGGAAGGCAAGGGGGGGCAAACGCCAGTCGGCCTTTGTCCCGATTCATGAGTGTTATGTGCTTGATGTCCAAGGCTTGAATCTGACCCTCCAAGTGGGGCTTGTCCCTGCACCAATGGCTTTTGCCAGGATCATGGCGTTTGTTATGATCGAAAAACTGAGGGGGTGATGTTTAGAGCTGGAAGGCAAGGGGGTGCAAACACCAGTCGGCCTTTGTCCCGATTGCTGAGTGTTTTGTGCTTGATGTCCAAGGCTTGAAGCTGACCCTCCAAGTGGGGGCTTTTTTGTTCGTGCGGTAACGCCTCTGTTGGGATCATTGTGATCAAGTTTGGTTGGTTTCGTATTGTGGTGGGTTTTTTCGAAGCTTCTATCGTTCTTTTACGCATCGTGCGGTGCATCTTGGGGGCTGTTTTGGCTTTTGGTTGCTTGCTTGGGCTTTATGCTAGGCGGGTGGCTAATTCGAATCCTGCATAGCAGAATGACCCGTGAACTAGTACCAACAATAGGGTTTGGCGGGGATCGAAGCTTTTGTTTTGACCCTCGTCAAGCCTCGCTGACATGTGTTCATGGCCCTCTTTGGGGCTTCATGGACATAAAGTTGGCACAACAACAACCCCCGGCACGACACGTGCCAAGGAACACTAAACTTAAGAGCGCTCGTGCCATGATGCCCCGTTTTCGGTGTGCTCGTTGTGCGTGGCTTCTTTGTAATCTAAAACGACTCTCGGCAACGGATATCTCGGCTCACGCATCGATGAAGAACGTAGCAAAATGCGATACTTGGTGTGAATTGCAGAATCCCGTGAACCATCGAGTTTTTGAACGCAAGTTGCGCCCGAAGCCATCTGGTTGAGGGCACGTCTGCCTGGGCGTCACGCATCACGTCGCCCCCACCAAGCATCCCTTCTTGGGACGTGTTGGACGGGGGCGGAGATTGGTCTCCCGTGCATGTGGCGCGGTTGGCCTAAATAGGAGCCTTCTCAAGAGGGACGCACGGCTAGTGGTGGTTGAT----AAGACAGTCGTCTCGTGTCGTGTGTTTTGATCCTTGAGGAAGGAACTCTTAAGATACCCCGTCGCATTGTCTTTTGATGATGATTCGATCGCCATAGTATAAACAAATAACTATAGAAGTAATAACCAACTCATCACTTCGTATTATCTGGATCCAAAGAACCAGTCAAGATATGATATATTGTTCATATTGTTGTAGCAACTGAAATCTTTTTTTATTAAAAAATCTGCTTCTAAGTTGTCAATCGAAATAAAAAAGAAAGGGTATGGATAAATGGAAGGATGAGAGAAAGAAAGAAAAAGAATATTGATGATATAGAATTCCAATATGTAAGGTCTATGAGTCATCTCAGAAAAAATCTGCGTAATAAAGCATCAATACGGATTCATCATTAAATGGATCTGCTCATCGAACAAAAAATAAAGAGCTTCGAGCCAATAAAGACTAAGAATATTGACTCAAGAACTAATAGCTCCGTTGTAGAATTCAGACCTAACCATTAAGTAAGAAGCGATGGGAACGATGGAACCTGTGAATTCAAAAGATTTTAGTGAAAATGAATTCGAATGATTCATTGATCGGGATGGCGGAACCGGCCAGAGACCAATTCATCTATTCGGAAAAGTTATGAACTAATGATAGAACTGAAATAGAAATTGAAAGAGTAAATATTCGCCCGCGAAAACTTTATTTTCTTGGATTGCTAAAATTGGGTCAATCCAATACGATAACGAGTAAAACAAAAGAAAGATTTGTTTGAACATTCTAAAATAGATATATCTATAAATAGTTATTTAATATATTTAGATTAGATTTAGTTATCTATACAAACAAGATATACAAATTAATAATAGATTTGATCTAGATTAAATAAAATCCATGATTCAGTATATTACTTATTAAATACATGTATATCTTAATTCAAATTATATTCTATCTGAATTGAATTCAAAATCTTTAATTTGAATTGATTTGATTCGCGAGGAGCTGGATGAGAAGAAACTCTCACGTCCGGTTCTGTAGTAGAGATGGAATTCAAAACAAACCATCAACT
E_boyacensis_3657         CAGGCCTCCCTCTGCTTGGTTCCAGTCGTGGGCATGAGTGAGGGGCGATGCTTGATGGCTTTGATGCCATCGGTGGGAATGTGTTTAAGCATCGGCCTTCCCTCATGACCACGATGGTCTACAGTCTTGTGTACGAGTTAGTGACGTCGCTTGTTTGTTTTGATGCTTGCGTTGGAACTTGCTTAAGCAACCGATCTGACGAAGTACCCATGAATGTCACCCATGATGGTCTACAGTCTTGCGTACGAGTTAGTGACGTCGCTTGTTTGTTTTGATGCTTGCGTTGGAACTTGCTTAAGCAACCGACCTGACGAAGTACCCATGAATGTCACCAATGATGGTCTACAGTCTTGCGTACGAGTTAGTGACGTCGCTTGTTTGTTTTGATGCTTGCGTTGGAACTTGCTTAAGCAACCGAACTGACGAAGTACCTATGAATGTCGCCCATGATGGTCTACAGTCTTGGGTATGAGTCAGTGACGATGCTTGTTTGTTTTGATGCTTGTGTTTGAACTTGCTTAAGCAACCGACCTGACGAAGTACACATGAATGTCGCCCATGATGGTCTACAGTCTTGGGTATGAGTCAGTGACGATGCTTGTTTGTTTTGATGCTTGCGTTGGAACTTGCTTAAGCAACCGATCTGACGAAGTACCCATGAATGTCGCCCATGATGGTCTACAGTCTTGCGTATGAGTCAGTGACGTCGCTTGTTTGTTTTGATGCTTGCGTTGGAACTTGCTTAAGCAACCGACCTGACGAAGTACCCATGAATGT----------------------------------------------------------------------AGGGGGTGATGTTTAGAGCTGGAAGGCAAGGGGGTGCAAACACCAGTCGGCCTTTGTCCCGATTGCTGAGTGTTATGTGCTTGATGTCCAAGGCTTGAAGCTGACCCTCCAAGTGGGGCTTGTCCCTGCACCAATGGCTTTTGCCAGGATCATGGCGTTTGTTATGATCGAAAAACTGAGGGGGTGATGTTTAGAGCTGGAAGGCAAGGGGGTGCAAACACCAGTCGGCCTTTGTCCCGATTGCTGAGTGTTTTGTGCTTGATGTCCAAGGCTTGAAGCTGACCCTCCAAGTGGGGGCTTTTTTGTTCCTGCGGTAACGACTCTGTTGGGATCATTGTGATCAAGTTTGGTTGGTTTCGTATTGTGGTGGGTTTTTTCGAAGCTTCTATCGTTCTTTTACGCATCGTGCGGTGCATCTTGGGGGCTGTTTTGGCTTTTGGTTGCTTGCTTGGGCTTTATGCTAGGCGGGTGGCTAATTCGAATCCTGCATAGCAGAATGACCCGTGAACTAGTACCAACAATAGGGTTTGGCGGGGATCGAAGCTTTTGTTTTGACCCTCGTCAAGCCTCGCTGACATGTGTTCATGGCCCTCTTTGGGGCTTCATGGACATAAAGTTGGCACAACAACAACCCCCGGCACGACACGTGCCAAGGAACACTAAACTTAAGAGCGCTCGTGCCATGATGCCCCGTTTTCGGTGTGCTCGTTGTGCGTGGCTTCTTTGTAATCTAAAACGACTCTCGGCAACGGATATCTCGGCTCACGCATCGATGAAGAACGTAGCAAAATGCGATACTTGGTGTGAATTGCAGAATCCCGTGAACCATCGAGTTTTTGAACGCAAGTTGCGCCCGAAGCCATCTGGTTGAGGGCACGTCTGCCTGGGCGTCACGCATCACGTCGCCCCCACCAAGCATCCCTTTTTGGGACGTGTTGGACGGGGGCGGAGATTGGTCTCCCGTGCATGTGGCGCGGTTGGCCTAAATAGGAGCCTTCTCAAGAGGGACGCACGGCTAGTGGTGGTTGAT----AAGACAGTCGTCTCGTGTCGTGTGTTTTGATCCTTGAGGAAGGAACTCTTAAGATACCCCGTCGCATTGTCTTTTGATGATGATTCGATCGCCATAGTATAAACAAATAACTATAGAAGTAATAACCAACTCATCACTTCGTATTATCTGGATCCAAAGAACCAGTCAAGATATGATATATTGTTCATATTGTTGTAGCAACTGAAATCTTTTTTTATTAAAAAATCTGCTTCTAAGTTGTCAATCGAAATAAAAAAGAAAGGGTATGGATAAATGGAAGGATGAGAGAAAGAAAGAAAAAGAATATTGATGATATAGAATTCCAATATGTAAGGTCTATGAGTCATCTCAGAAAAAATCTGCGTAATAAAGCATCAATACGGATTCATCATTAAATGGATCTGCTCATCGAACAAAAAATAAAGAGCTTCGAGCCAATAAAGACTAAGAATATTGACTCAAGAACTAATAGCTCCGTTGTAGAATTCAGACCTAACCATTAAGTAAGAAGCGATGGGAACGATGGAACCTGTGAATTCAAAAGATTTTAGTGAAAATGAATTCGAATGATTCATTGATCGGGATGGCGGAACCGGCCAGAGACCAATTCATCTATTCGGAAAAGTTATGAACTAATGATAGAACTGAAATAGAAATTGAAAGAGTAAATATTCGCCCGCGAAAACTTTATTTTCTTGGATTGCTAAAATTGGGTCAATCCAATACGATAACGAGTAAAACAAAAGAAAGATTTGTTTGAACATTCTAAAATAGATATATCTATAAATAGTTATTTAATATATTTAGATTAGATTTAGTTATCTATACAAACAAGATATACAAATTAATAATAGATTTGATCTAGATTAAATAAAATCCATGATTCAGTATATTACTTATTAAATACATGTATATCTTAATTCAAATTATATTCTATCTGAATTGAATTCAAAATCTTTAATTTGAATTGATTTGATTCGCGAGGAGCTGGATGAGAAGAAACTCTCACGTCCGGTTCTGTAGTAGAGATGGAATTCAAAACAAACCATCAACT
E_brachyaxiantha_3663     CAGGCCTCCCTCTGCTTGGTTCCCGTCGTGGGCATGAATGAGGGGCGATGCTTGATGGCTTTGATGCCATCGGTGGGAATGTGTTTAATCATCGGCCTTCCCTCATGACCACGATGGTCTACAGTCTTGTGTACGAGTTAGTGACGTCTCTTGTTTGTTTTGATGCTTGCGTTGGAACTTGCTTAAGCAACCGACCTGACGAAGTACCCATGAATGTCTCCCATGATGGTCTACAGTCTTGCGTACGAGTTATTGACGTCGCTTGTTTGTTTTGATGCTTGCGTTGGAACTTGCTTAAGCAACCGACCTGACGAAGTACCCATGAATGTCACCAATGATGGTCTACAGTCTAGCGTACGAGTTAGTGACGTCGCTTGTTTGTTTTGATGCTTGCATTGGAACTTGCTTAAGCAACCGAACTGACGAAGTACCCATGAATGTCGCCCATGATGGTCTACAGTCTTGGGTATGAGTCAGTGACGATGCTTGTTTGTTTTGATGCTTGCGTTGGAACTTGCTTAAGCAACCGACCTGACGAAGTACCCATGAATGTCGCCCATGATGGTCTACAGTCTTGGGTATGAGTCAGTGACGATGCTTGTTTGTTTTGATGCTTGTGTTGGAACTTGCTTAAGCAACCGACCTGACGAAGTACCCATGAATGTCTCCCATGATGGTCTACAGTCTTGCGTACGAGTTAGTGACGTCGCTTGTTTGTTTTGATGCTTGCGTTGGAACTTGCTTAAGCAACCGACCTGACGAAGTACCCATGAATGTTCAACCTAGTAGGGACGTGTCCCTGCGCCCAACGAC-TTTT--GTCGGGATCGTGGCAAGTCTGCGATCCAGGGGGTGATGTTGAGAGCCGGAAGGCAAGGGGGTGCAAACACTAGTTGAACTTTGTCCCGATTGCCGAGTGTTATGTGCTTGATGTCCAAGGCTTGATGCTGATCCTCCAAGTGGGGCTTGTCCCTGCACCAATGGCTTTTGCCAGGATCATGGCGTTTGTTATGATCGAAAAACTGAGGGGGTGATGTTTAGAGCTGGAAGGCAAGGGGGTGCAAACACCAGTCGGCCTTTGTCCCGATTGCTGAGTGTTATGTGCTTGATGTCCAAGGCTTGAAGCTGACCCTCCAAGTGGGGGCTTTTTTGTTTCTGCGGTAACGACTCTGTTGGGATCATTGTGATCAAGTTTGGTTGGTTTCGTATTGTGGTGGGTTTTTTCGAAGCTTCTATCGTTCTTTTACGCATCGTGCGGTGCATCTTGGGGGCTGTTTTGGCTTTTGGTTGCTTGCTTGGGCTTTATGCTAGGCGGGTGGCTAATTCGAATCCTGCATAGCAGAATGACCCGTGAACTAGTACCAACAATAGGGTTTGGCGGGGATAGAAGCTTTTGTTTTGACCCTCGTCAAGCCTCGCTGACATGTGTTCATGGCCCTCTTTGGGGCTTCATGGACATAAAGTTGGCACAACAACAACCCCCGGCACGACACGTGCCAAGGAACACTAAACTTAAGAGCGCCCGTGCCATGATGCCCCGTTTCTGGTGTGCTCATTGTGCGTGGCTTCTTTGTAATCTAAAACGACTCTCGGCAACGGATATCTCGGCTCACGCATCGATGAAGAACGTAGCAAAATGCGATACTTGGTGTGAATTGCAGAATCCCGTGAACCATCGAGTTTTTGAACGCAAGTTGCGCCCGAAGCCATCTGGTTGAGGGCACGTCTGCCTGGGCGTCACGCATCACGTCGCCCCCACCAAGCATCCCTTCTTGGGACGTGTTGGACGGGGGCGGAGATTGGTCTCCCGTGCATGTGGCGCGGTTGGCCTAAATAGGAGCCTTCTCAAGAGGGACGCACGGCTAGTGGTGGTTGAT----AAGACAGTCGTCTCGTGTCGTGTGTTTTGATCCTTGAGGAAGGAACTCTTAAGATACCCCGTCGCATTGTCTTTTGATGATGATTCGATCGCCATAGTATAAACAAATAACTATAGAAGTAATAACCAACTCATCACTTCGTATTATCTGGATCCAAAGAACCAGTCAAGATATGATATATTGTTCATATTGTTGTAGCAACTGAAATCTTTTTTTATTAAAAAATCTGCTTCTAAGTTGTCAATCGAAATAAAAAAGAAAGGGTATGGATAAATGGAAGGATGAGAGAAAGAAAGAAAAAGAATATTGATGATATAGAATTCCAATATGTAAGGTCTATGAGTCATCTCAGAAAAAATCTGCGTAATAAAGCATCAATACGGATTCATCATTAAATGGATCTGCTCATCGAACAAAAAATAAAGAGCTTCGAGCCAATAAAGACTAAGAATATTGACTCAAGAACTAATAGCTCCGTTGTAGAATTCAGACCTAACCATTAAGTAAGAAGCGATGGGAACGATGGAACCTGTGAATTCAAAAGATTTTAGTGAAAATGAATTCGAATGATTCATTGATCGGGATGGCGGAACCGGCCAGAGACCAATTCATCTATTCGGAAAAGTTATGAACTAATGATAGAACTGAAATAGAAATTGAAAGAGTAAATATTCGCCCGCGAAAACTTTATTTTCTTGGATTGCTAAAATTGGGTCAATCCAATACGATAACGAGTAAAACAAAAGAAAGATTTGTTTGAACATTATAAAATAGATATATATATAAATAGTTATTTAATATATTTAGATTAGATTTAGTTATCTATACAAACAAGATATACAAATTAATAATAGATTTGATCTAGATTAAATAAAATCCATGATTCAGTATATTACTTATTAAATACATGTATATCTTAATTCAAATTATATTCTATCTGAATTGAATTCAAAATCTTTAATTTGAATTGATTTTATTCGCGAGGAGCTGGATGAGAAGAAACTCTCACGTCCGGTTCTGTAGTAGAGATGGAATTCAAAACAAACCATCAACT
E_brassicoidea_3843       CAGGCCTCCCTCTGCTTGGTTCCAGTCGTGGGCATGAGTGAGGGGCGATGCTTGATGGCTTTGATGCCATCGGTGGGAATGTGTTTAAGCATCGGCCTTCCCCCATGACCACGATGGTCTACAATCCTGTGTACGAGTTAGTGACGTCGCCTGTTTGTTTTGATGCCTGCGTTGGAACTTGCTTAAGCAACCGACCTGACGAAGTACCCATGAATGTCACCCATGATGGTCTACAGTCTTGCGTACGAGTTAGTGACGTCGCTTGTTTGTTTTGATGCTTGCGTTGGAACTTGCTTAAGCAACCGACCTGACGAAGTACCCATGAATGTCACCAATGATGGTCTACAGTCTTGCGTACGAGTTAGTGACGTCGCTTGTTTGTTTTGATGCTTGCGTTGGAACTTGCTTAAGCAACCGAACTGACGAAGTACCCATGAATGTCGCCCATGATGGTCTACAGTCTTGGGTATGAGTCAGTGACGATGCTTGTTTGTTTTGATGCTTGTGTTTGAACTTGCTTAAGCAACCGACCTGACGAAGTACACATGAATGTCGCCCATGATGGTTTACAGTCTTGGGTATGAGTCAGTGACGATGCTTGTTTGTTTTGATGCTTGCGTTTGAACTTGCTTAAGCAACCGACCTGACGAAGTACACATGAATGTCGCCCATGATGGTCTACAGTCTTGCGTACGAGTTAGTGACGTCGCTTGTTTGTTTTGATGCTTGCGTTGGAACTTGCTTAAGCAACCGACCTGACGAAGTACCCATGAATGTTCAACCTAGTAGGGACGTGTCCCTGCGCCCAACGAC-TTTT--GTCGGGATCGTGGCAAGTCTGCGATCCAGGGGGTGATGTTGAGAGCCGGAAGGCAAGGGGGTGCAAACACTAGTTGAACTTTGTCCCGATTGCCGAGTGTTATGTGCTTGATGTCCAAGGCTTGATGCTGATCCTCCAAGTGGGGCTTGTCCCTGCACCAATGGCTTTTGCCAGGATCATGGCGTTTGCTGTGATCGAAAAAATGAGGGGGTGATGTTTAGAGCCGGAAGGCAAGGGGGTGCAAACACCAGTCGGCCTTTGTCCCGATTGCTGAGTGTTATGTGCTTGACGTCCAAGGCTTGATGCTGACCCTCCAAGTGGGGGCTTTTTTGTTCCTGCGGTAACGACTCTGTTGGGATCATTGTGATCAAGTTTGGTTGGTTTCGTATTGTGGTGGGTTTTTTCGAAGCTTCTATCGTTCTTTTACGCATCGTGCGGTGCATCTTGGGGGCTGTTTTGGCTTTTGGTTGCTTGCTTGGGCTTTATGCTAGGCGGGTGGCTAATTCGAATCCTGCATAGCAGAATGACCCGTGAACTAGTACCAACAATAGGGTTTGGCGGGGATCGAAGCTTTTGTTTTGACCCTCGTCAAGCCTCGCTGACATGTGTTCATGGTCCTCTTTGGGGCTTCATGGACATAAAGTTGGCACAACAACAACCCCCGGCACGACACGTGCCAAGGAACACTAAACTTAAGAGCGCCCGTGCCATGATGCCCCGTTTCCGGTGTGCTCGTTGTGCGTGGCTTCTTTGTAATCTAAAACGACTCTCGGCAACGGATATCTCGGCTCACGCATCGATGAAGAACGTAGCAAAATGCGATACTTGGTGTGAATTGCAGAATCCCGTGAACCATCGAGTTTTTGAACGCAAGTTGCGCCCGAAGCCATCTGGTTGAGGGCACGTCTGCCTGGGCGTCACGCATCACGTCGCCCCCACCAAGCATCCCTTCTTGGGACGTGTTGGACGGGGGCGGAGATTGGTCTCCCGTGCATGTGGCGCGGTTGGCCTAAATAGGAGCCTTCTCAAGAGGGACGCACGGCTAGTGGTGGTTGAT----AAGACAGTCGTCTCGTGTCGTGTGTTTTGATCCTTGAGGAAGGAACTCTTAAGATACCCCGTCGCATTGTCTTTTGATGATGATTCGATCGCCATAGTATAAACAAATAACTATAGAAGTAATAACCAACTCATCACTTCGTATTATCTGGATCCAAAGAACCAGTCAAGATATGATATATTGTTCATATTGTTGTAGCAACTGAAATCTTTTTTTATTAAAAAATCTGCTTCTAAGTTGTCAATCGAAATAAAAAAGAAAGGGTATGGATAAATGGAAGGATGAGAGAAAGAAAGAAAAAGAATATTGATGATATAGAATTCCAATATGTAAGGTCTATGAGTCATCTCAGAAAAAATCTGCGTAATAAAGCATCAATACGGATTCATCATTAAATGGATCTGCTCATTGAACAAAAAATAAAGAGCTTCGAGCCAATAAAGACTAAGAATATTGACTCAAGAACTAATAGCTCCGTTGTAGAATTCAGACCTAACCATTAAGTAAGAAGCGATGGGAACGATGGAACCTGTGAATTCAAAAGATTTTAGTGAAAATGAATTCGAATGATTCATTGATCGGGATGGCGGAACCGGCCAGAGACCAATTCATCTATTCGGAAAAGTTATGAACTAATGATAGAACTGAAATAGAAATTGAAAGAGTAAATATTCGCCCGCGAAAACTTTATTTTCTTGGATTGCTAAAATTGGGTCAATCCAATACGATAACGAGTAAAACAAAAGAAAGATTTGTTTTAACATTCTAAAATAGATATAAAATAAAATAGTGATTGAATATATTTAGATTAGATTTAGTTATCTATACAAACAAGATATACAAATTAATAATAGATTTGATCTAGATTAAATGAAATCCATGATTCAGTATATTACTTATTAAATACATGTATATCTTAATTCAAATTCTATTCTATCTGAATTGAATTCAAAATCTTTAATTTGAATTGATTTTATTCGCGAGGAGCTGGATGAGAAGAAACTCTCACGTCCGGTTCTGTAGTAGAGATGGAATTCAAAACAAACCATCAACT
E_cayetana_3578           CAGGCCTCCCTCTGCTTGGTTCCAGTCGTGGGCATGAGTGAGGGGCAATGCTTGATGGCTTTGATGCCATCGGTGGGAATGTGTTTAAGCATCGGCCTTCCCTCATGACCACGATGGTCTACAGTCTTGTGTACGAGTTAGTGACGTCGCTTGTTTGTTTTGATGCTTGCGTTGGAACTTGCTTAAGCAACCGACCTGACGAAGTACCCATGAATGTCACCCATGATGGTCTACAGTCTTGTGTACGAGTTAGTGACGTCGCTTGTTTGTTTTGATGCTTGCGTTGGAACTTGCTTAAGCAACCGACCTGACGAAGTACCCATGAATGTCACCTATGATGGTCTACAGTCTTGCGTACGAGTTAGTGACGTCGCTTGTTTGTTTTGATGCTTGCGTTGGAACTTGCTTAAGCAACCGATCTGATGAAGTACCCATGAATGTCGCCCATGATGGTCTACAGTCTTGGGTATGAGTCAGTGACGATGCTTGTTTGTTTTGATGCTTGTGTTTGAACTTGCTTAAGCAACCGACCTG-CGAAGTACACATGAATGTCGCCCATGATGGTCTACAGTCTTGGGTATGAGTCAGTGACGATGCTTGTTTGTTTTGATGCTTGCGTTTGAACTTGCTTAAGCAACCGACCTGACGAAGTACCCATGAATGTCACCCATGATGGTCTACAGTCTTGTGTACGAGTTAGTGACGTCGCTTGTTTGTTTTGATGCTTGCGTTGGAACTTGCTTAAGCACCCGACCTGAC-AAATACCCATGAATGTTCAACCTAGTAGGGACGTGTCCCTGCGCCCAACGAC-TTTT--GTCGGGATCGTGGCAAGTCTGCGATCCAGGGGGTGATGTTGAGAGCCGGAAGGCAAGGGGGTGCAAACACTAGTCTGCCTTTGTCCCGATTGCCGAGTGTTATGTGCTTGATGTCCAAGGCTTGATGCTGATCCTCCAAGTGGGGCTTGTCCCTGCACCAATGGCTTTTGCCAGGATCATGGCGTTAGTTATGATCGAAAAACTGAGGGGGTGATGTTTAGAGCTGGAAGGCAAGGGGGTGCAAACACCAGTCGGCCTTTGTCCCGATTGCTGAGTGTTTTGTGCTTGATGTCCAAGGCTTGAAGCTGACCCTCCAAGTGGGGGCTTTTTTGTTCCTGCGGTAACGACTCTGTTGGGATCATTGTGATCAAGTTTGGTTGGTTTCGTATTGTGGTGGGTTTTTTCGAAGCTTCTATTGTTCTTTTACGCATCGTGCGGTGCATCTTGGGGGCTGTTTTGGCTTTTGGTTGCTTGCTTGGGCTTTATGCTAGGCGGGTGGCTAATTCGAATCCTGCATAGCAGAATGACCCGTGAACTAGTACCAACAATAGGGTTTGGCGGGGATCGAAGCTTTTGTTTTGACCCTCGTCAAGCCTCGCTGACATGTGTTCATGGCCCTCTTTGGAGCTTTATGGACATAAAGTTGGCACAACAACAACCCCCGGCACGACACGTGCCAAGGAACACTAAACTTAAGAGCGCCCGTGCCATGATGCCCCGTTTTCGGTGTGCTCGTTGTGCGTGGCTTCTTTGTAATCTAAAACGACTCTCGGCAACGGATATCTCGGCTCACGCATCGATGAAGAACGTAGCAAAATGCGATACTTGGTGTGAATTGCAGAATCCCGTGAACCATCGAGTTTTTGAACGCAAGTTGCGCCCGAAGCCATCTGGTTGAGGGCACGTCTGCCTGGGCGTCACGCATCACGTCGCCCCCACCAAGCATCCCTTCTTGGGACGTGTTGGACGGGGGCGGAGATTGGTCTCCCGTGCATGTGGCGCGGTTGGCCTAAATAGGAGCCTTCTCAAGAGGGACGCACGGCTAGTGGTGGTTGAT----AAGACAGTCGTCTCGTGTCGTGTGTTTTGATCCTTGAGGAAGGAACTCTTAAGATACCCCGTCGCATTGTCTTTTGATGATGATTCGATCGCCATAGTATAAACAAATAACTATAGAAGTAATAACCAACTCATCACTTCGTATTATCTGGATCCAAAGAACCAGTCAAGATATGATATATTGTTCATATTGTTGTAGCAACTGAAATCTTTTTTTATTAAAAAATCTGCTTCTAAGTTGTCAATCGAAATAAAAAAGAAAGGGTATGGATAAATGGAAGGATGAGAGAAAGAAAGAAAAAGAATATTGATGATATAGAATTCCAATATGTAAGGTCTATGAGTCATCTCAGAAAAAATCTGCGTAATAAAGCATCAATACGGATTCATCATTAAATGGATCTGCTCATCGAACAAAAAATAAAGAGCTTCGAGCCAATAAAGACTAAGAATATTGACTCAAGAACTAATAGCTCCGTTGTAGAATTCAGACCTAACCATTAAGTAAGAAGCGATGGGAACGATGGAACCTGTGAATTCAAAAGATTTTAGTGAAAATGAATTCGAATGATTCATTGATCGGGATGGCGGAACCGGCCAGAGACCAATTCATCTATTCGGAAAAGTTATGAACTAATGATAGAACTGAAATAGAAATTGAAAGAGTAAATATTCGCCCGCGAAAACTTTATTTTCTTGGATTGCTAAAATTGGGTCAATCCAATACGATAACGAGTAAAACAAAAGAAAGATTTGTTTGAACATTCTAAAATAGATATATATATAAATAGTTATTTAATATATTTAGATTAGATTTAGTTATCTATACAAACAAGATATACAAATTAATAATAGATTTGATCTAGATTAAAAAAAATCCATGATTCAGTATATTACTTATTAAATACATGTATATCTTAATTCAAATTATATTCTATCTGAATTGAATTCAAAATCTTTAATTTGAATTGATTTGATTCGCGAGGAGCTGGATGAGAAGAAACTCTCACGTCCGGTTCTGTAGTAGAGATGGAATTCAAAACAAACCATCAACT
E_chocontana_3712         CAGGCCTCCCTCTGCTTGGTTCCAGTCGTGGGCATGAGTGAGGGGCGATGCTTGATGGCTTTGATGCCATCGGTGGGAATGTGTTTAAGCATCGGCCTTCCCTCATGACCACGATGGTCTACAGTCTTGTGTACGAGTTAGTGACGTCGCTTGTTTGTTTTGATGCTTGCGTTGGAACTTGCTTAAGCAACCGACCTGACGAAGTACCCATGAATGTCACCCATGATGGTCTACAGTCTTGTGTACGAGTAAGGGAAGTCGCTTGTTTGTTTTGATGCTTGCGTTGGAACTTGCTTAAGCAACCGACCTGACGAAGTACCCATGAATGTCACCTATGATGGTCTACAGTCTTGCGTACGAGTAAGGGAAGTCGCTTGTTTGTTTTGATGCTTGCGTTGGAACTTGCTTAAGCAACCGACCTGACGAAGTACCCATGAATGTCACCCATGATGGTCTACAGTCTTGGGTACGAGTAAGGGAAGTCGCTTGTTTGTTTTGATGCTTGCGTTGGAACTTGCTTAAGCAACCGACCTGACGAAGTACCCGTGAATGTCGCCCATGATGGTCTACAGTCTTGGGTATGAGTCAGTGACGATGCTTGTTTGTTTTGATGCTTGCGTTTGAACTTGCTTAAGCAACCGACCTGACGAAGTACACATGAATGTCACCCATGATGGTCTACAGTCTTGGGTATGAGTCAGTGACGATGCTTGTTTGTTTTGATGCTTGCGTTTGAACTTGCTTAAGCAACCGACCTGACGAAGTACCCATGAATGTTCAACCTAGTAGGGACGTGTCCCTGCGCCCAACGAC-TTTT--GTCGGGATCGTGGCAAGTCTGCGATCCAGGGGGTGATGTTGAGAGCCGGAAGGCAAGGGGGTGCAAACACTAGTCGGCCTTTGTCCCGATTGCGGAGTGTTATGTGCTTGATGTCCAAGGCTTGATGCTGATCCTCCAAGTGGGGCTTGTCCCTGCACCAATGGCTTTTGCCAGGATCATGGCGTTTGTTGTGATCGAAAAAATGAGGGGGTGATGTTGAGGGCTGGAAGGCAAGGGGGTGCAAACACCAGTCGGCCTTTGTCCCGATTGTTGAGTGTTATGTGCTTGACGTCCAAGGCTTGAAGCTGACCCTCCAAGTGGGGGCTTTTTTGTTCCTGCGGTAACGACTCTGTTGGGATCATTGTGATCAAGTTTGGTTGGTTTCGTATTGTGGTGGGTTTTTTCGAAGCTTCTATCGTTCTTTTACGCATCGTGCGGTGCATCTTGGGGGCTGTTTTGGCTTTTGGTTGCTTGCTTGGGCTTTATGCTAGGCGGGTGGCTAATTCGAATCCTGCATAGCAGAATGACCCGTGAACTAGTACCAACAATAGGGTTTGGCGGGGATTGAAGCATTTGTTTTGACCCTCGTCAAGCCTCGCTGACATGTGTTCATGGCCCTCTTTGGGGCTTTATGGACATAAAGTTGGCACAACAACAACCCCCGGCACGACACGTGCCAAGGAACACTAAACTTAAGAGCGCCCGTGCCATGATGCCCCGTTTTCGGTGTGCTCGTTGTGCGTGGCTTCTTTGTAATCTAAAACGACTCTCGGCAACGGATATCTCGGCTCACGCATCGATGAAGAACGTAGCAAAATGCGATACTTGGTGTGAATTGCAGAATCCCGTGAACCATCGAGTTTTTGAACGCAAGTTGCGCCCGAAGCCATCTGGTTGAGGGCACGTCTGCCTGGGCGTCACGCATCACGTCGCCCCCACCAAGCATCCCTTCTTGGGACGTGTTGGACGGGGGCGGAGATTGGTCTCCCGTGCATGTGGCGCGGTTGGCCTAAATAGGAGCCTTCTCAAGAGGGACGCACGGCTAGTGGTGGTTGAT----AAGACAGTCGTCTCGTGTCGTGTGTTTTGATCCTTGAGGAAAGAACTCTTAAGATACCCCGTCGCATTGTCTTTTGATGATGATTCGATCGCCATAGTATAAACAAATAACTATAGAAGTAATAACCAACTCATCACTTCGTATTATCTGGATCCAAAGAACCAGTCAAGATATGATATATTGTTCATATTGTTGTAGCAACTGAAATCTTTTTTTATTAAAAAATCTGCTTCTAAGTTGTCAATCGAAATAAAAAAGAAAGGGTATGGATAAATGGAAGGATGAGAGAAAGAAAGAAAAAGAATATTGATGATATAGAATTCCAATATGTAAGGTCTATGAGTCATCTCAGAAAAAATCTGCGTAATAAAGCATCAATACGGATTCATCATTAAATGGATCTGCTCATCGAACAAAAAATAAAGAGCTTCGAGCCAATAAAGACTAAGAATATTGACTCAAGAACTAATAGCTCCGTTGTAGAATTCAGACCTAACCATTAAGTAAGAAGCGATGGGAACGATGGAACCTGTGAATTCAAAAGATTTTAGTGAAAATGAATTCGAATGATTCATTGATCGGGATGGCGGAACCGGCCAGAGACCAATTCATCTATTCGGAAAAGTTATGAACTAATGATAGAACTGAAATAGAAATTGAAAGAGTAAATATTCGCCCGCGAAAACTTTATTTTCTTGGATTGCTAAAATTGGGTCAATCCAATACGATAACGAGTAAAACAAAAGAAAGATTTGTTTGAACATTCTAAAATAGATATAAAAAAAAATAGTTATTTAATCTATTTAGATTAGATTTAGTTATCTATACAAACAAGATATACAAATTAATAATAGATTTGATCTAGATTAAATAAAATCCATGATTCAGTATATTACTTATTAAATACATGTTTATCTTAATTCAAATTATATTCTATCTGAATTGAATTCAAAATCTTTAATTTGAATTGATTTTATTCGCGAGGAGCTGGATGAGAAGAAACTCTCACGTCCGGTTCTGTAGTAGAGATGGAATTCAAAACAAACCATCAACT
E_cleefii_3693            CAGGCCTCCCTCTGCTTGGTTCCAGTCGTGGGCATGAGTGAGGGGCGATGCTTGATGGCTTTGATGCCATCGGTGGGAATGTGTTTAAGCATCGGCCTTCCCTCATGACCACGATGGTCTACAGTCTTGTGTACGAGTTAGTGACGTCGCTTGTTTGTTTTGATGCTTGCGTTGGAACTTGCTTAAGCAACCGACCTGACGAAGTACCCATGAATGTCACCCATGATGGTCTACAGTCTTGCGTACGAGTTAGTGACGTCGCTTGTTTGTTTTGATGCTTGCGTTGGAACTTGCTTAAGCAACCGACCTGACGAAGTACCCATGAATGTCACCAATGATGGTCTACAGTCTTGCGTACGAGTTAGTGACGTCGCTTGTTTGTTTTGATGCTTGCGTTGGAACTTGCTTAAGCAACCGAACTGACGAAGTACCCATGAATGTCGCCCATGATGGTCTACAGTCTTGGGTATGAGTCAGTGACGATGCTTGTTTGTTTTGATGCTTGTGTTTGAACTTGCTTAAGCAACCGACCTGACGAAGTACACATGAATGTCGCCCATGATGGTCTACAGTCTTGGGTATGAGTCAGTGACGATGCTTGTTTGTTTTGATGCTTGCGTTTGAACTTGCTTAAGCAACCGACCTGACGAAGTACACATGAATGTCACCCATGATGGTCTACAGTCTTGCGTACGAGTTAGTGACGTCGCTTGTTTGTTTTGATGCTTGCGTTGGAACTTGCTTAAGCAACCGACCTGACGAAGTACCCATGAATGTTCAACCTAGTAGGGACGTGTCCCTGCGCCCAACGAC-TTTT--GTCGGGATCGTGGCAAGTCTGCGATCCAGGGGGTGATGTTGAGAGCCGGAAGGCAAGGGGGTGCAAACACTAGTTGAACTTTGTCCCGATTGCCGAGTGTTATGTGCTTGATGTCCAAGGCTTGATGCTGATCCTCCAAGTGGGGCTTGTCCCTGCACCAATGGCTTTTGCCAGGATCATGGCGTTTGCTGTGATCGAAAAAATGAGGGGGTGATGTTTAGAGCTGGAAGGCAAGGGGGTGCAAACACCAGTCGGCCTTTGTCCCGATTGCTGAGTGTTATGTGCTTGATGTCCAAGGCTTGATGCTGACCCTCCAAGTGGGGGCTTTTTTGTTCCTGCGGTAACGACTCTGTTGGGATCATTGTGATCAAGTTTGGTTGGTTTCGTATTGTGGTGGGTTTTTTTGAAGCTTCTATCGTTCTTTTACGCATCGTGCGGTGCATCTTGGGGGCTGTTTTGGCTTTTGGTTGCTTGCTTGGGCTTTATGCTAGGCGGGTGGCTAATTCGAATCCTGCATAGCAGAATGACCCGTGAACTAGTACCAACAATAGGGTTTGGCGGGGATCGAAGCTTTTGTTTTGACCCTCGTCAAGCCTCGCTGACATGTGTTCATGGCCCTCTTTGGGGCTTCATGGACATAAAGTTGGCACAACAACAACCCCCGGCACGACACGTGCCAAGGAACACTAAACTTAAGAGCGCCCGTGCCATGATGCCCCGTTTTTGGTGTGCTCGTTGTGCGTGGCTTCTTTGTAATCTAAAACGACTCTCGGCAACGGATATCTCGGCTCACGCATCGATGAAGAACGTAGCAAAATGCGATACTTGGTGTGAATTGCAGAATCCCGTGAACCATCGAGTTTTTGAACGCAAGTTGCGCCCGAAGCCATCTGGTTGAGGGCACGTCTGCCTGGGCGTCACGCATCACGTCGCCCCCACCAAGCATCCCTTCTTGGGACGTGTTGGACGGGGGCGGAGATTGGTCTCCCGTGCATGTGGCGCGGTTGGCCTAAATAGGAGCCTTCTCAAGAGGGACGCACGGCTAGTGGTGGTTGAT----AAGACAGTCGTCTCGTGTCGTGTGTTTTGATCCTTGAGGAAGGAACTCTTAAGATACCCCGTCGCATTGTCTTTTGATGATGATTCGATCGCCATAGTATAAACAAATAACTATAGAAGTAATAACCAACTCATCACTTCGTATTATCTGGATCCAAAGAACCAGTCAAGATATGATATATTGTTCATATTGTTGTAGCAACTGAAATCTTTTTTTATTAAAAAATCTGCTTCTAAGTTGTCAATCGAAATAAAAAAGAAAGGGTATGGATAAATGGAAGGATGAGAGAAAGAAAGAAAAAGAATATTGATGATATAGAATTCCAATATGTAAGGTCTATGAGTCATCTCAGAAAAAATCTGCGTAATAAAGCATCAATACGGATTCATCATTAAATGGATCTGCTCATCGAACAAAAAATAAAGAGCTTCGAGCCAATAAAGACTAAGAATATTGACTCAAGAACTAATAGCTCCGTTGTAGAATTCAGACCTAACCATTAAGTAAGAAGCGATGGGAACGATGGAACCTGTGAATTCAAAAGATTTTAGTGAAAATGAATTCGAATGATTCATTGATCGGGATGGCGGAACCGGCCAGAGACCAATTCATCTATTCGGAAAAGTTATGAACTAATGATAGAACTGAAATAGAAATTGAAAGAGTAAATATTCGCCCGCGAAAACTTTATTTTCTTGGATTGCTAAAATTGGGTCAATCCAATACGATAACGAGTAAAACAAAAGAAAGATTTGTTTGAACATTCTAAAATAGATATATATATAAATAGTTATTTAATATATTTAGATTAGATTTAGTTATCTATACAAACAAGATATACAAATTAATAATAGATTTGATCTAGATTAAATAAAATCCATGATTCAGTATATTACTTATTAAATACATGTATATCTTAATTCAACTTATATTCTATCTGAATTGAATTCAAAATCTTTAATTTGAATTGATTTTATTCGCGAGGAGCTGGATGAGAAGAAACTCTCACGTCCGGTTCTGTAGTAGAGATGGAATTCAAAACAAACCATCAACT
E_congestiflora_3640      CAGGCCTCCCTCTGCTTGGTTCCAGTCGTGGGCATGAGTGAGGGGCGATGCTTGATGGCTTTGATGCCATCGGTGGGAATGTGTTTAAGCATCGGCCTTCCCTCATGACCACGATGGTCTACAGTCTTGTGTACGAGTTAGTGACGTCGCTTGTTTGTTTTGATGCTTGCGTTGGAACTTGCTTAAGCAACCGACCTGACGAAGTACCCATGAATGTCACCCATGATGGTCTACAGTCTTGCGTACGAGTTAGTGACGTCGCTTGTTTGTTTTGATGCTTGCGTTGGAACTTGCTTAAGCAACCGACCTGACGAAGTACCCATGAATGTCACCTATGATGGTCTACAGTCTTGCGTACGAGTTAGTGACGTCGCTTGTTTGTTTTGATGCTTGCGTTAGAACTTGCTTAAGCAACCGACCTGACGAAGTACCCATGAATGTCGCCCATGATGGTCTACAGTCTTGGGTATGAGTCAGTGACGATGCTTGTTTGTTTTGATGCTTGCGTTTGAACTTGCTTAAGCAACCGACCTGACGAAGTACACATGAATGTCGCCCATGATGGTTTACAGTCTTGGGTATGAGTCAGTGACGATGCTTGTTTGTTTTGATGCTTGCGTTTGAACTTGCTTAAGCAACCGACCTGACGAAGTACACATGAATGTCGCCCATGATGGTCTACAGTCTTGGGTATGAGTCAGTGACGATGCTTGTTTGTTTTGATGCTTGCGTTTGAACTTGCTTAAGCAACCGACCTGACGAAGTACCCAAGAATGT----------------------------------------------------GTGGCAAGTCTGCGATCCAGGGGGTGATGTTGAGAGCCGGAAGGCAAGGGGGTGCAAACACTAGTCGGCCTT-GTCCCGATTGCCGAGTGTTATGTGCTTGATGTCCAAGGCTTGATGCTGATCCTCCAAGTGGGGCTTGTCCCTGCACCAATGGCTTTTGCCAGGATCATGGTGTTTGCTGTGATCGAAAAAAGGAGGGGGTGATGTTGAGAGCCGGAAGGCAAGGGGGTGCAAACACCAGTCGGCCTTTGTCCCGATTGCTGAGTGTTATGTGCTTGACGTCCAAGGCTTGATGCTGACCCTTCAAGTGGGG-C----------------------------------------GATCAAGTTTGGTTGGTTTCGTATTGTGGTGGGTTTTTTCGAAGCTTCTATCGTTCTTTTACGCATCGTGCGGTGCATCTTGGGGGCTGTTTTGGCTTTTGGTTGCTTGCTTGGGCTTTATGCTAGGCGGGTGGCTAATTCGAATCCTGCATAGCAGAATGACCCGTGAACTAGTACCAACAATAGGGTTTGGCGGGGATCGAAGCTTTTGTTTTGACCCTCGTCAAGCCTCGCTGACATGTGTTCATGGCCCTCTTTGGGGCTTCATGGACATAAAGTTGGCACAACAACAACCCCCGGCACGACACGTGCCAAGGAACACTAAACTTAAGAGCGCCCGTGCCATGATGCCCCGTTTCCGGTGTGCTTGTTGTGCGTGGCTTCTTTGTAATCTAAAACGACTCTCGGCAACGGATATCTCGGCTCACGCATCGATGAAGAACGTAGCAAAATGCGATACTTGGTGTGAATTGCAGAATCCCGTGAACCATCGAGTTTTTGAACGCAAGTTGCGCCCGAAGCCATCTGGTTGAGGGCACGTCTGCCTGGGCGTCACGCATCACGTCGCCCCCACCAAGCATCCCTTCTTGGGACGTGTTGGACGGGGGCGGAGATTGGTCTCCCGTGCATGTGGCGCGGTTGGCCTAAATAGGAGCCTTCTCAAGAGGGACGCACGGCTAGTGGTGGTTGAT----AAGACAGTCGTCTCGTGTTGTGTGTTTTGATCCTTGAGGAAGGAACTCTTAAGATACCCCGTCGCATTGTCTTTTGATGATGATTCGATCGCCATAGTATAAACAAATAACTATAGAAGTAATAACCAACTCATCACTTCGTATTATCTGGATCCAAAGAACCAGTCAAGATATGATATATTGTTCATATTGTTGTAGCAACTGAAATCTTTTTTTATTAAAAAATCTGCTTCTAAGTTGTCAATCGAAATAAAAAAGAAAGGGTATGGATAAATGGAAGGATGAGAGAAAGAAAGAAAAAGAATATTGATGATATAGAATTCCAATATGTAAGGTCTATGAGTCATCTCAGAAAAAATCTGCGTAATAAAGCATCAATACGGATTCATCATTAAATGGATCTGCTCATCGAACAAAAAATAAAGAGCTTCGAGCCAATAAAGACTAAGAATATTGACTCAAGAACTAATAGCTCCGTTGTAGAATTCAGACCTAACCATTAATTAAGAAGCGATGGGAACGATGGAACCTGTGAATTCAAAAGATTTTAGTGAAAATGAATTCGAATGATTCATTGATCGGGATGGCGGAACCGGCCAGAGACCAATTCATCTATTCGGAAAAGTTATGAACTAATGATAGAACTGAAATAGAAATTGAAAGAGTAAATATTCGCCCGCGAAAACTTTATTTTCTTGGATTGCTAAAATTGGGTCAATCCAATACGATAACGAGTAAAACAAAAGAAAGATTTGTTTGAACATTATAAAATAGATATATATAAAAATAGTTATTTAATATATTTAGATTAGATTTAGTTATCTATACAAACAAGATATACAAATTAATAATAGATTTGATCTAGATTAAATAAAATCCATGATTCAGTATATTACTTATTAAATACATGTATATCTTAATTCAAATTATATTCTATCTGAATTGAATTCAAAATCTTTAATTTGAATTGATTTTATTCGCGAGGAGCTGGATGAGAAGAAACTCTCACGTCCGGTTCTGTAGTAGAGATGGAATTCAAAACAAACCATCAACT
E_conglomerata_3880       CAGGCCTCCCTCTGCTTGGTTCCAGTCGTGGGCATGAGTGAGGGGCGATGCTTGATGGCTTTGATGCCATCGGTGGGAATGTGTTTAAGCATCGGCCTTCCCTCATGACCACGATGGTCTACAGTCTTGTGTACGAGTTAGTGACGTCGCTTGTTTGTTTTGATGCTTGCGTTGGAACTTGCTTAAGCAACCGACCTGACGAAGTACCCATGAATGTCACCCATGATGGTCTACAGTCTTGCGTACGAGTTAGTGACGTCGCTTGTTTGTTTTGATGCTTGCGTTGGAACTTGCTTAAGCAACCGACCTGACGAAGTACCCATGAATGTCACCAATGATGGTCTACAGTCTTGCGTACGAGTTAGTGACGTCGCTTGTTTGTTTTGATGCTTGCGTTGGAACTTGCTTAAGCAACCGAACTGACGAAGTACCCATGAATGTCGCCCATGATGGTCTACAGTCTTGGGTATGAGTCAGTGACGATGCTTGTTTGTTTTGATGCTTGTGTTTGAACTTGCTTAAGCAACCGACCTGACGAAGTACACATGAATGTCGCCCATGATGGTTTACAGTCTTGGGTATGAGTCAGTGACGATGCTTGTTTGTTTTGATGCTTGCGTTTGAACTTGCTTAAGCAACCGACCTGACGAAGTACACATGAATGTCGCCCATGATGGTCTACAGTCTTGCGTACGAGTTAGTGACGTCGCTTGTTTGTTTTGATGCTTGCGTTGGAACTTGCTTAAGCAACCGACCTGACGAAGTACCCATGAATGTTCAACCTAGTAGGGACGTGTCCCTGCGCCCAACGAC-TTTT--GTCGGGATCGTGGCAAGTCTGCGATCCAGGGGGTGATGTTGAGAGCCGGAAGGCAAGGGGGTGCAAACACTAGTTGAACTTTGTCCCGATTGCCGAGTGTTATGTGCTTGATGTCCAAGGCTTGATGCTGATCCTCCAAGTGGGGCTTGTCCCTGCACCAATGGCTTTTGCCAGGATCATGGCGTTTGCTGTGATCGAAAAAATGAGGGGGTGATGTTTAGAGCCGGAAGGCAAGGGGGTGCAAACACCAGTCGGCCTTTGTCCCGATTGCTGAGTGTTATGTGCTTGACGTCCAAGGCTTGATGCTGACCCTCCAAGTGGGGGCTTTTTTGTTCCTGCGGTAACGACTCTGTTGGGATCATTGTGATCAAGTTTGGTTGGTTTCGTATTGTGGTGGGTTTTTTCGAAGCTTCTATCGTTCTTTTACGCATCGTGCGGTGCATCTTGGGGGCTGTTTTGGCTTTTGGTTGCTTGCTTGGGCTTTATGCTAGGCGGGTGGCTAATTCGAATCCTGCATAGCAGAATGACCCGTGAACTAGTACCAACAATAGGGTTTGGCGGGGATCGAAGCTTTTGTTTTGACCCTCGTCAAGCCTCGCTGACATGTGTTCATGGCCCTCTTTGGGGCTTCATGGACATAAAGTTGGCACAACAACAACCCCCGGCACGACACGTGCCAAGGAACACTAAACTTAAGAGCGCCCGTGCCATGATGCCCCGTTTCCGGTGTGCTCGTTGTGCGTGGCTTCTTTGTAATCTAAAACGACTCTCGGCAACGGATATCTCGGCTCACGCATCGATGAAGAACGTAGCAAAATGCGATACTTGGTGTGAATTGCAGAATCCCGTGAACCATCGAGTTTTTGAACGCAAGTTGCGCCCGAAGCCATCTGGTTGAGGGCACGTCTGCCTGGGCGTCACGCATCACGTCGCCCCCACCAAGCATCCCTTCTTGGGACGTGTTGGACGGGGGCGGAGATTGGTCTCCCGTGCATGTGGCGCGGTTGGCCTAAATAGGAGCCTTCTCAAGAGGGACGCACGGCTAGTGGTGGTTGAT----AAGACAGTCGTCTCGTGTCGTGTGTTTTGATCCTTGAGGAAGGAACTCTTAAGATACCCCGTCGCATTGTCTTTTGATGATGATTCGATCGCCATAGTATAAACAAATAACTATAGAAGTAATAACCAACTCATCACTTCGTATTATCTGGATCCAAAGAACCAGTCAAGATATGATATATTGTTCATATTGTTGTAGCAACTGAAATCTTTTTTTATTAAAAAATCTGCTTCTAAGTTGTCAATCGAAATAAAAAAGAAAGGGTATGGATAAATGGAAGGATGAGAGAAAGAAAGAAAAAGAATATTGATGATATAGAATTCCAATATGTAAGGTCTATGAGTCATCTCAGAAAAAATCTGCGTAATAAAGCATCAATACGGATTCATCATTAAATGGATCTGCTCATCGAACAAAAAATAAAGAGCTTCGAGCCAATAAAGACTAAGAATATTGACTCAAGAACTAATAGCTCCGTTGTAGAATTCAGACCTAACCATTAAGTAAGAAGCGATGGGAACGATGGAACCTGTGAATTCAAAAGATTTTAGTGAAAATGAATTCGAATGATTCATTGATCGGGATGGCGGAACCGGCCAGAGACCAATTCATCTATTCGGAAAAGTTATGAACTAATGATAGAACTGAAATAGAAATTGAAAGAGTAAATATTCGCCCGCGAAAACTTTCTTTTCTTGGATTGCTAAAATTGGGTCAATCCAATACGATAACGAGTAAAACAAAAGAAAGATTTGTTTGAACATTCTAAAATAGATATATATAAAAATAGTTATTTAATATATTTAGATTAGATTTAGTTATCTATACAAACAAGATATACAAATTAATAATAGATTTGATCTAGATTAAATAAAATCCATGATTCAGTATATTACTTATTAAATACATGTATATCTTAATTCAAATTATATTCTATCTGAATTGAATTCAAAATCTTTAATTTGAATTGATTTTATTCGCGAGGAGCTGGATGAGAAGAAACTCTCACGTCCGGTTCTGTAGTAGAGATGGAATTCAAAACAAACCATCAACT
E_crassa_3646             CAGGCCTCCCTCTGCTTGGTTCCAGTCGTGGGCATGAGTGAGGGGCGATGCTTGATGGCTTTGATGCCATCGGTGGGAATGTGTTTAAGCATCGGCCTTCCCTCATGACCACGATGGTCTACAGTCTTGTGTACGAGTTAGTGACGTCGCTTGTTTGTTTTGATGCTTGCGTTGGAACTTGCTTAAGCAACCGACCTGACGAAGTACCCATGAATGTCTCCCATGATGGTCTACAGTCTTGCGTACGAGTTAGTGACGTCGCTTGTTTGTTTTGATGCTTGCGTTGGAACTTGCTTAAGCAACCGACCTGACGAAGTACCCATGAATGTCACCAATGATGGTCTACAGTCTAGCGTACGAGTTAGTGACGTCGCTTGTTTGTTTTGATGCTTGCATTGGAACTTGCTTAAGCAACCGAACTGACGAAGTACCCATGAATGTCGCCCATGATGGTCTACAGTCTTGGGTATGAGTCAGTGACGATGCTTGTTTGTTTTGATGCTTGCGTTTGAACTTGCTTAAGCAACCGACCTGACGAAGTACCCATGAATGTCGCCCATGATGGTCTACAGTCTTGGGTATGAGTCAGTGACGATGCTTGTTTGTTTTGATGCTTGTGTTGGAACTTGCTTAAGCAACCGACCTGACGAAGTACCCATGAATGTCTCCCATGATGGTCTACAGTCTTGCGTACGAGTTAGTGACGTCGCTTGTTTGTTTTGATGCTTGCGTTGGAACTTGCTTAAGCAACCGACCTGACGAAGTACCCATGAATGTTCAACCTAGTAGGGACGTGTCCCTGCGCCCAACGAC-TTTT--GTCGGGATCGTGGCAAGTCTGCGATCCAGGGGGTGATGTTGAGAGCCGGAAGGCAAGGGGGTGCAAACACTAGTTGAACTTTGTCCCGATTGCCGAGTGTTATGTGCTTGATGTCCAAGGCTTGATGCTGATCCTCCAAGTGGGGCTTGTCCCTGCACCAATGGCTTTTGCCAGGATCATGGCGTTTGTTATGATCGAAAAACTGAGGGGGTGATGTTTAGAGCTGGAAGGCAAGGGGGTGCAAACACCAGTCGGCCTTTGTCCCGATTGCTGAGTGTTATGTGCTTGATGTCCAAGGCTTGAAGCTGACCCTCCAAGTGGGGGCTTTTTTGTTCCTGCGGTAACGACTCTGTTGGGATCATTGTGATCAAGTTTGGTTGGTTTCGTATTGTGGTGGGTTTTTTCGAAGCTTCTATCGTTCTTTTACGCATCGTGCGGTGCATCTTGGGGGCTGTTTTGGCTTTTGGTTGCTTGCTTGGGCTTTATGCTAGGCGGGTGGCTAATTCGAATCCTGCATAGCAGAATGACCCGTGAACTAGTACCAACAATAGGGTTTGGCGGGGATCGAAGCTTTTGTTTTGACCCTCGTCAAGCCTCGCTGACATGTGTTCATGGCCCTCTTTGGGGCTTCATGGACATAAAGTTGGCACAATAACAACCCCCGGCACGACACGTGCCAAGGAACACTAAACTTAAGAGCGCCCGTGCCATGATGCCCCGTTTCTGGTGTGCTCATTGTGCGTGGCTTCTTTGTAATCTAAAACGACTCTCGGCAACGGATATCTCGGCTCACGCATCGATGAAGAACGTAGCAAAATGCGATACTTGGTGTGAATTGCAGAATCCCGTGAACCATCGAGTTTTTGAACGCAAGTTGCGCCCGAAGCCATCTGGTTGAGGGCACGTCTGCCTGGGCGTCACGCATCACGTCGCCCCCACCAAGCATCCCTTCTTGGGACGTGTTGGACGGGGGCGGAGATTGGTCTCCCGTGCATGTGGCGCGGTTGGCCTAAATAGGAGCCTTCTCAAGAGGGACGCACGGCTAGTGGTGGTTGAT----AAGACAGTCGTCTCGTGTCGTGTGTTTTGATCCTTGAGGAAGGAACTCTTAAGATACCCCGTCGCATTGTCTTTTGATGATGATTCGATCGCCATAGTATAAACAAATAACTATAGAAGTAATAACCAACTCATCACTTCGTATTATCTGGATCCAAAGAACCAGTCAAGATATGATATATTGTTCATATTGTTGTAGCAACTGAAATCTTTTTTTATTAAAAAATCTGCTTCTAAGTTGTCAATCGAAATAAAAAAGAAAGGGTATGGATAAATGGAAGGATGAGAGAAAGAAAGAAAAAGAATATTGATGATATAGAATTCCAATATGTAAGGTCTATGAGTCATCTCAGAAAAAATCTGCGTAATAAAGCATCAATACGGATTCATCATTAAATGGATCTGCTCATCGAACAAAAAATAAAGAGCTTCGAGCCAATAAAGACTAAGAATATTGACTCAAGAACTAATAGCTCCGTTGTAGAATTCAGACCTAACCATTAAGTAAGAAGCGATGGGAACGATGGAACCTGTGAATTCAAAAGATTTTAGTGAAAATGAATTCGAATGATTCATTGATCGGGATGGCGGAACCGGCCAGAGACCAATTCATCTATTCGGAAAAGTTATGAACTAATGATAGAACTGAAATAGAAATTGAAAGAGTAAATATTCGCCCGCGAAAACTTTATTTTCTTGGATTGCTAAAATTGGGTCAATCCAATACGATAACGAGTAAAACAAAAGAAAGATTTGTTTGAACATTCTAAAATAGATATATATATAAATAGTTATTTAATATATTTAGATTAGATTTAGTTATCTATACAAACAAGATATACAAATTAATAATAGATTTGATCTAGATTAAATAAAATCCATGATTCAGTATATTACTTATTAAATACATGTATATCTTAATTCAAATTATATTCTATCTGAATTGAATTCAAAATCTTTAATTTGAATTGATTTTATTCGCGAGGAGCTGGATGAGAAGAAACTCTCACGTCCGGTTCTGTAGTAGAGATGGAATTCAAAACAAACCATCAACT
E_crassa_3664             CAGGCCTCCCTCTGCTTGGTTCCAGTCGTGGGCATGAGTGAGGGGCGATGCTTGATGGCTTTGATGCCATCGGTGGGAATGTGTTTAAGCATCGGCCTTCCCTCATGACCACGATGGTCTACAGTCTTGTGTACGAGTTAGTGACGTCGCTTGTTTGTTTTGATGCTTGCGTTGGAACTTGCTTAAGCAACCGACCTGACGAAGTACCCATGAATGTCTCCCATGATGGTCTACAGTCTTGCGTACGAGTTAGTGACGTCGCTTGTTTGTTTTGATGCTTGCGTTGGAACTTGCTTAAGCAACCGACCTGACGAAGTACCCATGAATGTCACCAATGATGGTCTACAGTCTAGCGTACGAGTTAGTGACGTCGCTTGTTTGTTTTGATGCTTGCATTGGAACTTGCTTAAGCAACCGAACTGACGAAGTACCCATGAATGTCGCCCATGATGGTCTACAGTCTTGGGTATGAGTCAGTGACGATGCTTGTTTGTTTTGATGCTTGCGTTTGAACTTGCTTAAGCAACCGACCTGACGAAGTACCCATGAATGTCGCCCATGATGGTCTACAGTCTTGGGTATGAGTCAGTGACGATGCTTGTTTGTTTTGATGCTTGTGTTGGAACTTGCTTAAGCAACCGACCTGACGAAGTACCCATGAATGTCTCCCATGATGGTCTACAGTCTTGCGTACGATTCATTGACGTCGCTCGTTTGTTTTGATGCTTGCGTTGGAACTTGCTTAAGCAACT-ACCTGACGAAGTACC-ATGAATGT---------------------------------------------------------------------------------TTGAGAGCCGGAAGGCAAGGGGGTGCAAACACTAATTGAACTTTGTCCCGATTGCCGAGTGTTATGTGCTTGATGTCCAAGGCTTGATGCTGATCCTCCATGTGGGGGTTGTCCCTGCACCAATGGCTTTTGCCAGGATCATGGCGTTTGTTATGATCGAAAAACTGAGGGGGTGATGTTTAGAGCTGGAAGGCAAGGGGGTGCAAACACCAGTCGGCCTTTGTCCCGATTGCTGAGTGTTATGTGCTTGATGTCCAAGGCTTGAAGCTGACCCTCCAAGTGGGGGCTTTTTTGTTCTTGCGGTAACGACTCTGTTGGGATCATTGTGATCAAGTTTGGTTGGTTTCGTATTGTGGTGGGTTTTTTCGAAGCTTCTATCGTTCTTTTACGCATCGTGCGGTGCATCTTGGGGGCTGTTTTGGCTTTTGGTTGCTTGCTTGGGCTTTATGCTAGGCGGGTGGCTAATTCGAATCCTGCATAGCAGAATGACCCGTGAACTAGTACCAACAATAGGGTTTGGCGGGGATCGAAGCTTTTGTTTTGACCCTCGTCAAGCCTCGCTGACATGTGTTCATGGCCCTCTTTGGGGCTTCATGGACATAAAGTTGGCACAATAACAACCCCCGGCACGACACGTGCCAAGGAACACTAAACTTAAGAGCGCCCGTGCCATGATGCCCCGTTTCTGGTGTGCTCATTGTGCGTGGCTTCTTTGTAATCTAAAACGACTCTCGGCAACGGATATCTCGGCTCACGCATCGATGAAGAACGTAGCAAAATGCGATACTTGGTGTGAATTGCAGAATCCCGTGAACCATCGAGTTTTTGAACGCAAGTTGCGCCCGAAGCCATCTGGTTGAGGGCACGTCTGCCTGGGCGTCACGCATCACGTCGCCCCCACCAAGCATCCCTTCTTGGGACGTGTTGGACGGGGGCGGAGATTGGTCTCCCGTGCATGTGGCGCGGTTGGCCTAAATAGGAGCCTTCTCAAGAGGGACGCACGGCTAGTGGTGGTTGAT----AAGACAGTCGTCTCGTGTCGTGTGTTTTGATCCTTGAGGAAGGAACTCTTAAGATACCCCGTCGCATTGTCTTTTGATGATGATTCGATCGCCATAGTATAAACAAATAACTATAGAAGTAATAACCAACTCATCACTTCGTATTATCTGGATCCAAAGAACCAGTCAAGATATGATATATTGTTCATATTGTTGTAGCAACTGAAATCTTTTTTTATTAAAAAATCTGCTTCTAAGTTGTCAATCGAAATAAAAAAGAAAGGGTATGGATAAATGGAAGGATGAGAGAAAGAAAGAAAAAGAATATTGATGATATAGAATTCCAATATGTAAGGTCTATGAGTCATCTCAGAAAAAATCTGCGTAATAAAGCATCAATACGGATTCATCATTAAATGGATCTGCTCATCGAACAAAAAATAAAGAGCTTCGAGCCAATAAAGACTAAGAATATTGACTCAAGAACTAATAGCTCCGTTGTAGAATTCAGACCTAACCATTAAGTAAGAAGCGATGGGAACGATGGAACCTGTGAATTCAAAAGATTTTAGTGAAAATGAATTCGAATGATTCATTGATCGGGATGGCGGAACCGGCCAGAGACCAATTCATCTATTCGGAAAAGTTATGAACTAATGATAGAACTGAAATAGAAATTGAAAGAGTAAATATTCGCCCGCGAAAACTTTATTTTCTTGGATTGCTAAAATTGGGTCAATCCAATACGATAACGAGTAAAACAAAAGAAAGATTTGTTTGAACATTATAAAATAGATATATATATAAATAGTTATTTAATATATTTAGATTAGATTTAGTTATCTATACAAACAAGATATACAAATTAATAATAGATTTGATCTAGATTAAATAAAATCCATGATTCAGTATATTACTTATTAAATACATGTATATCTTAATTCAAATTATATTCTATCTGAATTGAATTCAAAATCTTTAATTTGAATTGATTTTATTCGCGAGGAGCTGGATGAGAAGAAACTCTCACGTCCGGTTCTGTAGTAGAGATGGAATTCAAAACAAACCATCAACT
E_crassa_3778             CAGGCCTCCCTCTGCTTGGTTCCAGTCGTGGGCATGAGTGAGGGGCGATGCTTGATGGCTTTGATGCCATCGGTGGGAATGTGTTTAAGCATCGGCCTTCCCTCATGACCACGATGGTCTACAGTCTTGTGTACGAGTTAGTGACGTCGCTTGTTTGTTTTGATGCTTGCGTTGGAACTTGCTTAAGCAACCGACCTGACGAAGTACCCATGAATGTCTCCCATGATGGTCTACAGTCTTGCGTACGAGTTAGTGACGTCGCTTGTTTGTTTTGATGCTTGCGTTGGAACTTGCTTAAGCAACCGACCTGACGAAGTACCCATGAATGTCACCAATGATGGTCTACAGTCTAGCGTACGAGTTAGTGACGTCGCTTGTTTGTTTTGATGCTTGCATTGGAACTTGCTTAAGCAACCGAACTGACGAAGTACCCATGAATGTCGCCCATGATGGTCTACAGTCTTGGGTATGAGTCAGTGACGATGCTTGTTTGTTTTGATGCTTGCGTTTGAACTTGCTTAAGCAACCGACCTGACGAAGTACCCATGAATGTCGCCCATGATGGTCTACAGTCTTGGGTATGAGTCAGTGACGATGCTTGTTTGTTTTGATGCTTGTGTTGGAACTTGCTTAAGCAACCGACCTGACGAAGTACCCATGAATGTCTCCCATGATGGTCTACAGTCTTGCGTACGAGTTAGTGACGTCGCTTGTTTGTTTTGATGCTTGCGTTGGAACTTGCTTAAGCAACCGACCTGACGAAGTACCCATGAATGTTCAACCTAGTAGGGACGTGTCCCTGCGCCCAACGAC-TTTT--GTCGGGATCGTGGCAAGTCTGCGATCCAGGGGGTGATGTTGAGAGCCGGAAGGCAAGGGGGTGCAAACACTAGTTGAACTTTGTCCCGATTGCCGAGTGTTATGTGCTTGATGTCCAAGGCTTGATGCTGATCCTCCAAGTGGGGCTTGTCCCTGCACCAATGGCTTTTGCCAGGATCATGGCGTTTGTTATGATCGAAAAACTGAGGGGGTGATGTTTAGAGCTGGAAGGCAAGGGGGTGCAAACACCAGTCGGCCTTTGTCCCGATTGCTGAGTGTTATGTGCTTGATGTCCAAGGCTTGAAGCTGACCCTCCAAGTGGGGGCTTTTTTGTTCCTGCGGTAACGACTCTGTTGGGATCATTGTGATCAAGTTTGGTTGGTTTCGTATTGTGGTGGGTTTTTTCGAAGCTTCTATCGTTCTTTTACGCATCGTGCGGTGCATCTTGGGGGCTGTTTTGGCTTTTGGTTGCTTGCTTGGGCTTTATGCTAGGCGGGTGGCTAATTCGAATCCTGCATAGCAGAATGACCCGTGAACTAGTACCAACAATAGGGTTTGGCGGGGATCGAAGCTTTTGTTTTGACCCTCGTCAAGCCTCGCTGACATGTGTTCATGGCCCTCTTTGGGGCTTCATGGACATAAAGTTGGCACAACAACAACCCCCGGCACGACACGTGCCAAGGAACACTAAACTTAAGAGCGCCCGTGCCATGATGCCCCGTTTCTGGTGTGCTCATTGTGCGTGGCTTCTTTGTAATCTAAAACGACTCTCGGCAACGGATATCTCGGCTCACGCATCGATGAAGAACGTAGCAAAATGCGATACTTGGTGTGAATTGCAGAATCCCGTGAACCATCGAGTTTTTGAACGCAAGTTGCGCCCGAAGCCATCTGGTTGAGGGCACGTCTGCCTGGGCGTCACGCATCACGTCGCCCCCACCAAGCATCCCTTCTTGGGACGTGTTGGACGGGGGCGGAGATTGGTCTCCCGTGCATGTGGCGCGGTTGGCCTAAATAGGAGCCTTCTCAAGAGGGACGCACGGCTAGTGGTGGTTGAT----AAGACAGTCGTCTCGTGTCGTGTGTTTTGATCCTTGAGGAAGGAACTCTTAAGATACCCCGTCGCATTGTCTTTTGATGATGATTCGATCGGCATAGTATAAACAAATAACTATAGAAGTAATAACCAACTCATCACTTCGTATTATCTGGATCCAAAGAACCAGTCAAGATATGATATATTGTTCATATTGTTGTAGCAACTGAAATCTTTTTTTATTAAAAAATCTGCTTCTAAGTTGTCAATCGAAATAAAAAAGAAAGGGTATGGATAAATGGAAGGATGAGAGAAAGAAAGAAAAAGAATATTGATGATATAGAATTCCAATATGTAAGGTCTATGAGTCATCTCAGAAAAAATCTGCGTAATAAAGCATCAATACGGATTCATCATTAAATGGATCTGCTCATCGAACAAAAAATAAAGAGCTTCGAGCCAATAAAGACTAAGAATATTGACTCAAGAACTAATAGCTCCGTTGTAGAATTCAGACCTAACCATTAAGTAAGAAGCGATGGGAACGATGGAACCTGTGAATTCAAAAGATTTTAGTGAAAATGAATTCGAATGATTCATTGATCGGGATGGCGGAACCGGCCAGAGACCAATTCATCTATTCGGAAAAGTTATGAACTAATGATAGAACTGAAATAGAAATTGAAAGAGTAAATATTCGCCCGCGAAAACTTTATTTTCTTGGATTGCTAAAATTGGGTCAATCCAATACGATAACGAGTAAAACAAAAGAAAGATTTGTTTGAACATTATAAAATAGATATATATATAAATAGTTATTTAATATATTTAGATTAGATTTAGTTATCTATACAAACAAGATATACAAATTAATAATAGATTTGATCTAGATTAAATAAAATCCATGATTCAGTATATTACTTATTAAATACATGTATATCTTAATTCAAATTATATTCTATCTGAATTGAATTCAAAATCTTTAATTTGAATTGATTTTATTCGCGAGGAGCTGGATGAGAAGAAACTCTCACGTCCGGTTCTGTAGTAGAGATGGAATTCAAAACAAACCATCAACT
E_cuniculorum_3932        CAGGCCTCCCTCTGCTTGGTTCCAGTCGTGGGCATGAGTGAGGGTCGATGCTTGATGGCTTTGATGCCATCGGTGGGAATGTATTTAAGCATCGGCCTTCCCTCATGCCCACGATGGTCTACAGTCTTGGGTATGAGTCAGTGACGATGCTTGTTTGTTTAGATGCTTGCGTTGGAACTTGCTT------------------------------------------------------------------------------------GTTTAGATGCTTGCGTTGGAACTTGCTT------------------------------------------------------------------------------------GTTTAGAAACTTGCTTGTTTAGATGCTT--------------------------------------------------------------------------------------------------------------------------------------------------------------------------------------------------------------------------------------------------------------------------------------------------------------------------------GCGTTGGAACTTGCTTGAACAACCGACCTGACGAAGTACCCAAGAATGTTCAACCTAGTAGGGACGTGTCCCTGCGCCCAACGACATTTTTTGTCGGGATCGTGGCAAGTCTACGATCCAGGGGGTGATGTTGAGAGCCGGAAGGCAAGGGGGTGCAAACACCAGTCGGCCTTTGTCCCGATTGCTGAGTGTTATGTGCTTGACGTCCAAGGCTTGATGCTGATCCTCCAAGTGGGGCTTGTCCCTGCACCAATGGCTATTGCCAGGATCATGGCGTTTGCTATGATCGAAAAAATGAGGGGGTGATGTTGAGAGCCGGAAGGCAAGGGGGTGCAAACACCAGTCGGCCTTTGTCCCGATTGCTGAGTGTTATGTGCTTGACGTCCAAGGCTTGATGTTGACCCTCCAAGTGGGG-CTTTTTTGTTCCTGCGGTAACGACTTTGTTGGGATCATTGTGATCAAGTTTGGTTGGTTTCGTATTGTGGTGGGTTTTTTCGAAGCTTCTATCGTTGTTTTACGCATCGTGCGGTGCATCTTGGGGGCTGTTTTGGCTTTTGGTTGCTTGCTTGGGCTTTATGCTAGGCGGGTGGCTAATTCGAATCCTGCATAGCAGAATGACCCGTGAACTAGTACCAATAATAGGGCTTGGTGGGGATCGAAGCTTTTGTTTCGACCCTCGTGAAGCCTCGCTGACATGTGTTCATGGGCCTCTTTGGGGCATCATGGACATAAAGTTGGCACAACAACAACCCCCGGCACGACACGTGCCAAGGAACACTAAACTTAAGAGCGCCCGTGCCATGATGCCCCGTTTATGGTGTGCTCGTTGTGCGTGGCTTCTTTGTAATCTAAAACGACTCTCGGCAACGGATATCTCGGCTCACGCATCGATGAAGAACGTAGCAAAATGCGATACTTGGTGTGAATTGCAGAATCCCGTGAACCATCGAGTTTTTGAACGCAAGTTGCGCCCGAAGCCATCTGGTTGAGGGCACGTCTGCCTGGGCGTCACGCATCACGTCGCCCCCACCAAGCATCCCTTCTTGGGACGCTTTGGACGGGGGCGGAGATTGGTCTCCCGTGCATGTGGCGCGGTTGGCCTAAATAGGAGCCTCCTCAAGAGGGACGCACGGCTAGTGGTGGTTGAT----AAGACAGTCGTCTCGTGTCGTGTGTTATGATCCTTGAGGAAGGAACTCTTAAGATACCCCGTCGCATCGTCTTTTGATGATGATTCGATCGCCATAGTATAAACAAATAACTATAGAAGTAATAACCAACTCATCACTTCGTATTATCTGGATCCAAAGAACCAGTCAAGATATGATATATTGTTCATATTGTTGTAGCAACTGAAATCTTTTTTTATTAAAAAATCTGCTTCTAAGTTGTCAATCGAAATAAAAAAGAAAGGGTATGGATAAATGGAAGGATGAGAGAAAGAAAGAAAAAGAATATTGATGATATAGAATTCCAATATGTAAGGTCTATGAGTCATCTCAGAAAAAATCTGCGTAATAAAGCATCAATACGGATTCATCATTAAATGGATCTGCTCATCGAACAAAAAAGAAAGAGCTTCGAGCCAATAAAGACTAAGAATATTGACTCAAGAACTAATAGCTCCGTTGTAGAATTCAGACCTAACCATTAAGTAAGAAGCGATGGGAACGATGGAACCTGTGAATTCAAAAGATTTTAGTGAAAATGAATTCGAATGATTCATTGATCGGGATGGCGGAACCGGCCAGAGACCAATTCATCTATTCGGAAAAGTTATGAACTAATGATAGAACTGAAATAGAAATTGAAAGAGTAAATATTCGCCCGCGAAAACTTTATTTTCTTGGATTGCTAAAATTGGGTCAATCCAATACGATAACGAGTAAAACAAAAGAAAGATTTGTTTTAACATTCTAAAATAGATATAAAATAAAATAGTTATTTAATATATTTAGATTAGATTTAGTTATCTATACAAACAAGATATACAAATTAATAATAGATTTGATCTAGATTAAATGAAATCCATGATTCAGTATATTACTTATTAAATACATGTATATCTTAATTCAAATTCTATTCTATCTGAATTGAATTCAAAATCTTTAATTTGAATTGATTTTATTCGCGAGGAGCTGGATGAGAAGAAACTCTCACGTCCGGTTCTGTAGTAGAGATGGAATTCAAAACAAACCATCAACT
E_curialensis_3812        CAGGCCTCCCTCTGCTTGGTTCCAGTCGTGGGCATGAGTGAGGGGCGATGCTTGATGGCTTTGATGCCATCGGTGGGAATGTGTTTAAGCATTGGCCTTCCCTCATGACCACGATGGTCTACAGTCTTGTGTACGAGTTAGTGACGTCGCTTGTTTGTTTTGATGCTTGCGTTGGAACTTGCTTAAGCAACCGACCTGACGAAGTACCCATGAATGTCACCCATGATGGTCTACAGTCTTGTGTACGAGTTAGTGACGTCGCTTGTTTGTTTTGATGCTTGCGTTGGAACTTGCTTAAGCAACCGACCTGACGAAGTACCCATGAATGTCACCAATGATGGTCTACAGTCTTGCGTACGAGTTAGTGACGTCGCTTGTTTGTTTTGATGCTTGCGTTGGAACTTGCTTAAGCAACCGAATTGACGGAGTACCCATGAATGTCGCCCATGATGGTCTACAGTCTTGGGTATGAGTCAGTGACGATGCTTGTTTGTTTTGATGCTTGCGTTTGAACTTGCTTAAGCAACCGACCTGACGAAGTACACATGAATGTCGCCCATGATGGTCTACAGTCTTGGGTATGAGTCAGTGACGATGCTTGTTTGTTTTGATGCTTGTGTTTGAACTTGCTTAAGCAACTGACCTGACGAAGTACACATGAATGTCACCCATGATGGTCTACAGTCTTGCGTACGAGTTAGTGACGTCGCTTGTTTGTTTTGATGCTTGCGTTGGAACTTGCTTAAGCAACCGACCTGACGAAGTACCCATGAATGTTCAACCTAGTAGGGACGTGTCCCTGCGCCAAACGAC-TTTT--GTCGGGATCGTGGCAAGTCTGCGATCCAGGGGGTGATGTTGAGAGCCGGAAGGCAAGGGGGTGCAAACACTAGTTGAACTTTGTCCCGATTGCCGAGTGTTATGTGCTTGATGTCCAAGGCTTGATGCTGATCCTCCAAGTGGGGCTTGTCCCTGCACCAATGGCTTTTGCCAGGATCATGGCGTTTGTTATGATCGAAAAACTGAGGGGGTGATGTTTAGAGCTGGAAGGCAAGGGGGTGCAAACACCAGTCGGCCTTTGTCCCGATTGCTGAGTGTTATGTGCTTGATGTCCAAGGCTTGAAGCTGACCCCCCAAGTGGGGGCTTTTTTGTTCCTGCGGTAACGACTCTGTTGGGATCATTGTGATCAAGTTTGGTTGGTTTCGTATTGTGGTGGGTTTTTTCGAAGCTTCTATCGTTCTTTTACGCATCGTGCGGTGCATCTTGGGTGCATGTTTGGCTTTTGGTTGCTTGCTTGGGCTTTATGCTAGGCGGGTGGCTAATTCGAATCCTGCATAGCAGAATGACCCGTGAACTAGTACCAACAATAGGGTTTGGCGGGGATCGAAGCTTTTGTTTTGACCCTCGTCAAGCCTCGCTGACATGTGTTCATGGCCCTCTTTGGGGCTTCATGGACATAAAGTTGGCACAACAACAACCCCCGGCACGACACGTGCCAAGGAACACTAAACTTAAGAGCGCCCGTGCCATGATGCCCCGTTTCTGGTGTGCTCGTTGTGCGTGGCTTCTTTGTAATCTAAAACGACTCTCGGCAACGGATATCTCGGCTCACGCATCGATGAAGAACGTAGCAAAATGCGATACTTGGTGTGAATTGCAGAATCCCGTGAACCATCGAGTTTTTGAACGCAAGTTGCGCCCGAAGCCATCTGGTTGAGGGCACGTCTGCCTGGGCGTCACGCATCACGTCGCCCCCACCAAGCATCCCTTCTTGGGACGTGTTGGACGGGGGCGGAGATTGGTCTCCCGTGCATGTGGCGCGGTTGGCCTAAATAGGAGCCTTCTCAAGAGGGACGCACGGCTAGTGGTGGTTGAT----AAGACAGTCGTCTCGTGTCGTGTGTTTTGATCCTTGAGGAAGGAACTCTTAAGATACCCCGTCGCATTGTCTTTTGATGATGATTCGATCGCCATAGTATAAACAAATAACTATAGAAGTAATAACCAACTCATCACTTCGTATTATCTGGATCCAAAGAACCAGTCAAGATATGATATATTGTTCATATTGTTGTAGCAACTGAAATCTTTTTTTATTAAAAAATCTGCTTCTAAGTTGTCAATCGAAATAAAAAAGAAAGGGTATGGATAAATGGAAGGATGAGAGAAAGAAAGAAAAAGAATATTGATGATATAGAATTCCAATATGTAAGGTCTATGAGTCATCTCAGAAAAAATCTGCGTAATAAAGCATCAATACGGATTCATCATTAAATGGATCTGCTCATCGAACAAAAAATAAAGAGCTTCGAGCCAATAAAGACTAAGAATATTGACTCAAGAACTAATAGCTCCGTTGTAGAATTCAGACCTAACCATTAAGTAAGAAGCGATGGGAACGATGGAACCTGTGAATTCAAAAGATTTTAGTGAAAATGAATTCGAATGATTCATTGATCGGGATGGCGGAACCGGCCAGAGACCAATTCATCTATTCGGAAAAGTTATGAACTAATGATAGAACTGAAATAGAAATTGAAAGAGTAAATATTCGCCCGCGAAAACTTTATTTTCTTGGATTGCTAAAATTGGGTCAATCCAATACGATAACGAGTAAAACAAAAGAAAGATTTGTTTGAACATTCTAAAATAGATATATATATAAATAGTTATTTAATATATTTAGATTAGATTTAGTTATCTATACAAACAAGATATACAAATTAATAATAGATTTGATCTAGATTAAATAAAATCCATGATTCAGTATATTACTTATTAAATACATGTATATCTTAATTCAAATTATATTCTATCTGAATTGAATTCAAAATCTTTAATTTGAATTGATTTTATTCGCGAGGAGCTGGATGAGAAGAAACTCTCACGTCCGGTTCTGTAGTAGAGATGGAATTCAAAACAAACCATCAACT
E_discoidea_3674          CAGGCCTCCCTCTGCTTGGTTCCAGTCGTGGGCATGAGTGAGGGGCGATGCTTGATGGCTTTGATGCCATCGGTGGGAATGTGTTTAAGCATCGGCCTTCCCTCATGACCACGATGGTCTACAGTCTTGTGTACGAGTTAGTGACGTCGCTTGTTTGTTTTGATGCTTGCGTTGGAACTTGCTTAAGCAACCGACCTGACGAAGTACCCATGAATGTCTCCCATGATGGTCTACAGTCTTGCGTACGAGTTAGTGACGTCGCTTGTTTGTTTTGATGCTTGCGTTCGAACTTGCTTAAGCAACCGACCTGACGAAGTACCCATGAATGTCACCAATGATGGTCTACAGTCTAGCGTACGAGTTAGTGACGTCGCTTGTTTGTTTTGATGCTTGCGTTGGAACTTGCTTAAGCAACCGAACTGACGAAGTACCCATGAATGTCGCCCATGATGGTCTACAGTCTTGGGTATGAGTCAGTGACGATGCTTGTTTGTTTTGATGCTTGCGTTTGAACTTGCTTAAGCAACCGACCTGACGAAGTACCCATGAATGTCGCCCATGATGGTCTACAGTCTTGGGTATGAGTCAGTGACGATGCTTGTTTGTTTTGATGCTTGCGTTGGAACTTGCTTAAGCAACCGACCTGACGAAGTACCCATGAATGTCTCCCATGATGGTCTACAGTCTTGCGTACGAGTTAGTGACGTCGCTTGTTTGTTTTGATGCTTGCGTTGGAACTTGCTTAAGCAACCGACCTGACGAAGTACCCATGAATGTTCTACCTAGTAGGGACGTGTCCCTGCGCCCAACGAC-TTTT--GTCGGGATCGTGGCAAGTCTGCGATCCAGGGGGTGATGTTGAGAGCCGGAAGGCAAGGGGGTGCAAACACTAGTTGAACTTTGTCCCGATTGCCGAGTGTTATGTGCTTGATGTCCAAGGCTTGATGCTGATCCTCCAAGTGGGGCTTGTCCCTGCACCAATGGCTTTTGCCAGGATCATGGCGTTTGTTATGATCGAAAAACTGAGGGGGTGATGTTTAGAGCTGGAAGGCAAGGGGGTGCAAACACCAGTCGGCCTTTGTCCCGATTGCTGAGTGTTATGTGCTTGATGTCCAAGGCTTGAAGCTGACCCTCCAAGTGGGGGCTTTTTTGTTCCTGCGGTAACGACTCTGTTGGGATCATTGTGATCAAGTTTGGTTGGTTTCGTATTGTGGTGGGTTTTTTAGAAGCTTCTATCGTTCTTTTACGCATCGTGCGGTGCATCTTGGGGGCTGTTTTGGCTTTTGGTTGCTTGCTTGGGCTTTATGCTAGGCGGGTGGCTAATTCGAATCCTGCATAGCAGAATGACCCGTGAACTAGTACCAACAATAGGGTTTGGCGGGGATCGAAGCTTTTGTTTTGACCCTCGTCAAGCCTCGCTGACATGTGTTCATGGCCCTCTTTGGGGCTTCATGGACATAAAGTTGGCACAACAACAACCCCCGGCACGACACGTGCCAAGGAACACTAAACTTAAGAGCGCCCGTGCCATGATGCCCCGTTTCTGGTGTGCTCGTTGTGCGTGGCTTCTTTGTAATCTAAAACGACTCTCGGCAACGGATATCTCGGCTCACGCATCGATGAAGAACGTAGCAAAATGCGATACTTGGTGTGAATTGCAGAATCCCGTGAACCATCGAGTTTTTGAACGCAAGTTGCGCCCGAAGCCATCTGGTTGAGGGCACGTCTGCCTGGGCGTCACGCATCACGTCGCCCCCACCAAGCATCCCTTCTTGGGACGTGTTGGACGGGGGCGGAGATTGGTCTCCCGTGCATGTGGCGCGGTTGGCCTAAATAGGAGCCTTCTCAAGAGGGACGCACGGCTAGTGGTGGTTGAT----AAGACAGTCGTCTCGTGTCGTGTGTTTTGATCCTTGAGGAAGGAACTCTTAAGATACCCCGTCGCATTGTCTTTTGATGATGATTCGATCGCCATAGTATAAACAAATAACTATAGAAGTAATAACCAACTCATCACTTCGTATTATCTGGATCCAAAGAACCAGTCAAGATATGATATATTGTTCATATTGTTGTAGCAACTGAAATCTTTTTTTATTAAAAAATCTGCTTCTAAGTTGTCAATCGAAATAAAAAAGAAAGGGTATGGATAAATGGAAGGATGAGAGAAAGAAAGAAAAAGAATATTGATGATATAGAATTCCAATATGTAAGGTCTATGAGTCATCTCAGAAAAAATCTGCGTAATAAAGCATCAATACGGATTCATCATTAAATGGATCTGCTCATCGAACAAAAAATAAAGAGCTTCGAGCCAATAAAGACTAAGAATATTGACTCAAGAACTAATAGCTCCGTTGTAGAATTCAGACCTAACCATTAAGTAAGAAGCGATGGGAACGATGGAACCTGTGAATTCAAAAGATTTTAGTGAAAATGAATTCGAATGATTCATTGATCGGGATGGCGGAACCGGCCAGAGACCAATTCATCTATTCGGAAAAGTTATGAACTAATGATAGAACTGAAATAGAAATTGAAAGAGTAAATATTCGCCCGCGAAAACTTTATTTTCTTGGATTGCTAAAATTGGGTCAATCCAATACGATAACGAGTAAAACAAAAGAAAGATTTGTTTGAACATTATAAAATAGATATATATAAAAATAGTTATTTAATATATTTAGATTAGATTTAGTTATCTATACAAACAAGATATACAAATTAATAATAGATTTGATCTAGATTAAATAAAATCCATGATTCAGTATATTACTTATTAAATACATGTATATCTTAATTCAAATTATATTCTATCTGAATTGAATTCAAAATCTTTAATTTGAATTGATTTTATTCGCGAGGAGCTGGATGAGAAGAAACTCTCACGTCCGGTTCTGTAGTAGAGATGGAATTCAAAACAAACCATCAACT
E_discoidea_3804          CAGGCCTCCCTCTGCTTGGTTCCAGTCGTGGGCATGAGTGAGGGGCGATGCTTGATGGCTTTGATGCCATCGGTGGGAATGTGTTTAAGCATCGGCCTTCCCTCATGACCACGATGGTCTACAGTCTTGTGTACGAGTTAGTGACGTCGCTTGTTTGTTTTGATGCTTGCGTTGGAACTTGCTTAAGCAACCGACCTGACGAAGTACCCATGAATGTCTCCCATGATGGTCTACAGTCTTGCGTACGAGTTAGTGACGTCGCTTGTTTGTTTTGATGCTTGCGTTCGAACTTGCTTAAGCAACCGACCTGACGAAGTACCCATGAATGTCACCAATGATGGTCTACAGTCTAGCGTACGAGTTAGTGACGTCGCTTGTTTGTTTTGATGCTTGCGTTGGAACTTGCTTAAGCAACCGAACTGACGAAGTACCCATGAATGTCGCCCATGATGGTCTACAGTCTTGGGTATGAGTCAGTGACGATGCTTGTTTGTTTTGATGCTTGCGTTTGAACTTGCTTAAGCAACCGACCTGACGAAGTACCCATGAATGTCGCCCATGATGGTCTACAGTCTTGGGTATGAGTCAGTGACGATGCTTGTTTGTTTTGATGCTTGCGTTGGAACTTGCTTAAGCAACCGACCTGACGAAGTACCCATGAATGTCTCCCATGATGGTCTACAGTCTTGCGTACGAGTTAGTGACGTCGCTTGTTTGTTTTGATGCTTGCGTTGGAACTTGCTTAAGCAACCGACCTGACGAAGTACCCATGAATGTTCAACCTAGTAGGGACGTGTCCCTGCGCCCAACGAC-TTTT--GTCGGGATCGTGGCAAGTCTGCGATCCAGGGGGTGATGTTGAGAGCCGGAAGGCAAGGGGGTGCAAACACTAGTTGAACTTTGTCCCGATTGCCGAGTGTTATGTGCTTGATGTCCAAGGCTTGATGCTGATCCTCCAAGTGGGGCTTGTCCCTGCACCAATGGCTTTTGCCAGGATCATGGCGTTTGTTATGATCGAAAAACTGAGGGGGTGATGTTTAGAGCTGGAAGGCAAGGGGGTGCAAACACCAGTCGGCCTTTGTCCCGATTGCTGAGTGTTATGTGCTTGATGTCCAAGGCTTGAAGCTGACCCTCCAAGTGGGGGCTTTTTTGTTCCTGCGGTAACGACTCTGTTGGGATCATTGTGATCAAGTTTGGTTGGTTTCGTATTGTGGTGGGTTTTTTCGAAGCTTCTATCGTTCTTTTACGCATCGTGCGGTGCATCTTGGGGGCTGTTTTGGCTTTTGGTTGCTTGCTTGGGCTTTATGCTAGGCGGGTGGCTAATTCGAATCCTGCATAGCAGAATGACCCGTGAACTAGTACCAACAATAGGGTTTGGCGGGGATCGAAGCTTTTGTTTTGACCCTCGTCAAGCCTCGCTGACATGTGTTCATGGCCCTCTTTGGGGCTTCATGGACATAAAGTTGGCACAACAACAACCCCCGGCACGACACGTGCCAAGGAACACTAAACTTAAGAGCGCCCGTGCCATGATGCCCCGTTTCTGGTGTGCTCGTTGTGCGTGGCTTCTTTGTAATCTAAAACGACTCTCGGCAACGGATATCTCGGCTCACGCATCGATGAAGAACGTAGCAAAATGCGATACTTGGTGTGAATTGCAGAATCCCGTGAACCATCGAGTTTTTGAACGCAAGTTGCGCCCGAAGCCATCTGGTTGAGGGCACGTCTGCCTGGGCGTCACGCATCACGTCGCCCCCACCAAGCATCCCTTCTTGGGACGTGTTGGACGGGGGCGGAGATTGGTCTCCCGTGCATGTGGCGCGGTTGGCCTAAATAGGAGCCTTCTCAAGAGGGACGCACGGCTAGTGGTGGTTGAT----AAGACAGTCGTCTCGTGTCGTGTGTTTTGATCCTTGAGGAAGGAACTCTTAAGATACCCCGTCGCATTGTCTTTTGATGATGATTCGATCGCCATAGTATAAACAAATAACTATAGAAGTAATAACCAACTCATCACTTCGTATTATCTGGATCCAAAGAACCAGTCAAGATATGATATATTGTTCATATTGTTGTAGCAACTGAAATCTTTTTTTATTAAAAAATCTGCTTCTAAGTTGTCAATCGAAATAAAAAAGAAAGGGTATGGATAAATGGAAGGATGAGAGAAAGAAAGAAAAAGAATATTGATGATATAGAATTCCAATATGTAAGGTCTATGAGTCATCTCAGAAAAAATCTGCGTAATAAAGCATCAATACGGATTCATCATTAAATGGATCTGCTCATCGAACAAAAAATAAAGAGCTTCGAGCCAATAAAGACTAAGAATATTGACTCAAGAACTAATAGCTCCGTTGTAGAATTCAGACCTAACCATTAAGTAAGAAGCGATGGGAACGATGGAACCTGTGAATTCAAAAGATTTTAGTGAAAATGAATTCGAATGATTCATTGATCGGGATGGCGGAACCGGCCAGAGACCAATTCATCTATTCGGAAAAGTTATGAACTAATGATAGAACTGAAATAGAAATTGAAAGAGTAAATATTCGCCCGCGAAAACTTTATTTTCTTGGATTGCTAAAATTGGGTCAATCCAATACGATAACGAGTAAAACAAAAGAAAGATTTGTTTGAACATTATAAAATAGATATATATATAAATAGTTATTTAATATATTTAGATTAGATTTAGTTATCTATACAAACAAGATATACAAATTAATAATAGATTTGATCTAGATTAAATAAAATCCATGATTCAGTATATTACTTATTAAATACATGTATATCTTAATTCAAATTATATTCTATCTGAATTGAATTCAAAATCTTTAATTTGAATTGATTTTATTCGCGAGGAGCTGGATGAGAAGAAACTCTCACGTCCGGTTCTGTAGTAGAGATGGAATTCAAAACAAACCATCAACT
E_dugandii_3872           CAGGCCTCCCTCTGCTTGKTTCCAGTCGTGGGCATGAGTGAGGGGCGATGCTTGATGGCTTTGATGCCATCGGTGGGAATGTGTTTAAGCATCGGCCTTCCCCCATGACCACGATGGTCTACAGTCTTGTGTACGAGTTAGTGACGTCGCTTGTTTGTTTTGATGCTTGCGTTGGAACTTGCTTAAGCAACCGACCTGACGAAGTACCCATGAATGTCACCCATGATGGTCTACAGTCTTGCGTACGAGTTAGTGACGTCGCTTGTTTGTTTTGATGCTTGCGTTGGAACTTGCTTAAGCAACCGACCTGACGAAGTACCCATGAATGTCACCAATGATGGTCTACAGTCTTGCGTACGAGTTAGTGACGTCGCTTGTTTGTTTTGATGCTTGCGTTGGAACTTGCTTAAGCAACCGAACTGACGAAGTACCCATGAATGTCGCCCATGATGGTCTACAGTCTTGGGTATGRGTCAGTGACGATGCTTGTTTGTTTTGATGCTTGTGTTTGAAYTTGCTTAAGCAACCGACCTGACGAAGTACACATGAATGTCGCCCATGATGGTTTACAGTCTTGGGTATGAGTCAGTGACGATGCTTGTTTGTTTTGATGCTTGCGTTTGAACTTGCTTAAGCAACCGACCTGACGAAGTACACATGAATGTCGCCCATGATGGTCTACAGTCTTGCGTACGAGTTAGTGACGTCGCTTGTTTGTTTTGATGCTTGCGTTGGAACTTGCTTAAGCAACCGACCTGACGAAGTACCCATGAATGTTCAACCTAGTAGGGACGTGTCCCTGCGCCCAACGAC-TTTT--GTTGGGATCGTGGCAAGTTTGCGATCCAGGGGGTGATGTTGAGAGCCGGAAGGCAAGGGGGTGCAAACACTAGTTGAACTTTGTCCCGATTGCCGAGTGTTATGTGCTTGATGTCCAAGGCTTGATGCTGATCCTCCAAGTGGGGCTTGTCCCTGCACCAATGGCTTTTGCCAGGATCATGGCGTTTGCTGTGATCGAAAAAATGAGGGGGTGATGTTTAGAGCCGGAAGGCAAGGGGGTGCAAACACCAGTCGGCCTTTGTCCCGATTGCTGAGTGTTATGTGCTTGACGTCCAAGGCTTGATGCTGACCCTCCAAGTGGGGGCTTTTTTGTTCCTGCGGTAACGACTCTGTTGGGATCATTGTGATCAAGTTTGGTTGGTTTCGTATTGTGGTGGGTTTTTTCGAAGCTTCTATCGTTCTTTTACGCATCGTGCGGTGCATCTTGGGGGCTGTTTTGGCTTTTGGTTGCTTGCTTGGGCTTTATGCTAGGCGGGTGGCTAATTCGAATCCTGCATAGCAGAATGACCCGTGAACTAGTACCAACAATAGGGTTTGGCGGGGATCGAAGCTTTTGTTTTGACCCTCGTCAAGCCTCGCTGACATGTGTTCATGGCCCTCTTTGGGGCTTCATGGACATAAAGTTGGCACAACAACAACCCCCGGCACGACACGTGCCAAGGAACACTAAACTTAAGAGCGCCCGTGCCATGATGCCCCGTTTTCGGTGTGCTCGTTGTGCGTGGCTTCTTTGTAATCTAAAACGACTCTCGGCAACGGATATCTCGGCTCACGCATCGATGAAGAACGTAGCAAAATGCGATACTTGGTGTGAATTGCAGAATCCCGTGAACCATCGAGTTTTTGAACGCAAGTTGCGCCCGAAGCCATCTGGTTGAGGGCACGTCTGCCTGGGCGTCACGCATCACGTCGCCCCCACCAAGCATCCCTTCTTGGGACGTGTTGGACGGGGGCGGAGATTGGTCTCCCGTGCATGTGGCGCGGTTGGCCTAAATAGGAGCCTTCTCAAGAGGGACGCACGGCTAGTGGTGGTTGAT----AAGACAGTCGTCTCGTGTCGTGTGTTTTGATCCTTGAGGAAGGAACTCTTAAGATACCCCGTCGCATTGTCTTTTGATGATGATTCGATCGCCATAGTATAAACAAATAACTATAGAAGTAATAACCAACTCATCACTTCGTATTATCTGGATCCAAAGAACCAGTCAAGATATGATATATTGTTCATATTGTTGTAGCAACTGAAATCTTTTTTTATTAAAAAATCTGCTTCTAAGTTGTCAATCGAAATAAAAAAGAAAGGGTATGGATAAATGGAAGGATGAGAGAAAGAAAGAAAAAGAATATTGATGATATAGAATTCCAATATGTAAGGTCTATGAGTCATCTCAGAAAAAATCTGCGTAATAAAGCATCAATACGGATTCATCATTAAATGGATCTGCTCATCGAACAAAAAATAAAGAGCTTCGAGCCAATAAAGACTAAGAATATTGACTCAAGAACTAATAGCTCCGTTGTAGAATTCAGACCTAACCATTAAGTAAGAAGCGATGGGAACGATGGAACCTGTGAATTCAAAAGATTTTAGTGAAAATGAATTCGAATGATTCATTGATCGGGATGGCGGAACCGGCCAGAGACCAATTCATCTATTCGGAAAAGTTATGAACTAATGATAGAACTGAAATAGAAATTGAAAGAGTAAATATTCGCCCGCGAAAACTTTCTTTTCTTGGATTGCTAAAATTGGGTCAATCCAATACGATAACGAGTAAAACAAAAGAGAGATTTGTTTGAACATTCTAAAATAGATATAAAAAAAAATAGTTATTTAATATATTTAGATTAGATTTAGTTATCTATACAAACAAGATATACAAATTAATAATAGATTTGATCTAGATTAAATAAAATCCATGATTCAGTATATTACTTATTAAATACATGTATATCTTAATTCAAATTATATTCTATCTGAATTGAATTCAAAATCTTTAATTTGAATTGATTTTATTCGCGAGGAGCTGGATGAGAAGAAACTCTCACGTCCGGTTCTGTAGTAGAGATGGAATTCAAAACAAACCATCAACT
E_episcopalis_3817        ---------------------------------------------------------------------------------------------------------------------------------------------------------------------------------------------------------------------------------------------------------------------------------------------------------------------------------------------------------------------------------------------------------------------------------------------------------------------------------------------------------------------------------------------------------------------------------------------------------------------------------------------------------------------------------------------------------------------------------------------------------------------------------------------------------TCAACCTAGTAGGGACGTGTCCCTGCGCCAAACGAC-TTTT--GTCGGGATCGTGGCAAGTCTGCGATCCAGGGGGTGATGTTGAGAGCCGGAAGGCAAGGGGGTGCAAACACTAGTTGAACTTTGTCCCGATTGCCGAGTGTTATGTGCTTGATGTCCAAGGCTTGATGCTGATCCTCCAAGTGGGGCTTGTCCCTGCACCAATGGCTTTTGCCAGGATCATGGTGTTTGTTATGATCGAAAAACTGAGGGGGTGATGTTTAGAGCTGGAAGGCAAGGGGGTGCAAACACCAGTCGGCCTTTGTCCCGATTGCTGAGTGTTATGTGCTTGATGTCCAAGGCTTGAAGCTGACCCCCCAAGTGGGGGCTTTTTTGTTCCTGCGGTAASGACTCTGTTGGGATCATTGTGATCAAGTTTGGTTGGTTTCGTATTGTGGTGGGTTTTTTTGARGCTTCTATCGTTCTTTTACGCATCGTGCGGTGCATCTTGGGGGCTGTTTTGGCTTTTGGTTGCTTGCTTGGGCTTTATGCTAGGCGGGTGGCTAATTCGAATCCTGCATAGCAGAATGACCCGTGAACTAGTACCAACAATAGGGTTTGGCGGGGATCGAAGCTTTTGTTTTGACCCTCGTCAAGCCTCGCTGACATGTGTTCATGGCCCTCTTTGGGGCTTCATGGACATAAAGTTGGCACAACAACAACCCCCGGCACGACACGTGCCAAGGAACACTAAACTTAAGAGCGCCCGTGCCATGATGCCCCGTTTCTGGTGTGCTCGTTGTGCGTGGCTTCTTTGTAATCTAAAACGACTCTCGGCAACGGATATCTCGGCTCACGCATCGATGAAGAACGTAGCAAAATGCGATACTTGGTGTGAATTGCAGAATCCCGTGAACCATCGAGTTTTTGAACGCAAGTTGCGCCCGAAGCCATCTGGTTGAGGGCACGTCTGCCTGGGCGTCACGCATCACGTCGCCCCCACCAAGCATCCCTTCTTGGGACGTGTTGGACGGGGGCGGAGATTGGTCTCCCGTGCATGTGGCGCGGTTGGCCTAAATAGGAGCCTTCTCAAGAGGGACGCACGGCTAGTGGTGGTTGAT----AAGACAGTCGTCTCGTGTCGTGTGTTTTGATCCTTGAGGAAGGAACTCTTAAGATACCCCGTCGCATTGTCTTTTGATGATGATTCGATCGCCATAGTATAAACAAATAACTATAGAAGTAATAACCAACTCATCACTTCGTATTATCTGGATCCAAAGAACCAGTCAAGATATGATATATTGTTCATATTGTTGTAGCAACTGAAATCTTTTTTTATTAAAAAATCTGCTTCTAAGTTGTCAATCGAAATAAAAAAGAAAGGGTATGGATAAATGGAAGGATGAGAGAAAGAAAGAAAAAGAATATTGATGATATAGAATTCCAATATGTAAGGTCTATGAGTCATCTCAGAAAAAATCTGCGTAATAAAGCATCAATACGGATTCATCATTAAATGGATCTGCTCATCGAACAAAAAATAAAGAGCTTCGAGCCAATAAAGACTAAGAATATTGACTCAAGAACTAATAGCTCCGTTGTAGAATTCAGACCTAACCATTAAGTAAGAAGCGATGGGAACGATGGAACCTGTGAATTCAAAAGATTTTAGTGAAAATGAATTCGAATGATTCATTGATCGGGATGGCGGAACCGGCCAGAGACCAATTCATCTATTCGGAAAAGTTATGAACTAATGATAGAACTGAAATAGAAATTGAAAGAGTAAATATTCGCCCGCGAAAACTTTATTTTCTTGGATTGCTAAAATTGGGTCAATCCAATACGATAACGAGTAAAACAAAAGAAAGATTTGTTTGAACATTCTAAAATAGATATATATAAAAATAGTTATTTAATATATTTAGATTAGATTTAGTTATCTATACAAACAAGATATACAAATTAATAATAGATTTGATCTAGATTAAATAAAATCCATGATTCAGTATATTACTTATTAAATACATGTATATCTTAATTCAAATTATATTCTATCTGAATTGAATTCAAAATCTTTAATTTGAATTGATTTTATTCGCGAGGAGCTGGATGAGAAGAAACTCTCACGTCCGGTTCTGTAGTAGAGATGGAATTCAAAACAAACCATCAACT
E_estanislana_3904        CAGGCCTCCCTCTGCTTGGTTCCAGTCGTGGGCATGAGTGAGGGGTGATGCTTGATGGCTTTGATGCCATCGGTGGGAATGTGTTTAAGCATCGGCCTTCCCCCATGACCACGATGGTCTACAGTCCTGTGTACGAGTTAGTGACGTCGCTTGTTTGTTTTGATGCTTGCGTTGGAACTTGCTTAAGCAACCGACCTGACGAAGTACCCATGAATGTCACCCATGATGGTCTACAGTCTTGCGTACGAGTTAGTGACGTCGCTTGTTTGTTTTGATGCTTGCGTTGGAACTTGCTTAAGCAACCGACCTGACGAAGTACCCATGAATGTCACCAATGATGGTCTACAGTCTTGCGTACGAGTTAGTGACGTCGCTTGTTTGTTTTGATGCTTGCGTTGGAACTTGCTTAAGCAACCGAACTGACGAAGTACCCATGAATGTCGCCCATGATGGTCTACAGTCTTGGGTATGAGTCAGTGACGATGCTTGTTTGTTTTGATGCTTGTGTTTGAACTTGCTTAAGCAACCGACCTGACGAAGTACACATGAATGTCGCCCATGATGGTTTACAGTCTTGGGTATGAGTCAGTGACGATGCTTGTTTGTTTTGATGCTTGCGTTTGAACTTGCTTAAGCAACCGACCTGACGAAGTACACATGAATGTCGCCCATGATGGTCTACAGTCTTGCGTACGAGTTAGTGACGTCGCTTGTTTGTTTTGATGCTTGCGTTGGAACTTGCTTAAGCAACCGACCTGACGAAGTACCCATGAATGTTCAACCTAGTAGGGACGTGTCCCTGCGCCCAACGAC-TTTT--GTCGGGATCGTGGCAAGTCTGCGATCCAGGGGGTGATGTTGAGAGCCGGAAGGCAAGGGGGTGCAAACACTAGTTGAACTTTGTCCCGATTGCCGAGTGTTATGTGCTTGATGTCCAAGGCTTGATGCTGATCCTCCAAGTGGGGCTTGTCCCTGCACCAATGGCTTTTGCCAGGATCATGGCGTTTGCTGTGATCGAAAAAATGAGGGGGTGATGTTTAGAGCCGGAAGGCAAGGGGGTGCAAACACCAGTCGGCCTTTGTCCCGATTGCTGAGTGTTATGTGCTTGACGTCCAAGGCTTGATGCTGACCCTCCAAGTGGGGGCTTTTTTGTTCCTGCGGTAACGACTCTGTTGGGATCATTGTGATCAAGTTTGGTTGGTTTCGTATTGTGGTGGGTTTTTTCGAAGCTTCTATCGTTCTTTTACGCATCGTGCGGTGCATCTTGGGGGCTGTTTTGGCTTTTGGTTGCTTGCTTGGGCTTTATGCTAGGCGGGTGGCTAATTCGAATCCTGCATAGCAGAATGACCCGTGAACTAGTACCAACAATAGGGTTTGACGGGGATCGAAGCTTTTGTTTTGACCCTCGTCAAGCCTCGCTGACATGTGTTCATCGCCCTCTTTGGGGCTTCATGGACATAAAGTTGGCACAACAACAACCCCCGGCACGACACGTGCCAAGGAACACTAAACTTAAGAGCGCCCGTGCCATGATGCCCCGTTTCCGGTGTGCTCGTTGTGCGTGGCTTCTTTGTAATCTAAAACGACTCTCGGCAACGGATATCTCGGCTCACGCATCGATGAAGAACGTAGCAAAATGCGATACTTGGTGTGAATTGCAGAATCCCGTGAACCATCGAGTTTTTGAACGCAAGTTGCGCCCGAAGCCATCTGGTTGAGGGCACGTCTGCCTGGGCGTCACGCATCACGTCGCCCCCACCAAGCATCCCTTCTTGGGACGTGTTGGACGGGGGCGGAGATTGGTCTCCCGTGCATGTGGCGCGGTTGGCCTAAATAGGAGCCTTCTCAAGAGGGACGCACGGCTAGTGGTGGTTGAT----AAGACAGTCGTCTCGTGTCGTGTGTTTTGATCCTTGAGGAAGGAACTCTTAAGATACCCCGTCGCATTGTCTTTTGATGATGATTCGATCGC??????????ACAAATAGCTATAGAAGTAATAACCAACTCATCACTTCGTATTATCTGGATCCAAAGAACCAGTCAAGATATGATATATTGTTCATATTGTTGTAGCAACTGAAATCTTTTTTTATTAAAAAATCTGCTTCTAAGTTGTCAATCGAAATAAAAAAGAAAGGGTATGGATAAATGGAAGGATGAGAGAAAGAAAGAAAAAGAATATTGATGATATAGAATTCCAATATGTAAGGTCTATGAGTCATCTCAGAAAAAATCTGCGTAATAAAGCATCAATACGGATTCATCATTAAATGGATCTGCTCATCGAACAAAAAATAAAGAGCTTCGAGCCAATAAAGACTAAGAATATTGACTCAAGAACTAATAGCTCCGTTGTAGAATTCAGACCTAACCATTAAGTAAGAAGCGATGGGAACGATGGAACCTGTGAATTCAAAAGATTTTAGTGAAAATGAATTCGAATGATTCATTGATCGGGATGGCGGAACCGGCCAGAGACCAATTCATCTATTCGGAAAAGTTATGAACTAATGATAGAACTGAAATAGAAATTGAAAGAGTAAATATTCGCCCGCGAAAACTTTCTTTTCTTGGATTGCTAAAATTGGGTCAATCCAATACGATAACGAGTAAAACAAAAGAGAGATTTGTTTGAACATTCTAAAATAGATATATAAAAAAATAGTTATTTAATATATTTAGATTAGATTTAGTTATCTATACAAACAAGATATACAAATTAATAATAGATTTGATCTAGATTAAATAAAATCCATGATTCAGTATATTACTTATTAAATACATGTATATCTTAATTCAAATTATATTCTATCTGAATTGAATTCAAAATCTTTAATTTGAATTGATTTTATTCGCGAGGAGCTGGATGAGAAGAAACTCTCACGTCCGGTTCTGTAGTAGAGATGGAATTCAAAACAAACCATCAACT
E_formosa_3815            CAGGCCTCCCTCTGCTTGGTTCCAGTCGGGGGCATGATTGAGGGGCGATGCTTGATGGCTTTGATGCCATCGGTGGGAATGTGTTTAAGCATCGGCCTTCCCTCATGACCACGATGGTCTACAGTCTTGTGTACGAGTTAGTGACGTCGCTTGTTTGTTTTGATGCTTGCGTTGGAACTTGCTTAAGCAACCGACCTGACGAAGTACCCATGAATGTCACCCATGATGGTCTACAGTCTTGCGTACGAGTTAGTGACGTCGCTTGTTTGTTTTGATGCTTGCGTTGGAACTTGCTTAAGCAACCGACCTGACGAAGTACCCATGAATGTCACCAATGATGGTCTACAGTCTTGCGTACGAGTTAGTGACGTCGCTTGTTTGTTTTGATGCTTGCGTTGGAACTTGCTTAAGCAACCGAACTGACGGAGTACCCATGAATGTCGCCCATGATGGTCTACAGTCTTGGGTATGAGTCAGTGACGATGCTTGTTTGTTTTGATGCTTGCGTTTGAACTTGCTTAAGCAACCGACCTGACGAAGTACACATGAATGTCGCCCATGATGGTCTACAGTCTTGGGTATGAGTCAGTGACGATGCTTGTTTGTTTTGATGCTTGTGTTTGAACTTGCTTAAGCAACTGACCTGACGAAGTACACATGAATGTCACCCATGATGGTCTACAGTCTTGCGTACGAGTTAGTGACGTCGCTTGTTTGTTTTGATGCTTGCGTTGGAACTTGCTTAAGCAACCGACCTGACGAAGTACCCATGAATGTTCAACCTAGTAGGGACGTGTCCCTGCGCCAAACGAC-TTTT--GTCGGGATCGTGGCAAGTCTGCGATCCAGGGGGTGATGTTGAGAGCCGGAAGGCAAGGGGGTGCAAACACTAGTTGAACTTTGTCCCGATTGCCGAGTGTTATGTGCTTGATGTCCAAGGCTTGATGCTGATCCTCCAAGTGGGGCTTGTCCCTGCACCAATGGCTTTTGCCAGGATCATGGCGTTTGTTATGATCGAAAAACTGAGGGGGTGATGTTTAGAGCTGGAAGGCAAGGGGGTGCAAACACCAGTCGGCCTTTGTCCCGATTGCTGAGTGTTATGTGCTTGATGTCCAAGGCTTGAAGCTGACCCTCCAAGTGGGGGCTTTTTTGTTCCTGCGGTAACGACTCTGTTGGGATCATTGTGATCAAGTTTGGTTGGTTTCGTATTGTGGTGGGTTTTTTCGAAGCTTCTATCGTTCTTTTACGCATCGTGCGGTGCATCTTGGGGGCTGTTTTGGCTTTTGGTTGCTTGCTTGGGCTTTATGCTAGGCGGGTGG-TAATTCGAATCCTGCATAGCAGAATGACCCGTGAACTAGTACCAACAATAGGGTTTGGCGGGGATCGAAGCTTTTGTTTTGACCCTCGTCAAGCCTCGCTGACATGTGTTCATGGCCCTCTTTGGGGCTTCATGGACATAAAGTTGGCACAACAACAACCCCCGGCACGACACGTGCCAAGGAACACTAAACTTAAGAGCGCCCGTGCCATGATGCCCCGTTTCTGGTGTGCTCGTTGTGCGTGGCTTCTTTGTAATCTAAAACGACTCTCGGCAACGGATATCTCGGCTCACGCATCGATGAAGAACGTAGCAAAATGCGATACTTGGTGTGAATTGCAGAATCCCGTGAACCATCGAGTTTTTGAACGCAAGTTGCGCCCGAAGCCATCTGGTTGAGGGCACGTCTGCCTGGGCGTCACGCATCACGTCGCCCCCACCAAGCATCCCTTCTTGGGACGTGTTGGACGGGGGCGGAGATTGGTCTCCCGTGCATGTGGCGCGGTTGGCCTAAATAGGAGCCTTCTCAAGAGGGACGCACGGCTAGTGGTGGTTGAT----AAGACAGTCGTCTCGTGTCGTGTGTTTTGATCCTTGAGGAAGGAACTCTTAAGATACCCTGTCGCATTGTCTTTTGATGATGATTCGATCGCCATAGTATAAACAAATAACTATAGAAGTAATAACCAACTCATCACTTCGTATTATCTGGATCCAAAGAACCAGTCAAGATATGATATATTGTTCATATTGTTGTAGCAACTGAAATCTTTTTTTATTAAAAAATCTGCTTCTAAGTTGTCAATCGAAATAAAAAAGAAAGGGTATGGATAAATGGAAGGATGAGAGAAAGAAAGAAAAAGAATATTGATGATATAGAATTCCAATATGTAAGGTCTATGAGTCATCTCAGAAAAAATCTGCGTAATAAAGCATCAATACGGATTCATCATTAAATGGATCTGCTCATCGAACAAAAAATAAAGAGCTTCGAGCCAATAAAGACTAAGAATATTGACTCAAGAACTAATAGCTCCGTTGTAGAATTCAGACCTAACCATTAAGTAAGAAGCGATGGGAACGATGGAACCTGTGAATTCAAAAGATTTTAGTGAAAATGAATTCGAATGATTCATTGATCGGGATGGCGGAACCGGCCAGAGACCAATTCATCTATTCGGAAAAGTTATGAACTAATGATAGAACTGAAATAGAAATTGAAAGAGTAAATATTCGCCCGCGAAAACTTTATTTTCTTGGATTGCTAAAATTGGGTCAATCCAATACGATAACGAGTAAAACAAAAGAAAGATTTGTTTGAACATTCTAAAATAGATATATATATAAATAGTTATTTAATATATTTAGATTAGATTTAGTTATCTATACAAACAAGATATACAAATTAATAATAGATTTGATCTAGATTAAATAAAATCCATGATTCAGTATATTACTTATTAAATACATGTATATCTTAATTCAAATTATATTCTATCTGAATTGAATTCAAAATCTTTAATTTGAATTGATTTTATTCGCGAGGAGCTGGATGAGAAGAAACTCTCACGTCCGGTTCTGTAGTAGAGATGGAATTCAAAACAAACCATCAACT
E_formosa_Vgig_3811       CAGGCCTCCCTCTGCTTGGTTCCAGTCGTGGGCATGAGTGAGGGGCGATGCTTGATGGCTTTGATGCCATCGGTGGGAATGTGTTTAAGCATTGGCCTTCCCTCATGACCACGATGGTCTACAGTCTTGTGTACGAGTTAGTGACGTCGCTTGTTTGTTTTGATGCTTGCGTTGGAACTTGCTTAAGCAACCGACCTGACGAAGTACCCATGAATGTCACCCATGATGGTCTACAGTCTTGTGTACGAGTTAGTGACGTCGCTTGTTTGTTTTGATGCTTGCGTTGGAACTTGCTTAAGCAACCGACCTGACGAAGTACCCATGAATGTCACCAATGATGGTCTACAGTCTTGCGTACGAGTTAGTGACGTCGCTTGTTTGTTTTGATGCTTGCGTTGGAACTTGCTTAAGCAACCGAATTGACGAAGTACCCATGAATGTCGCCCATGATGGTCTACAGTCTTGGGTATGAGTCAGTGACGATGCTTGTTTGTTTTGATGCTTGCGTTTGAACTTGCTTAAGCAACCGACCTGACGAAGTACACATGAATGTCGCCCATGATGGTCTACAGTCTTGGGTATGAGTCAGTGACGATGCTTGTTTGTTTTGATGCTTGTGTTTGAACTTGCTTAAGCAACTGACCTGACGAAGTACACATGAATGTCACCCATGATGGTCTACAGTCTTGCGTACGAGTTAGTGACGTCGCTTGTTTGTTTTGATGCTTGCGTTGGAACTTGCTTAAGCAACCGACCTGACGAAGTACCCATGAATGTTCAACCTAGTAGGGACGTGTCCCTGCGCCAAACGAC-TTTT--GTCGGGATCGTGGCAAGTCTGCGATCCAGGGGGTGATGTTGAGAGCCGGAAGGCAAGGGGGTGCAAACACTAGTTGAACTTTGTCCCGATTGCCGAGTGTTATGTGCTTGATGTCCAAGGCTTGATGCTGATCCTCCAAGTGGGGCTTGTCCCTGCACCAATGGCTTTTGCCAGGATCATGGCGTTTGTTATGATCGAAAAACTGAGGGGGTGATGTTTAGAGCTGGAAGGCAAGGGGGTGCAAACACCAGTCGGCCTTTGTCCCGATTGCTGAGTGTTATGTGCTTGATGTCCAAGGCTTGAAGCTGACCCTCCAAGTGGGGGCTTTTTTGTTCCTGCGGTAACGACTCTGTTGGGATCATTGTGATCAAGTTTGGTTGGTTTCGTATTGTGGTGGGTTTTTTCGAAGCTTCTATCGTTCTTTTACGCATCGTGCGGTGCATATTGGGGGCTGTTTTGGCTTTTGGTTGCTTGCTTGGGCTTTATGCT-GGCGGGTGGATAATTCGAATCCTGCATAGCAGAATGACCCGTGAACTAGTACCAACAATAGGGTTTGGCGGGGATCGAAGCTTTTGTTTTGACCCTCGTCAAGCCTCGCTGACATGTGTTCATGGCCCTCTTTGGGGCTTCATGGACATAAAGTTGGCACAACAACAACCCCCGGCACGACACGTGCCAAGGAACACTAAACTTAAGAGCGCCCGTGCCATGATGCCCCGTTTCTGGTGTGCTCGTTGTGCGTGGCTTCTTTGTAATCTAAAACGACTCTCGGCAACGGATATCTCGGCTCACGCATCGATGAAGAACGTAGCAAAATGCGATACTTGGTGTGAATTGCAGAATCCCGTGAACCATCGAGTTTTTGAACGCAAGTTGCGCCCGAAGCCATCTGGTTGAGGGCACGTCTGCCTGGGCGTCACGCATCACGTCGCCCCCACCAAGCATCCCTTCTTGGGACGTGTTGGACGGGGGCGGAGATTGGTCTCCCGTGCATGTGGCGCGGTTGGCCTAAATAGGAGCCTTCTCAAGAGGGACGCACGGCTAGTGGTGGTTGAT----AAGACAGTCGTCTCGTGTCGTGTGTTTTGATCCTTGAGGAAGGAACTCTTAAGATACCCCGTCGCATTGTCTTTTGATGATGATTCGATCGCCATAGTATAAACAAATAACTATAGAAGTAATAACCAACTCATCACTTCGTATTATCTGGATCCAAAGAACCAGTCAAAATATGATATATTGTTCATATTGTTGTAGCAACTGAAATCTTTTTTTATTAAAAAATCTGCTTCTAAGTTGTCAATCGAAATAAAAAAGAAAGGGTATGGATAAATGGAAGGATGAGAGAAAGAAAGAAAAAGAATATTGATGATATAGAATTCCAATATGTAAGGTCTATGAGTCATCTCAGAAAAAATCTGCGTAATAAAGCATCAATACGGATTCATCATTAAATGGATCTGCTCATCGAACAAAAAATAAAGAGCTTCGAGCCAATAAAGACTAAGAATATTGACTCAAGAACTAATAGCTCCGTTGTAGAATTCAGACCTAACCATTAAGTAAGAAGCGATGGGAACGATGGAACCTGTGAATTCAAAAGATTTTAGTGAAAATGAATTCGAATGATTCATTGATCGGGATGGCGGAACCGGCCAGAGACCAATTCATCTATTCGGAAAAGTTATGAACTAATGATAGAACTGAAATAGAAATTGAAAGAGTAAATATTCGCCCGCGAAAACTTTATTTTCTTGGATTGCTAAAATTGGGTCAATCCAATACGATAACGAGTAAAACAAAAGAAAGATTTGTTTGAACATTCTAAAATAGATATATATAAAAATAGTTATTTAATATATTTAGATTAGATTTAGTTATCTATACAAACAAGATATACAAATTAATAATAGATTTGATCTAGATTAAATAAAATCCATGATTCAGTATATTACTTATTAAATACATGTATATCTTAATTCAAATTATATTCTATCTGAATTGAATTCAAAATCTTTAATTTGAATTGATTTTATTCGCGAGGAGCTGGATGAGAAGAAACTCTCACGTCCGGTTCTGTAGTAGAGATGGAATTCAAAACAAACCATCAACT
E_frontinoensis_3831      CAGGCCTCCCTCTGCTTGGTTCCAGTCGTGGGCATGAGTGAGGGGCGATGCTTGATGGCTTTGATGCCATCGGTGGGAATGTGTTTAAGCATCGGCCTTCCCTCATGACCACGATGGTCTACAGTCTTGTGTACGAGTTAGTGACGTCGCTTGTTTGTTTTGATGCTTGCGTTGGAACTTGCTTAAGCAACCGACCTGACGAAGTACCCATGAATGTCTCCCATGATGGTCTACAGTCTTGCGTACGAGTTAGTGACGTCGCTTGTTTGTTTTGATGCTTGCGTTGGAACTTGCTTAAGCAACCGACCTGACGAAGTACCCATGAATGTCACCAATGATGGTCTACAGTCTAGCGTAYGAGTTAGTGACGTCGCTTGTTTGTTTTGATGCTTGCGTTGGAACTTGCTTAAGCAACCGAACTGACGAAGTACCCATGAATGTCGCCCATGATGGTCTACAGTCTTGGGTATGAGTCAGTGACGATGCTTGTTTGTTTTGATGCTTGCGTTTGAACTTGCTTAAGCAACCGATCTGACGAAGTACACATGAATGTCGCCCATGATGGTCTACAGTCTTGGGTATGAGTCAGTGACGATGCTTGTTTGTTTTGATGCTTGCGTTTGAACTTGCTTAAGCAACCGACCTGACGAAGTACACATGAATGTCGCCCATGATGGTCTACAGTCTTGGGTATGAGTCAGTGACGATGCTTGTTTGTTTTGATGCTTGCGTTTGAACTTGCTTAAGCAACCGACCTGACGAAGTACCCAAGAATGTTCAACCTAGTAGGGACGTGTCCCTGCGCCCAACGAC-TTTT--GTCGGGATCGTGGCAAGTCTGCGATCCAGGGGGTGATGTTGAGAGCCGGAAGGCAAGGGGGTGCAAACACTAGTTGAACTTTGTCCCGATTGCCGAGTGTTATGTGCTTGATGTCCAAGGCTTGATGCTGATCCTCCAAGTGGGGCTTGTCCCTGCACCAATGGCTTTTGCCAGGATCATGGCGTTTGTTATGATCGAAAAACTGAGGGGGTGATGTTTAGAGCTGGAAGGCAAGGGGGTGCAAACACCAGTCGGCCTTTGTCCCGATTGCTGAGTGTTATGTGCTTGATGTCCAAGGCTTGAAGCTGACCCTCCAAGTGGGGGCTTTTTTGTTCCTGCGGTAACGACTCTGTTGGGATCATTGTGATCAAGTTTGGTTGGTTTCGTATTGTGGTGGGTTTTTTCGAAGCTTCTATCGTTCTTTTACGCATCGTGCGGTGCATCTTGGGGGCTGTTTTGGCTTTTGGTTGCTTGCTTGGGCTTTATGCTAGGCGGGTGGCTAATTCGAATCCTGCATAGCAGAATGACCCGTGAACTAGTACCAACAATAGGGTTTGGCGGGGATCGAAGCTTTTGTTTTGACCCTCGTCAAGCCTCGCTGACATGTGTTCATGGCCCTCTTTGGGGCTTCATGGACATAAAGTTGGCACAACAACAACCCCCGGCACGACACGTGCCAAGGAACACTAAACTTAAGAGCGCCCGTGCCATGATGCCCCGTTTCCGGTGTGCTCGTTGTGCGTGGCTTCTTTGTAATCTAAAACGACTCTCGGCAACGGATATCTCGGCTCACGCATCGATGAAGAACGTAGCAAAATGCGATACTTGGTGTGAATTGCAGAATCCCGTGAACCATCGAGTTTTTGAACGCAAGTTGCGCCCGAAGCCATCTGGTTGAGGGCACGTCTGCCTGGGCGTCACGCATCACGTCGCCCCCACCAAGCATCCCTTCTTGGGACGTGTTGGACGGGGGCGGAGATTGGTCTCCCGTGCATGTGGCGCGGTTGGCCTAAATAGGAGCCTTCTCAAGAGGGACGCACGGCTAGTGGTGGTTGAT----AAGACAGTCGTCTCGTGTCGTGTGTTTTGATCCTTGAGGAAGGAACTCTTAAGATACCCCGTCGCATTGTCTTTTGATGATGATTCGATCGCCATAGTATAAACAAATAACTATAGAAGTAATAACCAACTCATCACTTCGTATTATCTGGATCCAAAGAACCAGTCAAGATATGATATATTGTTCATATTGTTGTAGCAACTGAAATCTTTTTTTATTAAAAAATCTGCTTCTAAGTTGTCAATCGAAATAAAAAAGAAAGGGTATGGATAAATGGAAGGATGAGAGAAAGAAAGAAAAAGAATATTGATGATATAGAATTCCAATATGTAAGGTCTATGAGTCATCTCAGAAAAAATCTGCGTAATAAAGCATCAATACGGATTCATCATTAAATGGATCTGCTCATCGAACAAAAAATAAAGAGCTTCGAGCCAATAAAGACTAAGAATATTGACTCAAGAACTAATAGCTCCGTTGTAGAATTCAGACCTAACCATTAAGTAAGAAGCGATGGGAACGATGGAACCTGTGAATTCAAAAGATTTTAGTGAAAATGAATTCGAATGATTCATTGATCGGGATGGCGGAACCGGCCAGAGACCAATTCATCTATTCGGAAAAGTTATGAACTAATGATAGAACTGAAATAGAAATTGAAAGAGTAAATATTCGCCCGCGAAAACTTTATTTTCTTGGATTGCTAAAATTGGGTCAATCCAATACGATAACGAGTAAAACAAAAGAAAGATTTGTTTGAACATTCTAAAATAGATATATAAAAAAATAGTTATTTAATCTATTTAGATTAGATTTAGTTATCTATACAAACAAGATATACAAATTAATAATAGATTTGATCTAGATTAAATAAAATCCATGATTCAGTATATTACTTATTAAATACATGTATATCTTAATTCAAATTATATTCTATCTGAATTGAATTCAAAATCTTTAATTTGAATTGATTTTATTCGCGAGGAGCTGGATGAGAAGAAACTCTCACGTCCGGTTCTGTAGTAGAGATGGAATTCAAAACAAACCATCAACT
E_frontinoensis_Be4267    CAGGCCTCCCTCTGCTTGGTTCCAGTCGTGGGCATGAGTGAGGGGCGATGCTTGATGGCTTTGATGCCATCGGTGGGAATGTGTTTAAGCATCGGCCTTCCCTCATGACCACGATGGTCTACAGTCTTGTGTACGAGTTAGTGACGTCGCTTGTTTGTTTTGATGCTTGCGTTGGAACTTGCTTAACCAACCGACCTGACGAAGTACCCTTGAATGTCTCCCATGATGGTCTACAGTCTTGCGTACGAGTTAGTGACGTCGCTTGTTTGTTTTGATGCTTGCGTTGGAACTTGCTTAAGCAACCGACCTGACGAAGTACCCATGAATGTCACCAATGATGGTCTACAGTCTAGCGTACGAGTTAGTGACGTCGCTTGTTTGTTTTGATGCTTGCGTTGGAACTTGCTTAAGCAACCGAACTGACGAAGTACCCATGAATGTCGCCCATGATGGTCTACAGTCTTGGGTATGAGTCAGTGACGATGCTTGTTTGTTTTGATGCTTGTGTTTGAACTTGCTTAAGCAACCGACCTGACGAAGTACACATGAATGTCGCCCATGATGGTCTACAGTCTTGGGTATGAGTCAGTGACGATGCTTGTTTGTTTTGATGCTTGCGTTTGAACTTGCTTAAGCAACCGACCTGACGAAGTACACATGAATGTCGCCCATGATGGTCTACAGTCTTGGGTATGAGTCAGTGACGTCGCTTGTTTGTTTTGATGCTTGCGTTGGAACTTGCTTAAGCAACCGACCTGACGAAGTACCCAAGAATGTTCAACCTAGTAGGGACGTGTCCCTGCGCCCAACGAC-TTTT--GTCGGGATCGTGGCAAGTCTGCGATCCAGGGGGTGATGTTGAGAGCCGGAAGGCAAGGGGGTGCAAACACTAGTTGAACTTTGTCCCGATTGCCGAGTGTTATGTGCTTGATGTCCAAGGCTTGATGCTGATCCTCCAAGTGGGGCTTGTCCCTGCACCAATGGCTTTTGCCAGGATCATGGCGTTTGTTATGATCGAAAAACTGAGGGGGTGATGTTTAGAGCTGGAAGGCAAGGGGGTGCAAACACCAGTCGGCCTTTGTCCCGATTGCTGAGTGTTATGTGCTTGATGTCCAAGGCTTGAAGCTGACCCTCCAAGTGGGGGCTTTTTTGTTCCTGCGGTAACGACTCTGTTGGGATCATTGTGATCAAGTTTGGTTGGTTTCGTATTGTGGTGGGTTTTTTCGAAGCTTCTATCGTTCTTTTACGCATCGTGCGGTGCATCTTGGGGGCTGTTTTGGCTTTTGGTTGCTAGCTTGGGCTTTATGCTAGGCGGGTGGCTAATTCGAATCCTGCATAGCAGAATGACCCGTGAACTAGTACCAACAATAGGGTTTGGCGGGGATCGAAGCTTTTGTTTTGACCCTCGTCAAGCCTCGCTGACATGTGTTCATGGCCCTCTTTGGGGCTTCATGGACATAAAGTTGGCACAACAACAACCCCCGGCACGACACGTGCCAAGGAACACTAAACTTAAGAGCGCCCGTGCCATGATGCCCCGTTTCCGGTGTGCTCGTTGTGCGTGGCTTCTTTGTAATCTAAAACGACTCTCGGCAACGGATATCTCGGCTCACGCATCGATGAAGAACGTAGCAAAATGCGATACTTGGTGTGAATTGCAGAATCCCGTGAACCATCGAGTTTTTGAACGCAAGTTGCGCCCGAAGCCATCTGGTTGAGGGCACGTCTGCCTGGGCGTCACGCATCACGTCGCCCCCACCAAGCATCCCTTCTTGGGACGTGTTGGACGGGGGCGGAGATTGGTCTCCCGTGCATGTGGCGCGGTTGGCCTAAATAGGAGCCTTCTCAAGAGGGACGCACGGCTAGTGGTGGTTGAT----AAGACAGTCGTCTCGTGTCGTGTGTTTTGATCCTTGAGGAAGGAACTCTTAAGATACCCCGTCGCATTGTCTTTTGATGATGATTCGATCGCCATAGTATAAACAAATAACTATAGAAGTAATAACCAACTCATCACTTCGTATTATCTGGATCCAAAGAACCAGTCAAGATATGATATATTGTTCATATTGTTGTAGCAACTGAAATCTTTTTTTATTAAAAAATCTGCTTCTAAGTTGTCAATCGAAATAAAAAAGAAAGGGTATGGATAAATGGAAGGATGAGAGAAAGAAAGAAAAAGAATATTGATGATATAGAATTCCAATATGTAAGGTCTATGAGTCATCTCAGAAAAAATCTGCGTAATAAAGCATCAATACGGATTCATCATTAAATGGATCTGCTCATCGAACAAAAAATAAAGAGCTTCGAGCCAATAAAGACTAAGAATATTGACTCAAGAACTAATAGCTCCGTTGTAGAATTCAGACCTAACCATTAAGTAAGAAGCGATGGGAACGATGGAACCTGTGAATTCAAAAGATTTTAGTGAAAATGAATTCGAATGATTCATTGATCGGGATGGCGGAACCGGCCAGAGACCAATTCATCTATTCGGAAAAGTTATGAACTAATGATAGAACTGAAATAGAAATTGAAAGAGTAAATATTCGCCCGCGAAAACTTTATTTTCTTGGATTGCTAAAATTGGGTCAATCCAATACGATAACGAGTAAAACAAAAGAAAGATTTGTTTGAACATTCTAAAATAGATATATAAAAAAATAGTTATTTAATCTATTTAGATTAGATTTAGTTATCTATACAAACAAGATATACAAATTAATAATAGATTTGATCTAGATTAAATAAAATCCATGATTCAGTATATTACTTATTAAATACATGTATATCTTAATTCAAATTATATTCTATCTGAATTGAATTCAAAATCTTTAATTTGAATTGATTTTATTCGCGAGGAGCTGGATGAGAAGAAACTCTCACGTCCGGTTCTGTAGTAGAGATGGAATTCAAAACAAACCATCAACT
E_grandiflora_3556        CAGGCCTCCCTCTGCTTGGTTCCAGTCGTGGGCATGAGTGAGGGGCGATGCTTGATGGCTTTGATGCCATCGGTGGGAATGTGTTTAAGCATCGGCCTTCCCTCATGACCACGATGGTCTACAGTCTTGTGTACGAGTTAGGGACGTCGCTTGTTTGTTTTGATGCTTGCGTTGGAACTTGCTTAAGCAACCGACCTGACGAAGTACCCATGAATGTCACCCATGATGGTCTACAGTCTTGTGTACGAGTTAGTGACGTCGCTTGTTTGTTTTGATGCTTGTGTTGGAACTTGCTTAAGCAACCGACCTGACGAAGTACCCATGAATGTCACCTATGATGGTCTACAGTCTTGCGTACGAGTTAGTGACGTCGCTTGTTTGTTTTGATGCTTGCGTTGGAACTTGCTTAAGCAACCGACCTGACGAAGTACCCATGAATGTCGCCCATGATGGTCTACAGTCTTGGGTATGAGTCAGTGACGATGCTTGTTTGTTTTGATGCTTGTGTTTGAACTTGCTTAAGCAACCGACCTGACGAAGTACACATGAATGTCGCCCATGATGGTCTACAGTCTTGGGTATGAGTCAGTGACGATGCTTGTTTGTTTTGATGCTTGTGTTTGAACTTGCTTAAGCAACCGACCTGACGAAGTACCCATGAATGTCACCCATGATGGTCTACAGTCTTGCGTACGAGTTAGTGACGTCGCTTGTTTGTTTTGATGCTTGCGTTGGAACTTGCTTAAGCAACCGACCTGACGAAGTACCCATGAATGTTCAACCTAGTAGGGACGTGTCCCTGCGCCCAACGAC-TTTT--GTCGGGATCGTGGCAAGTCTGCGATCCAGGGGGTGATGTTGAGAGCCGGAAGGCAAGGGGGTGCAAACACTAGTCGGCCTTTGTCCCGATTGTGGAGTGTTATGTGCTTGATGTCCAAGGCTTGATGCTGATCCTCCAAGTGGGGCTTGTCCCTGCACCAATGGCTTTTGCCAGGATCATGGCGTTTGTTGTGATCGAAAAAATGAGGGGGTGATGTTGAGGGCCGGAAGGCAAGGGGGTGCAAACACCAGTCGGCCTTTGTCCCGATTGTTGAGTGTTATGTGCTTGACGTCCAAGGCTTGATGCTGACCCTCCAAGTGGGGGCTTTTTTGTTCCTGCGGTAACGACTCTGTTGGGATCATTGTGATCAAGTTTGGTTGGTTTCGTTTTGTGGTGGGTTTTTTCGAAGCTTCTATCGTTCTTTTACGCATCGTGCGGTGCATCTTGGGGGCTGTTTTGGCTTTTGGTTGCTTGCTTGGGCTTTATGCTAGGCGGGTGGCTAATTCGAATCCTGCATAGCAGAATGACCCGTGAACTAGTACCAACAATAGGGTTTGGCGGGGATCGAAGCATTTGTTTTGACCCTCGTCAAGCCTCGCTGACATGTGTTCATGGCCCTCTTTGGGGCTTTATGGACATAAAGTTGGCACAACAACAACCCCCGGCACGACACGTGCCAAGGAACACTAAACTTAAGAGCGCCCGTGCCATGATGCCCCGTTTTCGGTGTGCTCGTTGTGCGTGGCTTCTTTGTAATCTAAAACGACTCTCGGCAACGGATATCTCGGCTCACGCATCGATGAAGAACGTAGCAAAATGCGATACTTGGTGTGAATTGCAGAATCCCGTGAACCATCGAGTTTTTGAACGCAAGTTGCGCCCGAAGCCATCTGGTTGAGGGCACGTCTGCCTGGGCGTCACGCATCACGTCGCCCCCACCAAGCATCCCTTCTTGGGACGTGTTGGACGGGGGCGGAGATTGGTCTCCCGTGCATGTGGCGCGGTTGGCCTAAATAGGAGCCTTCTCAAGAGGGACGCACGGCTAGTGGTGGTTGAT----AAGACAGTCGTCTCGTGTCGTGTGTTTTGATCCTTGAGGAAAGAACTCTTAAGATACCCCGTCGCATTGTCTTTTGATGATGATTCGATCGCCATAGTATAAACAAATAACTATAGAAGTAATAACCAACTCATCACTTCGTATTATCTGGATCCAAAGAACCAGTCAAGATATGATATATTGTTCATATTGTTGTAGCAACTGAAATCTTTTTTTATTAAAAAATCTGCTTCTAAGTTGTCAATCGAAATAAAAAAGAAAGGGTATGGATAAATGGAAGGATGAGAGAAAGAAAGAAAAAGAATATTGATGATATAGAATTCCAATATGTAAGGTCTATGAGTCATCTCAGAAAAAATCTGCGTAATAAAGCATCAATACGGATTCATCATTAAATGGATCTGCTCATCGAACAAAAAATAAAGAGCTTCGAGCCAATAAAGACTAAGAATATTGACTCAAGAACTAATAGCTCCGTTGTAGAATTCAGACCTAACCATTAAGTAAGAAGCGATGGGAACGATGGAACCTGTGAATTCAAAAGATTTTAGTGAAAATGAATTCGAATGATTCATTGATCGGGATGGCGGAACCGGCCAGAGACCAATTCATCTATTCGGAAAAGTTATGAACTAATGATAGAACTGAAATAGAAATTGAAAGAGTAAATATTCGCCCGCGAAAACTTTATTTTCTTGGATTGCTAAAATTGGGTCAATCCAATACGATAACGAGTAAAACAAAAGAAAGATTTGTTTGAACATTCTAAAATAGATATATAAAAAAATAGTTATTTAATCTATTTAGATTAGATTTAGTTATCTATACAAACAAGATATACAAATTAATAATAGATTTGATCTAGATTAAATAAAATCCATGATTCAGTATATTACTTATTAAATACATGTATATCTTAATTCAAATTATATTCTATCTGAATTGAATTCAAAATCTTTAATTTGAATTGATTTTATTCGCGAGGAGCTGGATGAGAAGAAACTCTCACGTCCGGTTCTGTAGTAGAGATGGAATTCAAAACAAACCATCAACT
E_grandiflora_3595        CAGGCCTCCCTCTGCTTGGTTCCAGTCGTGGGCATGAGTGAGGGGCGATGCTTGATGGCTTTGATGCCATCGGTGGGAATGTGTTTAAGCATCGGCCTTCCCTCATGACCACGATGGTCTACAGTCTTGTGTACGAGTTAGGGACGTCGCTTGTTTGTTTTGATGCTTGCGTTGGAACTTGCTTAAGCAACCGACCTGACGAAGTACCCATGAATGTCACCCATGATGGTCTACAGTCTTGTGTACGAGTTAGTGACGTCGCTTGTTTGTTTTGATGCTTGTGTTGGAACTTGCTTAAGCAACCGACCTGACGAAGTACCCATGAATGTCACCTATGATGGTCTACAGTCTTGCGTACGAGTTAGTGACGTCGCTTGTTTGTTTTGATGCTTGCGTTGGAACTTGCTTAAGCAACCGACCTGACGAAGTACCCATGAATGTCGCCCATGATGGTCTACAGTCTTGGGTATGAGTCAGTGACGATGCTTGTTTGTTTTGATGCTTGTGTTTGAACTTGCTTAAGCAACCGACCTGACGAAGTACACATGAATGTCGCCCATGATGGTCTACAGTCTTGGGTATGAGTCAGTGACGATGCTTGTTTGTTTTGATGCTTGTGTTTGAACTTGCTTAAGCAACCGACCTGACGAAGTACCCATGAATGTCACCCATGATGGTCTACAGTCTTGCGTACGAGTTAGTGACGTCGCTTGTTTGTTTTGATGCTTGCGTTGGAACTTGCTTAAGCAACCGACCTGACGAAGTACCCATGAATGTTCAACCTAGTAGGGACGTGTCCCTGCGCCCAACGAC-TTTT--GTCGGGATCGTGGCAAGTCTGCGATCCAGGGGGTGATGTTGAGAGCCGGAAGGCAAGGGGGTGCAAACACTAGTCGGCCTTTGTCCCGATTGTGGAGTGTTATGTGCTTGATGTCCAAGGCTTGATGCTGATCCTCCAAGTGGGGCTTGTCCCTGCACCAATGGCTTTTGCCAGGATCATGGCGTTTGTTGTGATCGAAAAAATGAGGGGGTGATGTTGAGGGCCGGAAGGCAAGGGGGTGCAAACACCAGTCGGCCTTTGTCCCGATTGTTGAGTGTTATGTGCTTGACGTCCAAGGCTTGATGCTGACCCTCCAAGTGGGGGCTTTTTTGTTCCTGCGGTAACGACTCTGTTGGGATCATTGTGATCAAGTTTGGTTGGTTTCGTTTTGTGGTGGGTTTTTTCGAAGCTTCTATCGTTCTTTTACGCATCGTGCGGTGCATCTTGGGGGCTGTTTTGGCTTTTGGTTGCTTGCTTGGGCTTTATGCTAGGCGGGTGGCTAATTCGAATCCTGCATAGCAGAATGACCCGTGAACTAGTACCAACAATAGGGTTTGGCGGGGATCGAAGCATTTGTTTTGACCCTCGTCAAGCCTCGCTGACATGTGTTCATGGCCCTCTTTGGGGCTTTATGGACATAAAGTTGGCACAACAACAACCCCCGGCACGACACGTGCCAAGGAACACTAAACTTAAGAGCGCCCGTGCCATGATGCCCCGTTTCCGGTGTGCTCGTTGTGCGTGGCTTCTTTGTAATCTAAAACGACTCTCGGCAACGGATATCTCGGCTCACGCATCGATGAAGAACGTAGCAAAATGCGATACTTGGTGTGAATTGCAGAATCCCGTGAACCATCGAGTTTTTGAACGCAAGTTGCGCCCGAAGCCATCTGGTTGAGGGCACGTCTGCCTGGGCGTCACGCATCACGTCGCCCCCACCAAGCATCCCTTCTTGGGACGTGTTGGACGGGGGCGGAGATTGGTCTCCCGTGCATGTGGCGCGGTTGGCCTAAATAGGAGCCTTCTCAAGAGGGACGCACGGCTAGTGGTGGTTGAT----AAGACAGTCGTCTCGTGTCGTGTGTTTTGATCCTTGAGGAAAGAACTCTTAAGATACCCCGTCGCATTGTCTTTTGATGATGATTCGATCGC????????????????????????AAGTAATAACCAACTCATCACTTCGTATTATCTGGATCCAAAGAACCAGTCAAGATATGATATATTGTTCATATTGTTGTAGCAACTGAAATCTTTTTTTATTAAAAAATCTGCTTCTAAGTTGTCAATCGAAATAAAAAAGAAAGGGTATGGATAAATGGAAGGATGAGAGAAAGAAAGAAAAAGAATATTGATGATATAGAATTCCAATATGTAAGGTCTATGAGTCATCTCAGAAAAAATCTGCGTAATAAAGCATCAATACGGATTCATCATTAAATGGATCTGCTCATCGAACAAAAAATAAAGAGCTTCGAGCCAATAAAGACTAAGAATATTGACTCAAGAACTAATAGCTCCGTTGTAGAATTCAGACCTAACCATTAAGTAAGAAGCGATGGGAACGATGGAACCTGTGAATTCAAAAGATTTTAGTGAAAATGAATTCGAATGATTCATTGATCGGGATGGCGGAACCGGCCAGAGACCAATTCATCTATTCGGAAAAGTTATGAACTAATGATAGAACTGAAATAGAAATTGAAAGAGTAAATATTCGCCCGCGAAAACTTTATTTTCTTGGATTGCTAAAATTGGGTCAATCCAATACGATAACGAGTAAAACAAAAGAAAGATTTGTTTGAACATTCTAAAATAGATATATAAAAAAATAGTTATTTAATCTATTTAGATTAGATTTAGTTATCTATACAAACAAGATATACAAATTAATAATAGATTTGATCTAGATTAAATAAAATCCATGATTCAGTATATTACTTATTAAATACATGTATATCTTAATTCAAATTATATTCTATCTGAATTGAATTCAAAATCTTTAATTTGAATTGATTTTATTCGCGAGGAGCTGGATGAGAAGAAACTCTC???????????????????????????????????????????????
E_hartwegiana_3732        CAGGCCTCCCTCTGCTTGGTTCCAGTCGTGGGCATGAGTGAGGGGCGATGCTTGATGGCTTTGATGCCATCGGTGGGAATGTGTTTAAGCATCGGCCTTCCCTCATGACCACGATGGTCTACAGTCTTGTGTACGAGTTAGTGACGTCGCTTGTTTGTTTTGATGCTTGCGTTGGAACTTGCTTAAGCAACCGACCTGACGAAGTACCCATGAATGTCACTCATGATGGTCTATAGTCTTGTGTACGAGTTAGTGACGTCGCTTGTTTGTTTTGATGCTTGCGTTGGAACTTGCTTAAGCAACCGACCTGACGAAGTACCCATGAATGTCCCCCATGATGGTCTACAGTCTTGCGTACGAGTTAGTGACGTCGCTTGTTTGTTTTGATGCTTGCGTTGGAACTTGCTTAAGCAACCGACCTGACGAAGTACCCATGAATGTCGCCCATGATGGTCTACAGTCTTGGGTATGAGTCAGTGACGATGCTTGTTTGTTTTGATGCTTGCGTTTGAACTTGCTTAAGCAACCGACCTGACGAAGTACACATGAATGTCGCCCATGATGGTCTACAGTCTTGGGTATGAGTCAGTGACGATGCTTGTTTGTTTTGATGCTTGCGTTTGAACTTGCTTAAGCAACCGACCTGATGAAGTACACATGAATGTCGCCCATGATGGTCTACAGTCTTGGGTATGAGTCAGTGACGATGCTTGTTTGTTTTGATGCTTGCGTTTGAACTTGCTTAAGCAACCGACCTGACGAAGTACCCAAGAATGTTCAACCTAGTAGGGACGTGTCCCTGCGCCCAACGAC-TTTT--GTCGGGATCGTGGCAAGTCTGCGATCCAGGGGGTGATGTTGAGAGCCGGAAGGCATGGGGGTGCAAACACTAGTCCGCCTTTGTCCCGATTGCCGAGTGTTATGTGCTTGATGTCCAAGGCTTGATGCTGATCCTCCAAGTGGG-CTTGTCCCTGCACCAATGGCTTTTGCCAGGATCATGGCGTTTGTTGTGATCAAAAAAATGAGGGGGTGATGTTGAGGGCCGGAAGGCAAGGGGGTGCAAACACCAGTCGGCCTTTGTCCCGATTGCTGAGTGTTATGTGCTTGATGTCCAAGGCTTGAAGCTGACCCTCCAAGTGGGGGCTTTTTTGTTCCTGCGGTAACGACTCTGTTGGGATCATTGTGATCAAGTTTGGTTGGTTTCGTAATGTGGTGGGTTTTTTCGAAGCTTCTATCGTTCTTTTACGCATCGTGCGGTGCATCTTGGGGGCTGTTTTGGCTTTTGGTTGCTTGCTTGGGCTTTATGCTAGGCGGGTGGCTAATTCGAATCCTGCATAGCAGAATGACCCGTGAACTAGTACCAACAATAGGGTTTGGCGGGGATCGAAGCTTTTGTTTTGACCCTCGTCAAGCCTCGCTGACATGTGTTCATGGCCCTCTTTGGGGCTTCATGGACATAAAGTTGGCACAACAACAACCCCCGGCACGACACGTGCCAAGGAACACTAAACTTAAGAGCGCCCGTGCCATGATGCCCCGTTTTCGGTGTGCTCGTTGTGCGTGGCTTCTTTGTAATCTAAAACGACTCTCGGCAACGGATATCTCGGCTCACGCATCGATGAAGAACGTAGCAAAATGCGATACTTGGTGTGAATTGCAGAATCCCGTGAACCATCGAGTTTTTGAACGCAAGTTGCGCCCGAAGCCATCTGGTTGAGGGCACGTCTGCCTGGGCGTCACGCATCACGTCGCCCCCACCAAGCATCCCTTCTTGGGACGTGTTGGACGGGGGCGGAGATTGGTCTCCCGTGCATGTGGCGCGGTTGGCCTAAATAGGAGCCTTCTCAAGAGGGACGCACGGCTAGTGGTGGTTGAT----AAGACAGTCGTCTCGTGTCGTGTGTTTTGATCCTTGAGGAAGGAACTCTTAAGATACCCCGTCGCATTGTCTTTTGATGATGATTCGATCGCCATAGTATAAACAAATAACTATAGAAGTAATAACCAACTCATCACTTCGTATTATCTGGATCCAAAGAACCAGTCAAGATATGATATATTGTTCATATTGTTGTAGCAACTGAAATCTTTTTTTATTAAAAAATCTGCTTCTAAGTTGTCAATCGAAATAAAAAAGAAAGGGTATGGATAAATGGAAGGATGAGAGAAAGAAAGAAAAAGAATATTGATGATATAGAATTCCAATATGTAAGGTCTATGAGTCATCTCAGAAAAAATCTGCGTAATAAAGCATCAATACGGATTCATCATTAAATGGATCTGCTCATCGAACAAAAAATAAAGAGCTTCGAGCCAATAAAGACTAAGAATATTGACTCAAGAACTAATAGCTCCGTTGTAGAATTCAGACCTAACCATTAAGTAAGAAGCGATGGGAACGATGGAACCTGTGAATTCAAAAGATTTTAGTGAAAATGAATTCGAATGATTCATTGATCGGGATGGCGGAACCGGCCAGAGACCAATTCATCTATTCGGAAAAGTTATGAACTAATGATAGAACTGAAATAGAAATTGAAAGAGTAAATATTCGCCCGCGAAAACTTTATTTTCTTGGATTGCTAAAATTGGGTCAATCCAATACGATAACGAGTAAAACAAAAGAAAGATTTGTTTGAACATTCTAAAATAGATATAAAAAAAAATAGTTATTTAATCTATTTAGATTAGATTTAGTTATCTATACAAACAAGATATACAAATTAATAATAGATTTGATCTAGATTAAATAAAATCCATGATTCAGTATATTACTTATTAAATACATGTATATCTTAATTCAAATTATATTCTATCTGAATTGAATTCAAAATCTTTAATTTGAATTGATTTTATTCGCGAGGAGCTGGATGAGAAGAAACTCTCACGTCCGGTTCTGTAGTAGAGATGGAATTCAAAACAAACCATCAACT
E_incana_3642             CAGGCCTCCCTCTGCTTGGTTCCAGTCGTGGGCATGAGTGAGGGGCGATGCTTGATGGCTTTGATGCCATCGGTGGGAATGTGTTTAAGCATCGGCCTTCCCTCATGACCACGATGGTCTACAGTCTTGTGTACGAGTTAGTGACGTCGCTTGTTTGTTTTGATGCTTGCGTTGGAACTTGCTTAAGCAACCGACCTGACGAAGTACCCATGAATGTCACTCATGATGGTCTACAGTCTTGCGTACGAGTTAGTGACGTCGCTTGTTTGTTTTGATGCTTGCGTTGGAACTTGCTTAAGCAACCGACCTGACGAAGTACCCATGAATGTCACCTATGATGGTCTACAGTCTTGCGTACGAGTTAGTGACGTCGCTTGTTTGTTTTGATGCTTGCGTTGGAACTTGCTTAAGCAACCGACCTGACGGAGTACCCATGAATGTCGTTCATGATGGTCTACAGTCTTGGGTATGAGTCAGTGACGATGCTTGTTTGTTTTGATGCTTGCGTTTGAACTTGCTTAAGCAACCGACCAGACGAAGTACACATGAATGTCGCCCATGATGGTCTACAGTCTTGGGTATGAGTCAGTGACGATGCTTGTTTGTTTTGATGCTTGCGTTTGAACTTGCTTAAGCAACCGACCAGACGAAGTACACATGAATGTCGCCCATGATGGTCTACAGTCTTGGGTATGAGTCAGTGACGATGCTTGTTTGTTTTGATGCTTGCGTTTGAACTTGCTTAAGCAACCGACCTGACGAAGTACACATGAATGTTCAACCTAGTAGGGACGTGTCCCTGCGCCCAACGAC-TTTT--GTCGGGATCGTGGCAAGTCTGCGATCCAGGGGGTGATGTTGAGAGCCGGAAGGCAAGGGGGTGCAAACACTAGTCTGCCTTTGTCCCGATTGCCGAGTGTTATGTGCTTGATGTCCAAGGCTTGATGCTGATCCTCCAAGTGGGGCTTGTCCCTGCACCAATGGCTTTTGCCAGGATCATGGCGTTTGTTATGATCGAAAAACTGAGGGGGTGATGTTTAGAGCTGGAAGGCAAGGGGGTGCAAACACCAGTCGGCCTTTGTCCCGATTGCTGAGTGTTTTGTGCTTGATGTCCAAGGCTTGAAGCTGACCCTCCAAGTGGGGGCTTTTTTGTTCCTGCGATAACGACTCTGTTGGGATCATTGTGATCAAGTTTGGTTGGTTTCGTATTGTGGTGGGTTTTTTCGAAGCTTCTATCGTTCTTTTACGCATCGTGCGGTGCATCTTGGGGGCTGTTTTGGCTTTTGGTTGCTTGCTTGGGCTTTATGCTAGGCGGGTGGCTAATTCGAATCCTGCATAGCAGAATGACCCGTGAACTAGTACCAACAATAGGGTTTGGCGGGGATCGAAGCTTTGGTTTTGACCCTCGTCAAGCCTCGCTGACATGTGTTCATGGCCCTCTTTGGGGCTTCATGGACATAAAGTTGGCACAACAACAACCCCCGGCACGACACGTGCCAAGGAACACTAAACTTAAGAGCGCCCGTGCCATGATGCCCCGTTTCTGGTGTGCTCGTTGTGCGTGGCTTCTTTGTAATCTAAAACGACTCTCGGCAACGGATATCTCGGCTCACGCATCGATGAAGAACGTAGCAAAATGCGATACTTGGTGTGAATTGCAGAATCCCGTGAACCATCGAGTTTTTGAACGCAAGTTGCGCCCGAAGCCATCTGGTTGAGGGCACGTCTGCCTGGGCGTCACGCATCACGTCGCCCCCACCAAGCATCCCTTCTTGGGACGTGTTGGACGGGGGCGGAGATTGGTCTCCCGTGCATGTGGCGCGGTTGGCCTAAATAGGAGCCTTCTCAAGAGGGACGCACGGCTAGTGGTGGTTGAT----AAGACAGTCGTCTCGTGTTGTGTGTTTTGATCCTTGAGGAAGGAACTCTTAAGATACCCCGTCGCATTGTCTTTTGATGATGATTCGATCGCCATAGTATAAACAAATAACTATAGAAGTAATAACCAACTCATCACTTCGTATTATCTGGATCCAAAGAACCAGTCAAGATATGATATATTGTTCATATTGTTGTAGCAACTGAAATCTTTTTTTATTAAAAAATCTGCTTCTAAGTTGTCAATCGAAATAAAAAAGAAAGGGTATGGATAAATGGAAGGATGAGAGAAAGAAAGAAAAAGAATATTGATGATATAGAATTCCAATATGTAAGGTCTATGAGTCATCTCAGAAAAAATCTGCGTAATAAAGCATCAATACGGATTCATCATTAAATGGATCTGCTCATCGAACAAAAAATAAAGAGCTTCGAGCCAATAAAGACTAAGAATATTGACTCAAGAACTAATAGCTCCGTTGTAGAATTCAGACCTAACCATTAAGTAAGAAGCGATGGGAACGATGGAACCTGTGAATTCAAAAGATTTTAGTGAAAATGAATTCGAATGATTCATTGATCGGGATGGCGGAACCGGCCAGAGACCAATTCATCTATTCGGAAAAGTTATGAACTAATGATAGAACTGAAATAGAAATTGAAAGAGTAAATATTCGCCCGCGAAAACTTTATTTTCTTGGATTGCTAAAATTGGGTCAATCCAATACGATAACGAGTAAAACAAAAGAAAGATTTGTTTGAACATTATAAAATAGATATATATAAAAATAGTTATTTAATATATTTAGATTAGATTTAGTTATCTATACAAACAAGATATACAAATTAATAATAGATTTGATCTAGATTAAATAAAATCCATGATTCAGTATATTACTTATTAAATACATGTATATCTTAATTCAAATTATATTCTATCTGAATTGAATTCAAAATCTTTAATTTGAATTGATTTTATTCGCGAGGAGCTGGATGAGAAGAAACTCTCACGTCCGGTTCTGTAGTAGAGATGGAATTCAAAACAAACCATCAACT
E_jajoensis_4077          CAGGCCTCCCTCTGCTTGGTTCCAGTCGTGGGCATGAGTGATGGGCGATGCTTGATGGCTTTGATGCCATCGGTGGGAATGTGTTTAAGCATCGGCCTTCCCTTATGTCCACGATGGTCTACAGTCTTGGGTATGAGTCAGTGACGATGCTTGTTTGTTTTGATGCTTGCGTTTGAACTTGCTTGGGCAACCGACCCGACGAAGTACCATTGAATGTCGCCCACGATGGTCTACAGTCTTGGGTATGAGTCAGTGACGATGCTTGTTTGTTTTGATGCTTGCGTTTGAACTTGCTTGAGCAACCGACCTGACGAAGTACCCATGAATGTCGCCCATGATGGTCTACAATCTTGGGTATGAGTCAGTGACGATGCTTGTTTGTTTTGATGCTTGCGTTTGAACTTGCTTAAGCAACCGACCCGACGAAGTACCCATGAATGTCGCCCACGATGGTCTACAATCTTGGGTATGAGTCAGTGACGATGCTTGTTTGTTTTGATGCTTGCGTTTGAACTTGCTTAAGCAACCGACCCGACGAAGTACCCATGAATGTCGCCCACGATGGTCTACAGTCTTGGGTATGAGTCAGTGACGATGCTTGTTTGTTTTGATGCTTGCGTTTGAACTTGCTTGAGCAACCGACCCGACGAAGTACCCATGAATGTCGCCCACGATGGTCTACAGTCATGGGTATGAGTCAGTGACGATGCTTGTTTGTTTCGATGCTTGCGTTTGAACTTGCTTGAGCAACCGACCTGACGAAGTACCCATGAATGTTCAACCTAGTAGGGACGTGTCCCTGCGCCAAACGAC-TCTT--GTCGGGATCGTGGCATGTCTGCGATCGAGGGGGTGATGTTGAGAGCTGGAAGGCAAGGGGGTGCAAACACCAGTCAGCCTTTGTCCTGATTGTTGAGTGTTATGTGCTTGATGTCCAAGGCTTGATGCTGATCCTCCAAGTGGGGCTTGTCCCTGCACCAATGGCTATTGCCAGGATCATGGCGTTTGCTGTGATCGAAAAAATGAGGGGGTGATGTTGAGAGCCGGAAGGCAAGGGGGTGCAAACACCAGTCGGCCTTTGTCCCGATTGCTGAGTGTTATGTGCTTGATGTCCAAGGCTTGATGCTGATCCTCCAAGTGGGG-CTTTTTTGTTCCTGCGGTAACGACTTTGTTGGGATCATTGTGATCAAGTTTGGTTGGTTTCGTATTGTGGTGGGTTTTTTCGAAGCTTCTGTCGTTCTTTTACGCATCGTGCGGTGCATCTTGGGGGCTGTTTTGGCTTTTGGTTGCTTGCTTGGGCTTTATGCTAGGCGGGTGGCTAATTCGAATCCTGCATAGCAGAATGACCCGTGAACTAGTACCAATAATAGGGCTTGGCGGGGATCGAAGCTTATGTTTCGACCCTCGCGAAGCCTCGCTGACATGTGTTCATGGGCCTCTTTGGGGCTTCATGGACATAAAGTTGGCACAACAACAACCCCCGGCACGACACGTGCCAAGGAACACTAAACTTAAGAGCGCCCGTGCCATGATGCCCCGTTTCTGGTGTGCTCGTTGTGCGTGGCTTCTTTGTAATATAAAACGACTCTCGGCAACGGATATCTCGGCTCACGCATCGATGAAGAACGTAGCAAAATGCGATACTTGGTGTGAATTGCAGAATCCCGTGAACCATCGAGTTTTTGAACGCAAGTTGCGCCCGAAGCCATCTGGTTGAGGGCACGTCTGCCTGGGCGTCACGCATCACGTCGCCCCCACCAAGCATCCCTTCTTGGGACGCGTTGGACGGGGGCGGAGATTGGTCTCCCGTGCATGTGGCGCGGTTGGCCTAAATAGGAGCCTCCTCAAGAGGGACGCACGGCTAGTGGTGGTTGAT----AAGACAGTCGTCTCGTGTCGTGTGTTTTGATCCTTGAGGAAGGAACTCTTAAGATACCCCGTCGCATCGTCTTTTGATGATGATTCGATCGCCATAGTATAAACAAATAACTATAGAAGTAATAACCAACTCATCACTTCGTATTATCTGGATCCAAAGAACCAGTCAAGATATGATATATTGTTCATATTGTTGTAGCAACTGAAATCTTTTTTTATTAAAAAATCTGCTTCTAAGTTGTCAATCGAAATAAAAAAGAAAGGGTATGGATAAATGGAAGGATGAGAGAAAGAAAGAAAAAGAATATTGATGATATAGAATTCCAATATGTAAGGTCTATGAGTCATCTCAGAAAAAATCTGCGTAATAAAGCATCAATACGGATTCATCATTAAATGGATCTGCTCATCGAACAAAAAATAAAGAGCTTCGAGCCAATAAAGACTAAGAATATTGACTCAAGAACTAATAGCTCCGTTGTAGAATTCAGACCTAACCATTAAGTAAGAAGCGATGGGAACGATGGAACCTGTGAATTCAAAAGATTTTAGTGAAAATGAATTCGAATGATTCATTGATCGGGATGGCGGAACCGGCCAGAGACCAATTCATCTATTCGGAAAAGTTATGAACTAATGATAGAACTGAAATAGAAATTGAAAGAGTAAATATTCGCCCGCGAAAACTTTATTTTCTTGGATTGCTAAAATTGGGTCAATCCAATACGATAACGAGTAAAACAAAAGAAAGATTTGTTTTAACATTCTAAAATAGATATAAAAATAAATAGTTATTTAATATATTTAGATTAGATTTAGTTATCTATACAAACAAGATATACAAATTAATAATAGATTTGATCTAGATTAAATGAAATCCATGATTCAGTATATTACTTATTAAATACATGTATATCTTAATTCAAATTCTATTCTATCTGAATTGAATTCAAAATCTTTAATTTGAATTGATTTTATTCGCGAGGAGCTGGATGA???????????????????????????????????????????????????????????
E_killipii_3738           CAGGCCTCCCTCTGCTTGGTTCCAGTCGTGGGCATGAGTGAGGGGCGATGCTTGATGGCTTTGATGCCATCGGTGGGAATGTGTTTAAGCATCGGCCTTCCCTCATGACCACGATGGTCTACAGTCTTGTGTACGAGTTAGTGACGTCGCTTGTTTGTTTTGATGCTTGCGTTGGAACTTGCTTAAGCAACCGACCTGACGAAGTACCCATGAATGTCTCCCATGATGGTCTACAGTCTTGCGTACGAGTTAGTGACGTCGCTTGTTTGTTTTGATGCTTGCGTTGGAACTTGCTTAAGCAACCGACCTGACGAAGTACCCATGAATGTCACCAATGATGGTCTACAGTCTTGCGTACGAGTTAGTGACGTCGCTTGTTTGTTTTGATGCTTGCATTGGAACTTGCTTAAGCAACCGAACTGACGAAGTACC-ATGAATGTCGCCCATGATGGTCTACAGTCTTGGGTATGAGTCAGTGACGATGCTTGTTTGTTTTGATGCTTGCGTTTGAACTTGCTTAAGCAACCGACCTGACGAAGTACCCATGAATGTCGCCCATGATGGTCTACAGTCTTGGGTATGAGTCAGTGACGATGCTTGTTTGTTTTGATGCTTG-GTTGGAACTTGCTTAAGCAACCGA-CTGACGAAGTACCCATGAATGTCTCCCATGATGGTCTACAGTCTTGCGTACGAGTTAGTGACGTCGCTTGTTTGTTTTGATGCTTGCGTTGGAACTTGCTTAAGCAACCGACCTGACGAAGTACCCATGAATGTTCAACCTAGTAGGGACGTGTCCCTGCGCCCAACGAC-TTT---GTCGGGATCGTGGCAAGTCTGCGATCCAGGGGGTGATGTTGAGAGCCGGAAGGCAAGGAGGTGCAGACACTAGTTGAACTT-GTCCCGATTGCCGAGTGTTATGTGCTTGATGTCCAAGGCTTGATGCTGATCCTCCAAGTGGGGCTTGTCCCTGCACCAATGGCTTTTGCCAGGATCATGGCGTTTGTTATGATCGAAAAACTGAGGGGGTGATGTTTAGAGCTGGAAGGCAAGGGGGTGCAAACACCAGTCGGCCTTTGTCCCGATTGCTGAGTGTTATGTGCTTGATGTCCAAGGCTTGAAGCTGACCCTCCAAGTGGGGGCTTTTTTGTTCCTGCGGTAACGACTCTGTTGGGATCATTGTGATCAAGTTTGGTTGGTTTCGTATTGTGGTGGGTTTTTTCGAAGCTTCTATCGTTCTTTTACGCATCGTGCGGTGCATCTTGGGGGCTGTTTTGGCTTTTGGTTGCTTGCTTGGGCTTTATGCTAGGCGGGTGGCTAATTCGAATCCTGCATAGCAGAATGACCCGTGAACTAGTACCAACAATAGGGTTTGGCGGGGATCGAAGCATTTGTTTTGACCCTCGTCAAGCCTCGCTGACATGTGTTCATGGCCCTCTTTGGGGCTTTATGGACATAAAGTTGGCACAACAACAACCCCCGGCACGACACGTGCCAAGGAACACTAAACTTAAGAGCGCCCGTGCCATGATGCCCCGTTTCCGGTGTGCTCGTTGTGCGTGGCTTCTTTGTAATCTAAAACGACTCTCGGCAACGGATATCTCGGCTCACGCATCGATGAAGAACGTAGCAAAATGCGATACTTGGTGTGAATTGCAGAATCCCGTGAACCATCGAGTTTTTGAACGCAAGTTGCGCCCGAAGCCATCTGGTTGAGGGCACGTCTGCCTGGGCGTCACGCATCACGTCGCCCCCACCAAGCATCCCTTCTTGGGACGTGTTGGACGGGGGCGGAGATTGGTCTCCCGTGCATGTGGCGCGGTTGGCCTAAATAGGAGCCTTCTCAAGAGGGACGCACGGCTAGTGGTGGTTGAT----AAGACAGTCGTCTCGTGTCGTGTGTTTTGATCCTTGAGGAAAGAACTCTTAAGATACCCCGTCGCATTGTCTTTTGATGATGATTCGATCGCCATAGTATAAACAAATAACTATAGAAGTAATAACCAACTCATCACTTCGTATTATCTGGATCCAAAGAACCAGTCAAGATATGATATATTGTTCATATTGTTGTAGCAACTGAAATCTTTTTTTATTAAAAAATCTGCTTCTAAGTTGTCAATCGAAATAAAAAAGAAAGGGTATGGATAAATGGAAGGATGAGAGAAAGAAAGAAAAAGAATATTGATGATATAGAATTCCAATATGTAAGGTCTATGAGTCATCTCAGAAAAAATCTGCGTAATAAAGCATCAATACGGATTCATCATTAAATGGATCTGCTCATCGAACAAAAAATAAAGAGCTTCGAGCCAATAAAGACTAAGAATATTGACTCAAGAACTAATAGCTCCGTTGTAGAATTCAGACCTAACCATTAAGTAAGAAGCGATGGGAACGATGGAACCTGTGAATTCAAAAGATTTTAGTGAAAATGAATTCGAATGATTCATTGATCGGGATGGCGGAACCGGCCAGAGACCAATTCATCTATTCGGAAAAGTTATGAACTAATGATAGAACTGAAATAGAAATTGAAAGAGTAAATATTCGCCCGCGAAAACTTTATTTTCTTGGATTGCTAAAATTGGGTCAATCCAATACGATAACGAGTAAAACAAAAGAAAGATTTGTTTGAACATTCTAAAATAGATAAAAAAAAAAATAGTTATTTAATCTATTTAGATTAGATTTAGTTATCTATACAAACAAGATATACAAATTAATAATAGATTTGATCTAGATTAAATAAAATCCATGATTCAGTATATTACTTATTAAATACATGTATATCTTAATTCAAATTATATTCTATCTGAATTGAATTCAAAATCTTTAATTTGAATTGATTTTATTCGCGAGGAGCTGGATGAGAAGAAACTCTCACGTCCGGTTCTGTAGTAGAGATGGAATTCAAAACAAACCATCAACT
E_lopezii_3653            CAGGCCTCCCTCTGCTTGGTTCCAGTCGTGGGCATGAGTGAGGGGCGATGCTTGATGGCTTTGATGCCATCGGTGGGAATGTGTTTAAGCATCGGCCTTCCCTCATGACCACGATGGTCTACAGTCTTGTGTACGAGTTAGTGACGTCGCTTGTTTGTTTTGATGCTTGCGTTGGAACTTGCTTAAGCAACCGACCTGACGAAGTACCCATGAATGTCACCCATGATGGTCTACAGTCTTGCGTACGAGTTAGTGACGTCGCTTGTTTGTTTTGATGCTTGCGTTGGAACTTGCTTAAGCAACCGACCTGACGAAGTACCCATGAATGTCACCAATGATGGTCTACAGTCTTGCGTACGAGTTAGTGACGTCGCTTGTTTGTTTTGATGCTTGCGTTGGAACTTGCTTAAGCAACCGAACTGACGAAGTACCCATGAATGTCGCCCATGATGGTCTACAGTCTTGGGTATGAGTCAGTGACGATGCTTGTTTGTTTTGATGCTTGCGTTTGAACTTGCTTAAGCAACCGACCTGACGAAGTACACATGAATGTCGCCCATGATGGTCTACAGTCTTGGGTATGAGTCAGTGACGATGCTTGTTTGTTTTGATGCTTGCGTTTGAACTTGCTTAAGCAACCGACCTGACGAAGTACACATGAATGTCACCCATGATGGTCTACAGTCTTGCGTACGAGTTAGTGACGTCGCTTCTTTGTTTTGATGCTTGCGTTGGAACTTGCTTAAGCAACCGACCTGACGAAGTACCCATGAATGTTCCACCTTGTAGG-AAGTGT-CCTGCGCCCAAGGA--TTTTTT-TGGGGTT-GTGGCCAGTTTTCGATTCCGGGGGGGATGTTGAAGAGCGGAAGGCAAGGGGGGGCCAACATTA-TTGGACTTTGTCCCGATTGCCGAGTGTTATGTGCTTGATGTCCAAGGCTTGATGCTGATCCTCCAAGTGGGGCTTGTCCCTGCACCAATGGCTTTTGCCAGGATCATGGCGTTTGTTGTGATCGAAAAAATGAGGGGGTGACGTTTAGAGCTGGAAGGCAAGGGGGTGCAAACACCAGTCGGCCTTTGTCCCGAGTCCTGAGTGTTATGTGCTTGATGTCCAAGGCTTGAAGCTGACCCTCCAAGTGGGGGCTTTTTTGTTCCTGCGGTAACGACTCTGTTGGGATCATTGTGATCAAGTTTGGTTGGTTTCGTATTGTGGTGGGTTTTTTCGAAGCTTCTATCGTTCTTTTACGCATCGTGCGGTGCATCTTGGGGGCTGTTTTGGCTTTTGGTTGCTTGCTTGGGCTTTATGCTAGGCGGGTGGCTAATTCGAATCCTGCATAGCAGAATGACCCGTGAACTAGTACCAACAATAGGGTTTGGCGGGGATCGAAGCTTTTGTTTTGACCCTCGTCAAGCCTCGCTGACATGTGTTCATGGCCCTCTTTGGGGCTTCATGGACATAAAGTTGGCACAACAACAACCCCCGGCACGACACGTGCCAAGGAACACTAAACTTAAGAGCGCCCGTGCCATGATGCCCCGTTTCCGGTGTGCTCGTTGTGCGTGGCTTCTTTGTAATCTAAAACGACTCTCGGCAACGGATATCTCGGCTCACGCATCGATGAAGAACGTAGCAAAATGCGATACTTGGTGTGAATTGCAGAATCCCGTGAACCATCGAGTTTTTGAACGCAAGTTGCGCCCGAAGCCATCTGGTTGAGGGCACGTCTGCCTGGGCGTCACGCATCACGTCGCCCCCACCAAGCATCCCTTCTTGGGACGTGTTGGACGGGGGCGGAGATTGGTCTCCCGTGCATGTGGCGCGGTTGGCCTAAATAGGAGCCTTCTCAAGAGGGACGCACGGCTAGTGGTGGTTGAT----AAGACAGTCGTCTCGTGTCGTGTGTTTTGATCCTTGAGGAAGGAACTCTTAAGATACCCCGTCGCATTGTCTTTTGATGATGATTCGATCGCCATAGTATAAACAAATAACTATAGAAGTAATAACCAACTCATCACTTCGTATTATCTGGATCCAAAGAACCAGTCAAGATATGATATATTGTTCATATTGTTGTAGCAACTGAAATCTTTTTTTATTAAAAAATCTGCTTCTAAGTTGTCAATCGAAATAAAAAAGAAAGGGTATGGATAAATGGAAGGATGAGAGAAAGAAAGAAAAAGAATATTGATGATATAGAATTCCAATATGTAAGGTCTATGAGTCATCTCAGAAAAAATCTGCGTAATAAAGCATCAATACGGATTCATCATTAAATGGATCTGCTCATCGAACAAAAAAGAAAGAGCTTCGAGCCAATAAAGACTAAGAATATTGACTCAAGAACTAATAGCTCCGTTGTAGAATTCAGACCTAACCATTAAGTAAGAAGCGATGGGAACGATGGAACCTGTGAATTCAAAAGATTTTAGTGAAAATGAATTCGAATGATTCATTGATCGGGATGGCGGAACCGGCCAGAGACCAATTCATCTATTCGGAAAAGTTATGAACTAATGATAGAACTGAAATAGAAATTGAAAGAGTAAATATTCGCCCGCGAAAACTTTATTTTCTTGGATTGCTAAAATTGGGTCAATCCAATACGATAACGAGTAAAACAAAAGAAAGATTTGTTTGAACATTCTAAAATAGATATATATATAAATAGTTATTTAATATATTTAGATTAGATTTAGTTATCTATACAAACAAGATATACAAATTAATAATAGATTTGATCTAGATTAAATAAAATCCATGATTCAGTATATTACTTATTAAATACATGTATATCTTAATTCAAATTATATTCTATCTGAATTGAATTCAAAATCTTTAATTTGAATTGATTTTATTCGCGAGGAGCTGGATGAGAAGAAACTCTCACGTCCGGTTCTGTAGTAGAGATGGAATTCAAAACAAACCATCAACT
E_lopezii_3677            CAGGCCTCCCTCTGCTTGGTTCCAGTCGTGGGCATGAGTGAGGGGCGATGCTTGATGGCTTTGATGCCATCGGTGGGAATGTGTTTAAGCATCGGCCTTCCCTCATGACCACGATGGTCTACAGTCTTGTGTACGAGTTAGTGACGTCGCTTGTTTGTTTTGATGCTTGCGTTGGAACTTGCTTAAGCAACCGACCTGACGAAGTACCCATGAATGTCACCCATGATGGTCTACAGTCTTGCGTACGAGTTAGTGACGTCGCTTGTTTGTTTTGATGCTTGCGTTGGAACTTGCTTAAGCAACCGACCTGACGAAGTACCCATGAATGTCACCAATGATGGTCTACAGTCTTGCGTACGAGTTAGTGACGTCGCTTGTTTGTTTTGATGCTTGCGTTGGAACTTGCTTAAGCAACCGAACTGACGAAGTACCCATGAATGTCGCCCATGATGGTCTACAGTCTTGGGTATGAGTCAGTGACGATGCTTGTTTGTTTTGATGCTTGTGTTTGAACTTGCTTAAGCAACCGACCTGACGAAGTACACATGAATGTCGCCCATGATGGTCTACAGTCTTGGGTATGAGTCAGTGACGATGCTTGTTTGTTTTGATGCTTGCGTTTGAACTTGCTTAAGCAACCGACCTGACGAAGTACACATGAATGTCGCCCATGATGGTCTACAGTCTTGCGTACGAGTTAGTGACGTCGCTTGTTTGTTTTGATGCTTGCGTTGGAACTTGCTTAAGCAACCGACCTGACGAAGTACCCATGAATGTTCAACCTAGTAGGGACGTGTCCCTGCGCCCAACGAC-TTTT--GTCGGGATCGTGGCAAGTCTTCGATCCAGGGGGTGATGTTGAGAGCCGGAAGGCAAGGGGGTGCAAACACTAGTTGAACTT-GTCCCGATTGCCGAGTGTTATGTGCTTGATGTCCAAGGCTTGATGCTGATCCTCCAAGTGGGGCTTGTCCCTGCACCAATGGCTTTTGCCAGGATCATGGCGTTTGCTGTGATCGAAAAAATGAGGGGGTGATGTTTAGAGCCGGAAGGCAAGGGGGTGCAAACACCAGTCGGCCTTTGTCCCGATTGCTGAGTGTTATGTGCTTGACGTCCAAGGCTTGATGCTGACCCTCCAAGTGGGGGCTTTTTTGTTCCTGCGGTAACGACTCTGTTGGGATCATTGTGATCAAGTTTGGTTGGTTTCGTATTGTGGTGGGTTTTTTCGAAGCTTCTATCGTTCTTTTACGCATCGTGCGGTGCATCTTGGGGGCTGTTTTGGCTTTTGGTTGCTTGCTTGGGCTTTATGCTAGGCGGGTGGCTAATTCGAATCCTGCATAGCAGAATGACCCGTGAACTAGTACCAACAATAGGGTTTGGCGGGGATCGAAGCTTTTGTTTTGACCCTCGTCAAGCCTCGCTGACATGTGTTCATGGCCCTCTTTGGGGCTTCATGGACATAAAGTTGGCACAACAACAACCCCCGGCACGACACGTGCCAAGGAACACTAAACTTAAGAGCGCCCGTGCCATGATGCCCCGTTTCCGGTGTGCTCGTTGTGCGTGGCTTCTTTGTAATCTAAAACGACTCTCGGCAACGGATATCTCGGCTCACGCATCGATGAAGAACGTAGCAAAATGCGATACTTGGTGTGAATTGCAGAATCCCGTGAACCATCGAGTTTTTGAACGCAAGTTGCGCCCGAAGCCATCTGGTTGAGGGCACGTCTGCCTGGGCGTCACGCATCACGTCGCCCCCACCAAGCATCCCTTCTTGGGACGTGTTGGACGGGGGCGGAGATTGGTCTCCCGTGCATGTGGCGCGGTTGGCCTAAATAGGAGCCTTCTCAAGAGGGACGCACGGCTAGTGGTGGTTGAT----AAGACAGTCGTCTCGTGTCGTGTGTTTTGATCCTTGAGGAAGGAACTCTTAAGATACCCCGTCGCATTGTCTTTTGATGATGATTCGATCGCCATAGTATAAACAAATAACTATAGAAGTAATAACCAACTCATCACTTCGTATTATCTGGATCCAAAGAACCAGTCAAGATATGATATATTGTTCATATTGTTGTAGCAACTGAAATCTTTTTTTATTAAAAAATCTGCTTCTAAGTTGTCAATCGAAATAAAAAAGAAAGGGTATGGATAAATGGAAGGATGAGAGAAAGAAAGAAAAAGAATATTGATGATATAGAATTCCAATATGTAAGGTCTATGAGTCATCTCAGAAAAAATCTGCGTAATAAAGCATCAATACGGATTCATCATTAAATGGATCTGCTCATCGAACAAAAAAGAAAGAGCTTCGAGCCAATAAAGACTAAGAATATTGACTCAAGAACTAATAGCTCCGTTGTAGAATTCAGACCTAACCATTAAGTAAGAAGCGATGGGAACGATGGAACCTGTGAATTCAAAAGATTTTAGTGAAAATGAATTCGAATGATTCATTGATCGGGATGGCGGAACCGGCCAGAGACCAATTCATCTATTCGGAAAAGTTATGAACTAATGATAGAACTGAAATAGAAATTGAAAGAGTAAATATTCGCCCGCGAAAACTTTATTTTCTTGGATTGCTAAAATTGGGTCAATCCAATACGATAACGAGTAAAACAAAAGAAAGATTTGTTTGAACATTCTAAAATAGATATATATATAAATAGTTATTTAATATATTTAGATTAGATTTAGTTATCTATACAAACAAGATATACAAATTAATAATAGATTTGATCTAGATTAAATAAAATCCATGATTCAGTATATTACTTATTAAATACATGTATATCTTAATTCAAATTATATTCTATCTGAATTGAATTCAAAATCTTTAATTTGAATTGATTTTATTCGCGAGGAGCTGGATGAGAAGAAACTCTCACGTCCGGTTCTGTAGTAGAGATGGAATTCAAAACAAACCATCAACT
E_marthae_4063            CAGGCCTCCCTCTGCTTGGTTCCAGTCGTGGGCATGAGTGAAGGTCGATGCTTGATGGCTTTAATGCCATCGGTGGGAATGTATTTAAGCATCGGCCTTCCCTCATGCCCACGATGGTCTACAGTCTTGGGTATGAGTCAGTGATGATGCTTGTTTGTTTAGATGCTTGTGTTGGAACTTGCTT------------------------------------------------------------------------------------GTTTAGATGCTTGCGTTGGAACTTGCTT------------------------------------------------------------------------------------GTTTAGATGCTTGTGTTGGAACTTGCTTAAGCAACCGACCTGACGAAGTACCCATGAATGT------------------------------------------------------------------------------------------------------------------------------------------------------------------------------------------------------------------------------------------------------------------------------------------------------------------------------------------------TCAACCTAGTAGGGACATGTCCCTGCGCCCAACGACATTTTTTGTCGGGATCGTGGCAAGTCTGCGATCCAGGGGGTGATGTTGAGAGCCTGAAGGCAAGGGGGTGCAAACACCAGTCGGCCTTTGTCCCGATTGCTGAGTGTTATGTGCTTGATGTCCAAGGCTTGATGCTGATCCTCCAAGTGGGGCTTGTCCCTGCACTAATGGCTTTTGCCAGGATCATGGCGTTTGCTATGATCGAAAAAATGAGGGGGTGATGTTGAGAGCCGGAAGGCAAGGGGGTGCAAACACCAGTCGGCCTTTGTCCCGATTGCTGAGTGTTATGTGCTTGACGTCTAAGGCTTGATGTTGACCCTCCAAGTGGGG-CTTTTTTGTTCCTGCGGTAACGACTTTGTTGGGATCATTGTGATCAAGTTTGGTTGGTTTCGTATTGTGGTGGGTTTTTTCGAAGCTTCTATCGTTGTTTTACGCATCGTGCGGTGCATCTTGGGGGTTGTTCTGGCTTTTGGTTGCTTGCTTGGGCTTTATGCTAGGCGGGTGGCTAATTCGAATCCTGCATAGCAGAATGACCCGCGAACTAGTACCAATAATAGGGCTTGGCGGGGATCGAAGCTTTTGTTTCGACCCTCGTGAAGCCTCGCTGACATGTGTTCATGGGCCTCTTTGGGGCTTCATGGACATATAGTTGGCACAACAACAACCCCCGGCACGACACGTGCCAAGGAACACTAAACTTAAGAGCGCCCGTGCCATGATGCCCCGTTTCTGGTGTGCTCGTTGTGCGTGGCTTCTTTGTAATCTAAAACGACTCTCGGCAACGGATATCTCGGCTCACGCATCGATGAAGAACGTAGCAAAATGCGATACTTGGTGTGAATTGCAGAATCCCGTGAACCATCGAGTTTTTGAACGCAAGTTGCGCCCGAAGCCATCTGGTTGAGGGCACGTCTGCCTGGGCGTCACGCATCACGTCGCCCCCACCAAGCATCCCTTCTTGGGACGCTTTGGACGGGGGCGGAGATTGGTCTCCCGTGCATGTGGCGCGGTTGGCCTAAATAGGAGCCTCCTCAAGAGGGACGCACGGCTAGTGGTGGTTGAT----AAGACAGTCGTCTCGTGTCGTGTGTTATGATCCTTGAGGAAGGAACTCTTAAGATACCCCGTCGCATCGTCTTTTGATGATGATTCGATCGCCATAGTATAAACAAATAACTATAGAAGTAATAACCAACTCATCACTTCGTATTATCTGGATCCAAAGAACCAGTCAAGATATGATATATTGTTCATATTGTTGTAGCAACTGAAATCTTTTTTTATTAAAAAATCTGCTTCTAAGTTGTCAATCGAAATAAAAAAGAAAGGGTATGGATAAATGGAAGGATGAGAGAAAGAAAGAAAAAGAATATTGATGATATAGAATTCCAATATGTAAGGTCTATGAGTCATCTCAGAAAAAATCTGCGTAATAAAGCATCAATACGGATTCATCATTAAATGGATCTGCTCATCGAACAAAAAATAAAGAGCTTCGAGCCAATAAAGACTAAGAATATTGACTCAAGAACTAATAGCTCCGTTGTAGAATTCAGACCTAACCATTAAGTAAGAAGCGATGGGAACGATGGAACCTGTGAATTCAAAAGATTTTAGTGAAAATGAATTCGAATGATTCATTGATCGGGATGGCGGAACCGGCCAGAGACCAATTCATCTATTCGGAAAAGTTATGAACTAATGATAGAACTGAAATAGAAATTGAAAGAGTAAATATTCGCCCGCGAAAACTTTATTTTCTTGGATTGCTAAAATTGGGTCAATCCAATACGATAACGAGTAAAACAAAAGAAAGATTTGTTTTAACATTCTAAAATAGATATAAAAATAAATAGTTATTTAATATATTTAGATTAGATTTAGTTATCTATACAAACAAGATATACAAATTAATAATAGATTTGATCTAGATTAAATGAAATCCATGATTCAGTATATTACTTATTAAATACATGTATATCTTAATTCAAATTCTATTCTATCTGAATTGAATTCAAAATCTTTAATTTGAATTGATTTTATTCGCGAGGAGCTGGATGAGAAGAAACTCTCACGTCCGGTTCTGTAGTAGAGATGGAATTCAAAACAAACCATCAACT
E_monguana_3765           CAGGCCTCCCTCTGCTTGGTTCCAGTCGTGGGCATGAGTGAGGGGCGATGCTTGATGGCTTTGATGCCATCGGTGGGAATGTGTTTAAGCATCGGCCTTCCCTCATGACCACGATGGTCTACAGTCTTGTGTACGAGTTAGTGACGTCGCTTGTTTGTTTTGATGCTTGCGTTGGAACTTGCTTAAGCAACCGACCTGACGAAGTACCCATGAATGTCTCCCATGATGGTCTACAGTCTTGCGTACGAGTTAGTGACGTCGCTTGTTTGTTTTGATGCTTGCGTTGGAACTTGCTTAAGCAACCGACCTGACGAAGTACCCATGAATGTCACCAATGATGGTCTACAGTCTAGCGTACGAGTTAGTGACGTCGCTTGTTTGTTTTGATGCTTGCGTTGGAACTTGCTTAAGCAACCGAACTGACGAAGTACCCATGAATGTCGCCCATGATGGTCTACAGTCTTGGGTATGAGTCAGTGACGATGCTTGTTTGTTTTGATGCTTGCGTTTGAACTTGCTTAAGCAACCGACCTGACGAAGTACCCATGAATGTCGCCCATGATGGTCTACAGTCTTGGGTATGAGTCAGTGACGATGCTTGTTTGTTTTGATGCTTGCGTTGGAACTTGCTTAAGCAACTGACCTGACGAAGTACCCATGAATGTCTCCCATGATGGTCTACAGTCTTGCGTACGAGTTAGTGACGTCGCTTGTTTGTTTTGATGCTTGCGTTGGAACTTGCTTAAGCAACCGACCTGACGAAGTACCCATGAATGTTCAACCTAGTAGGGACGTGTCCCTGCGCCCAACGAC-TTTT--GTCGGGATCGTGGCAAGTCTGCGATCCAGGGGGTGATGTTGAGAGCCGGAAGGCAAGGGGGTGCAAACACTAGTTGAACTTTGTCCCGATTGCCGAGTGTTATGTGCTTGATGTCCAAGGCTTGATGCTGATCCTCCAAGTGGGGCTTGTCCCTGCACCAATGGCTTTTGCCAGGATCATGGCGTTTGTTATGATCGAAAAACTGAGGGGGTGATGTTTAGAGCTGGAAGGCAAGGGGGTGCAAACACCAGTCGGCCTTTGTCCCGATTGCTGAGTGTTATGTGCTTGATGTCCAAGGCTTGAAGCTGACCCTCCAAGTGGGGGCTTTTTTGTTCCTGCGGTAACGACTCTGTTGGGATCATTGTGATCAAGTTTGGTTGGTTTCGTATTGTGGTGGGTTTTTTTGAAGCTTCTATCGTTCTTTTACGCATCGTGCGGTGCATCTTGGGGGCTGTTTTGGCTTTTGGTTGCTTGCTTGGGCTTTATGCTAGGCGGGTGGCTAATTCGAATCCTGCATAGCAGAATGACCCGTGAACTAGTACCAACAATAGGGTTTGGCGGGGATCGAAGCTTTTGTTTTGACCCTCGTCAAGCCTCGCTGACATGTGTTCATGGCCCTCTTTGGGGCTTCATGGACATAAAGTTGGCACAACAACAACCCCCGGCACGACACGTGCCAAGGAACACTAAACTTAAGAGCGCCCGTGCCATGATGCCCCGTTTCTGGTGTGCTCGTTGTGCGTGGCTTCTTTGTAATCTAAAACGACTCTCGGCAACGGATATCTCGGCTCACGCATCGATGAAGAACGTAGCAAAATGCGATACTTGGTGTGAATTGCAGAATCCCGTGAACCATCGAGTTTTTGAACGCAAGTTGCGCCCGAAGCCATCTGGTTGAGGGCACGTCTGCCTGGGCGTCACGCATCACGTCGCCCCCACCAAGCATCCCTTCTTGGGACGTGTTGGACGGGGGCGGAGATTGGTCTCCCGTGCATGTGGCGCGGTTGGCCTAAATAGGAGCCTTCTCAAGAGGGACGCACGGCTAGTGGTGGTTGAT----AAGACAGTCGTCTCGTGTCATGTGTTTTGATCCTTGAGGAAGGAACTCTTAAGATACCCCGTCGCATTGTCTTTTGATGATGATTCGATCGCCATAGTATAAACAAATAACTATAGAAGTAATAACCAACTCATCACTTCGTATTATCTGGATCCAAAGAACCAGTCAAGATATGATATATTGTTCATATTGTTGTAGCAACTGAAATCTTTTTTTATTAAAAAATCTGCTTCTAAGTTGTCAATCGAAATAAAAAAGAAAGGGTATGGATAAATGGAAGGATGAGAGAAAGAAAGAAAAAGAATATTGATGATATAGAATTCCAATATGTAAGGTCTATGAGTCATCTCAGAAAAAATCTGCGTAATAAAGCATCAATACGGATTCATCATTAAATGGATCTGCTCATCGAACAAAAAATAAAGAGCTTCGAGCCAATAAAGACTAAGAATATTGACTCAAGAACTAATAGCTCCGTTGTAGAATTCAGACCTAACCATTAAGTAAGAAGCGATGGGAACGATGGAACCTGTGAATTCAAAAGATTTTAGTGAAAATGAATTCGAATGATTCATTGATCGGGATGGCGGAACCGGCCAGAGACCAATTCATCTATTCGGAAAAGTTATGAACTAATGATAGAACTGAAATAGAAATTGAAAGAGTAAATATTCGCCCGCGAAAACTTTATTTTCTTGGATTGCTAAAATTGGGTCAATCCAATACGATAACGAGTAAAACAAAAGAAAGATTTGTTTGAACATTCTAAAATAGATATATATATAAAGAGTTATTTAATATATTTAGATTAGATTTAGTTATCTATACAAACAAGATATACAAATTAATAATAGATTTGATCTAGATTAAATAAAATCCATGATTCAGTATATTACTTATTAAATACATGTATATCTTAATTCAAATTATATTCTATCTGAATTGAATTCAAAATCTTTAATTTGAATTGATTTTATTCGCGAGGAGCTGGATGAGAAGAAACTCTCACGTCCGGTTCTGTAGTAGAGATGGAATTCAAAACAAACCATCAACT
E_multicongestiflora_3751 CAGGCCTCCCTCTGCTTGGTTCCAGTCGTGGGCATGAGTGAGGGGCGATGCTTGATGGCTTTGATGCCATCGGTGGGAATGTGTTTAAGCATCGGCCTTCCCTCATGACCACGATGGTCTACAGTCTTGTGTATGAGTCAATGACGATGCTTGTTTGTTTTGATGCTTGCGTTGGAACTTGCTTAAGCAACCGACCTGACGAAGTACCCATGAATGTCACCCATGATGGTCTACAGTCTTGGGTATGAGTCAGTGACGATGCTTGTTTGTTTTGATGCTTGCGTTGGAACTTGCTTGAGCAACCGACCTGACGAAGTACCCAYGAATGTCGCCCATGATGGTCTACAGTCTTGGGTATGAGTCAGTGACGATGCTTGTTTGTTTTGATGCTTGCGTTGGAACTTGCTTAAGCAACCGACTTGACGAAGTACCCATGAATGTCGCCCATGATGGTCTACAGTCTTGGGTATGAGTCAGTGACGATGCTTGTTTGTTTTGATGCTTGCGTTTGAACTTGCTTAAGCAACCGACCTGACGAAGTACACATGAATGTCGCCCATGATGGTCTACAGTCTTGGGTATGAGTCAGTGACGATGCTTGTTTGTTTTGATGCTTGCGTTTGAACTTGCTTAAGCAACCGACCTGACGAAGTACCCATGAATGTCGCCCATGATGGTCTACAGTCTTGGTTATGAGTCAGTGACGATGCTTGTTTGTTTTGATGCTTGCGTTTGAACTTGCTTAAGCAACCGACTTGACGAAGTACCCAAGAATGTTCAACCTAGTAGGGACGTGTCCCTGCGCCAAACGAC-TTTT--GTCGGGATCGTGGCAAGTCTGCGATCCAGGGGGTGATGTTGAGAGCCGGAAGGCAAGAGGGTGCAAACACTAGTC-GCCTTTGTCCCGATTGCTGAGTGTTATGTGCTTGATGTCCAAGGCTTGATGCTGATCCTCCAAGTGGGGCTTGTCCCTGCACCAATGGCTTTTGCCAGGATCATGGCGTTTGCTGTGATCGAAAAAATGAGGGGGTGATGTTGAGAGCCGGAAGGCAAGGGGGTGCAAACACCAGTCGGCCTTTGTCCCGATTGCTGAGTGTTATGTGCTTGACGTCCAAGGCTTGATGCTGACCCTCCAAGTGGGG-CTTTTTTGTTCCTGCGGTAACGACTYTGTTGGGATCATTGTGATCAAGTTTGGTTGGTTTCGTATTGTGGTGGGTTTTTTCGAAGCTTCTATCGTTCTTTTACGCATCGTGCGGTGCATCTTGGGGGCTGTTTTGGCTTTTGGTTGCTTGCTTGGGCTTTATGCTAGGCGGGTGGCTAATTCGAATCCTGCATAGCAGAATGACCCGTGAACTAGTACCAACAATAGGGCTTGGCGGGGATCGAAGCTTTTGTTTTGACTCTCGTCAAGCCTCGCTGACATGTGTTCATGGCCCTCTTTGGAGCTTCATGGACATAAAGTTGGCACAACAACAACCCCCGGCACGACACGTGCCAAGGAACACTAAACTTAAGAGCGCCCGTGCCATGATGCCCCGTTTTCGGTGTGCTCGTTGTGCGTGGCTTCTTTGTAATCTAAAACGACTCTCGGCAACGGATATCTCGGCTCACGCATCGATGAAGAACGTAGCAAAATGCGATACTTGGTGTGAATTGCAGAATCCCGTGAACCATCGAGTTTTTGAACGCAAGTTGCGCCCGAAGCCATCTGGTTGAGGGCACGTCTGCCTGGGCGTCACGCATCACGTCGCCCCCACCAAGCATCCCTTCTTGGGACGTGTTGGACGGGGGCGGAGATTGGTCTCCCGTGCATGTGGCGCGGTTGGCCTAAATAGGAGCCTTCTCAAGAGGGACGCACGGCTAGTGGTGGTTGAT----AAGACAGTCGTCTCGTGTCGTGTGTTTTGATCCTTGAGGAAGGAACTCTTAAGATACCCCGTCGCATTGTCTTTTGATGATGATTCGATCGCCATAGTATAAACAAATAACTATAGAAGTAATAACCAACTCATCACTTCGTATTATCTGGATCCAAAGAACCAGTCAAGATATGATATATTGTTCATATTGTTGTAGCAACTGAAATCTTTTTTTATTAAAAAATCTGCTTCTAAGTTGTCAATCGAAATAAAAAAGAAAGGGTATGGATAAATGGAAGGATGAGAGAAAGAAAGAAAAAGAATATTGATGATATAGAATTCCAATATGTAAGGTCTATGAGTCATCTCAGAAAAAATCTGCGTAATAAAGCATCAATACGGATTCATCATTAAATGGATCTGCTCATCGAACAAAAAATAAAGAGCTTCGAGCCAATAAAGACTAAGAATATTGACTCAAGAACTAATAGCTCCGTTGTAGAATTCAGACCTAACCATTAAGTAAGAAGCGATGGGAACGATGGAACCTGTGAATTCAAAAGATTTTAGTGAAAATGAATTCGAATGATTCATTGATCGGGATGGCGGAACCGGCCAGAGACCAATTCATCTATTCGGAAAAGTTATGAACTAATGATAGAACTGAAATAGAAATTGAAAGAGTAAATATTCGCCCGCGAAAACTTTATTTTCTTGGATTGCTAAAATTGGGTCAATCCAATACGATAACGAGTAAAACAAAAGAAAGATTTGTTTGAACATTCTAAAATAGATATATATAAAAATAGTTATTTAATATATTTAGATTAGATTTAGTTATCTATACAAACAAGATATACAAATTAATAATAGATTTGATCTAGATTAAATAAAATCCATGATTCAGTATATTACTTATTAAATACATGTATATCTTAATTCAAATTATATTCTATCTGAATTGAATTCAAAATCTTGAATTTGAATTGATTTGATTCGCGAGGAGCTGGATGAGAAGAAACTCTCACGTCCGGTTCTGTAGTAGAGATGGAATTCAAAACAAACCATCAACT
E_murilloi_3670           CAGGCCTCCCTCTGCTTGGTTCCAGTCGTGGGCATGAGTGAGGGGCGATGCTTGATGGCTTTGATGCCATCGGTGGGAATGTGTTTAAGCATCGGCCTTCCCTCATGACCACGATGGTCTACAGTCTTGTGTACGAGTTAGTGACGTCGCTTGTTTGTTTTGATGCTTGCGTTGGAACTTGCTTAAGCAACCGACCTGACGAAGTACCCATGAATGTCACTCATGATGGTCTACAGTCTTGCGTACGAGTTAGTGACGTCGCTTGTTTGTTTTGATGCTTGCGTTGGAACTTGCTTAAGCAACCGACCTGACGAAGTACCCATGAATGTCACCTATGATGGTCTACAGTCTTGCGTACGAGTTAGTGACGTCGCTTGTTTGTTTTGATGCTTGCGTTGGAACTTGCTTAAGCAACCGACCTGACGGAGTACCCATGAATGTCGTTCATGATGGTCTACAGTCTTGGGTATGAGTCAGTGACGATGCTTGTTTGTTTTGATGCTTGCGTTTGAACTTGCTTAAGCAACCGACCAGACGAAGTACACATGAATGTCGCCCATGATGGTCTACAGTCTTGGGTATGAGTCAGTGATGATGCTTGTTTGTTTTGATGCTTGCGTTTGAACTTGCTTAAGCAACCGACCAGACGAAGTACACATGAATGTCGCCCATGATGGTCTACAGTCTTGGGTATGAGTCAGTGACGATGCTTGTTTGTTTTGATGCTTGCGTTTGAACTTGCTTAAGCAACCGACCTGACGAAGTACACATGAATGTTCAACCTAGTAGGGACGTGTCCCTGCGCCCAACGAC-TTTT--GTCGGGATCGTGGCAAGTCTGCGATCCAGGGGGTGATGTTGAGAGCCGGAAGGCAAGGGGGTGCAAACACTAGTCTGCCTTTGTCCCGATTGCCGAGTGTTATGTGCTTGATGTCCAAGGCTTGATGCTGATCCTCCAAGTGGGGCTTGTCCCTGCACCAATGGCTTTTGCCAGGATCATGGCGTTAGTTATGATCGAAAAACTGAGGGGGTGATGTTTAGAGCTGGAAGGCAAGGGGGTGCAAACACCAGTCGGCCTTTGTCCCGATTGTTGAGTGTTTTGTGCTTGATGTCCAAGGCTTGAAGCTGACCCTCCAAGTGGGGGCTTTTTTGTTCCTGCGATAACGACTCTGTTGGGATCATTGTGATCAAGTTTGGTTGGTTTCGTATTGTGGTGGGTTTTTTCGAAGCTTCTATCGTTCTTTTACGCATCGTGCGGTGCATCTTGGGGGCTGTTTTGGCTTTTGGTTGCTTGCTTGGGCTTTATGCTAGGCGGGTGGCTAATTCGAATCCTGCATAGCAGAATGACCCGTGAACTAGTACCAACAATAGGGTTTGGCGGGGATCGAAGCTTTGGTTTTGACCCTCGTCAAGCCTCGCTGACATGTGTTCATGGCCCTCTTTGGGGCTTCATGGACATAAAGTTGGCACAACAACAACCCCCGGCACGACACGTGCCAAGGAACACTAAACTTAAGAGCGCCCGTGCCATGATGCCCCGTTTCTGGTGTGCTCGTTGTGCGTGGCTTCTTTGTAATCTAAAACGACTCTCGGCAACGGATATCTCGGCTCACGCATCGATGAAGAACGTAGCAAAATGCGATACTTGGTGTGAATTGCAGAATCCCGTGAACCATCGAGTTTTTGAACGCAAGTTGCGCCCGAAGCCATCTGGTTGAGGGCACGTCTGCCTGGGCGTCACGCATCACGTCGCCCCCACCAAGCATCCCTTCTTGGGACGTGTTGGACGGGGGCGGAGATTGGTCTCCCGTGCATGTGGCGCGGTTGGCCTAAATAGGAGCCTTCTCAAGAGGGACGCACGGCTAGTGGTGGTTGAT----AAGACAGTCGTCTCGTGTTGTGTGTTTTGATCCTTGAGGAAGGAACTCTTAAGATACCCCGTCGCATTGTCTTTTGATGATGATTCGATCGCCATAGTATAAACAAATAACTATAGAAGTAATAACCAACTCATCACTTCGTATTATCTGGATCCAAAGAACCAGTCAAGATATGATATATTGTTCATATTGTTGTAGCAACTGAAATCTTTTTTTATTAAAAAATCTGCTTCTAAGTTGTCAATCGAAATAAAAAAGAAAGGGTATGGATAAATGGAAGGATGAGAGAAAGAAAGAAAAAGAATATTGATGATATAGAATTCCAATATGTAAGGTCTATGAGTCATCTCAGAAAAAATCTGCGTAATAAAGCATCAATACGGATTCATCATTAAATGGATCTGCTCATCGAACAAAAAATAAAGAGCTTCGAGCCAATAAAGACTAAGAATATTGACTCAAGAACTAATAGCTCCGTTGTAGAATTCAGACCTAACCATTAAGTAAGAAGCGATGGGAACGATGGAACCTGTGAATTCAAAAGATTTTAGTGAAAATGAATTCGAATGATTCATTGATCGGGATGGCGGAACCGGCCAGAGACCAATTCATCTATTCGGAAAAGTTATGAACTAATGATAGAACTGAAATAGAAATTGAAAGAGTAAATATTCGCCCGCGAAAACTTTATTTTCTTGGATTGCTAAAATTGGGTCAATCCAATACGATAACGAGTAAAACAAAAGAAAGATTTGTTTGAACATTATAAAATAGATATATATATAAATAGTTATTTAATATATTTAGATTAGATTTAGTTATCTATACAAACAAGATATACAAATTAATAATAGATTTGATCTAGATTAAATAAAATCCATGATTCAGTATATTACTTATTAAATACATGTATATCTTAATTCAAATTATATTCTATCTGAATTGAATTCAAAATCTTTAATTTGAATTGATTTTATTCGCGAGGAGCTGGATGAGAAGAAACTCTCACGTCCGGTTCTGTAGTAGAGATGGAATTCAAAACAAACCATCAACT
E_murilloi_Valb_3773      CAGGCCTCCCTCTGCTTGGTTCCAGTCGTGGGCATGAGTGAGGGGCGATGCTTGATGGCTTTGATGCCATCGGTGGGAATGTGTTTAAGCATCGGCCTTCCCTCATGACCACGATGGTCTACAGTCTTGTGTACGAGTTAGTGACGTCGCTTGTTTGTTTTGATGCTTGCGTTGGAACTTGCTTAAGCAACCGACCTGACGAAGTACCCATGAATGTCTCCCATGATGGTCTACAGTCTTGCGTACGAGTTAGTGACGTCGCTTGTTTGTTTTGATGCTTGCGTTGGAACTTGCTTAAGCAACCGACCTGACGAAGTACCCATGAATGTCACCAATGATGGTCTACAGTCTAGCGTACGAGTTAGTGACGTCGCTTGTTTGTTTTGATGCTTGCGTTGGAACTTGCTTAAGCAACCGAACTGACGAAGTACCCATGAATGTCGCCCATGATGGTCTACAGTCTTGGGTATGAGTCAGTGACGATGCTTGTTTGTTTTGATGCTTGCGTTTGAACTTGCTTAAGCAACCGACCTGACGAAGTACCCATGAATGTCGCCCATGATGGTCTACAGTCTTGGGTATGAGTCAGTGACGATGCTTGTTTGTTTTGATGCTTGTGTTGGAACTTGCTTAAGCAACCGACCTGACGAAGTACCCATGAATGTCGCCCATGATGGTCTACAGTCTSGCGTATGAGTCAGTGACGTCGCTTGTTTGTTTTGATGCTTGCGTTGGAACTTGCTTAAGCAACCGACCTGACGAAGTACACATGAATGTTCAACCTAGTAGGGACGTGTCCCTGCGCCCAACGAC-TTTT--GTCGGGATCGTGGCAAGTCTGCGATCCAGGGGGTGATGTTGAGAGCCGGAAGGCAAGGGGGTGCAAACACTAGTTGACCTTTGTCCCGATTGCCGAGTGTTATGTGCTTGATGTCCAAGGCTTGATGCTGATCCTCCAAGTGGGGCTTGTCCCTGCACCAATGGCTTTTGCCAGGATCATGGCGTTTGTTATGATCGAAAAACTGAGGGGGTGATGTTTAGAGCTGGAAGGCAAGGGGGTGCAAACACCAGTCGGCCTTTGTCCCGATTGCTGAGTGTTATGTGCTTGATGTCCAAGGCTTGAAGCTGACCCTCCAAGTGGGGGCTTTTTTGTTCCTGCGGTAACGACTCTGTTGGGATCATTGTGATCAAGTTTGGTTGGTTTCGTATTGTGGTGGGTTTTTTCGAAGCTTCTATCGTTCTTTTACGCATCGTGCGGTGCATCTTGGGGGCTGTTTTGGCTTTTGGTTGCTTGCTTGGGCTTTATGCTAGGCGGGTGGCTAATTCGAATCCTGCATAGCAGAATGACCCGTGAACTAGTACCAACAATAGGGTTTGGCGGGGATCGAAGCTTTTGTTTTGACCCTCGTCAAGCCTCGCTGACATGTGTTCATGGCCCTCTTTGGGGCTTCATGGACATAAAGTTGGCACAACAACAACCCCCGGCACGACACGTGCCAAGGAACACTAAACTTAAGAGCGCCCGTGCCATGATGCCCCGTTTCTGGTGTGCTCGTTGTGCGTGGCTTCTTTGTAATCTAAAACGACTCTCGGCAACGGATATCTCGGCTCACGCATCGATGAAGAACGTAGCAAAATGCGATACTTGGTGTGAATTGCAGAATCCCGTGAACCATCGAGTTTTTGAACGCAAGTTGCGCCCGAAGCCATCTGGTTGAGGGCACGTCTGCCTGGGCGTCACGCATCACGTCGCCCCCACCAAGCATCCCTTCTTGGGACGTGTTGGACGGGGGCGGAGATTGGTCTCCCGTGCATGTGGCGCGGTTGGCCTAAATAGGAGCCTTCTCAAGAGGGACGCACGGCTAGTGGTGGTTGAT----AAGACAGTCGTCTCGTGTCGTGTGTTTTGATCCTTGAGGAAGGAACTCTTAAGATACCCCGTCGCATTGTCTTTTGATGATGATTCGATCGCCATAGTATAAACAAATAACTATAGAAGTAATAACCAACTCATCACTTCGTATTATCTGGATCCAAAGAACCAGTCAAGATATGATATATTGTTCATATTGTTGTAGCAACTGAAATCTTTTTTTATTAAAAAATCTGCTTCTAAGTTGTCAATCGAAATAAAAAAGAAAGGGTATGGATAAATGGAAGGATGAGAGAAAGAAAGAAAAAGAATATTGATGATATAGAATTCCAATATGTAAGGTCTATGAGTCATCTCAGAAAAAATCTGCGTAATAAAGCATCAATACGGATTCATCATTAAATGGATCTGCTCATCGAACAAAAAATAAAGAGCTTCGAGCCAATAAAGACTAAGAATATTGACTCAAGAACTAATAGCTCCGTTGTAGAATTCAGACCTAACCATTAAGTAAGAAGCGATGGGAACGATGGAACCTGTGAATTCAAAAGATTTTAGTGAAAATGAATTCGAATGATTCATTGATCGGGATGGCGGAACCGGCCAGAGACCAATTCATCTATTCGGAAAAGTTATGAACTAATGATAGAACTGAAATAGAAATTGAAAGAGTAAATATTCGCCCGCGAAAACTTTATTTTCTTGGATTGCTAAAATTGGGTCAATCCAATACGATAACGAGTAAAACAAAAGAAAGATTTGTTTGAACATTATAAAATAGATATATATAAAAATAGTTATTTAATATATTTAGATTAGATTTAGTTATCTATACAAACAAGATATACAAATTAATAATAGATTTGATCTAGATTAAATAAAATCCATGATTCAGTATATTACTTATTAAATACATGTATATCTTAATTCAAATTATATTCTATCTGAATTGAATTCAAAATCTTTAATTTGAATTGATTTTATTCGCGAGGAGCTGGATGAGAAGAAACTCTCACGTCCGGTTCTGTAGTAGAGATGGAATTCAAAACAAACCATCAACT
E_murilloi_Vigu_3583      CAGGCCTCCCTCTGCTTGGTTCCAGTCGTGGGCATGAGTGAGGGGCGATGCTTGATGGCTTTGATGCCATCGGTGGGAATGTGTTTAAGCATCGGCCTTCCCTCATGACCACGATGGTCTACAGTCTTGTGTACGAGTTAGTGACGTCGCTTGTTTGTTTTGATGCTTGCGTTGGAACTTGCTTAAGCAACCGACCTGACGAAGTACCCATGAATGTCACCCATGATGGTCTACAGTCTTGCGTACGAGTTAGTGACGTCGCTTGTTTGTTTTGATGCTTGCGTTGGAACTTGCTTAAGCAACCGACCTGACGAAGTACCCATGAATGTCACCTATGATGGTCTACAGTCTTGCGTACGAGTTAGTGACGTCGCTTGTTTGTTTTGATGCTTGCGTTGGAACTTGCTTAAGCAACCGACCTGACGGAGTACCCATGAATGTCGTTCATGATGGTCTACAGTCTTGGGTATGAGTCAGTGACGATGCTTGTTTGTTTTGATGCTTGCGTTTGAACTTGCTTAAGCAACCGACCAGACGAAGTACACATGAATGTCGCCCATGATGGTCTACAGTCTTGGGTATGAGTCAGTGACGATGCTTGTTTGTTTTGATGCTTGTGTTTGAACTTGCTTAAGCAACCGACCTAACGAAGTACACATGAATGTCGCCCATGATGGTCTACAGTCTTGGGTATGAGTCAGTGACGATGCTTGTTTGTTTTGATGCTTGCGTTTGAACTTGCTTAAGCAACCGACCTGACGAAGTACCCAAGAATGTTCAACCTAGTAGGGACGTGTCCCTGCGCCCAACGAC-TTTT--GTCGGGATCGTGGCAAGTCTGCGATCCAGGGGGTGATGTTGAGAGCCGGAAGGCAAGGGGGTGCAAACACTAGTCTGCCTTTGTCCCGATTGCCGAGTGTTATGTGCTTGATGTCCAAGGCTTGATGCTGATCCTCCAAGTGGGGCTTGTCCCTGCACCAATGGCTTTTGCCAGGATCATGGTGTTTGCTGTGATCGAAAAAATGAGGGGGTGATGTTGAGAGCCGGAAGGCAAGGGGGTGCAAACACCAGTCGGCCTTTGTCCCGATTGCTGAGTGTTATGTGCTTGACGTCCAAGGCTTGAAGCTGACCCTCCAAGTGGGGGCTTTTTTGTTCCTGCGATAACGACTCTGTTGGGATCATTGTGATCAAGTTTGGTTGGTTTCGTATTGTGGTGGGTTTTTTCGAAGCTTCTATCGTTCTTTTACGCATCGTGCGGTGCATCTTGGGGGCTGTTTTGGCTTTTGGTTGCTTGCTTGGGCTTTATGCTAGGCGGGTGGCTAATTCGAATCCTGCATAGCAGAATGACCCGTGAACTAGTACCAACAATAGGGCTTGGCGGGGATCGAAGCTTTTGTTTTGACCCTCGTCAAGCCTCGCTGACATGTGTTCATGGCCCTCTTTGGGGCTTCATGGACATAAAGTTGGCACAACAACAACCCCCGGCACGACACGTGCCAAGGAACACTAAACTTAAGAGCGCCCGTGCCATGATGCCCCGTTTCTGGTGTGCTCGTTGTGCGTGGCTTCTTTGTAATCTAAAACGACTCTCGGCAACGGATATCTCGGCTCACGCATCGATGAAGAACGTAGCAAAATGCGATACTTGGTGTGAATTGCAGAATCCCGTGAACCATCGAGTTTTTGAACGCAAGTTGCGCCCGAAGCCATCTGGTTGAGGGCACGTCTGCCTGGGCGTCACGCATCACGTCGCCCCCACCAAGCATCCCTTCTTGGGACGTGTTGGACGGGGGCGGAGATTGGTCTCCCGTGCATGTGGCGCGGTTGGCCTAAATAGGAGCCTTCTCAAGAGGGACGCACGGCTAGTGGTGGTTGAT----AAGACAGTCGTCTCGTGTCGTGTGTTTTGATCCTTGAGGAAGGAACTCTTAAGATACCCCGTCGCATTGTCTTTTGATGATG??????????CATAGTATAAACAAATAACTATAGAAGTAATAACCAACTCATCACTTCGTATTATCTGGATCCAAAGAACCAGTCAAGATATGATATATTGTTCATATTGTTGTAGCAACTGAAATCTTTTTTTATTAAAAAATCTGCTTCTAAGTTGTCAATCGAAATAAAAAAGAAAGGGTATGGATAAATGGAAGGATGAGAGAAAGAAAGAAAAAGAATATTGATGATATAGAATTCCAATATGTAAGGTCTATGAGTCATCTCAGAAAAAATCTGCGTAATAAAGCATCAATACGGATTCATCATTAAATGGATCTGCTCATCGAACAAAAAATAAAGAGCTTCGAGCCAATAAAGACTAAGAATATTGACTCAAGAACTAATAGCTCCGTTGTAGAATTCAGACCTAACCATTAAGTAAGAAGCGATGGGAACGATGGAACCTGTGAATTCAAAAGATTTTAGTGAAAATGAATTCGAATGATTCATTGATCGGGATGGCGGAACCGGCCAGAGACCAATTCATCTATTCGGAAAAGTTATGAACTAATGATAGAACTGAAATAGAAATTGAAAGAGTAAATATTCGCCCGCGAAAACTTTATTTTCTTGGATTGCTAAAATTGGGTCAATCCAATACGATAACGAGTAAAACAAAAGAAAGATTTGTTTGAACATTCTAAAATAGATATATATATAAATAGTTATTTAATATATTTAGATTAGATTTAGTTATCTATACAAACAAGATATACAAATTAATAATAGATTTGATCTAGATTAAATAAAATCCATGATTCAGTATATTACTTATTAAATACATGTATATCTTAATTCAAATTATATTCTATCTGAATTGAATTCAAAATCTTTAATTTGAATTGATTTTAT?????????????????????????????????????????????????????????????????????????????
E_nana_4005               CAGGCCTCCCTCTGCTTGGTTCCAGTCGTGGGCATGAGTGAGGGTTGATGCTTGATGGCTTTGATGCCATCGGTGGGAATATATTTAAGCATCGGCCTTCCCTCATGCCCACGATGGTCTACAGTCTTGGGTATGAGTCAGTGACGATGCTTGTTTGTTTAGATGCTTGTGTTGGAACTTGCTT------------------------------------------------------------------------------------GTTTAGATGCTTGCGTTGGAACTTGCTT------------------------------------------------------------------------------------GTTTAGATGCTTGTGTTGGAACTTGCTTGAGCAACCGACCTGACGAAGTACCCATGAATGT------------------------------------------------------------------------------------------------------------------------------------------------------------------------------------------------------------------------------------------------------------------------------------------------------------------------------------------------TCAACCTAGTAGGGACATGTCCCTGCGCCCAACGACATTTTTTGTCGGGATCGTGGCAAGTCTGCGATCCAGGGGGTGATGTTGAGAGCCGGAAGGCAAGGGGGTGCAAACACCAGTCGGCCTTTGTCCCGATTGCTGAGTGTTATGTGCTTGATGTCCAAGGCTTGATGCTGATCCTCCAAGTGGGGCTTGTCCCTGCACTAATGGCTTTTGCCAGGATCATGGCGTTTGCTATGATCGAAAAAATGAGGGGGTGATGTTGAGAGCCGGAAGGCAAGGGGGTGCAAACACCAGTCGGCCTTTGTCCCGATTGCTGAGTGTTATGTGCTTGACGTCCAAGGCTTGATGTTGACCCTCCAAGTGGGG-CTTTTTTGTTCCTGCGGTAACGACTTTGTTGGGATCATTGTGATCAAGTTTGGTTGGTTTCGTATTGTGGTGGGATTTTTCGAAGCTTCTATCGTTGTTTTACGCATCGTGCGGTGCATCTTGGGGGCTGGTTTGGCATTTGGTTGCTTGCTTGGGCTTTATGCTAGGCGGGTGGCTAAT-------------------------------------------------------------------------------------------------------------------------------------------------------------------------------------------------------------------------------------------------------------------------------------------------------------------------------------------------------------------------------------------------------------------------------------------------------------------------------------------------------------------------------------------------------------------------------------------------------------------------------------------------------------------------CATAGTATAAACAAATAACTATAGAAGTAATAACCAACTCATCACTTCGTATTATCTGGATCCAAAGAACCAGTCAAGATATGATATATTGTTCATATTGTTGTAGCAACTGAAATCTTTTTTTATTAAAAAATCTGCTTCTAAGTTGTCAATCGAAATAAAAAAGAAAGGGTATGGATAAATGGAAGGATGAGAGAAAGAAAGAAAAAGAATATTGATGATATAGAATTCCAATATGTAAGGTCTATGAGTCATCTCAGAAAAAATCTGCGTAATAAAGCATCAATACGGATTCATCATTAAATGGATCTGCTCATCGAACAAAAAATAAAGAGCTTCGAGCCAATAAAGACTAAGAATATTGACTCAAGAACTAATAGCTCCGTTGTAGAATTCAGACCTAACCATTAAGTAAGAAGCGATGGGAACGATGGAACCTGTGAATTCAAAAGATTTTAGTGAAAATGAATTCGAATGATTCATTGATCGGGATGGCGGAACCGGCCAGAGACCAATTCATCTATTCGGAAAAGTTATGAACTAATGATAGAACTGAAATAGAAATTGAAAGAGTAAATATTCGCCCGCGAAAACTTTATTTTCTTGGATTGCTAAAATTGGGTCAATCCAATACGATAACGAGTAAAACAAAAGAAAGATTTGTTTTAACATTCTAAAATAGATATAAAAATAAATAGTTATTGAATATATTTAGATTAGATTTAGTTATCTATACAAACAAGATATACAAATTAATAATAGATTTGATCTAGATTAAATGAAATCCATGATTCAGTATATTACTTATTAAATACATGTATATCTTAATTCAAATTCTATTCTATCTGAATTGAATTCAAAATCTTTAATTTGAATTGATTTTATTCGCGAGGAGCTGGATGAGAAGAAACTCTCACGTCCGGTTCTGTAGTAGAGATGGAATTCAAAACAAACCATCAACT
E_nemekenei_3632          CAGGCCTCCCTCTGCTTGGTTCCAGTCGTGGGCATGAGTGAGGGGCGATGCTTGATGGCTTTGATGCCATCGGTGGGAATGTGTTTAAGCATCGGCCTTCCCTCATGACCACGATGGTCTACAGTCTTGTGTACGAGTTAGTGACGTCGCTTGTTTGTTTTGATGCTTGCGTTGGAACTTGCTTAAGCAACCGACCTGACGAAGTACCCATGAATGTCACTCATGATGGTCTACAGTCTTGCGTACGAGTTAGTGACGTCGCTTGTTTGTTTTGATGCTTGCGTTGGAACTTGCTTAAGCAACCGACCTGACGAAGTACCCATGAATGTCACCTATGATGGTCTACAGTCTTGCGTACGAGTTAGTGACGTCGCTTGTTTGTTTTGATGCTTGCGTTGGAACTTGCTTAAGCAACCGACCTGACGGAGTACCCATGAATGTCGTTCATGATGGTCTACAGTCTTGGGTATGAGTCAGTGACGATGCTTGTTTGTTTTGATGCTTGCGTTTGAACTTGCTTAAGCAACCGACCAGACGAAGTACACATGAATGTCGCCCATGATGGTCTACAGTCTTGGGTATGAGTCAGTGATGATGCTTGTTTGTTTTGATGCTTGCGTTTGAACTTGCTTAAGCAACCGACCAGACGAAGTACACATGAATGTCGCCCATGATGGTCTACAGTCTTGGGTATGAGTCAGTGACGATGCTTGTTTGTTTTGATGCTTGCGTTTGAACTTGCTTAAGCAACCGACCTGACGAAGTACACATGAATGT-CAACCTAGTAGGGACGTGTCCCTGCGCCCAACGAC-TTTT--GTCGGGATCGTGGCAAGTCTGCGATCCAGGGGGTGATGTTGAGAGCCGGAAGGCAAGGGGGTGCAAACACTAGTCTGCCTTTGTCCCGATTGCCGAGTGTTATGTGCTTGATGTCCAAGGCTTGATGCTGATCCTCCAAGTGGGGCTTGTCCCTGCACCAATGGCTTTTGCCAGGATCATGGCGTTAGTTATGATCGAAAAACTGAGGGGGTGATGTTTAGAGCTGGAAGGCAAGGGGGTGCAAACACCAGTCGGCCTTTGTCCCGATTGCTGAGTGTTTTGTGCTTGATGTCCAAGGCTTGAAGCTGACCCTCCAAGTGGGGGCTTTTTTGTTCCTGCGATAACGACTCTGTTGGGATCATTGTGATCAAGTTTGGTTGGTTTCGTATTGTGGTGGGTTTTTTCGAAGCTTCTATCGTTCTTTTACGCATCGTGCGGTGCATCTTGGGGGCTGTTTTGGCTTTTGGTTGCTTGCTTGGGCTTTATGCTAGGCGGGTGGCTAATTCGAATCCTGCATAGCAGAATGACCCGTGAACTAGTACCAACAATAGGGTTTGGCGGGGATCGAAGCTTTGGTTTTGACCCTCGTCAAGCCTCGCTGACATGTGTTCATGGCCCTCTTTGGGGCTTCATGGACATAAAGTTGGCACAACAACAACCCCCGGCACGACACGTGCCAAGGAACACTAAACTTAAGAGCGCCCGTGCCATGATGCCCCGTTTCTGGTGTGCTCGTTGTGCGTGGCTTCTTTGTAATCTAAAACGACTCTCGGCAACGGATATCTCGGCTCACGCATCGATGAAGAACGTAGCAAAATGCGATACTTGGTGTGAATTGCAGAATCCCGTGAACCATCGAGTTTTTGAACGCAAGTTGCGCCCGAAGCCATCTGGTTGAGGGCACGTCTGCCTGGGCGTCACGCATCACGTCGCCCCCACCAAGCATCCCTTCTTGGGACGTGTTGGACGGGGGCGGAGATTGGTCTCCCGTGCATGTGGCGCGGTTGGCCTAAATAGGAGCCTTCTCAAGAGGGACGCACGGCTAGTGGTGGTTGAT----AAGACAGTCGTCTCGTGTTGTGTGTTTTGATCCTTGAGGAAGGAACTCTTAAGATACCCCGTCGCATTGTCTTTTGATGATGATTCGATCGCCATAGTATAAACAAATAACTATAGAAGTAATAACCAACTCATCACTTCGTATTATCTGGATCCAAAGAACCAGTCAAGATATGATATATTGTTCATATTGTTGTAGCAACTGAAATCTTTTTTTATTAAAAAATCTGCTTCTAAGTTGTCAATCGAAATAAAAAAGAAAGGGTATGGATAAATGGAAGGATGAGAGAAAGAAAGAAAAAGAATATTGATGATATAGAATTCCAATATGTAAGGTCTATGAGTCATCTCAGAAAAAATCTGCGTAATAAAGCATCAATACGGATTCATCATTAAATGGATCTGCTCATCGAACAAAAAATAAAGAGCTTCGAGCCAATAAAGACTAAGAATATTGACTCAAGAACTAATAGCTCCGTTGTAGAATTCAGACCTAACCATTAAGTAAGAAGCGATGGGAACGATGGAACCTGTGAATTCAAAAGATTTTAGTGAAAATGAATTCGAATGATTCATTGATCGGGATGGCGGAACCGGCCAGAGACCAATTCATCTATTCGGAAAAGTTATGAACTAATGATAGAACTGAAATAGAAATTGAAAGAGTAAATATTCGCCCGCGAAAACTTTATTTTCTTGGATTGCTAAAATTGGGTCAATCCAATACGATAACGAGTAAAACAAAAGAAAGATTTGTTTGAACATTCTAAAATAGATATATATATAAATAGTTATTTAATATATTTAGATTAGATTTAGTTATCTATACAAACAAGATATACAAATTAATAATAGATTTGATCTAGATTAAATAAAATCCATGATTCAGTATATTACTTATTAAATACATGTATATCTTAATTCAAATTATATTCTATCTGAATTGAATTCAAAATCTTTAATTTGAATTGATTTGATTCGCGAGGAGCTGGATGAGAAGAAACTCTCACGTCCGGTTCTGTAGTAGAGATGGAATTCAAAACAAACCATCAACT
E_nemekenei_3639          CAGGCCTCCCTCTGCTTGGTTCCAGTCGTGGGCATGAGTGAGGGGCGATGCTTGATGGCTTTGATGCCATCGGTGGGAATGTGTTTAAGCATCGGCCTTCCCTCATGACCACGATGGTCTACAGTCTTGTGTACGAGTTAGTGACGTCGCTTGTTTGTTTTGATGCTTGCGTTGGAACTTGCTTAAGCAACCGACCTGACGAAGTACCCATGAATGTCACTCATGATGGTCTACAGTCTTGCGTACGAGTTAGTGACGTCGCTTGTTTGTTTTGATGCTTGCGTTGGAACTTGCTTAAGCAACCGACCTGACGAAGTACCCATGAATGTCACCTATGATGGTCTACAGTCTTGCGTACGAGTTAGTGACGTCGCTTGTTTGTTTTGATGCTTGCGTTGGAACTTGCTTAAGCAACCGACCTGACGGAGTACCCATGAATGTCGTTCATGATGGTCTACAGTCTTGGGTATGAGTCAGTGACGATGCTTGTTTGTTTTGATGCTTGCGTTTGAACTTGCTTAAGCAACCGACCAGACGAAGTACACATGAATGTCGCCCATGATGGTCTACAGTCTTGGGTATGAGTCAGTGATGATGCTTGTTTGTTTTGATGCTTGCGTTTGAACTTGCTTAAGCAACCGACCAGACGAAGTACACATGAATGTCGCCCATGATGGTCTACAGTCTTGGGTATGAGTCAGTGACGATGCTTGTTTGTTTTGATGCTTGCGTTTGAACTTGCTTAAGCAACCGACCTGACGAAGTACACATGAATGTTCAACCTAGTAGGGACGTGTCCCTGCGCCCAACGAC-TTTT--GTCGGGATCGTGGCAAGTCTGCGATCCAGGGGGTGATGTTGAGAGCCGGAAGGCAAGGGGGTGCAAACACTAGTCTGCCTTTGTCCCGATTGCCGAGTGTTATGTGCTTGATGTCCAAGGCTTGATGCTGATCCTCCAAGTGGGGCTTGTCCCTGCACCAATGGCTTTTGCCAGGATCATGGCGTTAGTTATGATCGAAAAACTGAGGGGGTGATGTTTAGAGCTGGAAGGCAAGGGGGTGCAAACACCAGTCGGCCTTTGTCCCGATTGCTGAGTGTTTTGTGCTTGATGTCCAAGGCTTGAAGCTGACCCTCCAAGTGGGGGCTTTTTTGTTCCTGCGATAACGACTCTGTTGGGATCATTGTGATCAAGTTTGGTTGGTTTCGTATTGTGGTGGGTTTTTTCGAAGCTTCTATCGTTCTTTTACGCATCGTGCGGTGCATCTTGGGGGCTGTTTTGGCTTTTGGTTGCTTGCTTGGGCTTTATGCTAGGCGGGTGGCTAATTCGAATCCTGCATAGCAGAATGACCCGTGAACTAGTACCAACAATAGGGTTTGGCGGGGATCGAAGCTTTGGTTTTGACCCTCGTCAAGCCTCGCTGACATGTGTTCATGGCCCTCTTTGGGGCTTCATGGACATAAAGTTGGCACAACAACAACCCCCGGCACGACACGTGCCAAGGAACACTAAACTTAAGAGCGCCCGTGCCATGATGCCCCGTTTCTGGTGTGCTCGTTGTGCGTGGCTTCTTTGTAATCTAAAACGACTCTCGGCAACGGATATCTCGGCTCACGCATCGATGAAGAACGTAGCAAAATGCGATACTTGGTGTGAATTGCAGAATCCCGTGAACCATCGAGTTTTTGAACGCAAGTTGCGCCCGAAGCCATCTGGTTGAGGGCACGTCTGCCTGGGCGTCACGCATCACGTCGCCCCCACCAAGCATCCCTTCTTGGGACGTGTTGGACGGGGGCGGAGATTGGTCTCCCGTGCATGTGGCGCGGTTGGCCTAAATAGGAGCCTTCTCAAGAGGGACGCACGGCTAGTGGTGGTTGAT----AAGACAGTCGTCTCGTGTTGTGTGTTTTGATCCTTGAGGAAGGAACTCTTAAGATACCCCGTCGCATTGTCTTTTGATGATGATTCGATCGCCATAGTATAAACAAATAACTATAGAAGTAATAACCAACTCATCACTTCGTATTATCTGGATCCAAAGAACCAGTCAAGATATGATATATTGTTCATATTGTTGTAGCAACTGAAATCTTTTTTTATTAAAAAATCTGCTTCTAAGTTGTCAATCGAAATAAAAAAGAAAGGGTATGGATAAATGGAAGGATGAGAGAAAGAAAGAAAAAGAATATTGATGATATAGAATTCCAATATGTAAGGTCTATGAGTCATCTCAGAAAAAATCTGCGTAATAAAGCATCAATACGGATTCATCATTAAATGGATCTGCTCATCGAACAAAAAATAAAGAGCTTCGAGCCAATAAAGACTAAGAATATTGACTCAAGAACTAATAGCTCCGTTGTAGAATTCAGACCTAACCATTAAGTAAGAAGCGATGGGAACGATGGAACCTGTGAATTCAAAAGATTTTAGTGAAAATGAATTCGAATGATTCATTGATCGGGATGGCGGAACCGGCCAGAGACCAATTCATCTATTCGGAAAAGTTATGAACTAATGATAGAACTGAAATAGAAATTGAAAGAGTAAATATTCGCCCGCGAAAACTTTATTTTCTTGGATTGCTAAAATTGGGTCAATCCAATACGATAACGAGTAAAACAAAAGAAAGATTTGTTTGAACATTCTAAAATAGATATATATATAAATAGTTATTTAATATATTTAGATTAGATTTAGTTATCTATACAAACAAGATATACAAATTAATAATAGATTTGATCTAGATTAAATAAAATCCATGATTCAGTATATTACTTATTAAATACATGTATATCTTAATTCAAATTATATTCTATCTGAATTGAATTCAAAATCTTTAATTTGAATTGATTTGATTCGCGAGGAGCTGGATGAGAAGAAACTCTCACGTCCGGTTCTGTAGTAGAGATGGAATTCAAAACAAACCATCAACT
E_occidentalis_3827       --------------------------------------------------------------------------------------AAGCATCGGCCTTCCCTCATGACCACGATGGGCTACAGTCTTGGGTACGAGTTACTGACGTCGCTTGTTTGTTTTGATGCTTGCGTTGGAACTTGCTTAAGCAACCGACCTGACGAAGTACCCATGAATGTCACCCATGATGGTCTACAGTCTTGTGTACGAGTTACTGACGTCCCTTGTTTGTTTTGATGCTTGTGTTGGAACTTGCTTAACCAACCGACCTGACGAAGTACCCATGAATGTCACCCATGATGGTCTACAGTCTTGCGTACGAGTTAGTGACGTCGCTTGTTTGTTTTGATGCTTGCGTTGGAACTTGCTTAAGCAACCGACCTGACGAAGTACCCATGAATGTCGCCCATGATGGTCTACAGTCTTGGGTATGAGTCAGTGACGATGCTTGTTTGTTTTGATGCTTGCGTTTGAACTTGCTTAAGCAACCGACCTGACGAAGTACACATGAATGTCGCCCATGATGGTCTACAGTCTTGGATATGAGTCAGTGACGATGCTTGTTTGTTTTGATGCTTGTGTTTGAACTTGCTTAAGCAACCGACCTGACGAAGTACCCATGAATGTCACCCATGATGGTCTACAGTCTTGCATACGAGTTAGTGACTTCGCTTGTTTGTTTTGATGCTTGCGTTGGAACTTGCTTAGGCAACCGACCTGACGAAGTACCCATCAATGTTCAACCTAGTAGGGACGTGTCCCTGCGCCCAACGAC-TTTT--GTCGGGATCGTGGCAAGTCTGCGATCCAGGGGGTGATGTTGAGAGCCGGAAGGCAAGGGGGTGCAAACACTAGTCGGCCTTTGTCCCGATTGCCGAGTGTTATGTGCTTGATGTCCAAGGCTTGATGCTGATCCTCCAAGTGGGGCTTGTCCCTGCACCAATGGCTTTTGCCAGGATCATGGCGTTTGTTGTGATCGAAAAAATGAGGGGGTGATGTTGAGGGCCGGAAGGCAAGGGGGTGCAAACACCAGTCGGCCTTTGTCCCGATTGCTGAGTGTTATGTGCTTGATGTCCAAGGCTTGAAGCTGACCTTCCAAGTGGGGGCTTTTTTGTTCCTGCGGTAACGACTCTGTTGGGATCATTGTGATCAAGTTTGGTTGGTTTCGTATTGTGGTGGGTTTTTTTGAAGCTTCTATCGTTCTTTTACGCATCGTGCGGTGCATCTTGGGGGCTGTTTTGGCTTTTGGTTGCTTGCTTGGGCTTAATGCTAGGCGGGTGGCTAATTCGAATCCTGCATAGCAGAATGACCCGTGAACTAGTACCAACAATAGGGTTTGGCGGGGATCGAAGCTTTTGTTTTGACCCTCGTCAAGCCTCGCTGACATGTGTTCATGGCCCTCTTTGGGGCTTCATGGACATAAAGTTGGCACAACAACAACCCCCGGCACGACACGTGCCAAGGAACACTAAACTTAAGAGCGCCCGTGCCATGATGCCCCGTTTCCGGTGTGCTCGTTGTGCGTGGCTTCTTTGTAATCTAAAACGACTCTCGGCAACGGATATCTCGGCTCACGCATCGATGAAGAACGTAGCAAAATGCGATACTTGGTGTGAATTGCAGAATCCCGTGAACCATCGAGTTTTTGAACGCAAGTTGCGCCCGAAGCCATCTGGTTGAGGGCACGTCTGCCTGGGCGTCACGCATCACGTCGCCCCCACCAAGCATCCCTTCTTGGGACGTGTTGGACGGGGGCGGAGATTGGTCTCCCGTGCATGTGGCGCGGTTGGCCTAAATAGGAGCCTTCTCAAGAGGGACGCACGGCTAGTGGTGGTTGAT----AAGACAGTCGTCTCGTGTCGTGTGTTTTGATCCTTGAGGAAGGAACTCTTAAGATACCCCGTCGCATTGTCTTTTGATGATGATTCGATCGCCATAGTATAAACAAATAACTATAGAAGTAATAACCAACTCATCACTTCGTATTATCTGGATCCAAAGAACCAGTCAAGATATGATATATTGTTCATATTGTTGTAGCAACTGAAATCTTTTTTTATTAAAAAATCTGCTTCTAAGTTGTCAATCGAAATAAAAAAGAAAGGGTATGGATAAATGGAAGGATGAGAGAAAGAAAGAAAAAGAATATTGATGATATAGAATTCCAATATGTAAGGTCTATGAGTCATCTCAGAAAAAATCTGCGTAATAAAGCATCAATACGGATTCATCATTAAATGGATCTGCTCATCGAACAAAAAATAAAGAGCTTCGAGCCAATAAAGACTAAGAATATTGACTCAAGAACTAATAGCTCCGTTGTAGAATTCAGACCTAACCATTAAGTAAGAAGCGATGGGAACGATGGAACCTGTGAATTCAAAAGATTTTAGTGAAAATGAATTCGAATGATTCATTGATCGGGATGGCGGAACCGGCCAGAGACCAATTCATCTATTCGGAAAAGTTATGAACTAATGATAGAACTGAAATAGAAATTGAAAGAGTAAATATTCGCCCGCGAAAACTTTATTTTCTTGGATTGCTAAAATTGGGTCAATCCAATACGATAACGAGTAAAACAAAAGAAAGATTTGTTTGAACATTCTAAAATAGATATATAAAAAAATAGTTATTTAATCTATTTAGATTAGATTTAGTTATCTATACAAACAAGATATACAAATTAATAATAGATTTGATCTAGATTAAATAAAATCCATGATTCAGTATATTACTTATTAAATACATGTATATCTTAATTCAAATTATATTCTATCTGAATTGAATTCAAAATCTTTAATTTGAATTGATTTTATTCGCGAGGAGCTGGATGAGAAGAAACTCTCACGTCCGGTTCTGTAGTAGAGATGGAATTCAAAACAAACCATCAACT
E_oirensis_3924           CAGGCCTCCCTCTGCTTGGTTCCAGTCGTGGGCATGAGTGAGGGGCGATGCTTGATGGCTTTGATGCCATCGGTGGGAATGTGTTTAAGCATCGGCCTTCCCTCATGACCACGATGGTCTACAGTCCTGTGTACGAGTTAGTGACGTCGCTTGTTTGTTTTGATGCCTGCGTTGGAACTTGCTTAAGCAACCGACCTGACGAAGTACCCATGAATGTCACCCATGATGGTCTACAGTCTTGCGTACGAGTTAGTGACGTCGCTTGTTTGTTTTGATGCTTGCGTTGGAACTTGCTTAAGCAACCGACCTGACGAAGTACCCATGAATGTCACCAATGATGGTCTACAGTCTTGCGTACGAGTTAGTGACGTCGCTTGTTTGTTTTGATGCTTGCGTTGGAACTTGCTTAAGCAACCGAACTGACGAAGTACCCATGAATGTCGCCCATGATGGTCTACAGTCTTGGGTATGAGTCAGTGACGATGCTTGTTTGTTTTGATGCTTGTGTTTGAACTTGCTTAAGCAACCGACCTGACGAAGTACACATGAATGTCGCCCATGATGGTTTACAGTCTTGGGTATGAGTCAGTGACGATGCTTGTTTGTTTTGATGCTTGCGTTTGAACTTGCTTAAGCAACCGACCTGACGAAGTACCCATGAATGTCGCCCATGATGGTCTACAGTCTTGCGTACGAGTTAGTGACGTCGCTTGTTTGTTTTGATGCTTGCGTTGGAACTTGCTTAAGCAACCGACCTGACGAAGTACCCATGAATGTTCAACCTAGTAGGGACGTGTCCCTGCGCCCAACGAC-TTTT--GTCGGGATCGTGGCAAGTCTGCGATCCAGGGGGTGATGTTGAGAGCCGGAAGGCAAGGGGGTGCAAACACTAGTTGAACTTAGTCCCGATTGCCGAGTGTTATGTGCTTGATGTCCAAGGCTTGATGCTGATCCTCCAAGTGGGGCTTGTCCCTGCACCAATGGCTTTTGCCAGGATCATGGCGTTTGCTGTGATCGAAAAAATGAGGGGGTGATGTTTAGAGCCGGAAGGCAAGGGGGTGCAAACACCAGTCGGCCTTTGTCCCGATTGCTGAGTGTTATGTGCTTGACGTCCAAGGCTTGATGCTGACCCTCCAAGTGGGGGCTTTTTTGTTCCTGCGGTAACGACTCTGTTGGGATCATTGTGATCAAGTTTGGTTGGTTTCGTATTGTGGTGGGTTTTTTTGAAGCTTCTATCGTTCTTTTACGCATCGTGCGGTGCATCTTGGGGGCTGTTTTGGCTTTTGGTTGCTTGCTTGGGCTTTATGCTAGGCGGGTGGCTAAT???????????????????????????TGAACTAGTACCAACAATAGGGTTTGGCGGGGATCGAAGCTTTTGTTTTGACCCTCGTCAAGCCTCGCTGACATGTGTTCATGGCCCTCTTTGGGGCTTCATGGACATAAAGTTGGCACAACAACAACCCCCGGCACGACACGTGCCAAGGAACACTAAACTTAAGAGCGCCCGTGCCATGATGCCCCGTTTCCGGTGTGCTCGTTGTGCGTGGCTTCTTTGTAATCTAAAACGACTCTCGGCAACGGATATCTCGGCTCACGCATCGATGAAGAACGTAGCAAAATGCGATACTTGGTGTGAATTGCAGAATCCCGTGAACCATCGAGTTTTTGAACGCAAGTTGCGCCCGAAGCCATCTGGTTGAGGGCACGTCTGCCTGGGCGTCACGCATCACGTCGCCCCCACCAAGCATCCCTTCTTGGGACGTGTTGGACGGGGGCGGAGATTGGTCTCCCGTGCATGTGGCGCGGTTGGCCTAAATAGGAGCCTTCTCAAGAGGGACGCACGGCTAGTGGTGGTTGAT----AACACAGTCGTCTCGTGTCGTGTGTTTTGATCCTTGAGGA????????????????????????????????????????????????????CATAGTATAAACAAATAACTATAGAAGTAATAACCAACTCATCACTTCGTATTATCTGGATCCAAAGAACCAGTCAAGATATGATATATTGTTCATATTGTTGTAGCAACTGAAATCTTTTTTTATTAAAAAATCTGCTTCTAAGTTGTCAATCGAAATAAAAAAGAAAGGGTATGGATAAATGGAAGGATGAGAGAAAGAAAGAAAAAGAATATTGATGATATAGAATTCCAATATGTAAGGTCTATGAGTCATCTCAGAAAAAATCTGCGTAATAAAGCATCAATACGGATTCATCATTAAATGGATCTGCTCATCGAACAAAAAATAAAGAGCTTCGAGCCAATAAAGACTAAGAATATTGACTCAAGAACTAATAGCTCCGTTGTAGAATTCAGACCTAACCATTAAGTAAGAAGCGATGGGAACGATGGAACCTGTGAATTCAAAAGATTTTAGTGAAAATGAATTCGAATGATTCATTGATCGGGATGGCGGAACCGGCCAGAGACCAATTCATCTATTCGGAAAAGTTATGAACTAATGATAGAACTGAAATAGAAATTGAAAGAGTAAATATTCGCCCGCGAAAACTTTATTTTCTTGGATTGCTAAAATTGGGTCAATCCAATACGATAACGAGTAAAACAAAAGAAAGATTTTTTTTAACATTCTAAAATAGATAGAAAATAAAATAGTTATTTAATATATTTAGATTAGATTTAGTTATCTATACAAACAAGATATACAAATTAATAATAGATTTGATCTAGATTAAATGAAATCCATGATTCAGTATATTACTTATTAAATACATGTATATCTTAATTCAAATTCTATTCTATCTGAATTGAATTCAAAATCTTTCATTTGAATTGATTTTATTCGCGAGGAGCTGGATGAGAAGAAACTCTCACGTCCGGTTCTGTAGTAGAGATGGAATTCAAAACAAACCATCAACT
E_oswaldiana_3758         CATGCCTCCCTCTGGTTGGTTCCGGTCGTGGGCATGAGTGAGGGGCGATGCTTGATGGCTTTGATGCCATCGGTGGGAATGTGTTTAAGCATCGGCCTTCCCTCATGACCACGATGGTCTACAGTCTTGTGTACGAGTTAGTGACGTCGCTTGTTTGTTTTGATGCTTGCGTTGGAACTTGCTTAAGCAACCGATCTGACGAAGTACCCATGAATGTCTCCCATGATGGTCTACAGTCTTGCGTACGAGTTAGTGACGTCGCTTGTTTGTTTTGATGCTTGCGTTGGAACTTGCTTAAGCAACCGACCTGACGAAGTACCCATGAATGTCACCAATGATGGTCTACAGTCTAGCGTACGAGTTAGTGACGTCGCTTGTTTGTTTTGATGCTTGCGTTGGAACTTGCTTAAGCAACCGAACTGACGAAGTACCCATGAATGTCGCCCATGATGGTCTACAGTCTTGGGTATGAGTCAGTGACGATGCTTGTTTGTTTTGATGCTTGCGTTTGAACTTGCTTAAGCAACCGACCTGACGAATTACCCATGAATGTCGCCCATGATGGTCTACAGTCTTGGGTATGAGTCACTG-CCATGCTTGTTTGTTTTGATGCTTGC-TTTGAACTTGCTTAAGCAACCGACCTGACGAACTACCCATGAATGTCTCCCATGATGGTCTACAGTCTTGCGTACGACTCAGTGACGA-CGT--------------------------------------------------------------------------------------------------------------------------------------------------------------------------------------------------------------------------------------------------------------------------------------------------------------------------------------------------------------------------------------------------------------------------------------------------------------------------------------------------------------------------------------------------------------------------------------------------------------------------------------------------------------------------------------------------------------------------------------------------------------------------------------------------------------------------------------------------------------------------------------------------------------------------------------------------------------------------------------------------------------------------------------------------------------------------------------------------------------------------------------------------------------------------------------------------------------------------------------------------------------------------------------------------------------CATAGTATAAACAAATAACTATAGAAGTAATAACCAACTCATCACTTCGTATTATCTGGATCCAAAGAACCAGTCAAGATATGATATATTGTTCATATTGTTGTAGCAACTGAAATCTTTTTTTATTAAAAAATCTGCTTCTAAGTTGTCAATCGAAATAAAAAAGAAAGGGTATGGATAAATGGAAGGATGAGAGAAAGAAAGAAAAAGAATATTGATGATATAGAATTCCAATATGTAAGGTCTATGAGTCATCTCAGAAAAAATCTGCGTAATAAAGCATCAATACGGATTCATCATTAAATGGATCTGCTCATCGAACAAAAAATAAAGAGCTTCGAGCCAATAAAGACTAAGAATATTGACTCAAGAACTAATAGCTCCGTTGTAGAATTCAGACCTAACCATTAAGTAAGAAGCGATGGGAACGATGGAACCTGTGAATTCAAAAGATTTTAGTGAAAATGAATTCGAATGATTCATTGATCGGGATGGCGGAACCGGCCAGAGACCAATTCATCTATTCGGAAAAGTTATGAACTAATGATAGAACTGAAATAGAAATTGAAAGAGTAAATATTCGCCCGCGAAAACTTTATTTTCTTGGATTGCTAAAATTGGGTCAATCCAATACGATAACGAGTAAAACAAATGAGAGATTTGTTTGAACATTCTAAAATAGATATATAAAAAAATAGTTATTTAATATATTTAGATTAGATTTAGTTATCTATACAAACAAGATATACAAATTAATAATAGATTTGATCTAGATTAAATAAAATCCATGATTCAGTATATTACTTATTAAATACATGTATATCTTAATTCAAATTATATTCTATCTGAATTGAATTCAAAATCTTTAATTTGAATTGATTTGATTCGCGAGGAGCTGGATGAGAAGAAACTCTCACGTCCGGTTCTGTAGTAGAGATGGAATTCAAAACAAACCATCAACT
E_paipana_3787            CAGGCCTCCCTCTGCTTGGTTCCAGTCGTGGGCATGAGTGAGGGGCGATGCTTGATGGCTTTGATGCCATCGGTGGGAATGTGTTTAAGCATCGGCCTTCCCTCATGACCACGATGGTCTACAGTCTTGTGTACGAGTTAGTGACGTCGCTTGTTTGTTTTGATGCTTGCGTTGGAACTTGCTTAAGCAACCGACCTGACGAAGTACCCATGAATGTCACCCATGATGGTCTACAGTCTTGCGTACGAGTTAGTGACGTCGCTTGTTTGTTTTGATGCTTGCGTTGGAACTTGCTTAAGCAACCGACCTGACGAAGTACCCATGAATGTCACCTATGATGGTCTACAGTCTTGCGTACGAGTTAGTGACGTCGCTTGTTTGTTTTGATGCTTGCGTTGGAACTTGCTTAAGCAACCGATCTGACGAAGTACCCATGAATGTCGCCCATGATGGTCTACAGTCTTGGGTATGAGTCAGTGACGATGCTTGTTTGTTTTGATGCTTGTGTTTGAACTTGCTTAAGCAACCGACCTGACGAAGTACACATGAATGTCGCCCATGATGGTCTACAGTCTTGGGTATGAGTCAGTGACGATGCTTGTTTGTTTTGATGCTTGCGTTTGAACTTGCTTAAGCAACCGACCTGACGAAGTACCCATGAATGTCACCCATGATGGTCTACAGTCTTGTGTACGAGTTAGTGACGTCGCTTGTTTGTTTTGATGCTTGCGTTGGAACTTGCTTAAGCAACCGACCTGACGAAGTACCCATGAATGTTCAACCTAGTAGGGACGTGTCCCTGCGCCCAACGAC-TTTT--GTCGGGATCGTGGCAAGTCTGCGATCCAGGGGGTGATGTTGAGAGCCGGAAGGCAAGGGGGTGCAAACACTAGTCGGCCTTTGTCCCGATTGCCGAGTGTTATGTGCTTGATGTCCAAGGCTTGATGCTGATCCTCCAAGTGGGGCTTGTCCCTGCACCAATGGCTTTTGCCAGGATCATGGCGTTTGTTGTGATCGAAAAAATGAGGGGGTGATGTTGAGGGCCGGAAGGCAAGGGGGTGCAAACACCAGTCGGCCTTTGTCCCGATTGTTGAGTGTTATGTGCTTGACGTCCAAGGCTTGAAGCTGACCCTCCAAGTGGGGGCTTTTTTGTTCCTGCGGTAACGACTCTGTTGGGATCATTGTGATCAAGTTTGGTTGGTTTCGTATTGTGGTGGGTTTTTTCGAAGCTTCTATTGTTCTTTTACGCATCGTGCGGTGCATCTTGGGGGCTGTTTTGGCTTTTGGTTGCTTGCTTGGGCTTTATGCTAGGCGGGTGGCTAATTCGAATCCTGCATAGCAGAATGACCCGTGAACTAGTACCAACAATAGGGTTTGGCGGGGATCGAAGCTTTTGTTTTGACCCTCGTCAAGCCTCGCTGACATGTGTTCATGGCCCTCTTTGGGGCTTTATGGACATAAAGTTGGCACAACAACAACCCCCGGCACGACACGTGCCAAGGAACACTAAACTTAAGAGCGCCCGTGCCATGATGCCCCGTTTCCGGTGTGCTCGTTGTGCGTGGCTTCTTTGTAATCTAAAACGACTCTCGGCAACGGATATCTCGGCTCACGCATCGATGAAGAACGTAGCAAAATGCGATACTTGGTGTGAATTGCAGAATCCCGTGAACCATCGAGTTTTTGAACGCAAGTTGCGCCCGAAGCCATCTGGTTGAGGGCACGTCTGCCTGGGCGTCACGCATCACGTCGCCCCCACCAAGCATCCCTTCTTGGGACGTGTTGGACGGGGGCGGAGATTGGTCTCCCGTGCATGTGGCGCGGTTGGCCTAAATAGGAGCCTTCTCAAGAGGGACGCACGGCTAGTGGTGGTTGAT----AAGACAGTCGTCTCGTGTCGTGTGTTTTGATCCTTGAGGAAGGAACTCTTAAGATACCCCGTCGCGTTGTCTTTTGATGATGATTCGATCGCCATAGTATAAACAAATAACTATAGAAGTAATAACCAACTCATCACTTCGTATTATCTGGATCCAAAGAACCAGTCAAGATATGATATATTGTTCATATTGTTGTAGCAACTGAAATCTTTTTTTATTAAAAAATCTGCTTCTAAGTTGTCAATCGAAATAAAAAAGAAAGGGTATGGATAAATGGAAGGATGAGAGAAAGAAAGAAAAAGAATATTGATGATATAGAATTCCAATATGTAAGGTCTATGAGTCATCTCAGAAAAAATCTGCGTAATAAAGCATCAATACGGATTCATCATTAAATGGATCTGCTCATCGAACAAAAAATAAAGAGCTTCGAGCCAATAAAGACTAAGAATATTGACTCAAGAACTAATAGCTCCGTTGTAGAATTCAGACCTAACCATTAAGTAAGAAGCGATGGGAACGATGGAACCTGTGAATTCAAAAGATTTTAGTGAAAATGAATTCGAATGATTCATTGATCGGGATGGCGGAACCGGCCAGAGACCAATTCATCTATTCGGAAAAGTTATGAACTAATGATAGAACTGAAATAGAAATTGAAAGAGTAAATATTCGCCCGCGAAAACTTTATTTTCTTGGATTGCTAAAATTGGGTCAATCCAATACGATAACGAGTAAAACAAAAGAAAGATTTGTTTGAACATTCTAAAATAGATATATATAAAAATAGTTATTTAATATATTTAGATTAGATTTAGTTATCTATACAAACAAGATATACAAATTAATAATAGATTTGATCTAGATTAAATAAAATCCATGATTCAGTATATTACTTATTAAATACATGTATATCTTAATTCAAATTATATTCTATCTGAATTGAATTCAAAATCTTTAATTTGAATTGATTTGATTCGCGAGGAGCTGGATGAGAAGAAACTCTCACGTCCGGTTCTGTAGTAGAGATGGAATTCAAAACAAACCATCAACT
E_pescana_3652            CAGGCCTCCCTCTGCTTGGTTCCAGTCGTGGGCATGAGTGAGGGGCGATGCTTGATGGCTTTGATGCCATCGGTGGGAATGTGTTTAAGCATCGGCCTTCCCTCATGACCACGATGGTCTACAGTCTTGTGTACGAGTTAGTGACGTCGCTTGTTTGTTTTGATGCTTGCGTTGGAACTTGCTTAAGCAACTGACCTGACGAAGTACCCATGAATGTCACCCATGATGGTCTACAGTCTTGCGTACGAGTTAGTGACGTCGCTTGTTTGTTTTGATGCTTGCGTTGGAACTTGCTTAAGCAACCGACCTGACGAAGTACCCATGAATGTCACCAATGATGGTCTACAGTCTTGCGTACGAGTTAGTGACGTCGCTTGTTTGTTTTGATGCTTGCGTTGGAACTTGCTTAAGCAACCGAACTGACGAAGTACCCATGAATGTCGCCCATGATGGTCTACAGTCTTGGGTATGAGTCAGTGACGATGCTTGTTTGTTTTGATGCTTGTGTTTGAACTTGCTTAAGCAACCGACCTGACGAAGTACACATGAATGTCGCCCATGATGGTTTACAGTCTTGGGTATGAGTCAGTGATGATGCTTGTTTGTTTTGATGCTTGCGTTTGAACTTGCTTAAGCAACCGACCTGACGAAGTACACATGAATGTCACCCATGATGGTCTACAGTCTTGCGTACGAGTTAGTGACGTCGCTTGTTTGTTTTGATGCTTGCGTTGGAACTTGCTTAAGCAACCGACCTGACGAAGTACCCATGAATGTTCAACCTAGTAGGGACGTGTCCCTGCGCCCAACGAC-TTTT--GTCGGGATCGTGGCAAGTCTGCGATCCAGGGGGTGATGTTGAGAGCCGGAAGGCAAGGGGGTGCAAACACTAGTTGAACTT-GTCCCGATTGCCGAGTGTTATGTGCTTGATGTCCAAGGCTTGATGCTGATCCTCCAAGTGGGGCTTGTCCCTGCACCAATGGCTTTTGCCAGGATCATGGCGTTTGCTGTGATCGAAAAAATGAGGGGGTGATGTTTAGAGCCGGAAGGCAAGGGGGTGCAAACACCAGTCGGCCTTTGTCCCGATTGCTGAGTGTTATGTGCTTGACGTCCAAGGCTTGATGCTGACCCTCCAAGTGGGGGCTTTTTTGTTCCTGCGGTAACGACTCTGTTGGGATCATTGTGATCAAGTTTGGTTGGTTTCGTATTGTGGTGGGTTTTTTCGAAGCTTCTATCGTTCTTTTACGCATCGTGCGGTGCATCTTGGGGGCTGTTTTGGCTTTTGGTTGCTTGCTTGGGCTTTATGCTAGGCGGGTGGCTAATTCGAATCCTGCATAGCAGAATGACCCGTGAACTAGTACCAACAATAGGGTTTGGCGGGGATCGAAGCTTTTGTTTTGACCCTCGTCAAGCCTCGCTGACATGTGTTCATGGCCCTCTTTGGGGCTTCATGGACATAAAGTTGGCACAACAACAACCCCCGGCACGACACGTGCCAAGGAACACTAAACTTAAGAGCGCCCGTGCCATGATGCCCCGTTTTCGGTGTGCTCGTTGTGCGTGGCTTCTTTGTAATCTAAAACGACTCTCGGCAACGGATATCTCGGCTCACGCATCGATGAAGAACGTAGCAAAATGCGATACTTGGTGTGAATTGCAGAATCCCGTGAACCATCGAGTTTTTGAACGCAAGTTGCGCCCGAAGCCATCTGGTTGAGGGCACGTCTGCCTGGGCGTCACGCATCACGTCGCCCCCACCAAGCATCCCTTCTTGGGACGTGTTGGACGGGGGCGGAGATTGGTCTCCCGTGCATGTGGCGCGGTTGGCCTAAATAGGAGCCTTCTCAAGAGGGACGCACGGCTAGTGGTGGTTGAT----AAGACAGTCGTCTCGTGTCGTGTGTTTTGATCCTTGAGGAAGGAACTCTTAAGATACCCCGTCGCATTGTCTTTTGATGATGATTCGATCGCCATAGTATAAACAAATAACTATAGAAGTAATAACCAACTCATCACTTCGTATTATCTGGATCCAAAGAACCAGTCAAGATATGATATATTGTTCATATTGTTGTAGCAACTGAAATCTTTTTTTATTAAAAAATCTGCTTCTAAGTTGTCAATCGAAATAAAAAAGAAAGGGTATGGATAAATGGAAGGATGAGAGAAAGAAAGAAAAAGAATATTGATGATATAGAATTCCAATATGTAAGGTCTATGAGTCATCTCAGAAAAAATCTGCGTAATAAAGCATCAATACGGATTCATCATTAAATGGATCTGCTCATCGAACAAAAAATAAAGAGCTTCGAGCCAATAAAGACTAAGAATATTGACTCAAGAACTAATAGCTCCGTTGTAGAATTCAGACCTAACCATTAAGTAAGAAGCGATGGGAACGATGGAACCTGTGAATTCAAAAGATTTTAGTGAAAATGAATTCGAATGATTCATTGATCGGGATGGCGGAACCGGCCAGAGACCAATTCATCTATTCGGAAAAGTTATGAACTAATGATAGAACTGAAATAGAAATTGAAAGAGTAAATATTCGCCCGCGAAAACTTTATTTTCTTGGATTGCTAAAATTGGGTCAATCCAATACGATAACGAGTAAAACAAAAGAAAGATTTGTTTGAACATTCTAAAATAGATATATCTATAAATAGTTATTTAATATATTTAGATTAGATTTAGTTATCTATACAAACAAGATATACAAATTAATAATAGATTTGATCTAGATTAAATAAAATCCATGATTCAGTATATTACTTATTAAATACATGTATATCTTAATTCAAATTATATTCTATCTGAATTGAATTCAAAATCTTTAATTTGAATTGATTTGATTCGCGAGGAGCTGGATGAGAAGAAACTCTCACGTCCGGTTCTGTAGTAGAGATGGAATTCAAAACAAACCATCAACT
E_pescana_3659            CAGGCCTCCCTCTGCTTGGTTCCAGTCGTGGGCATGAGTGAGGGGCGATGCTTGATGGCTTTGATGCCATCGGTGGGAATGTGTTTAAGCATCGGCCTTCCCTCATGACCACGATGGTCTACAGTCTTGTGTACGAGTTAGTGACGTCGCTTGTTTGTTTTGATGCTTGCGTTGGAACTTGCTTAAGCAACTGACCTGACGAAGTACCCATGAATGTCACCCATGATGGTCTACAGTCTTGCGTACGAGTTAGTGACGTCGCTTGTTTGTTTTGATGCTTGCGTTGGAACTTGCTTAAGCAACCGACCTGACGAAGTACCCATGAATGTCACCAATGATGGTCTACAGTCTTGCGTACGAGTTAGTGACGTCGCTTGTTTGTTTTGATGCTTGCGTTGGAACTTGCTTAAGCAACCGAACTGACGAAGTACCCATGAATGTCGCCCATGATGGTCTACAGTCTTGGGTATGAGTCAGTGACGATGCTTGTTTGTTTTGATGCTTGTGTTTGAACTTGCTTAAGCAACCGACCTGACGAAGTACACATGAATGTCGCCCATGATGGTTTACAGTCTTGGGTATGAGTCAGTGATGATGCTTGTTTGTTTTGATGCTTGCGTTTGAACTTGCTTAAGCAACCGACCTGACGAAGTACACATGAATGTCACCCATGATGGTCTACAGTCTTGCGTACGAGTTAGTGACGTCGCTTGTTTGTTTTGATGCTTGCGTTGGAACTTGCTTAAGCAACCGACCTGACGAAGTACCCATGAATGTTCAACCTAGTAGGGACGTGTCCCTGCGCCCAACGAC-TTTT--GTCGGGATCGTGGCAAGTTTGCGATCCAGGGGGTGATGTTGAGAGCCGGAAGGCAAGGGGGTGCAAACACTAGTTGAACTTTGTCCCGATTGCCGAGTGTTATGTGCTTGATGTCCAAGGCTTGATGCTGATCCTCCAAGTGGGGCTTGTCCCTGCACCAATGGCTTTTGCCAGGATCATGGCGTTTGTTATGATCGAAAAACTGAGGGGGTGATGTTTAGAGCTGGAAGGCAAGGGGGTGCAAACACCAGTCGGCCTTTGTCCCGATTGCTGAGTGTTATGTGCTTGATGTCCAAGGCTTGAAGCTGACCCTCCAAGTGGGGGCTTTTTTGTTCCTGCGGTAACGACTCTGTTGGGATCATTGTGATCAAGTTTGGTTGGTTTCGTATTGTGGTGGGTTTTTTCGAAGCTTCTATCGTTCTTTTACGCATCGTGCGGTGCATCTTGGGGGCTGTTTTGGCTTTTGGTTGCTTGCTTGGGCTTTATGCTAGGCGGGTGGCTAATTCGAATCCTGCATAGCAGAATGACCCGTGAACTAGTACCAACAATAGGGTTTGGCGGGGATTGAAGCTTTTGTTTTGACCCTCGTCAAGCCTCGCTGACATGTGTTCATGGCCCTCTTTGGGGCTTCATGGACATAAAGTTGGCACAACAACAACCCCCGGCACGACACGTGCCAAGGAACACTAAACTTAAGAGCGCCCGTGCCATGATGCCCCGTTTTCGGTGTGCTCATTGTGCGTGGCTTCTTTGTAATCTAAAACGACTCTCGGCAACGGATATCTCGGCTCACGCATCGATGAAGAACGTAGCAAAATGCGATACTTGGTGTGAATTGCAGAATCCCGTGAACCATCGAGTTTTTGAACGCAAGTTGCGCCCGAAGCCATCTGGTTGAGGGCACGTCTGCCTGGGCGTCACGCATCACGTCGCCCCCACCAAGCATCCCTTCTTGGGACGTGTTGGACGGGGGCGGAGATTGGTCTCCCGTGCATGTGGCGCGGTTGGCCTAAATAGGAGCCTTCTCAAGAGGGACGCACGGCTAGTGGTGGTTGAT----AAGACAGTCGTCTCGTGTCGTGTGTTTTGATCCTTGAGGAAGGAACTCTTAAGATACCCCGTCGCATTGTCTTTTGATGATGATTCGATCGCCATAGTATAAACAAATAACTATAGAAGTAATAACCAACTCATCACTTCGTATTATCTGGATCCAAAGAACCAGTCAAGATATGATATATTGTTCATATTGTTGTAGCAACTGAAATCTTTTTTTATTAAAAAATCTGCTTCTAAGTTGTCAATCGAAATAAAAAAGAAAGGGTATGGATAAATGGAAGGATGAGAGAAAGAAAGAAAAAGAATATTGATGATATAGAATTCCAATATGTAAGGTCTATGAGTCATCTCAGAAAAAATCTGCGTAATAAAGCATCAATACGGATTCATCATTAAATGGATCTGCTCATCGAACAAAAAATAAAGAGCTTCGAGCCAATAAAGACTAAGAATATTGACTCAAGAACTAATAGCTCCGTTGTAGAATTCAGACCTAACCATTAAGTAAGAAGCGATGGGAACGATGGAACCTGTGAATTCAAAAGATTTTAGTGAAAATGAATTCGAATGATTCATTGATCGGGATGGCGGAACCGGCCAGAGACCAATTCATCTATTCGGAAAAGTTATGAACTAATGATAGAACTGAAATAGAAATTGAAAGAGTAAATATTCGCCCGCGAAAACTTTATTTTCTTGGATTGCTAAAATTGGGTCAATCCAATACGATAACGAGTAAAACAAAAGAAAGATTTGTTTGAACATTATAAAATAGATATATAAAAAAATAGTTATTTAATATATTTAGATTAGATTTAGTTATCTATACAAACAAGATATACAAATTAATAATAGATTTGATCTAGATTAAATAAAATCCATGATTCAGTATATTACTTATTAAATACATGTATATCTTAATTCAAATTATATTCTATCTGAATTGAATTCAAAATCTTTAATTTGAATTGATTTTATTCGCGAGGAGCTGGATGAGAAGAAACTCTCACGTCCGGTTCTGTAGTAGAGATGGAAT-CAAAACAAACCATCAACT
E_pisbana_3814            ---------------------------------------------------------------------------------------------------------------------------------------------------------------------------------------------------------------------------------------------------------------------------------------------------------------------------------------------------------------------------------------------------------------------------------------------------------------------------------------------------------------------------------------------------------------------------------------------------------------------------------------------------------------------------------------------------------------------------------------------------------------------------------------------------------TCAACCTAGTAGGGACGTGTCCCTGCGCCAAACGAC-TTTT--GTCGGGATCGTGGCAAGTCTGCGATCCAGGGGGTGATGTTGAGAGCCGGAAGGCAAGGGGGTGCAAACACTAGTTGAACTTTGTCCCGATTGCCGAGTGTTATGTGCTTGATGTCCAAGGCTTGATGCTGATCCTCCAAGTGGGGCTTGTCCCTGCACCAATGGCTTTTGCCAGGATCATGGTGTTTGTTATGATCGAAAAACTGAGGGGGTGATGTTTAGAGCTGGAAGGCAAGGGGGTGCAAACACCAGTCGGCCTTTGTCCCGATTGCTGAGTGTTATGTGCTTGATGTCCAAGGCTTGAAGCTGACCCTCCAAGTGGGGGCTTTTTTGTTCCTGCGGTAACGACTCTGTTGGGATCATTGTGATCAAGTTTGGTTGGTTTCGTATTGTGGTGGGTTTTTTCGAAGCTTCTATCGTTCTTTTACGCATCGTGCGGTGCATCTTGGGGGCTGTTTTGGCTTTTGGTTGCTTGCTTGGGCTTTATGCTAGGCGGGTGGCTAATTCGAATCCTGCATAGCAGAATGACCCGTGAACTAGTACCAACAATAGGGTTTGGCGGGGATCGAAGCTTTTGTTTTGACCCTCGTCAAGCCTCGCTGACATGTGTTCATGGCCCTCTTTGGGGCTTCATGGACATAAAGTTGGCACAACAACAACCCCCGGCACGACACGTGCCAAGGAACACTAAACTTAAGAGCGCCCGTGCCATGATGCCCCGTTTCTGGTGTGCTCGTTGTGCGTGGCTTCTTTGTAATCTAAAACGACTCTCGGCAACGGATATCTCGGCTCACGCATCGATGAAGAACGTAGCAAAATGCGATACTTGGTGTGAATTGCAGAATCCCGTGAACCATCGAGTTTTTGAACGCAAGTTGCGCCCGAAGCCATCTGGTTGAGGGCACGTCTGCCTGGGCGTCACGCATCACGTCGCCCCCACCAAGCATCCCTTCTTGGGACGTGTTGGACGGGGGCGGAGATTGGTCTCCCGTGCATGTGGCGCGGTTGGCCTAAATAGGAGCCTTCTCAAGAGGGACGCACGGCTAGTGGTGGTTGAT----AAGACAGTCGTCTCGTGTCGTGTGTTTTGATCCTTGAGGAAGGAACTCTTAAGATACCCCGTCGCATTGTCTTTTGATGATGATTCGATCGCCATAGTATAAACAAATAACTATAGAAGTAATAACCAACTCATCACTTCGTATTATCTGGATCCAAAGAACCAGTCAAGATATGATATATTGTTCATATTGTTGTAGCAACTGAAATCTTTTTTTATTAAAAAATCTGCTTCTAAGTTGTCAATCGAAATAAAAAAGAAAGGGTATGGATAAATGGAAGGATGAGAGAAAGAAAGAAAAAGAATATTGATGATATAGAATTCCAATATGTAAGGTCTATGAGTCATCTCAGAAAAAATCTGCGTAATAAAGCATCAATACGGATTCATCATTAAATGGATCTGCTCATCGAACAAAAAATAAAGAGCTTCGAGCCAATAAAGACTAAGAATATTGACTCAAGAACTAATAGCTCCGTTGTAGAATTCAGACCTAACCATTAAGTAAGAAGCGATGGGAACGATGGAACCTGTGAATTCAAAAGATTTTAGTGAAAATGAATTCGAATGATTCATTGATCGGGATGGCGGAACCGGCCAGAGACCAATTCATCTATTCGGAAAAGTTATGAACTAATGATAGAACTGAAATAGAAATTGAAAGAGTAAATATTCGCCCGCGAAAACTTTATTTTCTTGGATTGCTAAAATTGGGTCAATCCAATACGATAACGAGTAAAACAAAAGAAAGATTTGTTTGAACATTCTAAAATAGATATATATATAAATAGTTATTTAATATATTTAGATTAGATTTAGTTATCTATACAAACAAGATATACAAATTAATAATAGATTTGATCTAGATTAAATAAAATCCATGATTCAGTATATTACTTATTAAATACATGTATATCTTAATTCAAATTATATTCTATCTGAATTGAATTCAAAATCTTTAATTTGAATTGATTTTATTCGCGAGGAGCTGGATGAGAAGAAACTCTCACGTCCGGTTCTGTAGTAGAGATGGAATTCAAAACAAACCATCAACT
E_praefrontina_3832       CAGGCCTCCCTCTGCTTGGTTCCAGTCGTGGGCATGAGTGAGGGGCGATGCTTGATGGCTTTGATGCCATCGGTGGGAATGTGTTTAAGCATCGGCCTTCCCTCATGACCACGATGGTCTACAGTCTTGTGTACGAGTTAGTGACGTCGCTTGTTTGTTTTGATGCTTGCGTTGGAACTTGCTTAAGCAACCGACCTGACGAAGTACCCATGAATGTCTCCCATGATGGTCTACAGTCTTGCGTACGAGTTAGTGACGTCGCTTGTTTGTTTTGATGCTTGCGTTGGAACTTGCTTAAGCAACCGACCTGAGGAAGTACCCATGAATGTCACCAATGATGGTCTACAGTCTAGCGTACGAGTTAGTGACGTCGCTTGTTTGTTTTGATGCTTGCGTTGGAACTTGCTTAAGCAACCGAACTGACGAAGTACCCATGAATGTCGCCCATGATGGTCTACAGTCTTGGGTATGAGTCAGTGACGATGCTTGTTTGTTTTGATGCTTGCGTTTGAACTTGCTTAAGCAACCGACCTGACGAAGTACACATGAATGTCGCCCATGATGGTCTACAGTCTTGGGTATGAGTCAGTGACGATGCTTGTTTGTTTTGATGCTTGCGTTTGAACTTGCTTAAGCAACCGACCTGACGAAGTACACATGAATGTCGCCCATGATGGTCTACAGTCTTGGGTATGAGTCAGTGACGATGCTTGTTTGTTTTGATGCTTGCGTTTGAACTTGCTTAAGCAACCGACCTGACGAAGTACCCAAGAATGTTCAACCTAGTAGGGACGTGTCCCTGCGCCCAACGAC-TTTT--GTCGGGATCGTGGCAAGTCTGCGATCCAGGGGGTGATGTTGAGAGCCGGAAGGCAAGGGGGTGCAAACKCTAGTTGAACTTTGTCCCGATTGCCGAGTGTTATGTGCTTGATGTCCAAGGCTTGATGCTGATCCTCCAAGTGGGGCTTGTCCCTGCACCAATGGCTTTTGCCAGGATCATGGCGTTTGTTATGATCGAAAAACTGAGGGGGTGATGTTTAGAGCTGGAAGGCAAGGGGGTGCAAACACCAGTCGGCCTTTGTCCCGATTGCTGAGTGTTATGTGCTTGATGTCCAAGGCTTGAAGCTGACCCTCCAAGTGGGGGCTTTTTTGTTCCTGCGGTAACGACTCTGTTGGGATCATTGTGATCAAGTTTGGTTGGTTTCGTATTGTGGTGGGTTTTTTTGAAGCTTCTATCGTTCTTTTACGCATCGTGCGGTGCATCTTGGGGGCTGTTTTGGCTTTTGGTTGCTTGCTTGGGCTTTATGCTAGGCGGGTGGCTAATTCGAATCCTGCATAGCAGAATGACCCGTGAACTAGTACCAACAATAGGGTTTGGCGGGGATCGAAGCTTTTGTTTTGACCCTCGTCAAGCCTCGCTGACATGTGTTCATGGCCCTCTTTGGGGCTTCATGGACATAAAGTTGGCACAACAACAACCCCCGGCACGACACGTGCCAAGGAACACTAAACTTAAGAGCGCCCGTGCCATGATGCCCCGTTTCCGGTGTGCTCGTTGTGCGTGGCTTCTTTGTAATCTAAAACGACTCTCGGCAACGGATATCTCGGCTCACGCATCGATGAAGAACGTAGCAAAATGCGATACTTGGTGTGAATTGCAGAATCCCGTGAACCATCGAGTTTTTGAACGCAAGTTGCGCCCGAAGCCATCTGGTTGAGGGCACGTCTGCCTGGGCGTCACGCATCACGTCGCCCCCACCAAGCATCCCTTCTTGGGACGTGTTGGACGGGGGCGGAGATTGGTCTCCCGTGCATGTGGCGCGGTTGGCCTAAATAGGAGCCTTCTCAAGAGGGACGCACGGCTAGTGGTGGTTGAT----AAGACAGTCGTCTCGTGTCGTGTGTTTTGATCCTTGAGGAAGGAACTCTTAAGATACCCCGTCGCATTGTCTTTTGATGATGATTCGATCGCCATAGTATAAACAAATAACTATAGAAGTAATAACCAACTCATCACTTCGTATTATCTGGATCCAAAGAACCAGTCAAGATATGATATATTGTTCATATTGTTGTAGCAACTGAAATCTTTTTTTATTAAAAAATCTGCTTCTAAGTTGTCAATCGAAATAAAAAAGAAAGGGTATGGATAAATGGAAGGATGAGAGAAAGAAAGAAAAAGAATATTGATGATATAGAATTCCAATATGTAAGGTCTATGAGTCATCTCAGAAAAAATCTGCGTAATAAAGCATCAATACGGATTCATCATTAAATGGATCTGCTCATCGAACAAAAAATAAAGAGCTTCGAGCCAATAAAGACTAAGAATATTGACTCAAGAACTAATAGCTCCGTTGTAGAATTCAGACCTAACCATTAAGTAAGAAGCGATGGGAACGATGGAACCTGTGAATTCAAAAGATTTTAGTGAAAATGAATTCGAATGATTCATTGATCGGGATGGCGGAACCGGCCAGAGACCAATTCATCTATTCGGAAAAGTTATGAACTAATGATAGAACTGAAATAGAAATTGAAAGAGTAAATATTCGCCCGCGAAAACTTTATTTTCTTGGATTGCTAAAATTGGGTCAATCCAATACGATAACGAGTAAAACAAAAGAAAGATTTGTTTGAACATTCTAAAATAGATATATAAAAAAATAGTTATTTAATCTATTTAGATTAGATTTAGTTATCTATACAAACAAGATATACAAATTAATAATAGATTTGATCTAGATTAAATAAAATCCATGATTCAGTATATTACTTATTAAATACATGTATATCTTAATTCAAATTATATTCTATCTGAATTGAATTCAAAATCTTTAATTTGAATTGATTTTATTCGCGAGGAGCTGGATGAGAAGAAACTCTCACGTCCGGTTCTGTAGTAGAGATGGAATTCAAAACAAACCATCAACT
E_praefrontina_3835       CAGGCCTCCCTCTGCTTGGTTCCAGTCGTGGGCATGAGTGAGGGGCGATGCTTGATGGCTTTGATGCCATCGGTGGGAATGTGTTTAAGCATCGGCCTTCCCTCATGACCACGATGGTCTACAGTCTTGTGTACGAGTTAGTGACGTCGCTTGTTTGTTTTGATGCTTGCGTTGGAACTTGCTTAAGCAACCGACCTGACGAAGTACCCATGAATGTCTCCCATGATGGTCTACAGTCTTGCGTACGAGTTAGTGACGTYGCTTGTTTGTTTTGATGCTTGCGTTGGAACTTGCTTAAGCAACCGACCTGACGAAGTACCCATGAATGTCACCAATGATGGTYTACAGTCTAGCGTACGAGTTAGTGACGTCGCTTGTTTGTTTTGATGCTTGCGTTGGAACTTGCTTAAGCAACCGAACTGACGAAGTACCCATGAATGTCGCCCATGATGGTCTACAGTCTTGGGTATGAGTCAGTGACGATGCTTGTTTGTTTTGATGCTTGCGTTTGAACTTGCTTAAGCAACCGACCTGACGAAGTACACATGAATGTCGCCCATGATGGTCTACAGTCTTGGGTATGAGTCAGTGACGATGCTTGTTTGTTTTGATGCTTGCGTTTGAACTTGCTTAAGCAACCGACCTGACGAAGTACACATGAATGTCGCCCATGATGGTCTACAGTCTTGGGTATGAGTCAGTGACGATGCTTGTTTGTTTTGATGCTTGCGTTTGAACTTGCTTAAGCAACCGACCTGACGAAGTACCCAAGAATGTTCAACCTAGTAGGGACGTGTCCCTGCGCCCAACGAC-TTTT--GTCGGGATCGTGGCAAGTCTGCGATCCAGGGGGTGATGTTGAGAGCCGGAAGGCAAGGGGGTGCAAACACTAGTTGAACTTTGTCCCGATTGCCGAGTGTTATGTGCTTGATGTCCAAGGCTTGATGCTGATCCTCCAAGTGGGGCTTGTCCCTGCACCAATGGCTTTTGCCAGGATCATGGCGTTTGTTATGATCGAAAAACTGAGGGGGTGATGTTTAGAGCTGGAAGGCAAGGGGGTGCAAACACCAGTCGGCCTTTGTCCCGATTGCTGAGTGTTATGTGCTTGATGTCCAAGGCTTGAAGCTGACCCTCCAAGTGGGGGCTTTTTTGTTCCTGCGGTAACGACTCTGTTGGGATCATTGTGATCAAGTTTGGTTGGTTTCGTATTGTGGTGGGTTTTTTCGAAGCTTCTATCGTTCTTTTACGCATCGTGCGGTGCATCTTGGGGGCTGTTTTGGCTTTTGGTTGCTTGCTTGGGCTTTATGCTAGGCGGGTGGCTAATTCGAATCCTGCATAGCAGAATGACCCGTGAACTAGTACCAACAATAGGGTTTGGCGGGGATCGAAGCTTTTGTTTTGACCCTCGTCAAGCCTCGCTGACATGTGTTCATGGCCCTCTTTGGGGCTTCATGGACATAAAGTTGGCACAACAACAACCCCCGGCACGACACGTGCCAAGGAACACTAAACTTAAGAGCGCCCGTGCCATGATGCCCCGTTTCCGGTGTGCTCGTTGTGCGTGGCTTCTTTGTAATCTAAAACGACTCTCGGCAACGGATATCTCGGCTCACGCATCGATGAAGAACGTAGCAAAATGCGATACTTGGTGTGAATTGCAGAATCCCGTGAACCATCGAGTTTTTGAACGCAAGTTGCGCCCGAAGCCATCTGGTTGAGGGCACGTCTGCCTGGGCGTCACGCATCACGTCGCCCCCACCAAGCATCCCTTCTTGGGACGTGTTGGACGGGGGCGGAGATTGGTCTCCCGTGCATGTGGCGCGGTTGGCCTAAATAGGAGCCTTCTCAAGAGGGACGCACGGCTAGTGGTGGTTGAT----AAGACAGTCGTCTCGTGTCGTGTGTTTTGATCCTTGAGGAAGGAACTCTTAAGATACCCCGTCGCATTGTCTTTTGATGATGATTCGATCGCCATAGTATAAACAAATAACTATAGAAGTAATAACCAACTCATCACTTCGTATTATCTGGATCCAAAGAACCAGTCAAGATATGATATATTGTTCATATTGTTGTAGCAACTGAAATCTTTTTTTATTAAAAAATCTGCTTCTAAGTTGTCAATCGAAATAAAAAAGAAAGGGTATGGATAAATGGAAGGATGAGAGAAAGAAAGAAAAAGAATATTGATGATATAGAATTCCAATATGTAAGGTCTATGAGTCATCTCAGAAAAAATCTGCGTAATAAAGCATCAATACGGATTCATCATTAAATGGATCTGCTCATCGAACAAAAAATAAAGAGCTTCGAGCCAATAAAGACTAAGAATATTGACTCAAGAACTAATAGCTCCGTTGTAGAATTCAGACCTAACCATTAAGTAAGAAGCGATGGGAACGATGGAACCTGTGAATTCAAAAGATTTTAGTGAAAATGAATTCGAATGATTCATTGATCGGGATGGCGGAACCGGCCAGAGACCAATTCATCTATTCGGAAAAGTTATGAACTAATGATAGAACTGAAATAGAAATTGAAAGAGTAAATATTCGCCCGCGAAAACTTTATTTTCTTGGATTGCTAAAATTGGGTCAATCCAATACGATAACGAGTAAAACAAAAGAGAGATTTGTTTGAACATTCTAAAATAGATATATAAAAAAATAGTTATTTAATCTATTTAGATTAGATTTAGTTATCTATACAAACAAGATATACAAATTAATAATAGATTTGATCTAGATTAAATAAAATCCATGATTCAGTATATTACTTATTAAATACATGTATATCTTAATTCAAATTATATTCTATCTGAATTGAATTCAAAATCTTTAATTTGAATTGATTTTATTCGCGAGGAGCTGGATGAGAAGAAACTCTCACGTCCGGTTCTGTAGTAGAGATGGAATTCAAAACAAACCATCAACT
E_pycnophylla_3718        CAGGCCTCCCTCTGCTTGGTTCCAGTCGTGGGCATGAGTGAGGGGTGATGCTGGATGGCTTTGATGCCATCGGTGGGAATGTGTTTAAGCATCGGCCTTCCCTCATGAACACGATGGTCTACAGTCTTGTGTATGAGTCAATGACGATGCTTGTTTGTTTTGATGCTTGCGTTTGAACTTGCTTAAGCAACCGACCTGACGAAGTACCCATGAATGTCACTCATGATGGTCTACAGTCTTGCGTACGAGTTAGTGACGTCGCTTGTTTGTTTTGATGCTTGCGTTGGAACTTGCTTAAGCAACCGACCTGACGAAGTACCCATGAATGTCACCTATGATGGTCTACAGTCTTGCGTACGAGTTAGTGACGTCGCTTGTTTGTTTTGATGCTTGCGTTGGAACTTGCTTAAGCAACCGACCTGACGAAGTACCCATGAATGTCGCCCATGATGGTCTACAGTCTTGGGTATGAGTCAGTGACGATGCTTGTTTGTTTTGATGCTTGCGTTTGAACTTGCTTAAGCAACCGACCTGACGAAGTACAAATGAATGTCGCCCATGATGGTCTACAGTCTTGGGTATGAGTCAGTGACGATGCTTGTTTGTTTTGATGCTTGCGTTTGAACTTGCTTAAGCAACCGACCTGACGAAGTACACATGAATGTCGCCCATGATGGTCTACAGTCTTGGGTATGAGTCAGTGACGATGCTTGTTTGTTTTGTTGCTTGCGTTTGAACTTGCTTAAGCAACCGACCTGACGAAGTACCCAAGAATGTTCAACCTAGTAGGGACGTGTCCCTGCGCCCAACGAC-TTTT--GTCGGGATCGTGGCAAGTCTGCGATCCAGGGGGTGATGTTGAGAGCCGGAAGGCAAGGGGGTGCAAACACTAGTCTGCCTTTGTCCCGATTGCCGAGTGTTATGTGCTTGATGTCCAAGGCTTGATGCTGATCCTCCAAGTGGGGCTTGTCCCTGCACCAATGGCTTTTGCCAGGATCATGGCGTTTGCTGTGATTGAAAAAATGAGGGGGTGATGTTGAGAGCCGGAAGGCAAGGGGGTGCAAACACCAGTCGGCCTTTGTCCCGATTGCTGAGTGTTATGTGCTTGATGTCCAAGGCTTGAAGCTGACCCTCCAAGTGGGGGCTTTTTTGTTCCTGCGGTAACGACTCTGTTGGGATCATTGTGATCAAGTTTGGTTGGTTTCGTATTGTGGTGGGTTTTTTCGAAGCTTCTATCGTTCTTTTACGCATCGTGCGGTGCATCTTGGGGGCTGTTTTGGCTTTTGGTTGCTTGCTTGGGCTTTATGCTAGGCGGGTGGCTAATTCGAATCCTGCATAGCAGAATGACCCGTGAACTAGTACCAACAATAGGGTTTGGCGGGGATCGAAGCTTTTGTTTTGACCCTCGTCAAGCCTCGCTGACATGTGTTCATGGCCTTCTTTGGGGCTTCATGGACATAAAGTTGGCACAACAACAACCCCCGGCACGACACGTGCCAAGGAACACTAAACTTAAGAGCGCCCGTGCCATGATGCCCCGTTTCCGGTGTGCTCGTTGTGCGTGGCTTCTTTGTAATCTAAAACGACTCTCGGCAACGGATATCTCGGCTCACGCATCGATGAAGAACGTAGCAAAATGCGATACTTGGTGTGAATTGCAGAATCCCGTGAACCATCGAGTTTTTGAACGCAAGTTGCGCCCGAAGCCATCTGGTTGAGGGCACGTCTGCCTGGGCGTCACGCATCACGTCGCCCCCACCAAGCTTCCCTTCTTGGGACGTGTTGGACGGGGGCGGAGATTGGTCTCCCGTGCATGTGGCGCGGTTGGCCTAAATAGGAGCCTTCTCAAGAGGGACACACGGCTAGTGGTGGTTGAT----AAGACAGTCGTCTCGTGTCGTGTGTTTTGATCCTTGAGGAAGGAACTCTTAAGATACCCCGTCGCATTGTCTTTTGATGATGATTCGATCGC--------------------------------------------------------------------------------------------------------------------------------------------------------------------------------------------------------------------------------------------------------------------------------------------------------------------------------------------------------------------------------------------------------------------------------------------------------------------------------------------------------------------------------------------------------------------------------------------------------------------------------------------------------------------------------------------------------------------------------------------------------------------------------------------------------------------------------------------------------------------------------------------------------------------------------------------------------------------------------------------------
E_pycnophylla_Sang_3720   CAGGCCTCCCTCTGCTTGGTTCCAGTCGTGGGCATGAGTGAGGGGTGATGCTTGATGGCTTTGATGCCATCGGTGGGAATGTGTTTAAGCATCGGCCTTCCCTCATGAACACGATGGTCTACAGTCTTGTGTATGAGTCAATGACGATGCTTGTTTGTTTTGATGCTTGCGTTTGAACTTGCTTAAGCAACCGACCTGACGAAGTACCCATGAATGTCACTCATGATGGTCTACAGTCTTGCGTACGAGTTAGTGACGTCGCTTGTTTGTTTTGATGCTTGCGTTGGAACTTGCTTAAGCAACCGACCTGACGAAGTACCCATGAATGTCACCTATGATGGTCTACAGTCTTGCGTACGAGTTAGTGACGTCGCTTGTTTGTTTTGATGCTTGCGTTGGAACTTGCTTAAGCAACCGACCTGACGAAGTACCCATGAATGTCGCCCATGATGGTCTACAGTCTTGGGTATGAGTCAGTGACGATGCTTGTTTGTTTTGATGCTTGCGTTTGAACTTGCTTAAGCAACCGACCTGACGAAGTACAAATGAATGTCGCCCATGATGGTCTACAGTCTTGGGTATGAGTCAGTGACGATGCTTGTTTGTTTTGATGCTTGCGTTTGAACTTGCTTAAGCAACCGATCTGACGAAGTACACATGAATGTCGCCCATGATGGTCTACAGTCTTGGGTATGAGTCAGTGACGATGCTTGTTTGTGTTGTTGCTTGCGCTTGAACTTGCTTAAGCAACCGACCTGACGAAGTACCCAAGAATGTTCAACCTAGTAGGGACGTGTCCCTGCGCCCAACGAC-TTTT--GTCGGGATCGTGGCAAGTCTGCGATCCAGGGGGTGATGTTGAGAGCCGGAAGGCAAGGGGGTGCAAACACTAGTCTGCCTTTGTCCCGATTGCCGAGTGTTATGTGCTTGATGTCCAAGGCTTGATGCTGATCCTCCAAGTGGGGCTTGTCCCTGCACCAATGGCTTTTGCCAGGATCATGGCGTTTGCTGTGATTGAAAAAATGAGGGGGTGATGTTGAGAGCCGGAAGGCAAGGGGGTGCAAACACCAGTCGGCCTTTGTCCCGATTGCTGAGTGTTATGTGCTTGATGTCCAAGGCTTGAAGCTGACCCTCCAAGTGGGGGCTTTTTTGTTCCTGCGGTAACGACTCTGTTGGGATCATTGTGATCAAGTTTGGTTGGTTTCGTATTGTGGTGGGTTTTTTCGAAGCTTCTATCGTTCTTTTACGCATCGTGCGGTGCATCTTGGGGGCTGTTTTGGCTTTTGGTTGCTTGCTTGGGCTTTATGCTAGGCGGGTGGCTAATTCGAATCCTGCATAGCAGAATGACCCGTGAACTAGTACCAACAATAGGGTTTGGCGGGGATCGAAGCTTTTGTTTTGACCCTCGTCAAGCCTCGCTGACATGTGTTCATGGCCCTCTTTGGGGCTTCATGGACATAAAGTTGGCACAACAACAACCCCCGGCACGACACGTGCCAAGGAACACTAAACTTAAGAGCGCCCGTGCCATGATGCCCCGTTTCCGGTGTGCTCGTTGTGCGTGGCTTCTTTGTAATCTAAAACGACTCTCGGCAACGGATATCTCGGCTCACGCATCGATGAAGAACGTAGCAAAATGCGATACTTGGTGTGAATTGCAGAATCCCGTGAACCATCGAGTTTTTGAACGCAAGTTGCGCCCGAAGCCATCTGGTTGAGGGCACGTCTGCCTGGGCGTCACGCATCACGTCGCCCCCACCAAGCTTCCCTTCTTGGGACGTGTTGGACGGGGGCGGAGATTGGTCTCCCGTGCATGTGGCGCGGTTGGCCTAAATAGGAGCCTTCTCAAGAGGGACGCACGGCTAGTGGTGGTTGAT----AAGACAGTCGTCTCGTGTCGTGTGTTTTGATCCTTGAGGAAGGAACTCTTAAGATACCCCGTCGCATTGTCTTTTGATGATGATTCCATCGCCATAGTATAAACAAATAACTATAGAAGTAATAACCAACTCATCACTTCGTATTATCTGGATCCAAAGAACCAGTCAAGATATGATATATTGTTCATATTGTTGTAGCAACTGAAATCTTTTTTTATTAAAAAATCTGCTTCTAAGTTGTCAATCGAAATAAAAAAGAAAGGGTATGGATAAATGGAAGGATGAGAGAAAGAAAGAAAAAGAATATTGATGATATAGAATTCCAATATGTAAGGTCTATGAGTCATCTCAGAAAAAATCTGCGTAATAAAGCATCAATACGGATTCATCATTAAATGGATCTGCTCATCGAACAAAAAATAAAGAGCTTCGAGCCAATAAAGACTAAGAATATTGACTCAAGAACTAATAGCTCCGTTGTAGAATTCAGACCTAACCATTAAGTAAGAAGCGATGGGAACGATGGAACCTGTGAATTCAAAAGATTTTAGTGAAAATGAATTCGAATGATTCATTGATCGGGATGGCGGAACCGGCCAGAGACCAATTCATCTATTCGGAAAAGTTATGAACTAATGATAGAACTGAAATAGAAATTGAAAGAGTAAATATTCGCCCGCGAAAACTTTATTTTCTTGGATTGCTAAAATTGGGTCAATCCAATACGATAACGAGTAAAACAAAAGAAAGATTTGTTTTAACATTCTAAAATAGATATATATATATATAGTTATTTAATATATTTAGATTAGATTTAGTTATCTATACAAACAAGATATACAAATTAATAATAGATTTGATCTAGATTAAATGAAATCCATGATTCAGTATATTACTTATTAAATACATGTATATCTTAATTCAAATTATATTCTATCTGAATTGAATTCAAAATCTTTAATTTGAATTGATTTTATTCGCGAGGAGCTGGATGAGAAGAAACTCTCACGTCCGGTTCTGTAGTAGAGATGGAATTCAAAACAAACCATCAACT
E_pycnophylla_Vser_3719   CAGGCCTCCCTCTGCTTGGTTCCAGTCGTGGGCATGAGTGAGGGGTGATGCTTGATGGCTTTGATGCCATCGGTGGGAATGTGTTTAAGCATCGGCCTTCCCTCATGAACACGATGGTCTACAGTCTTGTGTATGAGTCAATGACGATGCTTGTTTGTTTTGATGCTTGCGTTTGAACTTGCTTAAGCAACCGACCTGACGAAGTACCCATGAATGTCACTCATGATGGTCTACAGTCTTGCGTACGAGTTAGTGACGTCGCTTGTTTGTTTTGATGCTTGCGTTGGAACTTGCTTAAGCAACCGACCTGACGAAGTACCCATGAATGTCACCTATGATGGTCTACAGTCTTGCGTACGAGTTAGTGACGTCGCTTGTTTGTTTTGATGCTTGCGTTGGAACTTGCTTAAGCAACCGACCTGACGAAGTACCCATGAATGTCGCCCATGATGGTCTACAGTCTTGGGTATGAGTCAGTGACGATGCTTGTTTGTTTTGATGCTTGCGTTTGAACTTGCTTAAGCAACCGACCTGACGAAGTACAAATGAATGTCGCCCATGATGGTCTACAGTCTTGGGTATGAGTCAGTGACGATGCTTGTTTGTTTTGATGCTTGCGTTTGAACTTGCTTAAGCAACCGATCTGACGAAGTACACATGAATGTCGCCCATGATGGTCTACAGACTTGGGTATGAGTCAGTGACGATGCTTGTTTGTTTTGTTGCTTGCGTTTGAACTTGCTTAAGCAACCGACCTGACGAAGTACCCAAGAATGTTCAACCTAGTAGGGACGTGTCCCTGCGCCCAACGAC-TTTT--GTCGGGATCGTGGCAAGTCTGCGATCCAGGGGGTGATGTTGAGAGCCGGAAGGCAAGGGGGTGCAAACACTAGTCTGCCTTTGTTCCGATTGCCGAGTGTTATGTGCTTGATGTCCAAGGCTTGATGCTGATCCTCCAAGTGGGGCTTGTCC-TGCACCAATGGCTTTTGCCAGGATCATGGCGTTTGCTGTGATTGAAAAAATGAGGGGGTGATGTTGAGAGCCGGAAGGCAAGGGGGTGCAAACACCAGTCGGCCTTTGTCCCGATTGCTGAGTGTTATGTGCTTGATGTCCAAGGCTTGAAGCTGACCCTCCAAGTGGGGGCTTTTTTGTTCCTGCGGTAACGACTCTGTTGGGATCATTGTGATCAAGTTTGGTTGGTTTCGTATTGTGGTGGGTTTTTTCGAAGCTTCTATCGTTCTTTTACGCATCGTGCGGTGCATCTTGGGGGCTGTTTTGGCTTTTGGTTGCTTGCTTGGGCTTTATGCTAGGCGGGTGGCTAATTCGAATCCTGCATAGCAGAATGACCCGTGAACTAGTACCAACAATAGGGTTTGGCGGGGATAGAAGCTTTTGTTTTGACCCTCGTCAAGCCTCGCTGACATGTGTTCATGGCCCTCTTTGGGGCTTCATGGACATAAAGTTGGCACAACAACAACCCCCGGCACGACACGTGCCAAGGAACACTAAACTTAAGAGCGCCCGTGCCATGATGCCCCGTTTCCGGTGTGCTCGTTGTGCGTGGCTTCTTTGTAATCTAAAACGACTCTCGGCAACGGATATCTCGGCTCACGCATCGATGAAGAACGTAGCAAAATGCGATACTTGGTGTGAATTGCAGAATCCCGTGAACCATCGAGTTTTTGAACGCAAGTTGCGCCCGAAGCCATCTGGTTGAGGGCACGTCTGCCTGGGCGTCACGCATCACGTCGCCCCCACCAAGCTTCCCTTCTTGGGACGTGTTGGACGGGGGCGGAGATTGGTCTCCCGTGCATGTGGCGCGGTTGGCCTAAATAGGAGCCTTCTCAAGAGGGACGCACGGCTAGTGGTGGTTGAT----AAGACAGTCGTCTCGTGTCGTGTGTTTTGATCCTTGAGGAAGGAACTCTTAAGATACCCCGTCGCATTGTCTTTTGATGATGATTCGATCGCCATAGTATAAACAAATAACTATAGAAGTAATAACCAACTCATCACTTCGTATTATCTGGATCCAAAGAACCAGTCAAGATATGATATATTGTTCATATTGTTGTAGCAACTGAAATCTTTTTTTATTAAAAAATCTGCTTCTAAGTTGTCAATCGAAATAAAAAAGAAAGGGTATGGATAAATGGAAGGATGAGAGAAAGAAAGAAAAAGAATATTGATGATATAGAATTCCAATATGTAAGGTCTATGAGTCATCTCAGAAAAAATCTGCGTAATAAAGCATCAATACGGATTCATCATTAAATGGATCTGCTCATCGAACAAAAAATAAAGAGCTTCGAGCCAATAAAGACTAAGAATATTGACTCAAGAACTAATAGCTCCGTTGTAGAATTCAGACCTAACCATTAAGTAAGAAGCGATGGGAACGATGGAACCTGTGAATTCAAAAGATTTTAGTGAAAATGAATTCGAATGATTCATTGATCGGGATGGCGGAACCGGCCAGAGACCAATTCATCTATTCGGAAAAGTTATGAACTAATGATAGAACTGAAATAGAAATTGAAAGAGTAAATATTCGCCCGCGAAAACTTTATTTTCTTGGATTGCTAAAATTGGGTCAATCCAATACGATAACGAGTAAAACAAAAGAAAGATTTGTTTTAACATTCTAAAATAGATATATATATATATAGTTATTTAATATATTTAGATTAGATTTAGTTATCTATACAAACAAGATATACAAATTAATAATAGATTTGATCTAGATTAAATGAAATCCATGATTCAGTATATTACTTATTAAATACATGTATATCTTAATTCAAATTATATTCTATCTGAATTGAATTCAAAATCTTTAATTTGAATTGATTTTATTCGCGAGGAGCTGGATGAGAAGAAACTCTCACGTCCGGTTCTGTAGTAGAGATGGAATTCAAAACAAACCATCAACT
E_raquirensis_3723        CAGGCCTCCCTCTGCTTGGTTCCAGTCGTGGGCATGAGTGAGGGGCGATGCTTGATGGCTTTGATGCCATCGGTGGGAATGTGTTTAAGCATCGGCCTTCCCTCATGACCACGATGGTCTACAGTCTTGTGTACGAGTTAGTGACGTCGCTTGTTTGTTTTGATGCTTGCGTTGGAACTTGCTTAAGCAACCGACCTGACGAAGTACCCATGAATGTCACCCATGATGGTCTACAGTCTTGTGTACGAGTTAGTGACGTCGCTTGTTTGTTTTGATGCTTGCGTTGGAACTTGCTTAAGCAACCGACCTGACGAAGTACCCATGAATGTCACCTATGATGGTCTACAGTCTTGCGTACGAGTTAGTGACGTCGCTTGTTTGTTTTGATGCTTGCGTTGGAACTTGCTTAAGCAACCGACCTGACGGAGTACCCATGAATGTGGTTCATGATGGTCTACAGTCTTGGGTATGAGTCAGTGACGATGCTTGTTTGTTTTGATGCTTGCGTTTGAACTTGCTTAAGCAACCGACCAGACGAAGTACACATGAATGTCGCCCATGATGGTCTACAGTCTTGGGTATGAGTCAGTGATGATGCTTGTTTGTTTTGATGCTTGTGTTTGAACTTGCTTAAGCAACCGACCTGACGAAGTACACATGAATGTCGCCCATGATGGTCTACAGTCTTGGGTATGAGTCAGTGACGATGCTTGTTTGTTTTGATGCTTGCGTTTGAACTTGCTTAAGCAACCGACCTGACGAAGTACCCAAGAATGTTCAACCTAGTAGGGATGTGTCCCTGCGCCCAACGAC-TTTT--GTCGGGATCGTGGCAAGTCTGCGATCCAGGGGGTGATGTTGAGAGCCGGAAGGCAAGGGGGTGCAAACACTAGTCTGCCTTTGTCCCGATTGTTGAGTGTTATGTGCTTGATGTCCAAGGCTTGATGCTGATCTTCCAAGTGGGGCTTGTCCCTGCACCAATGGCTTTTGCCAGGATCATGGCGTTTGCTGTGATCGAAAAAATGAGGGGGTGATGTTGAGAGCCGGAAGGCAAGGGGGTGCAAACACCAGTCGGCCTTTGTCCCGATTGCTGAGTGTTATGTGCTTGATGTCCAAGGCTTGAAGCTGACCCTCCAAGTGGGGGCTTTTTTGTTCCTGCGATAACGACTCTGTTGGGATGTCTTTGATCAAGTTTGGTTGGTTTCGTATTGTGGTGGGTTTTTTCGAAGCTTCTATCGTTCTTTTACGCATCATGCGGTGCATCTTGGGGGCTGTTTTGGCTTTTGGTTGCTTGCTTGGGCTTTATGCTAGGCGGGTGGCTAATTCGAATCCTGCATAGCAGAATGACCCGTGAACTAGTACCAACAATAGGGTTTGGCGGGGTTCGAAGCTTTGGTTTTGACCCTCGTCAAGCCTCGCTGACATGTGTTCATGGCCCTCTTTGGGGCTTCATGGACATAAAGTTGGCACAACAACAACCCCCGGCACGACACGTGCCAAGGAACACTAAACTTAAGAGCGCCCGTGCCATGATGCCCCGTTTCTGGTGTGCTCGTTGTGCGTGGCTTCTTTGTAATCTAAAACGACTCTCGGCAACGGATATCTCGGCTCACGCATCGATGAAGAACGTAGCAAAATGCGATACTTGGTGTGAATTGCAGAATCCCGTGAACCATCGAGTTTTTGAACGCAAGTTGCGCCCGAAGCCATCTGGTTGAGGGCACGTCTGCCTGGGCGTCACGCATCACGTCGCCCCCACCAAGCATCCCTTCTTGGGACGTGTTGGACGGGGGCGGAGATTGGTCTCCCGTGCATGTGGCGCGGTTGGCCTAAATAGGAGCCTTCTCAAGAGGGACGCACGGCTAGTGGTGGTTGAT----AAGACAGTCGTCTCGTGTTGTGTGTTTTGATCCTTGAGGAAGGAACTCTTAAGATACCCCGTCGCATTGTCTTTTGATGATGATTCGATCGC??TAGTATAAACAAATAACTATAGAAGTAATAACCAACTCATCACTTCGTATTATCTGGATCCAAAGAACCAGTCAAGATATGATATATCGTTTTTATTGTTGTAGCAACTGAAATCTTTTTTTATTAAAAAATCTGCTTCTAAGTTGTCAATCAAAATAAAAAAGAAAGGGTATGGATAAATGGAAGGATGAGAGAAAGAAAGAAAAAGAATATTGATGATATAGAATTCCAATATGTAAGGTCTATGAGTCATCTCAGAAAAAATCTGCGTAATAAAGCATCAATACGGATTCATCATTAAATGGATCTGCTCATCAAACAAAAAATAAAGAGCTTCGAGCCAATAAAGACTAAGAATATTGACTCAAGAACTAATAGCTCCGTTGTAGAATTCAGACCTAACCATTAAGTAAGAAGCGATGGGAACGATGGAACCTGTGAATTCAAAAGATTTTAGTGAAAATGAATTCGAATGATTCATTGATCGGGATGGCGGAACCGGCCAGAGACCAATTCATCTATTCGGAAAAGTTATGAACTAATGATAGAACTGAAATAGAAATTGAAAGAGTAAATATTCGCCCGCGAAAACTTTATTTTCTTGGATTGCTAAAATTGGGTCAATCCAATACGATAACGAGTAAAACAAAAGAAAGATTTGTTTGAACATTCTAAAATAGATATATATATAAATAGTTATTTAATATATTTAGATTAGATTTAGTTATCTATACAAACAAGATATACAAATTAATAATAGATTTGATCTAGATTAAATAAAATCCATGATTCAGTATATTACTTATTAAATACATGTATATCTTAATTCAAATTATATTCTATCTGAATTGAATTCAAAATCTTTAATTTGAATTGATTTGATTCGCGAGGAGCTGGATGAGAAGAAACTCTCACGTCCGGTTCTGTAGTAGAGATGGAATTCAAAACAAACCATCAACT
E_robertii_3888           CAGGCCTCCCTCTGCTTGGTTCCAGTCGTGGGCATGAGTGAGGGGCGATGCTTGATGGCTTTGATGCCATCGGTGGGAATGTGTTTAAGCATCGGCCTTCCCTCATGACCACGATGGTCTACAGTCTTGTGTACGAGTTAGTGACGTCGCTTGTTTGTTTTGATGCTTGCGTTGGAACTTGCTTAAGCAACCGACCTGACGAAGTACCCATGAATGTCACCCATGATGGTCTACAGTCTTGCGTACGAGTTAGTGACGTCGCTTGTTTGTTTTGATGCTTGCGTTGGAACTTGCTTAAGCAACCGACCTGACGAAGTACCCATGAATGTCACCAATGATGGTCTACAGTCTTGCGTACGAGTTAGTGACGTCGCTTGTTTGTTTTGATGCTTGCGTTGGAACTTGCTTAAGCAACCGAACTGACGAAGTACCCATGAATGTCGCCCATGATGGTCTACAGTCTTGGGTATGAGTCAGTGACGATGCTTGTTTGTTTTGATGCTTGTGTTTGAACTTGCTTAAGCAACCGACCTGACGAAGTACACATGAATGTCGCCCATGATGGTTTACAGTCTTGGGTATGAGTCAGTGACGATGCTTGTTTGTTTTGATGCTTGCGTTTGAACTTGCTTAAGCAACCGACCTGACGAAGTACACATGAATGTCGCCCATGATGGTCTACAGTCTTGCGTACGAGTTAGTGACGTCGCTTGTTTGTTTTGATGCTTGCGTTGGAACTTGCTTAAGCAACCGACCTGACGAAGTACCCATGAATGTTCAACCTAGTAGGGACGTGTCCCTGCGCCCAACGAC-TTTT--GTCGGGATCGTGGCAAGTCTGCGATCCAGGGGGTGATGTTGAGAGCCGGAAGGCAAGGGGGTGCAAACACTAGTTGAACTTTGTCCCGATTGCCGAGTGTTATGTGCTTGATGTCCAAGGCTTGATGCTGATCCTCCAAGTGGGGCTTGTCCCTGCACCAATGGCTTTTGCCAGGATCATGGCGTTTGCTGTGATCGAAAAAATGAGGGGGTGATGTTTAGAGCCGGAAGGCAAGGGGGTGCAAACACCAGTCGGCCTTTGTCCCGATTGCTGAGTGTTATGTGCTTGACGTCCAAGGCTTGATGCTGACCCTCCAAGTGGGGGCTTTTTTGTTCCTGCGGTAACGACTCTGTTGGGATCATTGTGATCAAGTTTGGTTGGTTTCGTATTGTGGTGGGTTTTTTCGAAGCTTCTATCGTTCTTTTACGCATCGTGCGGTGCATCTTGGGGGCTGTTTTGGCTTTTGGTTGCTTGCTTGGGCTTTATGCTAGGCGGGTGGCTAATTCGAATCCTGCATAGCAGAATGACCCGTGAACTAGTACCAACAATAGGGTTTGGCGGGGATCGAAGCTTTTGTTTTGACCCTCGTCAAGCCTCGCTGACATGTGTTCATGGCCCTCTTTGGGGCTTCATGGACATAAAGTTGGCACAACAACAACCCCCGGCACGACACGTGCCAAGGAACACTAAACTTAAGAGCGCCCGTGCCATGATGCCCCGTTTCCGGTGTGCTCGTTGTGCGTGGCTTCTTTGTAATCTAAAACGACTCTCGGCAACGGATATCTCGGCTCACGCATCGATGAAGAACGTAGCAAAATGCGATACTTGGTGTGAATTGCAGAATCCCGTGAACCATCGAGTTTTTGAACGCAAGTTGCGCCCGAAGCCATCTGGTTGAGGGCACGTCTGCCTGGGCGTCACGCATCACGTCGCCCCCACCAAGCATCCCTTCTTGGGACGTGTTGGACGGGGGCGGAGATTGGTCTCCCGTGCATGTGGCGCGGTTGGCCTAAATAGGAGCCTTCTCAAGAGGGACGCACGGCTAGTGGTGGTTGAT----AAGACAGTCGTCTCGTGTCGTGTGTTTTGATCCTTGAGGAAGGAACTCTTAAGATACCCCGTCGCATTGTCTTTTGATGATGATTCGATCGCCATAGTATAAACAAATAACTATAGAAGTAATAACCAACTCATCACTTCGTATTATCTGGATCCAAAGAACCAGTCAAGATATGATATATTGTTCATATTGTTGTAGCAACTGAAATCTTTTTTTATTAAAAAATCTGCTTCTAAGTTGTCAATCGAAATAAAAAAGAAAGGGTATGGATAAATGGAAGGATGAGAGAAAGAAAGAAAAAGAATATTGATGATATAGAATTCCAATATGTAAGGTCTATGAGTCATCTCAGAAAAAATCTGCGTAATAAAGCATCAATACGGATTCATCATTAAATGGATCTGCTCATCGAACAAAAAATAAAGAGCTTCGAGCCAATAAAGACTAAGAATATTGACTCAAGAACTAATAGCTCCGTTGTAGAATTCAGACCTAACCATTAAGTAAGAAGCGATGGGAACGATGGAACCTGTGAATTCAAAAGATTTTAGTGAAAATGAATTCGAATGATTCATTGATCGGGATGGCGGAACCGGCCAGAGACCAATTCATCTATTCGGAAAAGTTATGAACTAATGATAGAACTGAAATAGAAATTGAAAGAGTAAATATTCGCCCGCGAAAACTTTATTTTCTTGGATTGCTAAAATTGGGTCAATCCAATACGATAACGAGTAAAACAAAAGAAAGATTTGTTTTAACATTCTAAAATAGATATAAAATAAAATAGTTATTTAATATATTTAGATTAGATTTAGTTATCTATACAAACAAGATATACAAATTAATAATAGATTTGATCTAGATTAAATGAAATCCATGATTCAGTATATTACTTATTAAATACATGTATATCTTAATTCAAATTCTATTCTATCTGAATTGAATTCAAAATCTTTCATTTGAATTGATTTTATTCGCGAGGAGCTGGATGAGAAGAAACTCTCACGTCCGGTTCTGTAGTAGAGATGGAATTCAAAACAAACCATCAACT
E_rositae_3800            CAGGCCTCCCTCTGCTTGGTTCCAGTCGTGGGCATGAGTGAGGGGCGATGCTTGATGGCTTTGATGCCATCGGTGGGAATGTGTTTAAGCATCGGCCTTCCCTCATGACCACGATGGTCTACAGTCTTGTGTACGAGTTAGTGACGTCGCTTGTTTGTTTTGATGCTTGCGTTGGAACTTGCTTAAGCAACCGACCTGACGAAGTACCCATGAATGTCACCCATGATGGTCTACAGTCTTGCGTACGAGTTAGTGACGTCGCTTGTTTGTTTTGATGCTTGCGTTGGAACTTGCTTAAGCAACCGACCTGACGAAGTACCCATGAATGTCACCAATGATGGTCTACAGTCTTGCGTACGAGTTAGTGACGTCGCTTGTTTGTTTTGATGCTTGCGTTGGAACTTGCTTAAGCAACCGAACTGACGAAGTACCCATGAATGTCGCCCATGATGGTCTACAGTCTTGGGTATGAGTCAGTGACGATGCTTGTTTGTTTTGATGCTTGTGTTTGAACTTGCTTAAGCAACCGACCTGACGAAGTACACATGAATGTCGCCCATGATGGTCTACAGTCTTGGGTATGAGTCAGTGACGATGCTTGTTTGTTTTGATGCTTGCGTTTGAACTTGCTTAAGCAACCGACCTGACGAAGTACACATGAATGTCACCCATGATGGTCTACAGTCTTGCGTACGAGTTAGTGACGTCGCTTGTTTGTTTTGATGCTTGCGTTGGAACTTGCTTAAGCAACCGACCTGACGAAGTACCCATGAATGT-------------------------------------------------------------------------------TGTTGGGAGCCGGAAGCCAAGGGGGTCCAAACATTAGTTGAACTTTGTCCCGATTGCCGAGTGTTATGTGCTTGATGTCCAAGGCTTGATGCTGATCCTCCAAGTGGGGCTTGTCCCTGCACCAATGGCTTTTGCCAGGATCATGGCGTTTGTTGTGATCGAAAAAATGAGGGGGTGATGTTTAGAGCCGGAAGGCAAGGGGGTGCAAACACCAGTCGGCCTTTGTCCCGATTGCTGAGTGTTATGTGCTTGACGTCCAAGGCTTGAAGCTGACCCTCCAAGTGGGGGCTTTTTTGTTCCTGCGGTAACGACTCTGTTGGGATCATTGTGATCAAGTTTGGTTGGTTTCGTATTGTGGTGGGTTTTTTCGAAGCTTCTATCGTTCTTTTACGCATCGTGCGGTGCATCTTGGGGGCTGTTTTGGCTTTTGGTTGCTTGCTTGGGCTTTATGCTAGGCGGGTGGGTAATTCGAATCCTGCATAGCAGAATGACCCGTGAACTAGTACCAACAATAGGGTTTGGCGGGGATCGAAGCTTTTGTTTTGACCCTCGTCAAGCCTCGCTGACATGTGTTCATGGCCCTCTTTGGGGCTTCATGGACATAAAGTTGGCACAACAACAACCCCCGGCACGACACGTGCCAAGGAACACTAAACTTAAGAGCGCCCGTGCCATGATGCCCCGTTTCCGGTGTGCTCGTTGTGCGTGGCTTCTTTGTAATCTAAAACGACTCTCGGCAACGGATATCTCGGCTCACGCATCGATGAAGAACGTAGCAAAATGCGATACTTGGTGTGAATTGCAGAATCCCGTGAACCATCGAGTTTTTGAACGCAAGTTGCGCCCGAAGCCATCTGGTTGAGGGCACGTCTGCCTGGGCGTCACGCATCACGTCGCCCCCACCAAGCATCCCTTCTTGGGACGTGTTGGACGGGGGCGGAGATTGGTCTCCCGTGCATGTGGCGCGGTTGGCCTAAATAGGAGCCTTCTCAAGAGGGACGCACGGCTAGTGGTGGTTGAT----AAGACAGTCGTCTCGTGTCGTGTGTTTTGATCCTTGAGGAAGGAACTCTTAAGATACCCCGTCGCATTGTC?????????????????????CATAGTATAAACAAATAACTATAGAAGTAATAACCAACTCATCACTTCGTATTATCTGGATCCAAAGAACCAGTCAAGATATGATATATTGTTCATATTGTTGTAGCAACTGAAATCTTTTTTTATTAAAAAATCTGCTTCTAAGTTGTCAATCGAAATAAAAAAGAAAGGGTATGGATAAATGGAAGGATGAGAGAAAGAAAGAAAAAGAATATTGATGATATAGAATTCCAATATGTAAGGTCTATGAGTCATCTCAGAAAAAATCTGCGTAATAAAGCATCAATACGGATTCATCATTAAATGGATCTGCTCATCGAACAAAAAATAAAGAGCTTCGAGCCAATAAAGACTAAGAATATTGACTCAAGAACTAATAGCTCCGTTGTAGAATTCAGACCTAACCATTAAGTAAGAAGCGATGGGAACGATGGAACCTGTGAATTCAAAAGATTTTAGTGAAAATGAATTCGAATGATTCATTGATCGGGATGGCGGAACCGGCCAGAGACCAATTCATCTATTCGGAAAAGTTATGAACTAATGATAGAACTGAAATAGAAATTGAAAGAGTAAATATTCGCCCGCGAAAACTTTATTTTCTTGGATTGCTAAAATTGGGTCAATCCAATACGATAACGAGTAAAACAAAAGAAAGATTTGTTTGAACATTATAAAATAGATATATATATAAATAGTTATTTAATATATTTAGATTAGATTTAGTTATCTATACAAACAAGATATACAAATTAATAATAGATTTGATCTAGATTAAATAAAATCCATGATTCAGTATATTACTTATTAAATACATGTATATCTTAATTCAAATTATATTCTATCTGAATTGAATTCAAAATCTTTAATTTGAATTGATTTTATTCGCGAGGAGCTGGATGAGAAGAAACTCTCACGTCCGGTTCTGTAGTAGAGATGGAATTCAAAACAAACCATCAACT
E_saboyensis_3782         CAG-CCTCCCTCTGCTTGGTTCCAGTCGTGGGCATGAGTGAGGGGCGATGCTTGATGGCTTTGATGCCATCGGTGGGAATGTGTTTAAGCATCGGCCTTCCCTCATGACCACGATGGTCTACAGTCTTGTGTACGAGTTAGTGACGTCGCTTGTTTGTTTTGATGCTTGCGTTGGAACTTGCTTAAGCAACCGACCTGACGAAGTACCCATGAATGTCACCCATGATGGTCTACAGTCTTGCGTACGAGTTAGTGACGTCGCTTGTTTGTTTTGATGCTTGCGTTGGAACTTGCTTAAGCAACCGACCTGACGAAGTACCCATGAATGTCACCTATGATGGTCTACAGTCTTGCGTACGAGTTAGTGACGTCGCTTGTTTGTTTTGATGCTTGCGTTGGAACTTGCTTAAGCAACCGACCTGACGGAGTACCCATGAATGTCGTTCATGATGGTCTACAGTCTTGGGTATGAGTCAGTGACGATGCTTGTTTGTTTTGATGCTTGCGTTTGAACTTGCTTAAGCAACCGACCAGACGAAGTACACATGAATGTCGCCCATGATGGTCTACAGTCTTGGGTATGAGTCAGTGACGATGCTTGTTTGTTTTGATGCTTGCGTTTGAACTTGCTTAAGCAACCGACCAGACGAAGTACACATGAATGTCGCCCATGATGGTCTACAGTCTTGGGTATGAGTCAGTGACGATGCTTGTTTGTTTTGATGCTTGCGTTTGAACTTGCTTAAGCAACCGACCTGACGAAGTACCCAAGAATGTTCAACCTAGTAGGGACGTGTCCCTGCGCCCAACGAC-TTTT--GTCGGGATCGTGGCAAGTCTGCGATCCAGGGGGTGATGTTGAGAGCCGGAAGGCAAGGGGGTGCAAACACTAGTCTGCCTTTGTCCCGATTGCCGAGTGTTATGTGCTTGATGTCCAAGGCTTGATGCTGATCCTCCAAGTGGGGCTTGTCCCTGCACCAATGGCTTTTGCCAGGATCATGGCGTTTGTTATGATCGAAAAACTGAGGGGGTGATGTTTAGAGCTGGAAGGCAAGGGGGTGCAAACACCAGTCGGCCTTTGTCCCGATTGCTGAGTGTTTTGTGCTTGATGTCCAAGGCTTGAAGCTGACCCTCCAAGTGGGGGCTTTTTTGTTCCTGCGATAACGACTCTGTTGGGATCATTGTGATCAAGTTTGGTTGGTTTCGTATTGTGGTGGGTTTTTTCGAAGCTTCTATCGTTCTTTTACGCATCGTGCGGTGCATCTTGGGGGCTGTTTTGGCTTTTGGTTGCTTGCTTGGGCTTTATGCTAGGCGGGTGGCTAATTCGAATCCTGCATAGCAGAATGACCCGTGAACTAGTACCAACAATAGGGTTTGGCGGGGATCGAAGCTTTGGTTTTGACCCTCGTCAAGCCTCGCTGACATGTGTTCATGGCCCTCTTTGGGGCTTCATGGACATAAAGTTGGCACAACAACAACCCCCGGCACGACACGTGCCAAGGAACACTAAACTTAAGAGCGCCCGTGCCATGATGCCCCGTTTCTGGTGTGCTCGTTGTGCGTGGCTTCTTTGTAATCTAAAACGACTCTCGGCAACGGATATCTCGGCTCACGCATCGATGAAGAACGTAGCAAAATGCGATACTTGGTGTGAATTGCAGAATCCCGTGAACCATCGAGTTTTTGAACGCAAGTTGCGCCCGAAGCCATCTGGTTGAGGGCACGTCTGCCTGGGCGTCACGCATCACGTCGCCCCCACCAAGCATCCCTTCTTGGGACGTGTTGGACGGGGGCGGAGATTGGTCTCCCGTGCATGTGGCGCGGTTGGCCTAAATAGGAGCCTTCTCAAGAGGGACGCACGGCTAGTGGTGGTTGAT----AAGACAGTCGTCTCGTGTTGTGTGTTTTGATCCTTGAGGAAGGAACTCTTAAGATACCCCGTCGCATTGTCTTTTGATGATGATTCGATCGCCATAGTATAAACAAATAACTATAGAAGTAATAACCAACTCATCACTTCGTATTATCTGGATCCAAAGAACCAGTCAAGATATGATATATTGTTCATATTGTTGTAGCAACTGAAATCTTTTTTTATTAAAAAATCTGCTTCTAAGTTGTCAATCGAAATAAAAAAGAAAGGGTATGGATAAATGGAAGGATGAGAGAAAGAAAGAAAAAGAATATTGATGATATAGAATTCCAATATGTAAGGTCTATGAGTCATCTCAGAAAAAATCTGCGTAATAAAGCATCAATACGGATTCATCATTAAATGGATCTGCTCATCGAACAAAAAATAAAGAGCTTCGAGCCAATAAAGACTAAGAATATTGACTCAAGAACTAATAGCTCCGTTGTAGAATTCAGACCTAACCATTAAGTAAGAAGCGATGGGAACGATGGAACCTGTGAATTCAAAAGATTTTAGTGAAAATGAATTCGAATGATTCATTGATCGGGATGGCGGAACCGGCCAGAGACCAATTCATCTATTCGGAAAAGTTATGAACTAATGATAGAACTGAAATAGAAATTGAAAGAGTAAATATTCGCCCGCGAAAACTTTATTTTCTTGGATTGCTAAAATTGGGTCAATCCAATACGATAACGAGTAAAACAAAAGAAAGATTTGTTTGAACATTCTAAAATAGATATATATAAAAATAGTTATTTAATATATTTAGATTAGATTTAGTTATCTATACAAACAAGATATACAAATTAATAATAGATTTGATCTAGATTAAATAAAATCCATGATTCAGTATATTACTTATTAAATACATGTATATCTTAATTCAAATTATATTCTATCTGAATTGAATTCAAAATCTTTAATTTGAATTGATTTGATTCGCGAGGAGCTGGATGAGAAGAAACTCTCACGTCCGGTTCTGTAGTAGAGATGGAATTCAAAACAAACCATCAACT
Es_angustifolia_4037      CAGGCCTCCCTCTGCTTGGTTCCAGTCGTGGGCATGAGTGAGGGTCGATGCTTGATGGCTTTGATGCCATCGGTGGGAATGTATTTAAGCATCGGCCTTCCCTCATGCCCACGATGGTCTACAGTCTTGGGTATGAGTCAGTGACGATGCTTGTTTGTTTAGATGCTTGTGTTGGAACTTGCTT------------------------------------------------------------------------------------GTTTAGATGCTTGCGTTAGAACTTGCTT------------------------------------------------------------------------------------GTTTAGATGCTTGTGTTGGAACTTGCTTGAGCAACC-------------------------------------------------------------------------------------------------------------------------------------------------------------------------------------------------------------------------------------------------------------------------------------------------------------------------------------------------------------------------TCAACCTAGTAGGGAAGTGTCCCTGCGCCCAACGACATTTTTTGTCGGGATCGTGGCAAGTCTGCGATCCAGGGGGTGATGTTGAGAGCCGGAAGGCAAGGGGGTGCAAACACCAGTCGGCCTTTGTCCCGATTGCTGAGTGTTATGTGCTTGATGTCCAAGGCTTGATGCTGATCCTCCAAGTGGGGCTTGTCCCTGCACCAATGGCTTTTGCCAGGATCATGGTGTTTGCTATGATCGAAAAAATGAGGGGGTGATGTTGAGAGCCGGAAGGCAAGGGGGTGCAAACACCAGTCGGCCTTTGTCCCGATTGCTGAGTGTTATGTGCTTGACGTCCAAGGCTTGATGTTGACCCTCCAAGTGGGG-CTTTTTTGTTCTTGCGGTAACGACTTTGTTGGGATCATTGTGATCAAGTTTGGTTGGTTTCGTATTGTGGTGGGTTTTTTCGAAGCTTCTATTGTTGTTTTACGCATCGTGCGGTGCATCTTGGGGGCTGTTTTGGCTTTTGGTTGCTTGCTTGGGCTTTATGCTAGGCGGGTGGCTAATTCGAATCCTGCATAGCAGAATGACCCGTGAACTAGTACCAATAATAGGGCTTGGCGGGGATCGAAGCTTTTGTTTTGACCCTCGTGAAGCCTCGCTGACATGTGTTCATGGGCCTCTTTGGGGCTTCATGGACATAAAGTTGGCACAACAACAACCCCCGGCACGACACGTGCCAAGGAACACTAAACTTAAGAGCGCCCGTGCCATGATGCCCCRTTTCTGGTGTGCTCGTTGTGCGTGGCTTCTTTGTAATCTAAAACGACTCTCGGCAACGGATATCTCGGCTCACGCATCGATGAAGAACGTAGCAAAATGCGATACTTGGTGTGAATTGCAGAATCCCGTGAACCATCGAGTTTTTGAACGCAAGTTGCGCCCGAAGCCATCTGGTTGAGGGCACGTCTGCCTGGGCGTCACGCATCACGTCGCCCCCACCAAGCATCCCTTCTTGGGACGCTTTGGACGGGGGCGGAGATTGGTCTCCCGTGCATGTGGCGCGGTTGGCCTAAATAGGAGCCTCCTCAAGAGGGACGCACGGCTAGTGGTGGTTGAT----AAGACAGTCGTCTCGTGTCGTGTGTTATGATCCTTGAGGAAGGAACTCTTAAGATACCCCGTCGCATCGTCTTTTGATGATGATTCGATCGCCATAGTATAAACAAATAACTATAGAAGTAATAACCAACTCATCACTTCGTATTATCTGGATCCAAAGAACCAGTCAAGATATGATATATTGTTCATATTGTTGTAGCAACTGAAATCTTTTTTTATTAAAAAATCTGCTTCTAAGTTGTCAATCGAAATAAAAAAGAAAGGGTATGGATAAATGGAAGGATGAGAGAAAGAAAGAAAAAGAATATTGATGATATAGAATTCCAATATGTAAGGTCTATGAGTCATCTCAGAAAAAATCTGCGTAATAAAGCATCAATACGGATTCATCATTAAATGGATCTGCTCATCGAACAAAAAATAAAGAGCTTCGAGCCAATAAAGACTAAGAATATTGACTCAAGAACTAATAGCTCCGTTGTAGAATTCAGACCTAACCATTAAGTAAGAAGCGATGGGAACGATGGAACCTGTGAATTCAAAAGATTTTAGTGAAAATGAATTCGAATGATTCATTGATCGGGATGGCGGAACCGGCCAGAGACCAATTCATCTATTCGGAAAAGTTATGAACTAATGATAGAACTGAAATAGAAATTGAAAGAGTAAATATTCGCCCGCGAAAACTTTATTTTCTTGGATTGCTAAAATTGGGTCAATCCAATACGATAACGAGTAAAACAAAAGAAAGATTTGTTTTAACATTCTAAAATAGATATAAAATAAAATAGTTATTGAATATATTTAGATTAGATTTAGTTATCTATACAAACAAGATATACAAATTAATAATAGATTTGATCTAGATTAAATGAAATCCATGATTCAGTATATTACTTATTAAATACATGTATATCTTAATTCAAATTCTATTCTATCTGAATTGAATTCAAAATCTTTAATTTGAATTGATTTTATTCGCGAGGAGCTGGATGAGAAGAAACTCTCACGTCCGGTTCTGTAGTAGAGATGGAATTCAAAACAAACCATCAACT
Es_biancae_3779           CAGGCCTCCCTCTGCTTGGTTCCAGTCGTGGGCATGAGTGAGGGGTGATGTTTGATGGCTTTGATGCCATCGGTGGGAATGTGTTTAAGCATCGGCCTTCCCTCATGCTCACGATGGTCTACAGTCTTGTGTATGAGTCAGTGACGATGCTTGTTTGTTTTGATGCTTGCGTTTGAACTTGCTTAAGCAACCGACCTGATGAAGTACCCATGAATGTCTCTCATGATGGTCTATAGTCTTGGGTATGAGTCAGTGACGATGCTTGTTTGTTTTGATGCTTGCGTTGAAACTTGCTTAAGCAACCGACCTGACGAAGTACCCATGAATGTCGCCCATGATGGTCTACAGTCTTGGGTATGATTCAGTGACGATGCTTGTTTGTTTTGATGCTTGTGTTGGAACTTGCTTAAGCAACCGACCTGACGAAGTACACATGAATGTCGCCCATGATGGTCTACAGTCTTGGTTATGATTCAGTGACGATGCTTGTTTGTTTTGATGCTTGCGTTGGAACTTGCTTAAGCAACCGATCTGACGAAGTACCCATGAATGTTGCCCATGATGGTTTACAGTCTTGGTTATGATTCAGTGACGATGCTTGTTTGTTTTGATGCTTGCGTTGGAACTTGCTTAAGCAACCGACCTGACGAAGTACCCATGAATGTTGCCCATGATGGTCTACAGTCTTGGGTATGAGTCAGTGACGATGCTTGTTTGTTTTGATGCTTGCGTTTGAACTTGCTTGAGCAACCGACCTGATGAAGTACCCATGAATGTTCAACCTAGTAGGGACGTGTCCCTGCGCCCAACGAC-TTTT--GTCGGGATCGTGGCAAGTCTGCGATCCAGGGGGTGATGTTGAGAGCCGGAAGACAAGAGGGTGCAAACACCAGCCAGCCTTTGTCCCGATTTCTGAGTGTTATGTGCTTGATGTCCAAAGCTTGATGCTGATCTTCCAAGTGGGGCTTGTCCCTGCACCAATGGCTTTTGCCAGGATCATGGCGTTTGCTGTGATCGAAAAAATGAGGGGGTGATGTTGAGAGCCGGAAGACAAGAGGGTGCAAACACCAGCCAGCCTTTGTCCCGATTTCTGAGTGTTATGTGCTTGATGTCCAAAGCTTGATGCTGATCTTCCAAGTGGGG-CTTTTTTGTTCCTGCGGTAACGACTTTGTTGGGATCATTGTGATCAAGTTTGGTTGGTTTCGTATTGTGGTGGGTTTTTTCGAAGCTTCTATTGTTCTTTTACGCATCGTGCGGTGCATCTTGGGGGCTGTTTTGGCTTTTGGTTGCTTGCTTGGGCTTTATGCTAGGCGGGTGGCTAATTCGAATCCTGCATAGCAGAATGACCCGTGAACTAGTACCAACAATAGGGCTTGGCGGGGATCGAAGCTTTTGTTTTGACCCTTGTCAAGCCTCGCTGACATGTGTTCATGGCCCTCTTTGGAGCTTCATGGACATAAAGTTGGCACAACAACAACCCCCGGCACGACACGTGCCAAGGAACACTAAACTTAAGAGCGCCCGTGCCATGATGCCCCGTTTCTGGTGTGCTCGTTGTGCGTGGCTTCTTTGTAATCTATAACGACTCTCGGCAACGGATATCTCGGCTCACGCATCGATGAAGAACGTAGCAAAATGCGATACTTGGTGTGAATTGCAGAATCCCGTGAACCATCGAGTTTTTGAACGCAAGTTGCGCCCGAAGCCATCTGGTTGAGGGCACGTCTGCCTGGGCGTCACGCATCACGTCGCCCCCACCAAGCATCCCTTCTTGGGATGTGTTGGACGGGGGCGGAGATTGGTCTCCCGTGCATGTGGCGCGGTTGGCCTAAATAGGAGCCTTCTCAAGAGGGACGCACGGCTAGTGGTGGTTGAT----AAGACAGTCGTCTCGTGTCGTGTGTTTTGATCCTTGAGGAAGGAACTCTTAAGATACCCCGTCGCATTGTCTTTTGATGATGATTCGATCGC????????????????????????????????????????????CTTCGTATTATCTGGATCCAAAGAACCAGTCAAGATATGATATATTGTTCATATTGTTGTAGCAACTGAAATCTTTTTTTATTAAAAAATCTGCTTCTAAGTTGTCAATCGAAATAAAAAAGAAAGGGTATGGATAAATGGAAGGATGAGAGAAAGAAAAAAAAAGAATATTGATGATATAGAATTCCAATATGTAAGGTCTATGAGTCATCTCAAAAAAAATCTGCGTAATAAAGCATCAATACGGATTCATCATTAAATGGATCTGCTCATCGAACAAAAAATAAAGAGCTTCGAGCCAATAAAGACTAAGAATATTGACTCAAGAACTAATAGCTCCGTTGTAGAATTCAGACCTAACCATTAAGTAAGAAGCGATGGGAACGATGGAACCTGTGAATTCAAAAGATTTTAGTGAAAATGAATTCGAATGATTCATTGATCGGGATGGCGGAACCGGCCAGAGACCAATTCATCTATTCGGAAAAGTTATGAACTAATGATAGAACTGAAATAGAAATTGAAAGAGTAAATATTCGCCCGCGAAAACTTTCTTTTCTTGGATTGCTAAAATTGGGTCAATCCAATACGATAACGAGTAAAACAAAAGAAAGATTTGTTTGAACATTCTAAAATAGATATATAAAAAAATAGTTATTTAATATATTTAGATTAGATTTAGTTATCTATACAAACAAGATATACAAATTAATAATAGATTTGATCTAGATTAAATAAAATCCATGATTCAGTATATTACTTATTAAATACATGTATATCTTAATTCAAATTATATTCTATCTGAATTGAATTCAAAATCTTTAATTTGAATTGATTTTATTCGCGAGGAGC??????????????????????????????????????????????????????????????????
Es_caldasii_3901          CAGGCCCCCCTCTGCTTGGTTCCAGTCGTGGGTATGTGTGAGGGGCGATGCTTGTTGGCTTTGATGCCATCGGTGGGAATGTGTTTAAGCATCGGCCTTCCCTAATGCCCACGATGGTTTACAGTCTTGTGTATGAGTCAGTGACGATGCTTGTTTGTTTTGATGCTTGCGTTTCAACTTGCTTAAGCAACCGACCAGATGAAGTACCCATGAATGTCTCCCATGATGGTCTACAGTCTTTGGTATGAGTCAGTGATGATGCTTGTTTGTTTTGATGCTTGCGTTGGAACTTGCTTAAGCAACCGATCTGACAAAGTACCCATGAATGTTGCCCATGATGGTTTACAGTCTTGGGTATGAGTCAGTGACGATGCTTGTTTGTTTTGATGCTTGTGTTGGAACTTGCTTAAGCAACCGACCTGACGAAGTACCCATGAATGTCGCCCATGATGGTCTACAGTCTTTGGTATGAGTCAGTGACGATGCTTGTTTGTTTTGATGCTTGTGTTGGAACTTGCTTAAGCAACCGACTTGACGAAGTACCCATGAATGTCGCCCATGATGGTCTACAGTCTTTGGTATGAGTTAGTGATGATGCTTGTTTGTTTTGATGCTTGCGTTGGAACTTGCTTAAGCAACCGACCTGACGAAGTACCCATGAATGTCGCCCATGATGGTTTACAGTCTTGGGTATGAGTCAGTGACGATGCTTGTTTGTTTTGATGCTTGTGTTGGAACTTGCTTAAGCAACTGACCTGACGAAGTACCCATGAATGTTCAACCTAGTAGGGACACGTCCCTGCGCCCAACGAC-TTTT--GTCGGGATCGTGGCAAGTCTGCGATCCAGGGGGTGATGTTGAGAGCCGGAAGGCAAGGGGGTGCAAACACTAGTC-GCCTTTGTCCCGATTGCTGAGTGTTTTGTGCTTGATGTCCAAGGCTTGATGTTGATCTTCCAAGTGGGGCTTGTCCCTGCACTAATGGCTTTTGCCAGGATCATGGTGTTTGCTGTGATCGAAAAAATGAGGGGGTGATGTTGAGAGCCRGAAGGCAAGGGGGTGCAAACACCAGTCGGCCTTTGTCCCGATTGCTGAGTGTTATGTGCTTGACGTCCAAGGCTTGATGCTGACCCTCCAAGTGGGG-CTTTTTTGTTCCTGCGGTAACGACTTTGTTGGGATCATTTTGATCAAGTTTGGTTGGTTTCGTATTGTGGTGGGTTTTTTCGAAGCTTCTATCGTTCTTTTACGCATCGTGCGGTGCATCTTGGGGGCTGTTTTGGCTTTTGGTTGCTTGCTTGGGCTTTATGCTAGGCGGGTGGCTAAATCGAATCCTGCACAGCAGAATGACCCGTGAACTAGTACCAACAATAGGGCTTGGCGGGGATCAAAGCTTTTGTTTTGACCCTCGTCAAGCCTCGCTGACATGTGTTCATGGCCCTCTTTTGGGCTTCATGGACATAAAGTTGGCACAACAACAACCCCCGGCACGACACGTGCCAAGGAACACTAAACTTAAGAGCGCCCGTGCCATGATGCCCCGTTTTTGGTGTGCTTGTTGTGCGTGGCTTCTTTGTAATCTAAAACGACTCTCGGCAACGGATATCTCGGCTCACGCATCGATGAAGAACGTAGCAAAATGCGATACTTGGTGTGAATTGCAGAATCCCGTGAACCATCGAGTTTTTGAACGCAAGTTGCGCCCGAAGCCATCTGGTTGAGGGCACGTCTGCCTGGGCGTCACGCATCACGTCGCCCCCACCAAGCATCCCTTCTTGGGACGTGTTGGACGGGGGCGGAGATTGGTCTCCCGTGCATGTGGCACGGTTGGCCTAAATAGGAGCCTTCTCAAGAGGGACGCACGGCTAGTGGTGGTTGAT----AAGACAGTCGTCTCGTGTCGTGTGTTTTGATCCTTGAGGAAGGAACTCTTAAGATACCCCGTCGCATTGTCTTTTGATGATGATTCGATTGCCATAGTATAAACAAATAACTATAGAAGTAATAACCAACTCATCACTTCGTATTATCTGGATCCAAAGAACCAGTCAAGATATGATATATTGTTCATATTGTTGTAGCAACTGAAATCTTTTTTTATTAAAAAATCTGCTTCTAAGTTGTCAATCGAAATAAAAAAGAAAGGGTATGGATAAATGGAAGGATGAGAGAAAGAAAGAAAAAGAATATTGATGATATAGAATTCCAATATGTAAGGTCTATGAGTCATCTCAGAAAAAATCTGCGTAATAAAGCATCAATACGGATTCATCATTAAATGGATCTGCTCATCGAACAAAAAATAAAGAGCTTCGAGCCAATAAAGACTAAGAATATTGACTCAAGAACTAATAGCTCCGTTGTAGAATTCAGACCTAACCATTAAGTAAGAAGCGATGGGAACGATGGAACCTGTGAATTCAAAAGATTTTAGTGAAAATGAATTCGAATGATTCATTGATCGGGATGGCGGAACCGGCCAGAGACCAATTCATCTATTCGGAAAAGTTATGAACTAATGATAGAACTGAAATAGAAATTGAAAGAGTAAATATTCGCCCGCGAAAACTTTATTTTCTTGGATTGCTAAAATTGGGTCAATCCAATACGATAACGAGTAAAACAAAAGAAAGATTTGTTTTAACATTCTAAAATAGATATAAAATAAAATAGTTATTTAATATATTTAGATTAGATTTAGTTATCTATACAAACAAGATATACAAATTAATAATAGATTTGATCTAGATTAAATGAAATCCATGATTCAGTATATTACTTATTAAATACATGTATATCTTAATTCAAATTCTATTCTATCTGAATTGAATTCAAAATCTTTCATTTGAATTGATTTTATTCGCGAGGAGCTGGATGAGAAGAAACTCTCACGTCCGGTTCTGTAGTAGAGATGGAATTCAAAACAAACCATCAACT
E_schultesiana_CamaSN     ----------------------------------------------------------------------------------------------------------------------------------------------------------------------------------------------------------------------------------------------------------------------------------------------------------------------------------------------------------------------------------------------------------------------------------------------------------------------------------------------------------------------------------------------------------------------------------------------------------------------------------------------------------------------------------------------------------------------------------------------------------------------------------------------------------------------------------------------------------------------------------------------------------------------------------------------------------------------------------------------------------------------------------------------------------------------------------------------------------------------------------------------------------------------------------------------------------------------------------------------------------------------------------------------------------------------------------------------------------------------------TCGAATCCTGCATAGCAGAATGACCCGTGAACTAGTACCAACAATAGGGTTTGGCGGGGATCGAAGCTTTTGTTTTGACCCTCGTCAAGCCTCGCTGACATGTGTTCATGGCCCTCTTTGGGGCTTCATGGACATAAAGTTGGCACAACAACAACCCCCGGCACGACACGTGCCAAGGAACACTAAACTTAAGAGCGCCCGTGCCATGATGCCCCGTTTCCGGTGTGCTCGTTGTGCGTGGCTTCTTTGTAATCTAAAACGACTCTCGGCAACGGATATCTCGGCTCACGCATCGATGAAGAACGTAGCAAAATGCGATACTTGGTGTGAATTGCAGAATCCCGTGAACCATCGAGTTTTTGAACGCAAGTTGCGCCCGAAGCCATCTGGTTGAGGGCACGTCTGCCTGGGCGTCACGCATCACGTCGCCCCCACCAAGCATCCCTTCTTGGGACGTGTTGGACGGGGGCGGAGATTGGTCTCCCGTGCATGTGGCGCGGTTGGCCTAAATAGGAGCCTTCTCAAGAGGGACGCACGGCTAGTGGTGGTTGAT----AAGACAGTCGTCTCGTGTCGTGTGTTTTGATCCTTGAGGAAGGAACTCTTAAGATACCCCGTCGCATTGTCTTTTGATGATGATTCGATCGCCATAGTATAAACAAATAACTATAGAAGTAATAACCAACTCATCACTTCGTATTATCTGGATCCAAAGAACCAGTCAAGATATGATATATTGTTCATATTGTTGTAGCAACTGAAATCTTTTTTTATTAAAAAATCTGCTTCTAAGTTGTCAATCGAAATAAAAAAGAAAGGGTATGGATAAATGGAAGGATGAGAGAAAGAAAGAAAAAGAATATTGATGATATAGAATTCCAATATGTAAGGTCTATGAGTCATCTCAGAAAAAATCTGCGTAATAAAGCATCAATACGGATTCATCATTAAATGGATCTGCTCATCGAACAAAAAATAAAGAGCTTCGAGCCAATAAAGACTAAGAATATTGACTCAAGAACTAATAGCTCCGTTGTAGAATTCAGACCTAACCATTAAGTAAGAAGCGATGGGAACGATGGAACCTGTGAATTCAAAAGATTTTAGTGAAAATGAATTCGAATGATTCATTGATCGGGATGGCGGAACCGGCCAGAGACCAATTCATCTATTCGGAAAAGTTATGAACTAATGATAGAACTGAAATAGAAATTGAAAGAGTAAATATTCGCCCGCGAAAACTTTATTTTCTTGGATTGCTAAAATTGGGTCAATCCAATACGATAACGAGTAAAACAAAAGAAAGATTTGTTTTAACATTCTAAAATAGATATATATATAAATAGTTATTTAATATATTTAGATTAGATTTAGTTATCTATACAAACAAGATATACAAATTAATAATAGATTTGATCTAGATTAAATGAAATCCATGATTCAGTATATTACTTATTAAATACATGTATATCTTAATTCAAATTATATTCTATCTGAATTGAATTCAAAATCTTTAATTTGAATTGATTTTATTCGCGAGGAGCTGGATGAGAAGAAACTCTCACGTCCGGTTCTGTAGTAGAGATGGAATTCAAAACAAACCATCAACT
E_schultzii_3928          CAGGCCTCCCTCTGCTTGGTTCCAGTCGTGGGCATGAGTGAGGGGTGATGCTTGATGGCTTTGATGCCATCGGTGGGAAAGTGTTTAAGCATCGGCCTTCCCTTATGTCTACGATGGTCTACAGTCTTGGGTATGAGTCAGTGATGATGCTTGTTTGTTTTGATGCTTGCGTTTGAACTTGCTTGGGCAACCGACCCGACGAAGTACCCATGAATGTCGCCCACGATGGTCTACAGTCTTGGGTATGAGTCAGTGACGATGCTTGTTTGTTTTGATGCTTGCGTTTGAACTTGCTTGGGCAACCGACCTGACGAAGTACCCATGAATGTCGCCCACGATGGTCTACAGTCTTGGGTATGAGTCATTGACGATGCTTGTTTGTTTTGATGCTTGCGTTTGAACTTGCTTGAGCAACCGACCCGACGAAGTACCCATGAATGTCGCCCACGATGGTCTACAGTCTTGGGTATGAGTCAGTGACGATGCTTGTTTGTTTTGATGCTTGCGTTTGAACTTGCTTGAGCAACCGACCTGACGAAGTACCCATGAATGTCGCCCACGATGGTCTACAGTCATGGGTATGAGTCAGTGACGATGCTTGTTTGTTTTGATGCTTGTGTTTGAACTTGCTTGAGCAACTGACCTGACGAAGTACCCATGAATGTCGCCCACGATGGTCTACAGTCATGGGTATGAGTTAGTGACGATGCTTGTTTGTTTTGATGCTTGCGTTTGAACTTGCTTGAGCAACAGACCTGACGAAGTACCCATGAATGTTCAACCTAGTAGGGATGTGTCCCTGCGCCAAACGAC-TTTT--GTCGGGATCGTGGCATGCCTGCGATCGAGGGGGTGATGTTGAGAGTCGGAAGGCAAGGGGGTGCAAACACCAGTCAGCCTTTGTCCTGATTGCTGAGTGTTATGTGCTTGATGTCCAAGGCTTGATGTTGATCCTCCAAGTGGGGCTTGTCCCTGCACCAATGGCTATTGCCAGGATCATGGTGTTTGCTGTGATCGAAAAAATGAGGGGGTGATGTTGAGAGCCGGAAGGCAAGGGGGTGCAAACACCAGTCGGCCTTTGTCCCGATTGCTGAGTGTTATGTGCTTGACGTCCAAGGCTTGATGTTGATCCTCCAAGTGGGGGCTTTTTTGTTCCTGTGGTAACGACTTTGTTGGGATCATTGTGATCAAGTTTGGTTGGTTTTGTATTGTGGTGGGTTTTTTCTAAGCTTATGTCGTTCTTTTACGCATCGTGCGGTGCATCTTGGGGGCTGTTTTGGCTTTTGGTTGCTTGCTTGGGCTTTATGCTAGGCGGGTGGCTAATTCGAATCCTGCATAGCAGAATGACCCGTGAACTAGTACCAATAATAGGGCTTGGCGGGGATCGAAGCTTATGTTTCGACCCTCGCGAAGCCTCGCTGACATGTGTTCATGGGCCTCTTTGGGGCTTCATGGACATAAAGTTGGCACAACAACAACCCCCGGCACGACACGTGCCAAGGAACACTAAACTTAAGAGCGCCCGTGCCATGATGCCCCGTTTCTGGTGTGCTCGTTGTGCGTGGCTTCTTTGTAATATAAAACGACTCTCGGCAACGGATATCTCGGCTCACGCATCGATGAAGAACGTAGCAAAATGCGATACTTGGTGTGAATTGCAGAATCCCGTGAACCATCGAGTTTTTGAACGCAAGTTGCGCCCGAAGCCATCTGGTTGAGGGCACGTCTGCCTGGGCGTCACGCATCACGTCGCCCCCACCAAGCATCCCTTCTTAGGACGCGTTGGACGGGGGCGGAGATTGGTCTCCCGTGCATGTGGCGCGGTTGGCCTAAATAGGAGCCTCCTCAAGAGGGACGCACGGCTAGTGGTGGTTGAT----AAGACAGTCGTCTCGTGTCGTGTGTTTTGATCCTTGAGGAAGGAACTCTTAAGATACCCCGTCGCATCGTCTTTTGATGATGATTCGATCGCCATAGTATAAACAAATAACTATAGAAGTAATAACCAACTCATCACTTCGTATTATCTGGATCCAAAGAACCAGTCAAGATATGATATATTGTTCATATTGTTGTAGCAACTGAAATCTTTTTTTATTAAAAAATCTGCTTCTAAGTTGTCAATCGAAATAAAAAAGAAAGGGTATGGATAAATGGAAGGATGAGAGAAAGAAAGAAAAAGAATATTGATGATATAGAATTCCAATATGTAAGGTCTATGAGTCATCTCAGAAAAAATCTGCGTAATAAAGCATCAATACGGATTCATCATTAAATGGATCTGCTCATCGAACAAAAAATAAAGAGCTTCGAGCCAATAAAGACTAAGAATATTGACTCAAGAACTAATAGCTCCGTTGTAGAATTCAGACCTAACCATTAAGTAAGAAGCGATGGGAACGATGGAACCTGTGAATTCAAAAGATTTTAGTGAAAATGAATTCGAATGATTCATTGATCGGGATGGCGGAACCGGCCAGAGACCAATTCATCTATTCGGAAAAGTTATGAACTAATGATAGAACTGAAATAGAAATTGAAAGAGTAAATATTCGCCCGCGAAAACTTTATTTTCTTGGATTGCTAAAATTGGGTCAATCCAATACGATAACGAGTAAAACAAAAGAAAGATTTGTTTTAACATTCTAAAATAGATATAAAAATAAATAGTTATTTAATATATTTAGATTAGATTTAGTTATCTATACAAACAAGATATACAAATTAATAATAGATTTGATCTAGATTAAATGAAATCCATGATTCAGTATATTACTTATTAAATACATGTATATCTTAATTCAAATTCTATTCTATCTGAATTGAATTCAAAATCTTTAATTTGAATTGATTTTATTCGCGAGGAGCTGGATGAGAAGAAACTCTCACGTCCGGTTCTGTAGTAGAGATGGAATTCAAAACAAACCATCAACT
Es_colombiana_3675        CAGGCCTCCCTCTGCTTGGTTCCAGTCGTGGGCATGAGTGAGGGGCGATGCTTGATGGCTTTGATGCCATCGGTGGGAATGTGTTTAAGCATCGGCCTTCCCTCATGACCACGATGGTCTACAGTCTTGTGTACGAGTTAGTGACGTCGCTTGTTTGTTTTGATGCTTGCGTTGGAACTTGCTTAACCAACCGACCTGACGAAGTACCCATGAATGTCTCCCATGATGGTCTACAGTCTTGCGTACGAGTTAGTGACGTCGCTTGTTTGTTTTGATGCTTGCGTTCGAACTTGCTTAAGCAACCGACCTGACGAAGTACCCATGAATGTCACCAATGATGGTCTACAGTCTAGCGTACGAGTTAGTGACGTCGCTTGTTTGTTTTGATGCTTGCGTTGGAACTTGCTTAAGCAACCGAACTGACGAAGTACCCATGAATGTCGCCCATGATGGTCTACAGTCTTGGGTATGAGTCAGTGACGATGCTTGTTTGTTTTGATGCTTGCGTTTGAACTTGCTTAAGCAACCGACCTGACGAAGTACCCATGAATGTCGCCCATGATGGTCTACAGTCTTGGGTATGAGTCAGTGACGATGCTTGTTTGTTTTGATGCTTGCGTTGGAACTTGCTTAAGCAACCGACCTGACGAAGTACCCATGAATGTCTCCCATGATGGTCTACAGTCTTGCGTACGAGTTAGTGACGTCGCTTGTTTGTTTTGATGCTTGCGTTGGAACTTGCTTAAGCAACCGACCTGACGAAGTACCCATGAATGTTCAACCTAGTAGGGACGTGTCCCTGCGCCCAACGAC-TTTT--GTCGGGATCGTGGCAAGTCTGCGATCCAGGGGGTGATGTTGAGAGCCGGAAGGCAAGGGGGTGCAAACACTAGTTGAACTTTGTCCCGATTGCCGAGTGTTATGTGCTTGATGTCCAAGGCTTGATGCTGATCCTCCAAGTGGGGCTTGTCCCTGCACCAATGGCTTTTGCCAGGATCATGGCGTTTGTTATGATCGAAAAACTGAGGGGGTGATGTTTAGAGCTGGAAGGCAAGGGGGTGCAAACACCAGTCGGCCTTTGTCCCGATTGCTGAGTGTTATGTGCTTGATGTCCAAGGCTTGAAGCTGACCCTCCAAGTGGGGGCTTTTTTGTTCCTGCGGTAACGACTCTGTTGGGATCATTGTGATCAAGTTTGGTTGGTTTCGTATTGTGGTGGGTTTTTTAGAAGCTTCTATCGTTCTTTTACGCATCGTGCGGTGCATCTTGGGGGCTGTTTTGGCTTTTGGTTGCTTGCTTGGGCTTTATGCTAGGCGGGTGGCTAATTCGAATCCTGCATAGCAGAATGACCCGTGAACTAGTACCAACAATAGGGTTTGGCGGGGATCGAAGCTTTTGTTTTGACCCTCGTCAAGCCTCGCTGACATGTGTTCATGGCCCTCTTTGGGGCTTCATGGACATAAAGTTGGCACAACAACAACCCCCGGCACGACACGTGCCAAGGAACACTAAACTTAAGAGCGCCCGTGCCATGATGCCCCGTTTCTGGTGTGCTCGTTGTGCGTGGCTTCTTTGTAATCTAAAACGACTCTCGGCAACGGATATCTCGGCTCACGCATCGATGAAGAACGTAGCAAAATGCGATACTTGGTGTGAATTGCAGAATCCCGTGAACCATCGAGTTTTTGAACGCAAGTTGCGCCCGAAGCCATCTGGTTGAGGGCACGTCTGCCTGGGCGTCACGCATCACGTCGCCCCCACCAAGCATCCCTTCTTGGGACGTGTTGGACGGGGGCGGAGATTGGTCTCCCGTGCATGTGGCGCGGTTGGCCTAAATAGGAGCCTTCTCAAGAGGGACGCACGGCTAGTGGTGGTTGAT----AAGACAGTCGTCTCGTGTCGTGTGTTTTGATCCTTGAGGAAGGAACTCTTAAGATACCCCGTCGCATTGTCTTTTGATGATGATTCGATCGCCATAGTATAAACAAATAACTATAGAAGTAATAACCAACTCATCACTTCGTATTATCTGGATCCAAAGAACCAGTCAAGATATGATATATTGTTCATATTGTTGTAGCAACTGAAATCTTTTTTTATTAAAAAATCTGCTTCTAAGTTGTCAATCGAAATAAAAAAGAAAGGGTATGGATAAATGGAAGGATGAGAGAAAGAAAGAAAAAGAATATTGATGATATAGAATTCCAATATGTAAGGTCTATGAGTCATCTCAGAAAAAATCTGCGTAATAAAGCATCAATACGGATTCATCATTAAATGGATCTGCTCATCGAACAAAAAATAAAGAGCTTCGAGCCAATAAAGACTAAGAATATTGACTCAAGAACTAATAGCTCCGTTGTAGAATTCAGACCTAACCATTAAGTAAGAAGCGATGGGAACGATGGAACCTGTGAATTCAAAAGATTTTAGTGAAAATGAATTCGAATGATTCATTGATCGGGATGGCGGAACCGGCCAGAGACCAATTCATCTATTCGGAAAAGTTATGAACTAATGATAGAACTGAAATAGAAATTGAAAGAGTAAATATTCGCCCGCGAAAACTTTATTTTCTTGGATTGCTAAAATTGGGTCAATCCAATACGATAACGAGTAAAACAAAAGAAAGATTTGTTTGAACATTATAAAATAGATATATATAAAAATAGTTATTTAATATATTTAGATTAGATTTAGTTATCTATACAAACAAGATATACAAATTAATAATAGATTTGATCTAGATTAAATAAAATCCATGATTCAGTATATTACTTATTAAATACATGTATATCTTAATTCAAATTATATTCTATCTGAATTGAATTCAAAATCTTTAATTTGAATTGATTTTATTCGCGAGGAGCTGGATGAGAAGAAACTCTCACGTCCGGTTCTGTAGTAGAGATGGAATTCAAAACAAACCATCAACT
Es_corymbosa_3565         CAGGCCTCCCTCTGCTTGGTTCCAGTCGTGGGCATGAGTGAGGGGCGATGCTTGATGGCTTTATTGCTATCGGTGGGAATGTGTTTAAGCATTGGCCTTCCCTCATGCTCACGATGGTCTACAGTCTTGTGTATGAGTCAGTGACGATGCTTGTTTGTTTTGATGCTTGCGTTTGAACTTGCTTAAGCAACCGACCTGATGAAGTACCCATGAATGTCTCTCATGATGGTCTACAGTCTTGGGTATGAGTCAGTGATGATGCTTGTTTGTTTTGATGCTTGCGTTGGAACTTGCTTAAGCAACCGACCTGACGAAGTACCCATGAATGTCGCCCATGATGGTCTACAGTCTTGGGTATGATTCAGTGACGATGCTTGTTTGTTTTGATGCTTGTGTTGGAACTTGCTTAAGCAACCGACCTGACGAAGTACACATGAATGTCGCCCATGATGGTCTACAGTCTTGGTTATGATTCAGTGACGATGCTTGTTTGTTTTGATGCTTGCGTTGGAACTTGCTTAAGCAACCGATCTGACGAAGTACCCATGAATGTCGCCCATGATGGTCTACAGTCTTGGTTATGATTTAGTGATGATGCTTGTTTGTTTTGATGCTTGCGTTGGAACTTGCTTAAGCAACTGACCTGATGAATTACCTATGAATGTTGCCCATGATGGTCTACAGTCTTGGTTATGAGTCAGTGATGATGCTTGTTTGTTTTGATGCTTGCGTTTGAACTTGCTTAAGCAACCGACCTGAAGAAGTACCCATGAATGTTCAACCTAGTAGGGACGTGTCCCTGCGCCCAACGAC-TTTT--GTCGGGATCGTGGCAAGTCTGCGATCCAGGGGGTGATGTTGAGAGCCGGAAGGCAAGAGGGTGCAAACACCAGCCAGCCTTTGTCCCGATTGCTGAGTGTTATGTGCTTGATGTCCAAAGCTTGATGCTGATCTTCCAAGTGGGGCTTGTCCCTGCACCAATGGCTTTTGCCAGGATCATGGCGTTTGCTGTGATCGAAAAAATGAGGGGGTGATGTTGAGAGCCGGAAGACAAGGGGGTGCAAACACCAGTCGGCCTTTGTCCCGATTGCTGAGTGTTATGTGCTTGATGTCCAAGGCTTGATGCTGACCCTCCAAGTGGGAGCTTTTTTGTTCCTGCGGTAACGACTTTGTTGGGATCATTGTGATCAAGTTTGGTTGGTTTCGTATTGTGGTGGGTTTTTTCGAAGCTTCTATCGTTCTTTTACGCATCGTGCGGTGCATCTTGGGGGCTGTTTTGGCTTTTGGTTGCTTGCTTGGGCTTTATGCTAGGCGGGTGGCTAATTCGAATCCTGCATAGCAGAATGACCCGTGAACTAGTACCAACAATAGGGCTTGGCGGGGATCGAAGCTTTTGTTTTGACCCTTGTCAAGCCTCGCTGACATGTGTTCATGGATTTCTTTGGAGCTTCATGGACATAAAGTTGGCACAACAACAACCCCCGGCACGACACGTGCCAAGGAACACTAAACTTAAAAGCGCCCGTGCCATGATGCCCCGTTTCTGGTGTGCTCGTTGTGCGTGGCTTCTTTGTAATCTATAACGACTCTCGGCAACGGATATCTCGGCTCACGCATCGATGAAGAACGTAGCAAAATGCGATACTTGGTGTGAATTGCAGAATCCCGTGAACCATCGAGTTTTTGAACGCAAGTTGCGCCCGAAGCCATCTGGTTGAGGGCACGTCTGCCTGGGCGTCACGCATCACGTCGCCCCCACCAAGCATCCCTTCTTGGGATGTGTTGGACGGGGGCGGAGATTGGTCTCCCGTGCATGTGGCGCGGTTGGCCTAAATAGGAGCCTTTTCAAGAGGGACGCACGGCTAGTGGTGGTTGAT----AAGACAGTCGTCTCGTGTCGTGTGTTTTGATCCTTGAGGAAGGAACTCTTAAGATACCCCGTCGCATTGTCTTTTGATGATGATTCGATCGCCATAGTATAAACAAATAACTATAGAAGTAATAACCAACTCATCACTTCGTATTATCTGGATCCAAAGAACCAGTCAAGATATGATATATTGTTCATATTGTTGTAGCAACTGAAATCTTTTTTTATTAAAAAATCTGCTTCTAAGTTGTCAATCGAAATAAAAAAGAAAGGGTATGGATAAATGGAAGGATGAGAGAAAGAAAGAAAAAGAATATTGATGATATAGAATTCCAATATGTAAGGTCTATGAGTCATCTCAGAAAAAATCTGCGTAATAAAGCATCAATACGGATTCATCATTAAATGGATCTGCTCATCGAACAAAAAATAAAGAGCTTCGAGCCAATAAAGACTAAGAATATTGACTCAAGAACTAATAGCTCCGTTGTAGAATTCAGACCTAACCATTAAGTAAGAAGCGATGGGAACGATGGAACCTGTGAATTCAAAAGATTTTAGTGAAAATGAATTCGAATGATTCATTGATCGGGATGGCGGAACCGGCCAGAGACCAATTCATCTATTCGGAAAAGTTATGAACTAATGATAGAACTGAAATAGAAATTGAAAGAGTAAATATTCGCCCGCGAAAACTTTATTTTCTTGGATTGCTAAAATTGGGTCAATCCAATACGATAACGAGTAAAACAAAAGAAAGATTTGTTTGAACATTCTAAAATAGATATATATATAAATAGTTTTTTAATATATTTAGATTAGATTTAGTTATCTATACAAACAAGATATACAAATTAATAATAGATTTGATCTAGATTAAATAAAATCCATGATTCAGTATATTACTTATTAAATACATGTATATCTTAATTCAAATTATATTCTATCTGAATTGAATTCAAAATCTTTAATTTGAATTGATTTGATTCGCGAGGAGCTGGATGAGAAGAAACTCTCACGTCCGGTTCTGTAGTAGAGATGGAATTCAAAACAAACCATCAACT
Es_diazii_3897            CAGGCCTCCCTCTGCTTGGTTCCAGTCGTGGGCATGAGTGAGGGGCGATGCTTGATGGCTTTGATGCTATCGGTGGGAATGTGTTTAAGCATCGGCCTTCCCTCATGCCCACGATGGTCTACAATCTTGTGTATGAGTCAATGACGATGCTTGTTTGTTTTGATGCTTGCGTTTGAACTTGCTTGAGCAACCGACCTGACGAAGTACCCATGAATGTCACCCATGATGGTCTACAGTCTTGGGTATGAGTCAGTGACGATGCTTGTTTGTTTTGATGCTTGCGTTGGAACTTGCTTGAGCAACCGACCTGACGAAGTACACATGAATGTCGCCCATGATGGTCTACAGTCTTGGGTATGAGTCAGTGACGATGCTTGTTTGTTTTGATGCTTGTGTTTGAACTTGCTTAAGCAACCGACTTGACGAAGTACACATGAATGTCGTCCATGATGGTCTACAGTTTTGGGTATGAGTCAGTGACGATGCTTGTTTGTTTTGATGCTTGCGTTTGAACTTGCTTAAGCAACCGACTTGACGAAGTACCCATGAATGTCGTCCATGATGGTCTACAGTTTTGGGTATGAGTCAGTGACGATGCTTGTTTGTTTTGATGCTTGCGTTTGAACTTGCTTAAGCAACCGACCTGATGAAGTACCCAAAAATGT----------------------------------------------------------------------------------------------------------------TCAACCTAGTAGGGACGTGTCCCTGCGACCAACGAC-TTTT--GTCGGGATCGTGGCAAGTCTGCGATCCAGGGGGTGATGTTGAGAGCCGGAAGGCATGGGGGTGCAAACACTAGT-TGCCTTTGTCCCGATTGTTGAGTGTTATGTGCTTGATGTCCAAGGCTTGATGCTGATCCTCCAAGTGGGGCTTGTCCCTGCACTAATGGCTTTTGCCAGGATCATGGCGTTTGCTGTGATCAAAAAAATGAGGGGGTGATGTTGAGAGCCGGAAGGCAAGGGGGTGCAAACACCAGTCGGCCTTTGTCCCGATTGCTGAGTGTTATGTGCTTGACGTCCAAGGCTTGATGCTGACCCTCCAAGTGGGG-CTTTTTTGTTCCTGCGGTAACGACTTTGTTGGGATCATTGTGATCAAGTTTGGTTGGTTTCGTATTGTGGTGGGTTTTTTCGAAGCTTTTATCGTTCTTTTACGCATCGTGCGGTGCATCTTGGGGGCTGTTTTGGCTTTTGGTTGCTTGCTTGGGCTTTATGCTAGGCGGGTGGCTAATTCGAATCCTGCATAGCAGAATGACCCGTGAACTAGTACCAACAATAGGGCTTGGCGGGGATCGAAGCTTTTGTTTTGACCCTTGTCAAGCCTCGCTGACATGTGTTCATGGCCCTCTTTGGAGCTTCATGGACATAAAGTTGGCACAACAACAAACCCCGGCACGACACGTGCCAAGGAACACTAAACTTTAGAGTGCCCGTGCCATGATGCCCCGTTTTCGGTGTGCTCGTTGTGCGTGGCTTCTTTGTAATCTAAAACGACTCTCGGCAACGGATATCTCGGCTCACGCATCGATGAAGAACGTAGCAAAATGCGATACTTGGTGTGAATTGCAGAATCCCGTGAACCATCGAGTTTTTGAACGCAAGTTGCGCCCGAAGCCATCTGGTTGAGGGCACGTCTGCCTGGGCGTCACGCATCACGTCGCCCCCACCAAGCATCCCTTCTTGGGACGTGTTGGACGGGGGCGGAGATTGGTCTCCCGTGCATGTGGCGCGGTTGGCCTAAATAGGAGCCTTCTCAAGAGGGACGCACGGCTAGTGGTGGTTGAT----AAGACAGTCGTCTCGTGTCGTGTGTTTTGATCCTTGAGGAAGGAACTCTTAAGATACCCCGTCGCATTGTCTTTTGATGATGATTCGATCGC?????????????????????????????????????????????TTCGTATTATCTGGATCCAAAGAACCAGTCAAGATATGATATATTGTTCATATTGTTGTAGCAACTGAAATCTTTTTTTATTAAAAAATCTGCTTCTAAGTTGTCAATCGAAATAAAAAAGAAAGGGTATGGATAAATGGAAGGATGAGAGAAAGAAAGAAAAAGAATATTGATGATATAGAATTCCAATATGTAAGGTCTATGAGTCATCTCAGAAAAAATCTGCGTAATAAAGCATCAATACGGATTCATCATTAAATGGATCTGCTCATCGAACAAAAAATAAAGAGCTTCGAGCCAATAAAGACTAAGAATATTGACTCAAGAACTAATAGCTCCGTTGTAGAATTCAGACCTAACCATTAAGTAAGAAGCGATGGGAACGATGGAACCTGTGAATTCAAAAGATTTTAGTGAAAATGAATTCGAATGATTCATTGATCGGGATGGCGGAACCGGCCAGAGACCAATTCATCTATTCGGAAAAGTTATGAACTAATGATAGAACTGAAATAGAAATTGAAAGAGTAAATATTCGCCCGCGAAAACTTTATTTTCTTGGATTGCTAAAATTGGGTCAATCCAATACGATAACGAGTAAAACAAAAGAAAGATTTGTTTTAACATTCTAAAATAGATATAAAATAAAATAGTTATTTAATATATTTAGATTAGATTTAGTTATCTATACAAACAAGATATACAAATTAATAATAGATTTGATCTAGATTAAATGAAATCCATGATTCAGTATATTACTTATTAAATACATGTATATCTTAATTCAAATTCTATTCTATCTGAATTGAATTCAAAATCTTTAATTTGAATTGATTT-ATTCGCGAGGAGCTGGATGAGAAGAAACTCTCACGTCCGGTTCTGTAGTAGAGATGGAATTCAAAACAAACCATCAACT
E_semiglobulata_4071      ---------------------------------------------------------------------------------------------------------------------------------------------------------------------------------------------------------------------------------------------------------------------------------------------------------------------------------------------------------------------------------------------------------------------------------------------------------------------------------------------------------------------------------------------------------------------------------------------------------------------------------------------------------------------------------------------------------------------------------------------------------------------------------------------------------TCAACCTAGTAGGGACGTGTCCCTGCGCCCAACGACATTTTTTGTCGGGATCGTGGCAAGTCTACGATCCAGGGGGTGATGTTGAGAGCCGGAAGGCAAGGGGGTGCAAACACCAGTCGGCCTTTGTCCCGATTGCTGAGTGTTATGTGCTTGACGTCCAAGGCTTGATGCTGATCCTCCAAGTGGGGCTTGTCCCTGCACCAATGGCTATTGCCAGGATCATGGCGTTTGCTATGATCGAAAAAATGAGGGGGTGATGTTGAGAGCCGGAAGGCAAGGGGGTGCAAACACCAGTCGGCCTTTGTCCCGATTGCTGAGTGTTATGTGCTTGACGTCCAAGGCTTGATGTTGACCCTCCAAGTGGGG-CTTTTTTGTTCCTGCGGTAACGACTTTGTTGGGATCATTGTGATCAAGTTTGGTTGGTTTCGTATTGTGGTGGGTTTTTTCGAAGCTTCTATCGTTGTTTTACGCATCGTGCGGTGCATCTTGGGGGCTGTTTTGGCTTTTGGTTGCTTGCTTGGGCTTTATGCTAGGCGGGTGGCTAATTCGAATCCTGCATAGCAGAATGACCCGTGAACTAGTACCAATAATAGGGCTTGGTGGGGATCGAAGCTTTTGTTTCGACCCTCGTGAAGCCTCGCTGACATGTGTTCATGGGCCTCTTTGGGGCATCATGGACATAAAGTTGGCACAACAACAACCCCCGGCACGACACGTGCCAAGGAACACTAAACTTAAGAGCGCCCGTGCCATGATGCCCCGTTTATGGTGTGCTCGTTGTGCGTGGCTTCTTTGTAATCTAAAACGACTCTCGGCAACGGATATCTCGGCTCACGCATCGATGAAGAACGTAGCAAAATGCGATACTTGGTGTGAATTGCAGAATCCCGTGAACCATCGAGTTTTTGAACGCAAGTTGCGCCCGAAGCCATCTGGTTGAGGGCACGTCTGCCTGGGCGTCACGCATCACGTCGCCCCCACCAAGCATCCCTTCTTGGGACGCTTTGGACGGGGGCGGAGATTGGTCTCCCGTGCATGTGGCGCGGTTGGCCTAAATAGGAGCCTCCTCAAGAGGGACGCACGGCTAGTGGTGGTTGAT----AAGACAGTCGTCTCGTGTCGTGTGTTATGATCCTTGAGGAAGGAACTCTTAAGATACCCCGTCGCATCGTCTTTTGATGATGATTCGATCGCCATAGTATAAACAAATAACTATAGAAGTAATAACCAACTCATCACTTCGTATTATCTGGATCCAAAGAACCAGTCAAGATATGATATATTGTTCATATTGTTGTAGCAACTGAAATCTTTTTTTATTAAAAAATCTGCTTCTAAGTTGTCAATCGAAATAAAAAAGAAAGGGTATGGATAAATGGAAGGATGAGAGAAAGAAAGAAAAAGAATATTGATGATATAGAATTCCAATATGTAAGGTCTATGAGTCATCTCAGAAAAAATCTGCGTAATAAAGCATCAATACGGATTCATCATTAAATGGATCTGCTCATCGAACAAAAAATAAAGAGCTTCGAGCCAATAAAGACTAAGAATATTGACTCAAGAACTAATAGCTCCGTTGTAGAATTCAGACCTAACCATTAAGTAAGAAGCGATGGGAACGATGGAACCTGTGAATTCAAAAGATTTTAGTGAAAATGAATTCGAATGATTCATTGATCGGGATGGCGGAACCGGCCAGAGACCAATTCATCTATTCGGAAAAGTTATGAACTAATGATAGAACTGAAATAGAAATTGAAAGAGTAAATATTCGCCCGCGAAAACTTTATTTTCTTGGATTGCTAAAATTGGGTCAATCCAATACGATAACGAGTAAAACAAAAGAAAGATTTGTTTTAACATTCTAAAATAGATATCAAATAAAAGAGTTATTTAATATATTTAGATTAGATTTAGTTATCTATACAAACAAGATATACAAATTAATAATAGATTTGATCTAGATTAAATGAAATCCATGATTCAGTATATTACTTATTAAATACATGTATATCTTAATTCAAATTCTATTCTATCTGAATTGAATTCAAAATCTTTAATTTGAATTGATTTTATTCGCGAGGAGCTGGATGAGAAGAAACTCCCACGTCCGGTTCTGTAGTAGAGATGGAATTCAAAACAAACCATCAACT
Es_funckii_3882           CATGCCTCGCT--GTTTGGTTGCCGTCGTGGGCATGAGTGAGGGGCGATGCTTGATGGCTTTGAGGCCATCGGTGGGAATGTGTTTAAGCATCGGCCTTCCCTCATGATCACGATGGTCTACAATCTTGTGTACGAGTTAGTGACGTCGCTTGTTTGTTTTGATGCTTGCGTTGGAACTTGCTTAATCAACCGACCTGACGAAATACCCATGAATGTCACCCATGATGGTCTGCAGTCTTGCCCACCATGTATTGACGTCCCTTGTTTGTTTTGATGCTTGCGTTGGAACTTGCTTAACCAACCGACCTGACGAAGTACCCATGAATGTCACCAATGATGGTCTACAGTCTTGCGTACGAGTTAGTGACTTCGCTTGTTTGTTTTGATGCTTGCGTTGGAACTTGCTTAAGCGACCGAACTGACTAAGTACCCATGAATGTCGCCCATGATGGTCTACAGTCTTGGGTATGAGTCAGTGACGATGCTTGTTTGTTTTGATGCTTGCGTTTGAACTTGCTTAAGCAACCGACCTGACGAAGTACACATGAATGTCGCCCATGATGGTCTACAGTCTTGGGTATGAGTCAGTGACGATGCTTGTTTGTTTTGATGCTTGTGTTTGAACTTGCTTAAGCAACCGACCTGACGAAGTACACATGAATGTCGCCCATGATGGTCTACAGTCTTGCGTACGAGTTAGTGACGTCGCTTGTTTGTTTTGATGCTTGCGTTGGAACTTGCTTAAGCAACCGACCTGACGAAGTACCCATGAATGTTCAACCTAGTAGGGACGTGTCCCTGCGCCCAACGAC-TTTT--GTCGGGATCATGGCAAGTTTGTGATCCAGGGGGTGATGTTGAGAGCCGGAAGGCAAGGGGGTGCAAACACTAGTCTGCCTTTGTCCCGATTGCCGAGTGTTATGTGCTTGATGTCCAAGGCTTGATGCTGATCCTCCAAGTGGGGCTTGTCCCTGCACCAATGGCTTTTGCCAGGATCATGGCGTTTGTTATGATCGAAAAACTGAGGGGGTGATGTTTAGAGCTGGAAGGCAAGGGGGTGCAAACACCAGTCGGCCTTTGTCCCGATTGCTGAGTGTTATGTGCTTGATGTCCAAGGCTTGAAGCTGACCCTCCAAGTGGGGGCTTTTTTGTTCCTGCGGTAACGACTCTGTTGGGATCATTGTGATCAAGTTTGGTTGGTTTCGTATTGTGGTGGGTTTTTTCGAAGCTTCTATCGTTCTTTTACGCATCGTGCGGTGCATCTTGGGGGCTGTTTTGGCTTTTGGTTGCTTGCTTGGGCTTTATGCTAGGCGGGTGGCTAATTCGAATCCTGCATAGCAGAATGACCCGTGAACTAGTACCAACAATAGGGTTTGGCGGGGATCGAAGCTTTTGTTTTGACCCTCGTCAAGCCTCGCTGACATGTGTTCATGGCCCTCTTTGGGGCTTCATGGACATAAAGTTGGCACAACAACAACCCCCGGCACGACACGTGCCAAGGAACACTAAACTTAAGAGCGCCCGTGCCATGATGCCCCGTTTCCGGTGTGCTCGTTGTGCGTGGCTTCTTTGTAATCTAAAACGACTCTCGGCAACGGATATCTCGGCTCACGCATCGATGAAGAACGTAGCAAAATGCGATACTTGGTGTGAATTGCAGAATCCCGTGAACCATCGAGTTTTTGAACGCAAGTTGCGCCCGAAGCCATCTGGTTGAGGGCACGTCTGCCTGGGCGTCACGCATCACGTCGCCCCCACCAAGCATCCCTTCTTGGGACGTGTTGGACGGGGGCGGAGATTGGTCTCCCGTGCATGTGGCGCGGTTGGCCTAAATAGGAGCCTTCTCAAGAGGGACGCACGGCTAGCGGTGGTTGAT----AAGACAGTCGTCTCGTGTCGTGTGTTTTGATCCTTGAAGAAGGAACTCTTAAGATACCCCGTCGCATTGTCTTTTGATGATGATTCGATCGC--------------------------------------------------------------------------------------------------------------------------------------------------------------------------------------------------------------------------------------------------------------------------------------------------------------------------------------------------------------------------------------------------------------------------------------------------------------------------------------------------------------------------------------------------------------------------------------------------------------------------------------------------------------------------------------------------------------------------------------------------------------------------------------------------------------------------------------------------------------------------------------------------------------------------------------------------------------------------------------------------
Es_garciae_3580           CAGGCCTCCCTCTGCTTGGTTCCAGTCGTGGGCATGAGTGAGGGGCGATGCTTGATGGCTTTGATGCCATCGGTGGGAATGTGTTTAAGCATCGGCCTTCCCTCATGCCCACGATGGTCTACAGTCTTGTGTACGAGTCAGTGACGACGCTTGTTTGTTTTGATGCTTGCGTTGGAACTTGCTTAAGCAACCGACCTGACGAAGTACCCATGAATGTCTCTCATGATGGTCTACAGTCTTGCGTACGAGTTAGTGACGACGCTTGTTTGTTTTGATGCTTGCGTTGGAACTTGCTTAAGCAACCGACCTGACGAAGTACCCATGAATGTCGCCCATGATGGTCTACAGTCTTGGGTATGAGTCAGTGACGATGCTTGTTTGTTTTGATGCTTGCGTTGGAACTTGCTTAAGCAACCGACCTGACGAAGTACCCATGAATGTCGCCCATGATGGTCTACAGTCTTGGTTATGATTCAGTGACGATGCTTGTTTGTTTTGATGCTTGCGTTGGAACTTGCTTAAGCAACTGATCTGACGAAGTACCCATGAATGTCGCCCATGATGGTCTACAGTCTTGGGTATGATTTAGTGACGATGCTTGTTTGTTTTGATGCTTGCGTTGGAACTTGC------------------------------------------------------------------------------------------------------------------------------------------------------------------------------------------------------------------------------------------------------------------------------------------------------------------------------------------------------------CAATGGCTTTTGCCAGGATCATGGCGTTTGCTATGATCGAAAAACTGAGGGGGTGATGTTTAGAGCTGGAAGGCAAGGGGGTGCAAACACCAGTCGGCCTTTGTCCCGATTGCTGAGTGTTATGTGCTTGATGTCCAAGGCTTGAAGCTGACCCTCCAAGTGGGAGCTTTTTTGTTCCTGCGGTAACGACTCTGTTGGGATCATTGTGATCAAGTTTGGTTGGTTTCGTATTGTGGTGGGTTTTTTCGAAGCTTCTATCGTTCTTTTACGCATCGTGCGGTGCATCTTGGGGGCTGTTTTGGCTTTTGGTTGCTTGCTTGGGCTTTATGCTAGGCGGGTGGCTAATTCGAATCCTGCATAGCAGAATGACCCGTGAACTAGTACCAACAATCAGGTTTGGCGGAGATCGAAGCTTTTGTTTTGACCCTCGTCAAGCCTCGCTGACATGTGTTCATGGCCCTCTTTGGGGCTTCATGGACATAAAGTTGGCACAACAACAACCCCCGGCACGACACGTGCCAAGGAACACTAAACTTAAGAGCGCCCGTGCCATGATGCCCCGTTTCCGGTGTGCTCGTTGTGCGTGGCTTCTTTGTAATCTAAAACGACTCTCGGCAACGGATATCTCGGCTCACGCATCGATGAAGAACGTAGCAAAATGCGATACTTGGTGTGAATTGCAGAATCCCGTGAACCATCGAGTTTTTGAACGCAAGTTGCGCCCGAAGCCATCTGGTTGAGGGCACGTCTGCCTGGGCGTCACGCATCACGTCGCCCCCACCAAGCATCCCTTCTTGGGACGTGTTGGACGGGGGCGGAGATTGGTCTCCCGTGCATGTGGCGCGGTTGGCCTAAATAGGAGCCTTCTCAAGAGGGACGCACGGCTAGTGGTGGTTGAT----AAGACAGTCGTCTCGTGTCGTGTGTTTTGATCCTTGAGGAAGGAACTCTTAAGATACCCCGTCGCATTGTCTTTTGATGATGATTCGATCGCCATAGTATAAACAAATAACTATAGAAGTAATAACCAACTCATCACTTCGTATTATCTGGATCCAAAGAACCAGTCAAGATATGATATATTGTTCATATTGTTGTAGCAACTGAAATCTTTTTTTATTAAAAAATCTGCTTCTAAGTTGTCAATCGAAATAAAAAAGAAAGGGTATGGATAAATGGAAGGATGAGAGAAAGAAAGAAAAAGAATATTGATGATATAGAATTCCAATATGTAAGGTCTATGAGTCATCTCAGAAAAAATCTGCGTAATAAAGCATCAATACGGATTCATCATTAAATGGATCTGCTCATCGAACAAAAAATAAAGAGCTTCGAGCCAATAAAGACTAAGAATATTGACTCAAGAACTAATAGCTCCGTTGTAGAATTCAGACCTAACCATTAAGTAAGAAGCGATGGGAACGATGGAACCTGTGAATTCAAAAGATTTTAGTGAAAATGAATTCGAATGATTCATTGATCGGGATGGCGGAACCGGCCAGAGACCAATTCATCTATTCGGAAAAGTTATGAACTAATGATAGAACTGAAATAGAAATTGAAAGAGTAAATATTCGCCCGCGAAAACTTTATTTTCTTGGATTGCTAAAATTGGGTCAATCCAATACGATAACGAGTAAAACAAAAGAAAGATTTGTTTGAACATTCTAAAATAGATATATATATAAATAGTTATTTAATATATTTAGATTAGATTTAGTTATCTATACAAACAAGATATACAAATTAATAATAGATTTGATCTAGATTAAATAAAATCCATGATTCAGTATATTACTTATTAAATACATGTATATCTTAATTCAAATTATATTCTATCTGAATTGAATTCAAAATCTTTAATTTGAATTGATTTGATTCGCGAGGAGCTGGATGAGAAGAAACTCTCACGTCCGGTTCTGTAGTAGAGATGGAATTCAAAACAAACCATCAACT
Es_garciae_3715           CAGGCCTCCCTCTGCTTGGTTCCCGTCGTGGGCATGAGTGAGGGGCGATGCTTGATGGCTTTAATGCTATCGGTGGGAATGTGTTTAAGCATTGGCCTTCCCTCATGCTCACGATGGTCTACAGTCTTGTGTATGAGTCAGTGACGATGCTTGTTTGTTTTGATGCTTGCGTTTGAACTTGCTTAAGCAACCGACCTGATGAAGTACCCATGAATGTCTCTCATGATGGTCTACAGTCTTGGGTATGAGTCAGTGATGATGCTTGTTTGTTTTGATGCTTGCGTTGGAACTTGCTTAAGCAACCGACCTGACGAAGTACCCATGAATGTCGCCCATGATGGTCTACAGTCTTGGGTATGATTCAGTGACGATGCTTGTTTGTTTTGATGCTTGTGTTGGAACTTGCTTAAGCAACCGACCTGACAAAGTACACATGAATGTCGCCCATGATGGTCTACAGTCTTGGTTATGATTCAATGACGATGCTTGTTTGTTTTGATGCTTGCGTTGGAACTTGCTTAAGCAACTGATCTGACGAAGTACCCATGAATGTCGCCCATGATGGTCTACAGTCTTGGTTATGATTTAGTGACGATGCTTGTTTGTTTTGATGCTTGCGTTGGAACTTGCTTAAGCAACTGACCTGATGAAGTACCTATGAATGTTGCCCATGATGGTCTACAGTCTTGGTTATGATTCAGTGACGATGCTTGTTTGTTTTGATGCTTGCGTTTGAACTTGCTTAAGCAACCGATCTGAAGAAGTACCCATGAATGT---------------------------------------------------------AAGTCTGCGATCCAGGGG-TGATGTTGAGAGCCG-AAGGCAAGAGGATGCAAACACCAGCCAGCCTTTGTCCCGATTGCTGAGTG-TATGTGCTTGATGTCCAAAGCTTGATGCTGATCTTCCAAGTGGGGCTTGTCCCTGCACCAATGGCTTTTGCCAGGATCATGGCGTTTGCTGTGATCGAAAAAATGAGGGGGTGATGTTGAGAGCCGGAAGACAAGGGGGTGCAAACACCAGTCGGCCTTTGTCCCGATTGCTGAGTGTTATGTGCTTGATGTCCAAGGCTTGATGCTGACCCTCCAAGTGGGAGCTTTTTTGTTCCTGCGGTAACGACTTTGTTGGGATCATTGTGATCAAGTTTGGTTGGTTTCGTATTGTGGTGGGTTTTTTCGAAGCTTCTATCGTTCTTTTACGCATCGTGCGGTGCATCTTGGGGGCTGTTTTGGCTTTTGGTTGCTTGCTTGGGCTTTATGCTAGGCGGGTGGCTAATTCGAATCCTGCATAGCAGAATGACCCGTGAACTAGTACCAACAATAGGGCTTGGCGGAGATCGAAGCTTTTGTTTTGACCCTTGTCAAGCCTCGCTGACATGTGTTCATGGATTTCTTTGGAGCTTCATGGACATAAAGTTGGCACAACAACAACCCCCGGCACGACACGTGCCAAGGAACACTAAACTTAAAAGCGCCCGTGCCATGATGCCCCGTTTCTGGTGTGCTCGTTGTGCGTGGCTTCTTTGTAATCTATAACGACTCTCGGCAACGGATATCTCGGCTCACGCATCGATGAAGAACGTAGCAAAATGCGATACTTGGTGTGAATTGCAGAATCCCGTGAACCATCGAGTTTTTGAACGCAAGTTGCGCCCGAAGCCATCTGGTTGAGGGCACGTCTGCCTGGGCGTCACGCATCACGTCGCCCCCACCAAGCATCCCTTCTTGGGATGTGTTGGACGGGGGCGGAGATTGGTCTCCCGTGCATGTGGCGCGGTTGGCCTAAATAGGAGCCTTTTCAAGAGGGACGCACGGCTAGTGGTGGTTGAT----AAGACAGTCGTCTCGTGTCGTGTGTTTTGATCCTTGAGGAAGGAACTCTTAAGATACCCCGTCGCATTGTCTTTTGATGATGATTCGATCGCCATAGTATAAACAAATAACTATAGAAGTAATAACCAACTCATCACTTCGTATTATCTGGATCCAAAGAACCAGTCAAGATATGATATATTGTTCATATTGTTGTAGCAACTGAAATCTTTTTTTATTAAAAAATCTGCTTCTAAGTTGTCAATCGAAATAAAAAAGAAAGGGTATGGATAAATGGAAGGATGAGAGAAAGAAAGAAAAAGAATATTGATGATATAGAATTCCAATATGTAAGGTCTATGAGTCATCTCAGAAAAAATCTGCGTAATAAAGCATCAATACGGATTCATCATTAAATGGATCTGCTCATCGAACAAAAAATAAAGAGCTTCGAGCCAATAAAGACTAAGAATATTGACTCAAGAACTAATAGCTCCGTTGTAGAATTCAGACCTAACCATTAAGTAAGAAGCGATGGGAACGATGGAACCTGTGAATTCAAAAGATTTTAGTGAAAATGAATTCGAATGATTCATTGATCGGGATGGCGGAACCGGCCAGAGACCAATTCATCTATTCGGAAAAGTTATGAACTAATGATAGAACTGAAATAGAAATTGAAAGAGTAAATATTCGCCCGCGAAAACTTTATTTTCTTGGATTGCTAAAATTGGGTCAATCCAATACGATAACGAGTAAAACAAAAGAAAGATTTGTTTGAACATTCTAAAATAGATATATATATAAATAGTTATTTAATATATTTAGATTAGATTTAGTTATCTATACAAACAAGATATACAAATTAATAATAGATTTGATCTAGATTAAATAAAATCCATGATTCAGTATATTACTTATTAAATACATGTATATCTTAATTCAAATTATATTCTATCTGAATTGAATTCAAAATCTTTAATTTGAATTGATTTGATTCGCGAGGAGCTGGATGAGAAGAAACTCTCACGTCCGGTTCTGTAGTAGAGATGGAATTCAAAACAAACCATCAACT
Es_guacharaca_3636        CAGGCCTCCCTCTGCTTGGTTCCAGTCGTGGGCATGAGTGAGGGGCGATGCTTGATGGTTTTGATGCCATCGGTGGGAATGTGTTTAAGCATCGGCCTTCCCTCATGCCCACGATGGTCTACAGTCTTGTGTACGAGTTAGTGACGTCGCTTGTTTGTTTTGATGCTTGCGTTGGAACTTGCTTAAGCAACCGACCTGACGAAGTACCCATGAATGTCACTCATGATGGTCTACAGTCTTGCGTACGATTTATTGACGTCGCTTGTTTGTTTTGATGCTTGCGTTGGAACTTGCTTAACCAACCGAGCTGACGAAGTACCCATGAATGTCGCCCATGATGGTCTACAGTCTTGGGTATGAGTCAGTGATGATGCTTGTTTGTTTTGATGCTTGCGTTTGAACTTGCTTAGGCAACCGATCTGACGAAGTACCCAAGAATGTCACTCATGATGGTCTACAGTCTTGCGTACGAATTAATGACGTCGCTTGTTTGTTTTGATGCTTGCGTTTGAACTTGCTTAARCAACCGATCTGACGAAGTACCCATGAATGTCACTCATGATGGTCTACAGTCTTGCGTACGAGTTAGTGACGTCGCTTGTTTGTTTTGATGCTTGTGTTTGAACTTGCTTAAGCAACCGATCTGACGAATTACCCATGAATGTCGCTCATGATGGTCTACAWTCTTGTGTATGATT-AGTGACGTCGCTTGTTTGTTTTGATGCTTGCATTGGAACTTGCTTAAGCAACCGAGCTGACGAAGTACCCATGAATGTTCAACCTAGTAGGGACGTGTCCCTGCGCCCAACGAC-TTTT--GTCGGGATCGTGGCAAGTCTGCGATCCAGGGGGTGATGTTGAGAGCCGGAAAGCAAGGGGGTGCAAACACTAGTTGTCCTTTGTCCCGATTGCCGAGTGTTATGTGCTTGATGTCCAAGGCTTGATGCTGATCCTCCAAGTGGGGCTTGTCCCTGCACCAATGGCTTTTGCCAGGATCATGGCGTTTGCTGTGATCGAAAAAATGAGGGGGTGATGTTGAGAGCCGGAAGGCAAGGGGGTGCAAACACCAGTCGGCCTTTGTCCCGATTGCTGAGTGTTATGTGCTTGACGTCCAAGGCTTGATGCTGACCCTTCAAGTGGGG-CTTTTTTGTTCCTGCGGTAACGACTCTGTTGGGATCATTGTGATCAAGTTTGGTTGGTTTCGTATTGTGGTGGGTTTTTTCGAAGCTTCTATCGTTCTTTTACGCATCGTGCGGTGCATCTTGGGGGCTGTTTTGGCTTTTGGTTGCTTGCTTGGGCTTTATGCTAGGCGGGTGGCTAATTCGAATCCTGCATAGCAGAATGACCCGTGAACTAGTACCAACAATCAGGTTTGGCGGAGATCGAAGCTTTTGTTTTGACCCTCGTCAAGCCTCGCTGACATGTGTTCATGGCCCTCTTTGGGGCTTCATGGACATAAAGTTGGCACAACAACAACCCCCGGCACGACACGTGCCAAGGAACACTAAACTTAAGAGCGCCCGTGCCATGATGCCCCGTTTCCGGTGTGCTCGTTGTGCGTGGCTTCTTTGTAATCTAAAACGACTCTCGGCAACGGATATCTCGGCTCACGCATCGATGAAGAACGTAGCAAAATGCGATACTTGGTGTGAATTGCAGAATCCCGTGAACCATCGAGTTTTTGAACGCAAGTTGCGCCCGAAGCCATCTGGTTGAGGGCACGTCTGCCTGGGCGTCACGCATCACGTCGCCCCCACCAAGCATCCCTTCTTGGGACGTGTTGGACGGGGGCGGAGATTGGTCTCCCGTGCATGTGGCGCGGTTGGCCTAAATAGGAGCCTTCTCAAGAGGGACGCACGGCTAGTGGTGGTTGAT----AAGACAGTCGTCTCGTGTCGTGTGTTTTGATCCTTGAGGAAGGAACTCTTAAGATACCCCGTCGCATTGTCTTTTGATGATGATTCGATCGCCATAGTATAAACAAATAACTATAGAAGTAATAACCAACTCATCACTTCGTATTATCTGGATCCAAAGAACCAGTCAAGATATGATATATTGTTCATATTGTTGTAGCAACTGAAATCTTTTTTTATTAAAAAATCTGCTTCTAAGTTGTCAATCGAAATAAAAAAGAAAGGGTATGGATAAATGGAAGGATGAGAGAAAGAAAGAAAAAGAATATTGATGATATAGAATTCCAATATGTAAGGTCTATGAGTCATCTCAGAAAAAATCTGCGTAATAAAGCATCAATACGGATTCATCATTAAATGGATCTGCTCATCGAACAAAAAATAAAGAGCTTCGAGCCAATAAAGACTAAGAATATTGACTCAAGAACTAATAGCTCCGTTGTAGAATTCAGACCTAACCATTAAGTAAGAAGCGATGGGAACGATGGAACCTGTGAATTCAAAAGATTTTAGTGAAAATGAATTCGAATGATTCATTGATCGGGATGGCGGAACCGGCCAGAGACCAATTCATCTATTCGGAAAAGTTATGAACTAATGATAGAACTGAAATAGAAATTGAAAGAGTAAATATTCGCCCGCGAAAACTTTATTTTCTTGGATTGCTAAAATTGGGTCAATCCAATACGATAACGAGTAAAACAAAAGAAAGATTTGTTTGAACATTCTAAAATAGATATATATATAAATAGTTATTTAATATATTTAGATTAGATTTAGTTATCTATACAAACAAGATATACAAATTAATAATAGATTTGATCTAGATTAAATAAAATCCATGATTCAGTATATTACTTATTAAATACATGTATATCTTAATTCAAATTATATTCTATCTGAATTGAATTCAAAATCTTTAATTTGAATTGATTTGATTCGCGAGGAGCTGGATGAGAAGAAACTCTCACGTCCGGTTCTGTAGTAGAGATGGAATTCAAAACAAACCATCAACT
Es_insignis_3863          CAGGCCTCCCTCTGCTTGGTTCCAGTCGTGGGGATGAGTGAGGGGCGATGCTTGATGGCTTTGATGCCATCGGTGGGAATGTGTTT---------------------CCCATGATGGTTTACAGTCTTGGGTATGAGTCAGTGACGATGCTTGTTTGTTTTGATGCTTGCGTTGGAACTTGCTTAAGCAACCGACCTGACGAAGTACCCATGAATGTCGCCCATGATGGTCTACAGTCTTGGGTATGAGTCAGTGACGATGCTTGTTTGTTTTGATGCTTGCGTTGGAACTTGCTTAAGCAACCGACCTGACGAAGTACCCATGAATGTCGCCCATGATGGTCTACAGTCTTGGGTATGATTCAGTGACGATGCTTGTTTGTTTTGATGCTTGCGTTGGAACTTGCTTAAGCAACCGATCTGACGAAGTACCCATGAATGTCGCCCATGATGGTCTACAGTCTTGCGTACGAGTTAGTGACGATGCTTGTTTGTTTTGATGCTTGCGTTGGAACTTGCTTAAGCAACCGACCTGACGAAGTACCCATGAATGTCGCCCATGATGGTCTACAGTCTTGGGTATGATTCAGTGACGATGCTTGTTTGTTTTGATGCTTGCGTTGGAACTTGCTTAAGCAACCGACCTGACGAAGTACCCATGAATGTCGCCCATGATGGTCTACAGTCTTGCGTATGAGTCAGTGACGATGCTTGTTTGTTTTGATGCTTGCGTTGGAACTTGCTTAAGCCACCGATCTGACGAAGTACCCATGAATGT---------------------------------------------------------------------CAGGGGGTGATGTTGAGAGCCGGAAGGCAAGGGGGTGCAAACACCAGTCGGCCTTTGTCCCGATTGCTGAGTGTTATGTGCTTGATGTTCAAGGCTTGATGCTGATCCTCCAAGTGGGGCTTGTCCCTGCACCAATGGCTTTTGCCAGGATCATGGCGTTTGTTATGATCGAAAAACTGAGGGGGTGATGTTGAGAGCCGGAAGGCAAGGGGGTGCAAACACCAGTCGGCCTTTGTCCCGATTGCCGAGTGTTATGTGCTTGACGTTCAAGGCTTGATGCTGACCCTCCAAGTGGGG-C-------------------------------------TCTGATCAAGTTTGGTTGGTTTCGTATTGTGGTGGGTTTTTTCGAAGCTTCTATCGTTCTTTTACGCATCGTGCGGTGCATCTTGGGGGCTGTTTTGGCTTTTGGTTGCTTGCTTGGGCTTTATGCTAGGCGGGTGGCTAATTCGAATCCTGCATAGCAGAATGACCCGTGAACTAGTACCAATAATAGGGCTTGGCGGGGAACGAAGCTTATGTTTCGACCCTCGTGAAGCCTTGCTGACATGTGTTCATGGGCCTCTTTGGGGCTTCATGGACATAAAGTTCGCACAACAACAACCCCCGGCACGACACGTGCCAAGGAACACTAAACTTAAGAGTGCCCGTGCCATGATGCCCCGTTTCTGGTGTGCTCGTTGTGCGTGGCTTCTTTGTAATATAAAACGACTCTCGGCAACGGATATCTCGGCTCACGCATCGATGAAGAACGTAGCAAAATGCGATACTTGGTGTGAATTGCAGAATCCCGTGAACCATCGAGTTTTTGAACGCAAGTTGCGCCCGAAGCCATCTGGTTGAGGGCACGTCTGCCTGGGCGTCACGCATCACGTCGCCCCCACCAAGCATCCCTTCTTGGGACGTGTTGGACGGGGGCGGAGATTGGTCTCCCGTGCATGTGGCGCGGTTGGCCTAAATAGGAGCCTTCTCAAGAGGGACGCACGGCTAGTGGTGGTTGAT----AAGACAGTCGTCTCGTGTCGTGTGTTTTGATCCTTGAGGAAGGAACTCTTAAGATACCCCGTCGCATTGTCTTTTGATGATGATTCGATCGCCATAGTATAAACAAATAACTATAGAAGTAATAACCAACTCATCACTTCGTATTATCTGGATCCAAAGAACCAGTCAAGATATGATATATTGTTCATATTGTTGTAGCAACTGAAATCTTTTTTTATTAAAAAATCTGCTTCTAAGTTGTCAATCGAAATAAAAAAGAAAGGGTATGGATAAATGGAAGGATGAGAGAAAGAAAGAAAAAGAATATTGATGATATAGAATTCCAATATGTAAGGTCTATGAGTCATCTCAGAAAAAATCTGCGTAATAAAGCATCAATACGGATTCATCATTAAATGGATCTGCTCATCGAACAAAAAATAAAGAGCTTCGAGCCAATAAAGACTAAGAATATTGACTCAAGAACTAATAGCTCCGTTGTAGAATTCAGACCTAACCATTAAGTAAGAAGCGATGGGAACGATGGAACCTGTGAATTCAAAAGATTTTAGTGAAAATGAATTCGAATGATTCATTGATCGGGATGGCGGAACCGGCCAGAGACCAATTCATCTATTCGGAAAAGTTATGAACTAATGATAGAACTGAAATAGAAATTGAAAGAGTAAATATTCGCCCGCGAAAACTTTCTTTTCTTGGATTGCTAAAATTGGGTCAATCCAATACGATAACGAGTAAAACAAAAGAAAGATTTGTTTGAACATTCTAAAATAGATATATAAAAAAATAGTTATTTAATATATTTAGATTAGATTTAGTTATCTATACAAACAAGATATACAAATTAATAATAGATTTGATCTAGATTAAATAAAATCCATGATTCAGTATATTACTTATTAAATACATGTATATCTTAATTCAAATTATATTCTATCTGAATTGAATTCAAAATCTTTAATTTGAATTGATTTTATTCGCGAGGAGCTGGATGAGAAGAAACTCTCACGTCCGGTTCTGTAGTAGAGATGGAATTCAAAACAAACCATCAACT
Es_manfredii_3780         CAGGCCTCCCTCTGCTTGGTTCCAGTCGTGGGCATGAGTGAGGGGTGATGTTTGATGGCTTTGATGCCATCGGTGGGAATGTGTTTAAGCATCGGCCTTCCCTCATGCTCACGATGGTCTACAGTCTTGTGTATGAGTCAGTGACGATGCTTGTTTGTTTTGATGCTTGCGTTTGAACTTGCTTAAGCAACCGACCTGATGAAGTACCCATGAATGTCTCTCATGATGGTCTATAGTCTTGGGTATGAGTCAGTGACGATGCTTGTTTGTTTTGATGCTTGCGTTGAAACTTGCTTAAGCAACCGACCTGACGAAGTACCCATGAATGTCGCCCATGATGGTCTACAGTCTTGGGTATGATTCAGTGACGATGCTTGTTTGTTTTGATGCTTGTGTTGGAACTTGCTTAAGCAACCGACCTGACGAAGTACACATGAATGTCGCCCATGATGGTCTACAGTCTTGGTTATGATTCAGTGACGATGCTTGTTTGTTTTGATGCTTGCGTTGGAACTTGCTTAAGCAACCGATCTGACGAAGTACCCATGAATGT-GCCCATGATGGTTTACAGTCTTGGTTATGATTCAGTGACGATGCTTGTTTGTTTTGATGCTTGCGTTGGAACTTGCTTAAGCAACCGACCTGACGAAGTACTCATGAATGTTGCCCATGATGGTCTACAGTCTTGGGTATGAGTCAGTGACGATGCTTGTTTGTTTTGATGCTTGCGTTTGAACTTGCTTGAGCAACCGACCTGATGAAGTACCCATGAATGTTCAACCTAGTAGGGACGTGTCCCTGCGCCCAACGAC-TTTT--GTCGGGATCGTGGCAAGTCTGCGATCCAGGGGGTGATGTTGAGAGCCGGAAGACAAGAGGGTGCAAACACCAGCCAGCCTTTGTCCCGATTTCTGAGTGTTATGTGCTTGATGTCCAAAGCTTGATGCTGATCTTCCAAGTGGGGCTTGTCCCTGCACCAATGGCTTTTGCCAGGATCATGGCGTTTGCTGTGATCGAAAAAATGAGGGGGTGATGTTGAGAGCCGGAAGACAAGAGGGTGCAAACACCAGCCAGCCTTTGTCCCGATTTCTGAGTGTTATGTGCTTGATGTCCAAAGCTTGATGCTGATCTTCCAAGTGGGG-CTTTTTTGTTCCTGCGGTAACGACTTTGTTGGGATCATTGTGATCAAGTTTGGTTGGTTTCGTATTGTGGTGGGTTTTTTCGAAGCTTCTATTGTTCTTTTACGCATCGTGCGGTGCATCTTGGGGGCTGTTTTGGCTTTTGGTTGCTTGCTTGGGCTTTATGCTAGGCGGGTGGCTAATTCGAATCCTGCATAGCAGAATGACCCGTGAACTAGTACCAACAATAGGGCTTGGCGGGGATCGAAGCTTTTGTTTTGACCCTTGTCAAGCCTCGCTGACATGTGTTCATGGCCCTCTTTGGAGCTTCATGGACATAAAGTTGGCACAACAACAACCCCCGGCACGACACGTGCCAAGGAACACTAAACTTAAGAGCGCCCGTGCCATGATGCCCCGTTTCTGGTGTGCTCGTTGTGCGTGGCTTCTTTGTAATCTATAACGACTCTCGGCAACGGATATCTCGGCTCACGCATCGATGAAGAACGTAGCAAAATGCGATACTTGGTGTGAATTGCAGAATCCCGTGAACCATCGAGTTTTTGAACGCAAGTTGCGCCCGAAGCCATCTGGTTGAGGGCACGTCTGCCTGGGCGTCACGCATCACGTCGCCCCCACCAAGCATCCCTTCTTGGGATGTGTTGGACGGGGGCGGAGATTGGTCTCCCGTGCATGTGGCGCGGTTGGCCTAAATAGGAGCCTTCTCAAGAGGGACGCACGGCTAGTGGTGGTTGAT----AAGACAGTCGTCTCGTGTCGTGTGTTTTGATCCTTGAGGAAGGAACTCTTAAGATACCCCGTCGCATTGTCTTTTGATGATGATTCGATCGC?????????????????????????????????????????????TTCGTATTATCTGGATCCAAAGCACCACTCAAGATATGATACATTGTTCATATTGTTGTAGCAACTGAAATCTTTTTTTATTAAAAAATCTGCTTCTAAGTTGTCAATCGAAATAAAAAAGAAAGGGTATGGATAAATGGAAGGATGAGAGAAAGAAAGAAAAAGAATATTGATGATATAGAATTCCAATATGTAAGGTCTATGAGTCATCTCAGAAAAAATCTGCGTAATAAAGCATCAATACGGATTCATCATTAAATGGATCTGCTCATCGAACAAAAAATAAAGAGCTTCGAGCCAATAAAGACTAAGAATATTGACTCAAGAACTAATAGCTCCGTTGTAGAATTCAGACCTAACCATTAAGTAAGAAGCGATGGGAACGATGGAACCTGTGAATTCAAAAGATTTTAGTGAAAATGAATTCGAATGATTCATTGATCGGGATGGCGGAACCGGCCAGAGACCAATTCATCTATTCGGAAAAGTTATGAACTAATGATAGAACTGAAATAGAAATTGAAAGAGTAAATATTCGCCCGCGAAAACTTTCTTTTCTTGGATTGCTAAAATTGGGTCAATCCAATACGATAACGAGTAATACAAAAGAAAGATTTGTTTGAACATTCTAAAATAGATATATAA???AATAGTTATTTAATATATTTAGATTAGATTTAGTTATCTATACAAACAAGATATACAAATTAATAATAGATTTGATCTAGATTAAATAAAATCCATGATTCAGTATATTACTTATTAAATACATGTATATCTTAATTCAAATTATATTCTATCTGAATTGAATTCAAAATCTTTAATTTGAATTGATTTTATTCGCGAGGAGCTGGATGAGAAGAAACTCTCACGTCCGGTTCTGTAGTAGAGATGGAATTCAAAACAAACCATCAACT
Es_muiska_3673            CAGGCCTCCCTCTGCTTGGTTCCAGTCGTGGGCATGAGTGAGGGGCGATGTTTGATGGCTTTGATGCCATCGGTGGGAATGTGTTTAAGCATCGGCCTTCCCTCATGCTCACGATGGTCTACAGTCTTGTGTATGAGTCAGTGACGATGCTTGTTTGTTTTGATGCTTGCGTTTGAACTTGCTTAATCAACCGACCTGATGAAGTACCCATGAATGTCTCTCATGATGGTCTATAGTCTTGGGTATGAGTCAGTGACGATGCTTGTTTGTTTTGATGCTTGCGTTGAAACTTGCTTAAGCAACCGACCTGACGAAGTACCCATGAATGTCGCCCATGATGGTCTACAGACTTGGGTATGATTCAGTGACGATGCTTGTTTGTTTTGATGCTTGTGTTGGAACTTGCTTAAGCAACCGACCTGACTAAGTACACATGAATGTCGCCCATGATGGTCTACAGTCTTGGTTATGATTCAGTGACGATGCTTGTTTGTTTTGATGCTTGCGTTGGAACTTGCTTAAGCAACCGATCTGACGAAGTACCCATGAATGTTGCCCATGATGGTTTACAGTCTTGGTTATGATTCAGTGACGATGCTTGTTTGTTTTGATGCTTGCGTTGGAACTTGCTTAAGCAACCGACCTGACGAAGTACCTATGAATGTTGCCCATGATGGTCTACAGTCTTGGGTATGATTCAGTGACGATGCTTGTTTGTTTTGATGCTTGCGTTTGAACTTGCTTGAGCAACCGACCTGATGAAGTACCCATGAATGTTCAACCTAGTAGGGACGTGTCCCTGCGCCCAACGAC-TTTT--GTCGGGATCGTGGCAAGTCTGCGATCCAGGGGGTGATGTTGAGAGCCGGAAGACAAGAGGGTGCAAACACCAGCCAGCCTTTGTCCCGATTTCTGAGTGTTATGTGCTTGATGTCCAAAGCTTGATGCTGATCTTCCAAGTGGGGCTTGTCCCTGCACCAATGGCTTTTGCCAGGATCATGGCGTTTGCTGTGATCGAAAAAATGAGGGGGTGATGTTGAGAGCCGGAAGACAAGAGGGTGCAAACACCAGCCAGCCTTTGTCCCGATTTCTGAGTGTTATGTGCTTGATGTCCAAAGCTTGATGCTGATCTTCCAAGTGGGG-CTTTTTTGTTCCTGCGGTAACGACTTTGTTGGGATCATTGTGATCAAGTTTGGTTGGTTTCGTATTGTGGTGGGTTTTTTCGAAGCTTCTATTGTTCTTTTACGCATCGTGCGGTGCATCTTGGGGGCTGTTTTGGCTTTTGGTTGCTTGCTTGGGCTTTATGCTAGGCGGGTGGCTAATTCGAATCCTGCATAGCAGAATGACCCGTGAACTAGTACCAACAATAGGGCTTGGCGGGGATCGAAGCTTTTGTTTTGACCCTTGTCAAGCCTCGCTGACATGTGTTCATGGCCCTCTTTGGAGCTTCATGGACATAAAGTTGGCACAACAACAACCCCCGGCACGACACGTGCCAAGGAACACTAAACTTAAGAGCGCCCGTGCCATGATGCCCCGTTTCTGGTGTGCTCGTTGTGCGTGGCTTCTTTGTAATCTATAACGACTCTCGGCAACGGATATCTCGGCTCACGCATCGATGAAGAACGTAGCAAAATGCGATACTTGGTGTGAATTGCAGAATCCCGTGAACCATCGAGTTTTTGAACGCAAGTTGCGCCCGAAGCCATCTGGTTGAGGGCACGTCTGCCTGGGCGTCACGCATCACGTCGCCCCCACCAAGCATCCCTTCTTGGGATGTGTTGGACGGGGGCGGAGATTGGTCTCCCGTGCATGTGGCGCGGTTGGCCTAAATAGGAGCCTTCTCAAGAGGGACGCACGGCTAGTGGTGGTTGAT----AAGACAGTCGTCTCGTGTCGTGTGTTTTGATCCTTGAGGAAGGAACTCTTAAGATACCCCGTCGCATTGTCTTTTGATGATGATTCGATCGCCATAGTATAAACAAATAACTATAGAAGTAATAACCAACTCATCACTTCGTATTATCTGGATCCAAAGAACCAGTCAAGATATGATATATTGTTCATATTGTTGTAGCAACTGAAATCTTTTTTTATTAAAAAATCTGCTTCTAAGTTGTCAATCGAAATAAAAAAGAAAGGGTATGGATAAATGGAAGGATGAGAGAAAGAAAGAAAAAGAATATTGATGATATAGAATTCCAATATGTAAGGTCTATGAGTCATCTCAGAAAAAATCTGCGTAATAAAGCATCAATACGGATTCATCATTAAATGGATCTGCTCATCGAACAAAAAATAAAGAGCTTCGAGCCAATAAAGACTAAGAATATTGACTCAAGAACTAATAGCTCCGTTGTAGAATTCAGACCTAACCATTAAGTAAGAAGCGATGGGAACGATGGAACCTGTGAATTCAAAAGATTTTAGTGAAAATGAATTCGAATGATTCATTGATCGGGATGGCGGAACCGGCCAGAGACCAATTCATCTATTCGGAAAAGTTATGAACTAATGATAGAACTGAAATAGAAATTGAAAGAGTAAATATTCGCCCGCGAAAACTTTCTTTTCTTGGATTGCTAAAATTGGGTCAATCCAATACGATAACGAGTAAAACAAAAGAAAGATTTGTTTGAACATTCTAAAATAGATATATAAAAAAATAGTTATTTAATATATTTAGATTAGATTTAGTTATCTATACAAACAAGATATACAAATTAATAATAGATTTGATCTAGATTAAATAAAATCCATGATTCAGTATATTACTTATTAAATACATGTATATCTTAATTCAAATTATATTCTATCTGAATTGAATTCAAAATCTTTAATTTGAATTGATTTTATTCGCGAGGAGCTGGATGAGAAGAAACTCTCACGTCCGGTTCTGTAGTAGAGATGGAATTCAAAACAAACCATCAACT
Es_muiska_3741            CAGGCCTCCCTCTGCTTGGTTCCAGTCGTGGGCATGAGTGAGGGGTGATGTTTGATGGCTTTGATGCCATCGGTGGGAATGTGTTTAAGCATCGGCCTTCCCTCATGCTCACGATGGTCTACAGTCTTGTGTATGAGTCAGTGACGATGCTTGTTTGTTTTGATGCTTGCGTTTGAACTTGCTTAAGCAACCGACCTGATGAAGTACCCATGAATGTCTCTCATGATGGTCTATAGTCTTGGGTATGAGTCAGTGACGATGCTTGTTTGTTTTGATGCTTGCGTTGAAACTTGCTTAAGCAACCGACCTGACGAAGTACCCATGAATGTCGCCCATGATGGTCTACAGTCTTGGGTATGATTCAGTGACGATGCTTGTTTGTTTTGATGCTTGTGTTGGAACTTGCTTAAGCAACCGACCTGACGAAGTACACATGAATGTCGCCCATGATGGTCTACAGTCTTGGTTATGATTCAGTGACGATGCTTGTTTGTTTTGATGCTTGCGTTGGAACTTGCTTAAGCAACCGATCTGACGAAGTACCCATGAATGT-GCCCATGATGGTTTACAGTCTTGGTTATGATTCAGTGACGATGCTTGTTTGTTTTGATGCTTGCGTTGGAACTTGCTTAAGCAACCGACCTGACGAAGTAC-CATGAATGTTGCCCATGATGGTCTACAGTCTTGGGTATGAGTCAGTGACGATGCTTGTTTGTTTTGATGCTTGCGTTTGAACTTGCTTGAGCAACCGACCTGATGAAGTACCCATGAATGT-CAACCTAGTAGGGACGTGTCCCTGCGCCCAACGAC-TTTT--GTCGGGATCGTGGCAAGTCTGCGATCCAGGGGGTGATGTTGAGAGCCGGAAGACAAGAGGGTGCAAACACCAGCCAGCCTTTGTCCCGATTTCTGAGTGTTATGTGCTTGATGTCCAAAGCTTGATGCTGATCTTCCAAGTGGGGCTTGTCCCTGCACCAATGGCTTTTGCCAGGATCATGGCGTTTGCTGTGATCGAAAAAATGAGGGGGTGATGTTGAGAGCCGGAAGACAAGAGGGTGCAAACACCAGCCAGCCTTTGTCCCGATTTCTGAGTGTTATGTGCTTGATGTCCAAAGCTTGATGCTGATCTTCCAAGTGGGG-CTTTTTTGTTCCTGCGGTAACGACTTTGTTGGGATCATTGTGATCAAGTTTGGTTGGTTTCGTATTGTGGTGGGTTTTTTCGAAGCTTCTATTGTTCTTTTACGCATCGTGCGGTGCATCTTGGGGGCTGTTTTGGCTTTTGGTTGCTTGCTTGGGCTTTATGCTAGGCGGGTGGCTAATTCGAATCCTGCATAGCAGAATGACCCGTGAACTAGTACCAACAATAGGGCTTGGCGGGGATCGAAGCTTTTGTTTTGACCCTTGTCAAGCCTCGCTGACATGTGTTCATGGCCCTCTTTGGAGCTTCATGGACATAAAGTTGGCACAACAACAACCCCCGGCACGACACGTGCCAAGGAACACTAAACTTAAGAGCGCCCGTGCCATGATGCCCCGTTTCTGGTGTGCTCGTTGTGCGTGGCTTCTTTGTAATCTATAACGACTCTCGGCAACGGATATCTCGGCTCACGCATCGATGAAGAACGTAGCAAAATGCGATACTTGGTGTGAATTGCAGAATCCCGTGAACCATCGAGTTTTTGAACGCAAGTTGCGCCCGAAGCCATCTGGTTGAGGGCACGTCTGCCTGGGCGTCACGCATCACGTCGCCCCCACCAAGCATCCCTTCTTGGGATGTGTTGGACGGGGGCGGAGATTGGTCTCCCGTGCATGTGGCGCGGTTGGCCTAAATAGGAGCCTTCTCAAGAGGGACGCACGGCTAGTGGTGGTTGAT----AAGACAGTCGTCTCGTGTCGTGTGTTTTGATCCTTGAGGAAGGAACTCTTAAGATACCCCGTCGCATTGTCTTTTGATGATGATTCGATCGC?????????AACAAATAACTATAGAAGTAATAACCAACTCATCACTTCGTATTATCTGGATCCAAAGAACCAGTCAAGATATGATATATTGTTCATATTGTTGTAGCAACTGAAATCTTTTTTTATTAAAAAATCTGCTTCTAAGTTGTCAATCGAAATAAAAAAGAAAGGGTATGGATAAATGGAAGGATGAGAGAAAGAAAGAAAAAGAATATTGATGATATAGAATTCCAATATGTAAGGTCTATGAGTCATCTCAGAAAAAATCTGCGTAATAAAGCATCAATACGGATTCATCATTAAATGGATCTGCTCATCGAACAAAAAATAAAGAGCTTCGAGCCAATAAAGACTAAGAATATTGACTCAAGAACTAATAGCTCCGTTGTAGAATTCAGACCTAACCATTAAGTAAGAAGCGATGGGAACGATGGAACCTGTGAATTCAAAAGATTTTAGTGAAAATGAATTCGAATGATTCATTGATCGGGATGGCGGAACCGGCCAGAGACCAATTCATCTATTCGGAAAAGTTATGAACTAATGATAGAACTGAAATAGAAATTGAAAGAGTAAATATTCGCCCGCGAAAACTTTCTTTTCTTGGATTGCTAAAATTGGGTCAATCCAATACGATAACGAGTAAAACAAAAGAAAGATTTGTTTGAACATTCTAAAATAGATATATAAAAAAATAGTTATTTAATATATTTAGATTAGATTTAGTTATCTATACAAACAAGATATACAAATTAATAATAGATTTGATCTAGATTAAATAAAATCCATGATTCAGTATATTACTTATTAAATACATGTATATCTTAATTCAAATTATATTCTATCTGAATTGAATTCAAAATCTTTAATTTGAATTGATTTTATTCGCGAGGAGCTGGATGAGAAGAAACTCTCACGTCCGGTTCTGTAGTAGAGATGGAATTCAAAACAAACCATCAACT
Es_pannosa_3930           CAGGCCTCCCTCTGCTTGGTTCCAGTCGTGGGCATGAGTGAGGGTCGATGCTTGATGGCTTTGATGCCATCGGTGGGAATGTATTTAAGCATCGGCCTTCCCTCATGCCCACGATGGTCTACAGTCTTGGGTATGAGTCAGTGACGATGCTTGTTTGTTTAGATGCTTGTGTTGGAACTTGCTT------------------------------------------------------------------------------------GTTTAGATGCTTGCGTTAGAACTTGCTT------------------------------------------------------------------------------------GTTTAGATGCTTGTGTTGGAACTTGCTTGAGCAACC--------------------------------------------------------------------------TTG-TTAGATGCTTGAGTTAGAACTTGCTT-----------------------------------------------------------------------------------------------------------------------------------------------------------------------------------------------------------------------------------------------------------------TCAACCTAGTAGGGAAGTGTCCCTGCGACCAACGACATTTTTTGTCGGGATCGTGGCAAGTCTGCGATCCAGGGGGTGATGTTGAGAGCCGGAAGGCAAGGGGGTGCAAACACCAGTCGGCCTTTGTCCCGATTGCTGAGTGTTATGTGCTTGATGTCYAAGGCTTGATGCTGATCCTCCAAGTGGGGCTTGTCCCTGCACCAATGGCTTTTGCCAGGATCATGGTGTTTGCTATGATCGAAAAAATGAGGGGGTGATGTTGAGAGCCGGAAGGCAAGGGGGTGCAAACACCAGTCGGCCTTTGTCCCGATTGCTGAGTGTTATGTGCTWGACGTCCAAGGCTTGATGTTGACCCTCCAAGTGGGG-CTTTTTTGTTCTTGCGGTAACGACTTTGTTGGGATCATTGTGATCAAGTTTGGTTGGTTTCGTATTGTGGTGGGTTTGTTCGAAGCTTCTATCGTTGTTTTACGCATCGTGCGGTGCATCTTGGGGGCTGTTTTGGCTTTTGGTTGCTTGCTTGGGCTTTATGCTAGGCGGGTGGCTAATTCGAATCCTGCATAGCAGAATGACCCGTGAACTAGTACCAATAATAGGGCTTGGCGGGGATCGAAGCTTTTGTTTCGACCCTCGTGAAGCCTCGCTGACATGTGTTCATGGGCCTCTTTGGGGCTTCATGGACATAAAGTTGGCACAACAACAACCCCCGGCACGACACGTGCCAAGGAACACTAAACTTAAGAGCGCCCGTGCCATGATGCCCCGTTTCTGGTGTGCTCGTTGTGCGTGGCTTCTTTGTAATCTAAAACGACTCTCGGCAACGGATATCTCGGCTCACGCATCGATGAAGAACGTAGCAAAATGCGATACTTGGTGTGAATTGCAGAATCCCGTGAACCATCGAGTTTTTGAACGCAAGTTGCGCCCGAAGCCATCTGGTTGAGGGCACGTCTGCCTGGGCGTCACGCATCACGTCGCCCCCACCAAGCATCCCTTCTTGGGACGCTTTGGACGGGGGCGGAGATTGGTCTCCCGTGCATGTGGCGCGGTTGGCCTAAATAGGAGCCTCCTCAAGAGGGACGCACGGCTAGTGGTGGTTGAT----AAGACAGTCGTCTCGTGTCGTGTGTTATGATCCTTGAGGAAGGAACTCTTAAGATACCCCGTCGCATCGTCTTTTGATGATGATTCGATCGCCATAGTATAAACAAATAACTATAGAAGTAATAACCAACTCATCACTTCGTATTATCTGGATCCAAAGAACCAGTCAAGATATGATATATTGTTCATATTGTTGTAGCAACTGAAATCTTTTTTTATTAAAAAATCTGCTTCTAAGTTGTCAATCGAAATAAAAAAGAAAGGGTATGGATAAATGGAAGGATGAGAGAAAGAAAGAAAAAGAATATTGATGATATAGAATTCCAATATGTAAGGTCTATGAGTCATCTCAGAAAAAATCTGCGTAATAAAGCATCAATACGGATTCATCATTAAATGGATCTGCTCATCGAACAAAAAATAAAGAGCTTCGAGCCAATAAAGACTAAGAATATTGACTCAAGAACTAATAGCTCCGTTGTAGAATTCAGACCTAACCATTAAGTAAGAAGCGATGGGAACGATGGAACCTGTGAATTCAAAAGATTTTAGTGAAAATGAATTCGAATGATTCATTGATCGGGATGGCGGAACCGGCCAGAGACCAATTCATCTATTCGGAAAAGTTATGAACTAATGATAGAACTGAAATAGAAATTGAAAGAGTAAATATTCGCCCGCGAAAACTTTATTTTCTTGGATTGCTAAAATTGGGTCAATCCAATACGATAACGAGTAAAACAAAAGAAAGATTTGTTTTAACATTCTAAAATAGATATAAAAAAAAATAGTTATTGAATATATTTAGATTAGATTTAGTTATCTATACAAACAAGATATACAAATTAATAATAGATTTGATCTAGATTAAATGAAATCCATGATTCAGTATATTACTTATTAAATACATGTATATCTTAATTCAAATTCTATTCTATCTGAATTGAATTCAAAATCTTTAATTTGAATTGATTTTATTCGCGAGGAGCTGGATGAGAAGAAACTCTCACGTCCGGTTCTGTAGTAGAGATGGAATTCAAAACAAACCATCAACT
Es_petiolata_3874         CAGGCCTCCCTCTGCTTGGTTCCAGTCGTGGGGATGAGTGAGGGGCGATGCTTGATGGCTTTGATGCCATCGGTGGGAATGTGTTTAAGCATCGGCCTTCGGTCACGAACACGATGGTCTACAGTCTTGTGTACGAGTTAGTGACGACGCTTGTTTGTTTTGATGCTTGCGTTGGAACTTGCTTTTTGGTCCGATCTGACGAATTACCCCTGAGTGTCTCCCATGATGGTCTACAGTCTTGCGTATGAGTTAGTGACGTCGCTTGTTTGTTTTGATGCTTGCGTTGGAACTTGCTTAAGCAACCGACCTGACGAAGTACCCATGAATGTCACCAATGATGGTCTACAGTCTTGCGTACGAGTTAGTGACGTCGCTTGTTTGTTTTGATGCTTGCGTTGGAACTTGCTTAAGCAACCGAACTGACGAAGTACCCATGAATGTCGCCCATGATGGTCTACAGTCTTGGGTATGAGTCAGTGACGATGCTTGTTTGTTTTGATGCTTGCGTTTGAACTTGCTTAAGCAACCGACCTGACGAAGTACACATGAATGTCGCCCATGATGGTCTACAGTCTTGGGTACGAGTCAGTGACGATGCTTGTTTGTTTTGATGCTTGCGTTGGAACTTGCTTAAGCAACCGATCTGACGAAGTACCCATGAATGTCACCCATGATGGTCTACAGTCTTGCGTACGAGTTAGTGACGTCGCTTGTTTGTTTTGATGCTTGCGTTGGAACTTGCTTAAGCAACCGACCTGACGAAGTACACATGAATGTTCAACCTAGTAGGGACGTGTCCCTGCGCCCAACGAC-TTTT--GTCGGGATCGTGGCAAGTCTGCGATCCAGGGGGTGATGTTGAGAGCCGGAAGGCAAGGGGGTGCAAACACTAGTTGGCCTTTGTCCCGATTGCCGAGTGTTATGTGCTTGATGTCCAAGGCTTGATGCTGATCCTCCAAGTGGGGCTTGTCCCTGCACCAATGGCTTTTGCCAGGATCATGGCGTTTGTTATGATCAAAAAAATCAGGGGGTGATGTTTAGAGCTGGAAGGCAAGGGGGGGCAAACACCAGTCGGCCTTTGTCCCGATTGCTGAGTGTTATGTGCTTGATGTCCAAGGCTTGAAGCTGACCCTCCAAGTGGGGGCTTTTTTGTTCGTGCGGTAACGACTCTGTGGGGATCATTGTGATCAAGTTTGGTTGGTTTCGTATTGTGGTGGGTTTTTTCGAAGCTTCTATCGTTCTTTTACGCATCGTGCGGTGCATCTTGGGGGCTGTTTTGGCTTTTGGTTGCTTGCTTGGGCTTTATGCTAGGCGGGTGGCTAATTCGAATCCTGCATAGCAGAATGACCCGTGAACTAGTACCAACAATAGGGTTTGGCGGAGATCGAAGCTTTTGTTTTGACCCTCGTCAAGCCTCGCTGACATGTGTTCATGGTCCTCTTTGGGGCTTCATGGACATAAAGTTGGCACAACAACAACCCCCGGCACGACACGTGCCAAGGAACACTAAACTTAAGAGCGCCCGTGCCATGATGCCCCGTTTCTGGTGTGCTCGTTGTGCGTGGCTTCTTTGTAATCTAAAACGACTCTCGGCAACGGATATCTCGGCTCACGCATCGATGAAGAACGTAGCAAAATGCGATACTTGGTGTGAATTGCAGAATCCCGTGAACCATCGAGTTTTTGAACGCAAGTTGCGCCCGAAGCCATCTGGTTGAGGGCACGTCTGCCTGGGCGTCACGCATCACGTCGCCCCCACCAAGCATCCCTTCTTGGGACGTGTTGGACGGGGGCGGAGATTGGTCTCCCGTGCATGTGGCGCGGTTGGCCTAAATAGGAGCCTTCTCAAGAGGGACGCACGGCTAGTGGTGGTTGAT----AAGACAGTCGTCTCGTGTCGTGTGTTTTGATCCTTGAGGAAGGAACTCTTAAGATACCCCGTCGCATTGTCTTTTGATGATGATTCGATCGCCATAGTATAAACAAATAACTATAGAAGTAATAACCAACTCATCACTTCGTATTATCTGGATCCAAAGAACCAGTCAAGATATGATATATTGTTCATATTGTTGTAGCAACTGAAATCTTTTTTTATTAAAAAATCTGCTTCTAAGTTGTCAATCGAAATAAAAAAGAAAGGGTATGGATAAATGGAAGGATGAGAGAAAGAAAGAAAAAGAATATTGATGATATAGAATTCCAATATGTAAGGTCTATGAGTCATCTCAGAAAAAATCTGCGTAATAAAGCATCAATACGGATTCATCATTAAATGGATCTGCTCATCGAACAAAAAATAAAGAGCTTCGAGCCAATAAAGACTAAGAATATTGACTCAAGAACTAATAGCTCCGTTGTAGAATTCAGACCTAACCATTAAGTAAGAAGCGATGGGAACGATGGAACCTGTGAATTCAAAAGATTTTAGTGAAAATGAATTCGAATGATTCATTGATCGGGATGGCGGAACCGGCCAGAGACCAATTCATCTATTCGGAAAAGTTATGAACTAATGATAGAACTGAAATAGAAATTGAAAGAGTAAATATTCGCCCGCGAAAACTTTCTTTTCTTGGATTGCTAAAATTGGGTCAATCCAATACGATAACGAGTAAAACAAAAGAAAGATTTGTTTGAACATTCTAAAATAGATAAAAAAAAAAATAGTTATTTAATATATTTAGATTAGATTTAGTTATCTATACAAACAAGATATACAAATTAATAATAGATTTGATCTAGATTAAATAAAATCCATGATTCAGTATATTACTTATTAAATACATGTATATCTTAATTCAAATTATATTCTATCTGAATTGAATTCAAAATCTTTAATTTGAATTGATTTTATTCGCGAGGAGCTGGATGAGAAGAAACTCTCACGTCCGGTTCTGTAGTAGAGATGGAATTCAAAACAAACCATCAACT
Es_pleiochasia_3630       CAGGCCTCCCTCTGCTTGGTTCC-GTCGTGGGCATGAGTGAGGGGCGATGCTTGATGGCTTTGATGCCATCGGTGGGAATGTGTTTAAGCATCGGCCTTCCCTCATGACCACGATGGTCTACAGTCTTGTGTACGAGTTAGTGACGTCGCTTGTTTGTTTTGATGCTTGCGTTGGAACTTGCTTAAGCAACCGACCTGACGAAGTACCCATGAATGTCACCCATGATGGTCTACAGTCTTGCGTACGAGTTAGTGACGTCGCTTGTTTGTTTTGATGCTTGCGTTGGAACTTGCTTAAGCAACCGACCTGACGAAGTACCCATGAATGTCACCTATGATGGTCTACAGTCTTGCGTACGAGTTAGTGACGTCGCTTGTTTGTTTTGATGCTTGCGTTGGAACTTGCTTAAGCAACCGACCTGACGAAGTACCCATGAATGTCGTTCATGATGGTCTACAGTCTTGGGTATGAGTCAGTGACGATGCTTGTTTGTTTTGATGCTTGCGTTTGAACTTGCTTAAGCAACCGACCAGACGAAGTACACATGAATGTCGCCCATGATGGTCTACAGTCTTGGGTATGAGTCAGTGACGATGCTTGTTTGTTTTGATGCTTGTGTTTGAACTTGCTTAAGCAACCGACCAGACGAAGTACACATGAATGTCGCCCATGATGGTCTACAGTCTTGGGTATGAGTCAGTGACGATGCTTGTTTGTTTTGATGCTTGCGTTTGAACTTGCTTAAGCAACCGACCAGACGAAGTACACATGAATGTTCAACCTAGTAGGGACGTGTCCCTGCGCCCAACGAC-TTTT--GTCGGGATCGTGGCAAGTCTGCGATCCAGGGGGTGATGTTGAGAGCCAGAAGGCAAGGGGGTGCAAACACTAGTCTGCCTTTGTCCCGATTGCTGAGTGTTATGTGCTTGATGTCCAAGGCTTGATGCTGATCCTCCAAGTGGGGCTTGTCCCTGCACCAATGGCTTTTGCCAGGATCATGGCGTTTCATGTGATCGAAAAAATGAGGGGGTGATGTTGAGAGCCGGAAGGCAAGGGGGTGCAAACACCAGTCGGCCTTTGTCCCGATTGCTGAGTGTTATGTGCTTGATGTCCAAGGCTTGAAGCTGACCCTCCAAGTGGGGGCTTTTTTGTTCCTGCGGTAACGACTCTGTTGGGATCATTGTGATCAAGTTTGGTTGGTTTCGTATTGTGGTGGGTTTTTTCGAAGCTTCTATCGTTCTTTTACGCATCGTGCGGTGCATCTTGGGGGCTGTTTTGGCTTTTGGTTGCTTGCTTGGGCTTTATGCTAGGCGGGTGGCTAATTCGAATCCTGCATAGCAGAATGACCCGTGAACTAGTACCAACAATAGGGTTTGGCGGGGATCGAAGCTTTTGTTTTGACCCTCGTCAAGCCTCGCTGACATGTGTTCATGGCCCTCTTTGGGGCTTCATGGACATAAAGTTGGCACAACAACAACCCCCGGCACGACACGTGCCAAGGAACACTAAACTTAAGAGCGCCCGTGCCATGATGCCCCGTTTCTGGTGTGCTCGTTGTGCGTGGCTTCTTTGTAATCTAAAACGACTCTCGGCAACGGATATCTCGGCTCACGCATCGATGAAGAACGTAGCAAAATGCGATACTTGGTGTGAATTGCAGAATCCCGTGAACCATCGAGTTTTTGAACGCAAGTTGCGCCCGAAGCCATCTGGTTGAGGGCACGTCTGCCTGGGCGTCACGCATCACGTCGCCCCCACCAAGCATCCCTTCTTGGGACGTGTTGGACGGGGGCGGAGATTGGTCTCCCGTGCATGTGGCGCGGTTGGCCTAAATAGGAGCCTTCTCAAGAGGGACGCACGGCTAGTGGTGGTTGAT----AAGACAGTCGTCTCGTGTTGTGTGTTTTGATCCTTGAGGAAGGAACTCTTAAGATACCCCGTCGCATTGTCTTTTGATGATGATTCGATCGCCATAGTATAAACAAATAACTATAGAAGTAATAACCAACTCATCACTTCGTATTATCTGGATCCAAAGAACCAGTCAAGATATGATATATTGTTCATATTGTTGTAGCAACTGAAATCTTTTTTTATTAAAAAATCTGCTTCTAAGTTGTCAATCGAAATAAAAAAGAAAGGGTATGGATAAATGGAAGGATGAGAGAAAGAAAGAAAAAGAATATTGATGATATAGAATTCCAATATGTAAGGTCTATGAGTCATCTCAGAAAAAATCTGCGTAATAAAGCATCAATACGGATTCATCATTAAATGGATCTGCTCATCGAACAAAAAATAAAGAGCTTCGAGCCAATAAAGACTAAGAATATTGACTCAAGAACTAATAGCTCCGTTGTAGAATTCAGACCTAACCATTAAGTAAGAAGCGATGGGAACGATGGAACCTGTGAATTCAAAAGATTTTAGTGAAAATGAATTCGAATGATTCATTGATCGGGATGGCGGAACCGGCCAGAGACCAATTCATCTATTCGGAAAAGTTATGAACTAATGATAGAACTGAAATAGAAATTGAAAGAGTCAATATTCGCCCGCGAAAACTTTATTTTCTTGGATTGCTAAAATTGGGTCAATCCAATACGATAACGAGTAAAACAAAAGAAAGATTTGTTTGAACATTATAAAATAGATATATATATAAATAGTTATTTAATATATTTAGATTAGATTTAGTTATCTATACAAACAAGATATACAAATTAATAATAGATTTGATCTAGATTAAATAAAATCCATGATTCAGTATATTACTTATTAAATACATGTATATCTTAATTCAAATTATATTCTATCTGAATTGAATTCAAAATCTTTAATTTGAATTGATTTTATTCGCGAGGAGCTGGATGAGAAGAAACTCTCACGTCCGGTTCTGTAGTAGAGATGGAATTCAAAACAAACCATCAACT
Es_pleiochasia_3631       CAGGCCTCCCTCTGCTTGGTTCC-GTCGTGGGCATGAGTGAGGGGCGATGCTTGATGGCTTTGATGCCATCGGTGGGAATGTGTTTAAGCATCGGCCTTCCCTCATGACCACGATGGTCTACAGTCTTGTGTACGAGTTAGTGACGTCGCTTGTTTGTTTTGATGCTTGCGTTGGAACTTGCTTAAGCAACCGACCTGACGAAGTACCCATGAATGTCACCCATGATGGTCTACAGTCTTGCGTACGAGTTAGTGACGTCGCTTGTTTGTTTTGATGCTTGCGTTGGAACTTGCTTAAGCAACCGACCTGACGAAGTACCCATGAATGTCACCTATGATGGTCTACAGTCTTGCGTACGAATTAGTGACGTCGCTTGTTTGTTTTGATGCTTGCGTTGGAACTTGCTTAAGCAACCGACCTGACGAAGTACCCATGAATGTCGTTCATGATGGTCTACAGTCTTGCGTATGAGTCAGTGACGACGCTTG------------------------------------------------------------------------------------------------------------------------------------------------------------------------------------------------------------------------------------------------------------------------------------------------TCAACCTAGTAGGGACGTGTCCCTGCGCCCAACGAC-TTTT--GTCGGGATCGTGGCAAGTCTGCGATCCAGGGGGTGATGTTGAGAGCCAGAAGGCAAGGGGGTGCAAACACTAGTCTGCCTTTGTCCCGATTGCCGAGTGTTATGTGCTTGATGTCCAAGGCTTGATGCTGATCCTCCAAGTGGGGCTTGTCCCTGCACCAATGGCTTTTGCCAGGATCATGGCGTTTG-TGTGATCGAAAAAATGAGGGGGTGATGTTGAGAGCCGGAAGGCAAGGGGGTGCAAACACCAGTCGGCCTTTGTCCCGATTGCTGAGTGTTATGTGCTTGATGTCCAAGGCTTGAAGCTGACCCTCCAAGTGGGGGCTTTTTTGTTCCTGCGGTAACGACTCTGTTGGGATCATTGTGATCAAGTTTGGTTGGTTTCGTATTGTGGTGGGTTTTTTCGAAGCTTCTATCGTTCTTTTACGCATCGTGCGGTGCATCTTGGGGGCTGTTTTGGCTTTTGGTTGCTTGCTTGGGCTTTATGCTAGGCGGGTGGCTAATTCGAATCCTGCATAGCAGAATGACCCGTGAACTAGTACCAACAATAGGGTTTGGCGGGGATCGAAGCTTTGGTTTTGACCCTCGTCAAGCCTCGCTGACATGTGTTCATGGCCCTCTTTGGGGCTTCATGGACATAAAGTTGGCACAACAACACCCCCCGGCACGACACGTGCCAAGGAACACTAAACTTAAGAGCGCCCGTGCCATGATGCCCCGTTTCTGGTGTGCTCGTTGTGCGTGGCTTCTTTGTAATCTAAAACGACTCTCGGCAACGGATATCTCGGCTCACGCATCGATGAAGAACGTAGCAAAATGCGATACTTGGTGTGAATTGCAGAATCCCGTGAACCATCGAGTTTTTGAACGCAAGTTGCGCCCGAAGCCATCTGGTTGAGGGCACGTCTGCCTGGGCGTCACGCATCACGTCGCCCCCACCAAGCATCCCTTCTTGGGACGTGTTGGACGGGGGCGGAGATTGGTCTCCCGTGCATGTGGCGCGGTTGGCCTAAATAGGAGCCTTCTCAAGAGGGACGCACGGCTAGTGGTGGTTGAT----AAGACAGTCGTCTCGTGTTGTGTGTTTTGATCCTTGAGGAAGGAACTCTTAAGATACCCCGTCGCATTGTCTTTTGATGATGATTCGATCGCCATAGTATAAACAAATAACTATAGAAGTAATAACCAACTCATCACTTCGTATTATCTGGATCCAAAGAACCAGTCAAGATATGATATATTGTTCATATTGTTGTAGCAACTGAAATCTTTTTTTATTAAAAAATCTGCTTCTAAGTTGTCAATCGAAATAAAAAAGAAAGGGTATGGATAAATGGAAGGATGAGAGAAAGAAAGAAAAAGAATATTGATGATATAGAATTCCAATATGTAAGGTCTATGAGTCATCTCAGAAAAAATCTGCGTAATAAAGCATCAATACGGATTCATCATTAAATGGATCTGCTCATCGAACAAAAAATAAAGAGCTTCGAGCCAATAAAGACTAAGAATATTGACTCAAGAACTAATAGCTCCGTTGTAGAATTCAGACCTAACCATTAAGTAAGAAGCGATGGGAACGATGGAACCTGTGAATTCAAAAGATTTTAGTGAAAATGAATTCGAATGATTCATTGATCGGGATGGCGGAACCGGCCAGAGACCAATTCATCTATTCGGAAAAGTTATGAACTAATGATAGAACTGAAATAGAAATTGAAAGAGTAAATATTCGCCCGCGAAAACTTTCTTTTCTTGGATTGCTAAAATTGGGTCAATCCAATACGATAACGAGTAAAACAAAAGAAAGATTTGTTTGAACATTCTAAAATAGATATATAAAAAAATAGTTATTTAATATATTTAGATTAGATTTAGTTATCTATACAAACAAGATATACAAATTAATAATAGATTTGATCTAGATTAAATAAAATCCATGATTCAGTATATTACTTATTAAATACATGTATATCTTAATTCAAATTATATTCTATCTGAATTGAATTCAAAATCTTTAATTTGAATTTATTTTATTCGCGAGGAGCTGGATGAGAAGAAACTCTCACGTCCGGTTCTGTAGTAGAGATGGAATTCAAAACAAACCATCAACT
Es_purpurascens_3926      CAGGCCTCCCTCTGCTTGGTTCCAGTCCTGGGCATGAGTGAGGGGCGATGTTTGATGGCTTTGATGCCATCAGTGGGAATGTGTTT-------------------------------------------------------------------------------------------------------------------------------------------------------------------------------------------------------------------------------------------------------------------------------------------------------------------------------------------------------------------------------------------------------------------------------------------------------------------------------------------------------------------------------------------------------------------------------------------------------------------------------------------------------------------------------------------------------------------TCAACCTAGTAGGGACGTGTCCCTGCGCCCAACGAC-TTTT--GTCGGGATCGTGGCAAGTCTGCGATCCAGGGGGTGATGTTGAGAGCCGGAAGGCAAGAGGGTGCAAACACCAGCCAGCCTTTGTCCCGATTGCTGAGTGTTATGTGCTTGATGTCCAAAGCTTGATGCTGATCTTCCAAGTGGGGCTTGTCCCTGCACCAATGGCTTTTGCCAGGATCATGGCGTTTGCTGTGATCGAAAAAATGAGGGGGTGATGTTGAGAGCCGGAAGACAAGGGGGTGCAAACACCAGTCGGCCTTTGTCCCGATTGCTGAGTGTTATGTGCTTGACGTTCAAGGCTTGATGCTGACCCTCCAAGTGGGG-CTTTTTTGTTCCTGCGGTAACGACTTTGTTGGGATCATTGTGATCAAGTTTGGTTGGTTTCGTATTGTGGTGGGTTTTTTCGAAGCTTCTATCGTTCTTTTACGCATCGTGCGGTGCATCTTGGGGGCTGTTTTGGCTTTTGGTTGCTTGCTTGGGCTTTATGCTAGGCGGGTGGCTAATTCGAATCCTGCATAGCAGAATGACCCGTGAACTAGTACCAACAATAGGGCTTGGCGGGGATCGAAGCTTTTGTTTTGACCCTTGTCAAGCCTCGCTGACATGTGTTCATGGCCCTCTTTGGAGCTTCATGGACATAAAGTTGGCACAACAACAACCCCCGGCACGACACGTGCCAAGGAACACTAAACTTAAGAGCGCCCGTGCCATGATGCCCCATTTCTGGTGTGCTCGTTGTGCGTGGCTTCTTTGTAATCTATAACGACTCTCGGCAACGGATATCTCGGCTCACGCATCGATGAAGAACGTAGCAAAATGCGATACTTGGTGTGAATTGCAGAATCCCGTGAACCATCGAGTTTTTGAACGCAAGTTGCGCCCGAAGCCATCTGGTTGAGGGCACGTCTGCCTGGGCGTCACGCATCACGTCGCCCCCACCAAGCATCCCTTCTTGAGATGTGTTGGACGGGGGCGGAGATTGGTCTCCCGTGCATGTGGCGCGGTTGGCCTAAATAGGAGCCTTCTCAAGAGGGACGCACGGCTAGTGGTGGTTGAT----AAGACAGTCGTCTCGTGTCGTGTGTTTTGATCCTTGAGGAAAGAACTCTTAAGAAACCCCGTCGCATTGTCTTTTGATGATGATTCGATCGCCATAGTATAAACAAATAACTATAGAAGTAATAACCAACTCATCACTTCGTATTATCTGGATCCAAAGAACCAGTCAAGATATGATATATTGTTCATATTGTTGTAGCAACTGAAATCTTTTTTTATTAAAAAATCTGCTTCTAAGTTGTCAATCGAAATAAAAAAGAAAGGGTATGGATAAATGGAAGGATGAGAGAAAGAAAGAAAAAGAATATTGATGATATAGAATTCCAATATGTAAGGTCTATGAGTCATCTCAGAAAAAATCTGCGTAATAAAGCATCAATACGGATTCATCATTAAATGGATCTGCTCATCGAACAAAAAATAAAGAGCTTCGAGCCAATAAAGACTAAGAATATTGACTCAAGAACTAATAGCTCCGTTGTAGAATTCAGACCTAACCATTAAGTAAGAAGCGATGGGAACGATGGAACCTGTGAATTCAAAAGATTTTAGTGAAAATGAATTCGAATGATTCATTGATCGGGATGGCGGAACCGGCCAGAGACCAATTCATCTATTCGGAAAAGTTATGAACTAATGATAGAACTGAAATAGAAATTGAAAGAGTAAATATTCGCCCGCGAAAACTTTATTTTCTTGGATTGCTAAAATTGGGTCAATCCAATACGATAACGAGTAAAACAAAAGAAAGATTTGTTTTAACATTCTAAAATAGATAGAAAATAAAATAGTTATTTAATATATTTAGATTAGATTTAGTTATCTATACAAACAAGATATACAAATTAATAATAGATTTGATCTAGATTAAATGAAATCCATGATTCAGTATATTACTTATTAAATACATGTATATCTTAATTCAAATTCTATTCTATCTGAATTGAATTCAAAATCTTTCATTTGAATTGATTTTATTCGCGAGGAGCTGGATGAGAAGAAACTCTCACGTCCGGTTCTGTAGTAGAGATGGAATTCAAAACAAACCATCAACT
Es_rabanalensis_3591      CAGGCCTCCCTCTGCTTGGTTCCAGTCGTGGGCATGAGTGAGGGGCGATGCTTGATGGCTTTAATGCTATCGGTGGGAATGTGTTTAATCATTGGCCTTCCCTCATGCTCACGATGGTCTACAGTCTTGTGTATGAGTCAGTGACGATGCTTGTTTGTTTTGATGCTTGCGTTTGAACTTGCTTAAGCAACCGACCTGATGAAGTACCCATGAGTGTCTCTCATGATGGTCTACAGTCTTGGGTATGAGTCAGTGATGATGCTTGTTTGTTTTGATGCTTGCGTTGGAACTTGCTTAAGCAACCGACCTGACGAAGTACCCATGAATGTCGCCCATGATGGTCTACAGTCTTGGGTATGATTCAGTGACGATGCTTGTTTGTTTTGATGCTTGTGTTGGAACTTGCTTAAGCAACCGACCTGACGAAGTACACATGAATGTCGCCCATGATGGTCTACAGTCTTGGTTATGATTCAGTGACGATGCTTGTTTGTTTTGATGCTTGCGTTGGAACTTGCTTAAGCAACCGATCTGACGAAGTACCCATGAATGTCGCCCATGATGGTCTACAGTCTTGGTTATGATTTAGTGATGATGCTTGTTTGTTTTGATGCTTGCGTTGGAACTTGCTTAAGCAACTGACCTGATGAATTACCTATGAATGTTGCCCATGATGGTCTACAGTCTTGGTTATGAGTCAGTGATGATGCTTGTTTGTTTTGATGCTTGCGTTTGAACTTGCTTAAGCAACCGACCTGAAGAAGTACCCATGAATGTTCAACCTAGTAGGGACGTGTCCCTGCGCCCAACGAC-TTTT--GTCGGGATCGTGGCAAGTCTGCGATCCAGGGGGTGATGTTGAGAGCCGGAAGGCAAGAGGGTGCAAACACCAGCCAGCCTTTGTCCCGATTGCTGAGTGTTATGTGCTTGATGTCCAAAGCTTGATGCTGATCTTCCAAGTGGGGCTTGTCCCTGCACCAATGGCTTTTGCCAGGATCATGGCGTTTGCTGTGATCGAAAAAATGAGGGGGTGATGTTGAGAGCCGGAAGACAAGGGGGTGCAAACACCAGTCGGCCTTTGTCCCGATTGCTGAGTGTTAWGTGCTTGATGTCCAAGGCTTGATGCTGACCCTCCAAGTGGGAGCTTTTTTGTTCCTGCGGTAACGACTTTGTTGGGATCATTGTGATCAAGTTTGGTTGGTTTCGTATTGTGGTGGGTTTTTTCGAAGCTTCTATCGTTCTTTTACGCATCGTGCGGTGCATCTTGGGGGCTGTTTTGGCTTTTGGTTGCTTGCTTGGGCTTTATGCTAGGCGGGTGGCTAATTCGAATCCTGCATAGCAGAATGACCCGTGAACTAGTACCAATAATAGGGCTTGGCGGGGATCAAAGCTTTTGTTTCGACCCTCGCGAAGCCTTGCTGACATGTGTTTGTGGGTCTCTTTGGGGCTTCATGGACATAAAGTTGGCACAACAACAACCCCCGGCACGACACGTGCCAAGGAACACTAAACTTAAGAGCGCCCGTGCCATGATGCCCCGTTTCTGGTGTGCTCGTTGTGCGTGGCTTCTTTGTAATCTAAAACGACTCTCGGCAACGGATATCTCGGCTCACGCATCGATGAAGAACGTAGCAAAATGCGATACTTGGTGTGAATTGCAGAATCCCGTGAACCATCGAGTTTTTGAACGCAAGTTGCGCCTGAAGCCATCTGGTTGAGGGCACGTCTGCCTGGGCGTCACGCATCACGTCGCCCCCACCAAGCATCCCTTCTTGGGACGCGTTGGACGGGGGCGGAGATTGGTCTCCCGTGCATGTGGCGCGGTTGGCCTAAATAGGAGCCTCCTCAAGAGGGACGCACGGCTAGTGGTGGTTGAT----AAGACAGTCGTCTCGTGTCGTGTGTTTTGATCCTTGAGGAAGGAACTCTTAAGATACCCCGTCGCATTGTCTTTTGATGATGATTCGATCGCCATAGTATAAACAAATAACTATAGAAGTAATAACCAACTCATCACTTCGTATTATCTGGATCCAAAGAACCAGTCAAGATATGATATATTGTTCATATTGTTGTAGCAACTGAAATCTTTTTTTATTAAAAAATCTGCTTCTAAGTTGTCAATCGAAATAAAAAAGAAAGGGTATGGATAAATGGAAGGATGAGAGAAAGAAAGAAAAAGAATATTGATGATATAGAATTCCAATATGTAAGGTCTATGAGTCATCTCAGAAAAAATCTGCGTAATAAAGCATCAATACGGATTCATCATTAAATGGATCTGCTCATCGAACAAAAAATAAAGAGCTTCGAGCCAATAAAGACTAAGAATATTGACTCAAGAACTAATAGCTCCGTTGTAGAATTCAGACCTAACCATTAAGTAAGAAGCGATGGGAACGATGGAACCTGTGAATTCAAAAGATTTTAGTGAAAATGAATTCGAATGATTCATTGATCGGGATGGCGGAACCGGCCAGAGACCAATTCATCTATTCGGAAAAGTTATGAACTAATGATAGAACTGAAATAGAAATTGAAAGAGTAAATATTCGCCCGCGAAAACTTTATTTTCTTGGATTGCTAAAATTGGGTCAATCCAATACGATAACGAGTAAAACAAAAGAAAGATTTGTTTGAACATTCTAAAATAGATATATATATAAATAGTTATTTAATATATTTAGATTAGATTTAGTTATCTATACAAACAAGATATACAAATTAATAATAGATTTGATCTAGATTAAATAAAATCCATGATTCAGTATATTACTTATTAAATACATGTATATCTTAATTCAAATTATATTCTATCTGAATTGAATTCAAAATCTTTAATTTGAATTGATTTGATTCGCGAGGAGCTGGATGAGAAGAAACTCTCACGTCCGGTTCTGTAGTAGAGATGGAATTCAAAACAAACCATCAACT
Es_sanchezii_3848         CAGGCCTCCCTCTGCTTGGTTCCAGTCGTGGGCATGAGTGAGGGGCGATGTTTGATGGCTTTGATGCCATCGGTGGGAATGTGTTTAAGCATCCGCCTTCCCTCATGCTCACGATGGTCTACAGTCTTGTGTATGAGTCAGTGACGATGCTTGTTTGTTTTGATGCTTGCGTTTGAACTTGCTTAAGCAACCGACCTGATGAAGTACCCATGAATGTCTCTCATGATGGTCTACAGTCTTGGGTATGAGTCAGTGACGATGCTTGTTTGTTTTGATGCTTGCGTTGGAACTTGCTTAAGCAACCGATCTGACGAAGTACCCATGAATGTCGCCCATGATGGTTTACAGTCTTGGGTATGATTCAGTGACGATGCTTGTTTGTTTTGATGCTTGTGTTGGAACTTGCTTAAGCAACCGACCTGACGAAGTACACATGAATGTCGCCCATGATGGTCTACAGTCTTGGTTATGATTCAGTGACGATGCTTGTTTGTTTAGATGCTTGCGTTGGAACTTGCTTAAGCAACCCATCTGACGAAGTACCCATGAATGTCGCCCATGATGGTCTACAGTCTTGGTTATGATTTAGTGACGATGCTTGTTTGTTTTGATGCTTGCGTTGGAACTTGCTTAAGCAACCGACCTGACGAAGTACCCATGAATGTCGCCCATGATGGTCTACAGTCTTGGGTATGAGTCAGTGAGGATGCTTGTTTGTTTTGATGCTTGCCTTGGAACTTGCTTCAGCAACCGATCTGACGAAGTACCCATGAATGT--------------------------------CGAC-TTT---GTT-GGATCGT-GCA-GTTTGCGATCCAGGGGGTGATGTTGAGAAGCCGAAG-CAAGAGGGTGCAAAC-CCAGCCAGCCTTTGT-CCGAT-GCTGAGTGTTATGTGCTTGATGTCCAAAGCTTGATG-TGATCTTCCAAGTGGGGCTTGTCCCTGCACTAATGGCTTT-GCCAGGATCATGGCGTTTGCTGTGATCGAAAAAATGAGGGGGTGATGTTGAGAGCCGGAAGACAAGGGGGTACAAACACCAGTCGGCCTTTGTCCCGATTGCTGAGTGTTATGTGCTTGACGTTCAAGGCTTGATGCTGACCCTCCAAGTGGGG-CTTTTTTGTTCCTGCGGTAACGACTTTGTTGGGATCATTGTGATCAAGTTTGGTTGGTTTCGTATTGTGGTGGGTTTTTTCGAAGCTTCTATCGTTCTTTTACGCATCGTGCGGTGCATCTTGGGGGCTGTTTTGGCTTTTGGTTGCTTGCTTGGGCTTTATGCTAGGCGGGTGGCTAATTCGAATCCTGCATAGCAGAATGACCCGTGAACTAGTACCAACAATAGGGCTTGGCGGGGATCGAAGCTTTTGTTTTGACCCTTGTCAAGCCTCGCTGACATGTGTTCATGGCCCTCTTTGGAGCTTCATGGACATAAAGTTGGCACAACAACAACCCCCGGCACGACACGTGCCAAGGAACACTAAACTTAAGAGCGCCCGTTCCATGATGCCCCATTTCTGGTGTGCTCGTTGTGCGTGGCTTCTTTGTAATCTATAACGACTCTCGGCAACGGATATCTCGGCTCACGCATCGATGAAGAACGTAGCAAAATGCGATACTTGGTGTGAATTGCAGAATCCCGTGAACCATCGAGTTTTTGAACGCAAGTTGCGCCCGAAGCCATCTGGTTGAGGGCACGTCTGCCTGGGCGTCACGCATCACGTCGCCCCCACCAAGCATCCCTTCTTGAGATGTGTTGGACGGGGGCGGAGATTGGTCTCCCGTGCATGTGGCGCGGTTGGCCTAAATAGGAGCCTTCTCAAGAGGGACGCACGGCTAGTGGTGGTTGAT----AAGACAGTCGTCTCGTGTCGTGTGTTTTGATCCTTGAGGAAAGAACTCTTAAGATACCCCGTCGCATTGTCTTTTGATGATGATTCGATCGCCATAGTATAAACAAATAACTATAGAAGTAATAACCAACTCATCACTTCGTATTATCTGGATCCAAAGAACCAGTCAAGATATGATATATTGTTCATATTGTTGTAGCAACTGAAATCTTTTTTTATTAAAAAATCTGCTTCTAAGTTGTCAATCGAAATAAAAAAGAAAGGGTATGGATAAATGGAAGGATGAGAGAAAGAAAGAAAAAGAATATTGATGATATAGAATTCCAATATGTAAGGTCTATGAGTCATCTCAGAAAAAATCTGCGTAATAAAGCATCAATACGGATTCATCATTAAATGGATCTGCTCATCGAACAAAAAATAAAGAGCTTCGAGCCAATAAAGACTAAGAATATTGACTCAAGAACTAATAGCTCCGTTGTAGAATTCAGACCTAACCATTAAGTAAGAAGCGATGGGAACGATGGAACCTGTGAATTCAAAAGATTTTAGTGAAAATGAATTCGAATGATTCATTGATCGGGATGGCGGAACCGGCCAGAGACCAATTCATCTATTCGGAAAAGTTATGAACTAATGATAGAACTGAAATAGAAATTGAAAGAGTAAATATTCGCCCGCGAAAACTTTATTTTCTTGGATTGCTAAAATTGGGTCAATCCAATACGATAACGAGTAAAACAAAAGAAAGATTTGTTTTAACATTCTAAAATAGATATAAATAAAAATAGTGATTTAATATATTTAGATTAGATTTAGTTATCTATACAAACAAGATATACAAATTAATAATAGATTTGATCTAGATTAAATGAAATCCATGATTCAGTATATTACTTATTAAATACATGTATATCTTAATTCAAATTCTATTCTATCTGAATTGAATTCAAAATCTTTAATTTGAATTGATTTTATTCGCGAGGAGCTGGATGAGAAGAAACTCTCACGTCCGGTTCTGTAGTAGAGATGGAATTCAAAACAAACCATCAACT
Es_santanderensis_3841    CAGGCCCCCCTCTGCTTGGTTCCAGTCGTGGGTATGTGTGAGGGGCGATGCTTGTTGGCTTTGATGCCATCGGTGGGAATGTGTTTAAGCATCGGCCTTCCCTAATGCCCACGATGGTCTACAGTCTTGTGTATGAGTCAGTGACGATGCTTGTTTGTTTTGATGCTTGCGTTTCAACTTGCTTAAGCAACCGACCAGATGAAGTACCCATGAATGTCTCCCATGATGGTCTACAGTCTTTGGTATGAGTCAGTGATGATGCTTGTTTGTTTTGATGCTTGCGTTGGAACTTGCTTAAGCAACCGATCTGACAAAGTACCCATGAATGTTGCCCATGATGGTTTACAGTCTTGGGTATGAGTCAGTGACGATGCTTGTTTGTTTTGATGCTTGTGTTGGAACTTGCTTAAGCAACCGACCTGACGAAGTACCCATGAATGTCGCCCATGATGGTCTACAGTCTTTGGTATGAGTCAGTGACGATGCTTGTTTGTTTTGATGCTTGTGTTGGAACTTGCTTAAGCAACCGACTTGACGAAGTACCCATGAATGTCGCCCATGATGGTCTACAGTCTTTGGTATGAGTCAGTGATGATGCTTGTTTGTTTTGATGCTTGCGTTGGAACTTGCTTAAGCAACCGACCTGACGAAGTACCCATGAATGTCGCCCATGATGGTTTACAGTCTTGGGTATGAGTCAGTGACGATGCTTGTTTGTTTTGATGCTTGTGTTGGAACTTGCTTAAGCAACTGACCTGACGAAGTACCCATGAATGTTCAACCTAGTAGGGACACGTCCCTGCGCCCAACGAC-TTTT--GTCGGGATCGTGGCAAGTCTGCGATCCAGGGGGTGATGTTGAGAGCCGGAAGGCAAGGGGGTGCAAACACTAGTC-GCCTTTGTCCCGATTGCTGAGTGTTTTGTGCTTGATGTCCAAGGCTTGATGTTGATCTTCCAAGTGGGGCTTGTCCCTGCACTAATGGCTTTTGCCAGGATCATGGTGTTTGCTGTGATCGAAAAAATGAGGGGGTGATGTTGAGAGCCGGAAGGCAAGGGGGTGCAAACACCAGTCGGCCTTTGTCCCGATTGCTGAGTGTTATGTGCTTGACGTCCAAGGCTTGATGCTGACCCTCCAAGTGGGG-CTTTTTTGTTCCTGCGGTAACGACTTTGTTGGGATCATTTTGATCAAGTTTGGTTGGTTTCGTATTGTGGTGGGTTTTTTCGAAGCTTCTATCGTTCTTTTACGCATCGTGCGGTGCATCTTGGGGGCTGTTTTGGCTTTTGGTTGCTTGCTTGGGCTTTATGCTAGGCGGGTGGCTAAATCGAATCCTGCACAGCAGAATGACCCGTGAACTAGTACCAACAATAGGGCTTGGCGGGGATCAAAGCTTTTGTTTTGACCCTCGTCAAGCCTCGCTGACATGTGTTCATGGCCCTCTTTTGGGCTTCATGGACATAAAGTTGGCACAACAACAACCCCCGGCACGACACGTGCCAAGGAACACTAAACTTAAGAGCGCCCGTGCCATGATGCCCCGTTTTTGGTGTGCTTGTTGTGCGTGGCTTCTTTGTAATCTAAAACGACTCTCGGCAACGGATATCTCGGCTCACGCATCGATGAAGAACGTAGCAAAATGCGATACTTGGTGTGAATTGCAGAATCCCGTGAACCATCGAGTTTTTGAACGCAAGTTGCGCCCGAAGCCATCTGGTTGAGGGCACGTCTGCCTGGGCGTCACGCATCACGTCGCCCCCACCAAGCATCCCTTCTTGGGACGTGTTGGACGGGGGCGGAGATTGGTCTCCCGTGCATGTGGCACGGTTGGCCTAAATAGGAGCCTTCTCAAGAGGGACGCACGGCTAGTGGTGGTTGAT----AAGACAGTCGTCTCGTGTCGTGTGTTTTGATCCTTGAGGAAGGAACTCTTAAGATACCCCGTCGCATTGTCTTTTGATGATGATTCGATGCGCATAGTATAAACAAATAACTATAGAAGTAATAACCAACTCATCACTTCGTATTATCTGGATCCAAAGAACCAGTCAAGATATGATATATTGTTCATATTGTTGTAGCAACTGAAATCTTTTTTTATTAAAAAATCTGCTTCTAAGTTGTCAATCGAAATAAAAAAGAAAGGGTATGGATAAATGGAAGGATGAGAGAAAGAAAGAAAAAGAATATTGATGATATAGAATTCCAATATGTAAGGTCTATGAGTCATCTCAGAAAAAATCTGCGTAATAAAGCATCAATACGGATTCATCATTAAATGGATCTGCTCATCGAACAAAAAATAAAGAGCTTCGAGCCAATAAAGACTAAGAATATTGACTCAAGAACTAATAGCTCCGTTGTAGAATTCAGACCTAACCATTAAGTAAGAAGCGATGGGAACGATGGAACCTGTGAATTCAAAAGATTTTAGTGAAAATGAATTCGAATGATTCATTGATCGGGATGGCGGAACCGGCCAGAGACCAATTCATCTATTCGGAAAAGTTATGAACTAATGATAGAACTGAAATAGAAATTGAAAGAGTAAATATTCGCCCGCGAAAACTTTATTTTCTTGGATTGCTAAAATTGGGTCAATCCAATACGATAACGAGTAAAACAAAAGAAAGATTTGTTTTAACATTCTAAAATAGATATAAAATAAAATAGTTATTTAATATATTTAGATTAGATTTAGTTATCTATACAAACAAGATATACAAATTAATAATAAATTTGATCTAGATTAAATGAAATCCATGATTCAGTATATTACTTATTAAATACATGTATATCTTAATTCAAATTCTATTCTATCTGAATTGAATTCAAAATCTTTCATTTGAATTGATTTTATTCGCGAGGAGCTGGATGAGAAGAAACTCTCACGTCCGGTTCTGTAGTAGAGATGGAATTCAAAACAAACCATCAACT
Es_sclerophyla_3866       ---------------------------------------------------------------------------------------------------------------------------------------------------------------------------------------------------------------------------------------------------------------------------------------------------------------------------------------------------------------------------------------------------------------------------------------------------------------------------------------------------------------------------------------------------------------------------------------------------------------------------------------------------------------------------------------------------------------------------------------------------------------------------------------------------------TCAACCTAGTAGSGACGTGTCCCTGCGCCCAACGAC-TTTT--GTTGGGATCGTGGCAAGTCTGCGATCCAGGGGGTGATGTTGAGAGCCGGAAGGCAAGGGGGTGCAAWCACTAGTTGGCCTTTGTCCCGATTGCCGAGTGTTATGTGCTTGATGTCCAAGGCTTGATGCTGATCCTCCAAGTGGGGCTTGTCCCTGCACCAATGGCTTTTGCCAGGATCATGGCGTTTGCTGTGATCGAAAAAATGAGGGGGTGATGTTGAGAGCTGGAAGGCAAGGGGGTGCAAACACCAGTCGGCCTTTGTCCCGATTGCTGAGTGTTATGTGCTTGACGTCCAAGGCTTGATGCTGACCCTTCAAGTGGGGGCTTTTTTGTTCCTGCGGTAACGACTCTGTTGGGATCATTGTGATCAAGTTTGGTTGGTTTCGTATTGTGGTGGGTTTTTTCGAAGCTTCTATCGTTCTTTTACGCATCGTGCGGTGCATCTTGGGGGCTGTTTTGGCTTTTGGTTGCTTGCTTGGGCTTTATGCTAGGCGGGTGGCTAATTCGAATCCTGCATAGCAGAATGACCCGTGAACTAGTACCAACAATAGGGTTTGGCGGGGATCGAAGCTTTTGTTTTGACCCTCGTCAAGCCTCGCTGACATGTGTTCATGGCCCTCTTTGGGGCTTCATGGACATAAAGTTGGCACAACAACAACCCCCGGCACGACACGTGCCAAGGAACACTAAACTTAAGAGCGCCCGTGCCATGATGCCCCGTTTCCGGTGTGCTCGTTGTGCGTGGCTTCTTTGTAATCTAAAACGACTCTCGGCAACGGATATCTCGGCTCACGCATCGATGAAGAACGTAGCAAAATGCGATACTTGGTGTGAATTGCAGAATCCCGTGAACCATCGAGTTTTTGAACGCAAGTTGCGCCCGAAGCCATCTGGTTGAGGGCACGTCTGCCTGGGCGTCACGCATCACGTCGCCCCCACCAAGCATCCCTTCTTGGGACGTGTTGGACGGGGGCGGAGATTGGTCTCCCGTGCATGTGGCGCGGTTGGCCTAAATAGGAGCCTTCTCAAGAGGGACGCACGGCTAGTGGTGGTTGAT----AAGACAGTCGTCTCGTGTCGTGTGTTTTGATCCTTGAGGAAGGAACTCTTAAGATACCCCGTCGCATTGTCTTTTGATGATGATTCGATCGCCATAGTATAAACAAATAACTATAGAAGTAATAACCAACTCATCACTTCGTATTATCTGGATCCAAAGAACCAGTCAAGATATGATATATTGTTCATATTGTTGTAGCAACTGAAATCTTTTTTTATTAAAAAATCTGCTTCTAAGTTGTCAATCGAAATAAAAAAGAAAGGGTATGGATAAATGGAAGGATGAGAGAAAGAAAGAAAAAGAATATTGATGATATAGAATTCCAATATGTAAGGTCTATGAGTCATCTCAGAAAAAATCTGCGTAATAAAGCATCAATACGGATTCATCATTAAATGGATCTGCTCATCGAACAAAAAATAAAGAGCTTCGAGCCAATAAAGACTAAGAATATTGACTCAAGAACTAATAGCTCCGTTGTAGAATTCAGACCTAACCATTAAGTAAGAAGCGATGGGAACGATGGAACCTGTGAATTCAAAAGATTTTAGTGAAAATGAATTCGAATGATTCATTGATCGGGATGGCGGAACCGGCCAGAGACCAATTCATCTATTCGGAAAAGTTATGAACTAATGATAGAACTGAAATAGAAATTGAAAGAGTAAATATTCGCCCGCGAAAACTTTCTTTTCTTGGATTGCTAAAATTGGGTCAATCCAATACGATAACGAGTAAAACAAAAGAAAGATTTGTTTGAACATTCTAAAATAGATAAAAAAAAAAATAGTTATTTAATATATTTAGATTAGATTTAGTTATCTATACAAACAAGATATACAAATTAATAATAGATTTGATCTAGATTAAATAAAATCCATGATTCAGTATATTACTTATTAAATACATGTATATCTTAATTCAAATTATATTCTATCTGAATTGAATTCAAAATCTTTAATTTGAATTGATTTTATTCGCGAGGAGCTGGATGAGAAGAAACTCTCACGTCCGGTTCTGTAGTAGAGATGGAATTCAAAACAAACCATCAACT
E_summapacis_3735         CAGGCCTCCCTCTGCTTGGTTCCAGTCGTGGGCATGAGTGAGGGGCGATGCTTGATGGCTTTGATGCCATCGGTGGGAATGTGTTTAAGCATCGGCCTTCCCTCATGACCACGATGGTCTACAGTCTTGTGTACGAGTTAGTGACGTCGCTTGTTTGTTTTGATGCTTGCGTTGGAACTTGCTTAAGCAACCGACCTGACGAAGTACCCATGAATGTCACCCATGATGGTCTACAGTCTTGTGTACGAGTTAGTGACGTCGCTTGTTTGTTTTGATGCTTGTGTTGGAACTTGCTTAAGCAACCGACCTGACGAAGTACCCGTGAATGTCACCTATGATGGTCTACAGTCTTGCGTACGAGTTAGTGACGTCGCTTGTTTGTTTTGATGCTTGCGTTGGAACTTGCTTAAGCAACCGACCTGACGAAGTACCCATGAATGTCGCCCATGATGGTCTACAGTCTTGGGTATGAGTCAGTGACGATGCTTGTTTGTTTTGATGCTTGTGTTTGAACTTGCTTAAGCAACCGACCTGACGAAGTACACATGAATGTCGCCCATGATGGTCTACAGTCTTGGGTATGAGTCAGTGACGATGCTTGTTTGTTTTGATGCTTGCGTTTGAACTTGCTTAAGCAACCGACCTGACGAAGTACCCATGAATGTCACCCATGATGGTCTACAGTCTTGCGTACGAGTTAGTGACGTCGCTTGTTTGTTTTGATGCTTGCGTTGGAACTTGCTTAAGCAACCGACCTGACGAAGTACCCATGAATGT------------------------------------------------GATCGTGGCAAGTCTGCGATCCAGGGG-TGATGT-GAGAGCCGGAAGGCAA-GGGGTGCAAACACTAGTCGGCCTTTGTCCCGATTGTGGAGTGTTATGTGCTTGATGTCCAAGGCTTGATGCTGATCCTCCAAGTGGGGCTTGTCCCTGCACCAATGGCTTTTGCCAGGATCATGGCGTTTGTTGTGATCGAAAAAATGAGGGGGTGATGTTGAGGGCCGGAAGGCAAGGGGGTGCAAACACCAGTCGGCCTTTGTCCCGATTGTTGAGTGTTATGTGCTTGACGTCCAAGGCTTGATGCTGACCCTCCAAGTGGGGGCTTTTTTGTTCCTGCGGTAACGACTCTGTTGGGATCATTGTGATCAAGTTTGGTTGGTTTCGTTTTGTGGTGGGTTTTTTCGAAGCTTCTATCGTTCTTTTACGCATCGTGCGGTGCATCTTGGGGGCTGTTTTGGCTTTTGGTTGCTTGCTTGGGCTTTATGCTAGGCGGGTGGCTAATTCGAATCCTGCATAGCAGAATGACCCGTGAACTAGTACCAACAATAGGGTTTGGCGGGGATCGAAGCATTTGTTTTGACCCTCGTCAAGCCTCGCTGACATGTGTTCATGGCCCTCTTTGGGGCTTTATGGACATAAAGTTGGCACAACAACAACCCCCGGCACGACACGTGCCAAGGAACACTAAACTTAAGAGCGCCCGTGCCATGATGCCCCGTTTCCGGTGTGCTCGTTGTGCGTGGCTTCTTTGTAATCTAAAACGACTCTCGGCAACGGATATCTCGGCTCACGCATCGATGAAGAACGTAGCAAAATGCGATACTTGGTGTGAATTGCAGAATCCCGTGAACCATCGAGTTTTTGAACGCAAGTTGCGCCCGAAGCCATCTGGTTGAGGGCACGTCTGCCTGGGCGTCACGCATCACGTCGCCCCCACCAAGCATCCCTTCTTGGGACGTGTTGGACGGGGGCGGAGATTGGTCTCCCGTGCATGTGGCGCGGTTGGCCTAAATAGGAGCCTTCCCAAGAGGGACGCACGGCTAGTGGTGGTTGAT----AAGACAGTCGTCTCGTGTCGTGTGTTTTGATCCTTGAGGAAAGAACTCTTAAGATACCCCGTCGCATTGTCTTTTGATGATGATTCGATCGCCATAGTATAAACAAATAACTATAGAAGTAATAACCAACTCATCACTTCGTATTATCTGGATCCAAAGAACCAGTCAAGATATGATATATTGTTCATATTGTTGTAGCAACTGAAATCTTTTTTTATTAAAAAATCTGCTTCTAAGTTGTCAATCGAAATAAAAAAGAAAGGGTATGGATAAATGGAAGGATGAGAGAAAGAAAGAAAAAGAATATTGATGATATAGAATTCCAATATGTAAGGTCTATGAGTCATCTCAGAAAAAATCTGCGTAATAAAGCATCAATACGGATTCATCATTAAATGGATCTGCTCATCGAACAAAAAATAAAGAGCTTCGAGCCAATAAAGACTAAGAATATTGACTCAAGAACTAATAGCTCCGTTGTAGAATTCAGACCTAACCATTAAGTAAGAAGCGATGGGAACGATGGAACCTGTGAATTCAAAAGATTTTAGTGAAAATGAATTCGAATGATTCATTGATCGGGATGGCGGAACCGGCCAGAGACCAATTCATCTATTCGGAAAAGTTATGAACTAATGATAGAACTGAAATAGAAATTGAAAGAGTAAATATTCGCCCGCGAAAACTTTATTTTCTTGGATTGCTAAAATTGGGTCAATCCAATACGATAACGAGTAAAACAAAAGAAAGATTTGTTTGAACATTCTAAAATAGATAAAAAAAAAAATAGTTATTTAATCTATTTAGATTAGATTTAGTTATCTATACAAACAAGATATACAAATTAATAATAGATTTGATCTAGATTAAATAAAATCCATGATTCAGTATATTACTTATTAAATACATGTATATCTTAATTCAAATTATATTCTATCTGAATTGAATTCAAAATCTTTAATTTGAATTGATTTTATTCGCGAGGAGCTGGATGAGAAGAAACTCTCACGTCCGGTTCTGTAGTAGAGATGGAATTCAAAACAAACCATCAACT
E_susensis_3748           CAGGCCTCCCTCTGCTTGGTTCCAGTCGTGGGCATGAGTGAGGGGCGATGCTTGATGGCTTTGATGCCATCGGTGGGAATGTGTTTAAGCATCGGCCTTCCCTCATGACCACGATGGTCTACAGTCTTGTGTACGAGTTAGTGACGTCGCTTGTTTGTTTTGATGCTTGCGTTGGAACTTGCTTAAGCAACCGACCTGACGAAGTACCCATGAATGTCTCCCATGATGGTCTACAGTCTTGCGTACGAGTTAGTGACGTCGCTTGTTTGTTTTGATGCTTGCGTTGGAACTTGCTTAAGCAACCGACCTGACGAAGTACCCATGAATGTCACCAATGATGGTCTACAGTCTAGCGTACGAGTTAGTGACGTCGCTTGTTTGTTTTGATGCTTGCGTTGGAACTTGCTTAAGCAACCGAACTGACGAAGTACCCATGAATGTCGCCCATGATGGTCTACAGTCTTGGGTATGAGTCAGTGACGATGCTTGTTTGTTTTGATGCTTGCGTTTGAACTTGCTTAAGCAACCGACCTGACGAAGTACCCATGAATGTCGCCCATGATGGTCTACAGTCTTGGGTATGAGTCAGTGACGATGCTTGTTTGTTTT----------------------------------------------------------------------------------------------------------------------------------------------------------------------------------------------------------------------------------------------------------------------------------------------------------------------------------------------------------------------------------------------------------------------------------------------------GGAAGGCAAGGGGGTGCAAACACCAGTCGGCCTTTGTCCCGATTGCTGAGTGTCATGTGCTTGATGTCCAAGGCTTGAAGCTGACCCTCCAAGTGGGGGCTTTTTTGTTCCTGCGGTAACGACTCTGTTGGGATCATTGTGATCAAGTTTGGTTGGTTTCGTATTGTGGTGGGTTTTTTCGAAGCTTCTATCGTTCTTTTACGCATCGTGCGGTGCATCTTGGGGGCTGTTTTGGCTTTTGGTTGCTTGCTTGGGCTTTATGCTAGGCGGGTGGCTAATTCGAATCCTGCATAGCAGAATGACCCGTGAACTAGTACCAACAATAGGGTTTGGTGGGGATCGAAGCTTTTGTTTTGACCCTCGTCAAGCCTCGCTGACATGTGTTCATGGCCCTCTTTGGGGCTTCATGGACATAAAGTTGGCACAACAACAACCCCCGGCACGACACGTGCCAAGGAACACTAAACTTAAGAGCGCCCGTGCCATGATGCCCCGTTTCTGGTGTGCTCGTTGTGCGTGGCTTCTTTGTAATCTAAAACGACTCTCGGCAACGGATATCTCGGCTCACGCATCGATGAAGAACGTAGCAAAATGCGATACTTGGTGTGAATTGCAGAATCCCGTGAACCATCGAGTTTTTGAACGCAAGTTGCGCCCGAAGCCATCTGGTTGAGGGCACGTCTGCCTGGGCGTCACGCATCACGTCGCCCCCACCAAGCATCCCTTCTTGGGACGTGTTGGACGGGGGCGGAGATTGGTCTCCCGTGCATGTGGCGCGGTTGGCCTAAATAGGAGCCTTCTCAAGAGGGACGCACGGCTAGTGGTGGTTGAT----AAGACAGTCGTCTCGTGTCGTGTGTTTTGATCCTTGAGGAAGGAACTCTTAAGATACCCCGTCGCATTGTCTTTTGATGATGATTCGATCGCCATAGTATAAACAAATAACTATAGAAGTAATAACCAACTCATCACTTCGTATTATCTGGATCCAAAGAACCAGTCAAGATATGATATATTGTTCATATTGTTGTAGCAACTGAAATCTTTTTTTATTAAAAAATCTGCTTCTAAGTTGTCAATCGAAATAAAAAAGAAAGGGTATGGATAAATGGAAGGATGAGAGAAAGAAAGAAAAAGAATATTGATGATATAGAATTCCAATATGTAAGGTCTATGAGTCATCTCAGAAAAAATCTGCGTAATAAAGCATCAATACAGATTCATCATTAAATGGATCTGCTCATCGAACAAAAAATAAAGAGCTTCGAGCCAATAAAGACTAAGAATATTGACTCAAGAACTAATAGCTCCGTTGTAGAATTCAGACCTAACCATTAAGTAAGAAGCGATGGGAACGATGGAACCTGTGAATTCAAAAGATTTTAGTGAAAATGAATTCGAATGATTCATTGATCGGGATGGCGGAACCGGCCAGAGACCAATTCATCTATTCGGAAAAGTTATGAACTAATGATAGAACTGAAATAGAAATTGAAAGAGTAAATATTCGCCCGCGAAAACTTTATTTTCTTGGATTGCTAAAATTGGGTCAATCCAATACGATAACGAGTAAAACAAAAGAAAGATTTGTTTGAACATTATAAAATAGATATATATAAAAATAGTTATTTAATATATTTAGATTAGATTTAGTTATCTATACAAACAAGATATACAAATTAATAATAGATTTGATCTAGATTAAATAAAATCCATGATTCAGTATATTACTTATTAAATACATGTATATCTTAATTCAAATTATATTCTATCTGAATTGAATTCAAAATCTTTAATTTGAATTGATTTTATTCGCGAGGAGCTGGATGAGAAGAAACTCTCACGTCCGGTTCTGTAGTAGAGATGGAATTCAAAACAAACCATCAACT
Es_xbogotensis_3713       CAGGCCTCCCTCTGCTTGGTTCCAGTCGTGGGCATGAGTGAGGGGCGATGCTTGATGGCTTTGATGCCATCGGTGGGAATGTGTTTAAGCATCGGCCTTCCCTCATGCTCACGATGGTCTACAGTCTTGTGTATGAGTCAGGGACGATGCTTGTTTGTTTTGATGCTTGCGTTTGAACTTGCTTAAGCAACCGACCTGATGAAGTACCCATGAATGTCTCCCATGATGGTCTACAGTCTTGGGTATGAGTCAGTGACGATGCTTGTTTGTTTTGATGCTTGTGTTGGAACTTGCTTAAGCAACCGACCTGACGAAGTACCCATGAATGTCGCCCATGATGGTCTACAGTCTTGGGTATGATTCAGTGACGATGCTTGTTTGTTTTGATGCTTGCGTTGGAACTTGCTTAAGCAACCGACCTGACGAAGTACCCATGAATGTCGCCCATGATGGTCTACAGTCTTGGKTATGATTCAGTGACGATGCTTGTTTGTTTTGATGCTTGCGTTGGAACTTGCTTAAGCAACCGATCTGACGAAGTACCCATGAATGTCGCCCATGATGGTCTACAGTCTTGGGTATGATTTAGTGACGATGCTTGTTTGTTTTGATGCTTGCGTTGGAACTTGCTTAAGCAACTGACCTGACGAAGTACCCATGAATGTTGCCCATGATGGTCTACAGTCTTGCGTATGAGTCAGTGACGATGCTTGTTTGTTTTGATGCTTGCGTTTGAACTTGCTTAAGCAACCGACCTGACGAAGTACCCATGAATGTTCAACCTAGTAGGGACGTGTCCCTGCGCCCAACGAC-TTTT--GTCGGGATCGTGGCAAGTCTGCGATCCAGGGGGTGATGTTGAGAGCCGGAAGGCAAGGGGGTGCAAACACCAGTCGGCCTTTGTCCCGATTGTTGAGTGTTATGTGCTTGATGTCCAAAGCTTGATGCTGATCTTCCAAGTGGGGCTTGTCCCTGCACCAATGGCTTTTGCCAGGATCATGGCGTTTGTTGTGATCGAAAAAATGAGGGGGTGATGTTGAGAGCCGGAAGGCAAGGGGGTGCAAACACCAGTCGGCCTTTGTCCCGATTGCTGAGTGTTATGTGCTTGATGTCCAAGGCTTGATGCTGACCCTCCAAGTGGGGGCTTTTTTGTTCCTGCGGTAACGACTTTGTTGGGATCATTGTGATCAAGTTTGGTTGGTTTCGTATTGTGGTGGGTTTTTTCGAAGCTTCTATCGTTCTTTTACGCATCGTGCGGTGCATCTTGGGGGCTGTTTTGGCTTTTGGTTGCTTGCTTGGGCTTTATGCTAGGCGGGTGGCTAATTCGAATCCTGCATAGCAGAATGACCCGTGAACTAGTACCAACAATAGGGTTTGGCGGGGATCGAAGCATTTGTTTTGACCCTCGTCAAGCCTCGCTGACATGTGTTCATGGCCCTCTTTGGGGCTTYATGGACATAAAGTTGGCACAACAACAACCCCCGGCACGACACGTGCCAAGGAACACTAAACTTAARAGCGCCCGTGCCATGATGCCCCGTTTTCGGTGTGCTCGTTGTGCGTGGCTTCTTTGTAATCTAAAACGACTCTCGGCAACGGATATCTCGGCTCACGCATCGATGAAGAACGTAGCAAAATGCGATACTTGGTGTGAATTGCAGAATCCCGTGAACCATCGAGTTTTTGAACGCAAGTTGCGCCCGAAGCCATCTGGTTGAGGGCACGTCTGCCTGGGCGTCACGCATCACGTCGCCCCCACCAAGCATCCCTTCTTGGGACGTGTTGGACGGGGGCGGAGATTGGTCTCCCGTGCATGTGGCGCGGTTGGCCTAAATAGGAGCCTTYTCAAGAGGGACGCACGGCTAGTGGTGGTTGAT----AAGACAGTCGTCTCGTGTCGTGTGTTTTGATCCTTGAGGAAAGAACTCTTAAGATACCCCGTCGCATTGTCTTTTGATGATGATTCGATCGCCATAGTATAAACAAATAACTATAGAAGTAATAACCAACTCATCACTTCGTATTATCTGGATCCAAAGAACCAGTCAAGATATGATATATTGTTCATATTGTTGTAGCAACTGAAATCTTTTTTTATTAAAAAATCTGCTTCTAAGTTGTCAATCGAAATAAAAAAGAAAGGGTATGGATAAATGGAAGGATGAGAGAAAGAAAGAAAAAGAATATTGATGATATAGAATTCCAATATGTAAGGTCTATGAGTCATCTCAGAAAAAATCTGCGTAATAAAGCATCAATACGGATTCATCATTAAATGGATCTGCTCATCGAACAAAAAATAAAGAGCTTCGAGCCAATAAAGACTAAGAATATTGACTCAAGAACTAATAGCTCCGTTGTAGAATTCAGACCTAACCATTAAGTAAGAAGCGATGGGAACGATGGAACCTGTGAATTCAAAAGATTTTAGTGAAAATGAATTCGAATGATTCATTGATCGGGATGGCGGAACCGGCCAGAGACCAATTCATCTATTCGGAAAAGTTATGAACTAATGATAGAACTGAAATAGAAATTGAAAGAGTAAATATTCGCCCGCGAAAACTTTATTTTCTTGGATTGCTAAAATTGGGTCAATCCAATACGATAACGAGTAAAACAAAAGAAAGATTTGTTTGAACATTCTAAAATAGATATAAAAAAAAATAGTTATTTAATCTATTTAGATTAGATTTAGTTATCTATACAAACAAGATATACAAATTAATAATAGATTTGATCTAGATTAAATAAAATCCATGATTCAGTATATTACTTATTAAATACATGTTTATCTTAATTCAAATTATATTCTATCTGAATTGAATTCAAAATCTTTAATTTGAATTGATTTTATTCGCGAGGAGCTGGATGAGAAGAAACTCTCACGTCCGGTTCTGTAGTAGAGATGGAATTCAAAACAAACCATCAACT
Es_xcristalinensis_4087   CAGGCCTCCCTCTGCTTGGTTCCAGTCGTGGTCATGAGTGAGGGGCGATGCTTGATGGCTTTGATGCCATCGGTGGGAATGCGTTTAAGCATCGACCTTCCCTTATGCCCACGATGGTCTACAGTCTTGGGTATGAGTCAGTGACGATGCTTGTTTGTTTTGATGCTTGCGAATGAACCTGCTTGAGCAACCGACCCGATGAAGTATCAATGAATGTCGCCCACGATGGTCTACAGTCTTGGGTATGAGTCAGTGACGATGCTTGTTTGTTTTGATGCTTGCGTTTGAACTTGCTTAAGCAACCGACCCGACGAAGTACCCGTGAATGTCGCCTACGATGGTCTACAGTCTTGGGTATGAGTCAGTGACGATGCTTGTTTGTTTTGATGCTTGCGTTTGAACTTGCTTAAGCAACCGATCCGACGAAGTACCCATGAATGTCGCCCACGATGGTCTACAGTCTTGGGTATGAGTCAGTGACGATGCTTGTTTGTTTTGATGCTTGCGTTTGAACTTGCTTAAGCAACCGAACCGACGAAGTACCCGTGAATGTCGCCCACGATGGTCTACAGTCTTGGGTATGAGTCAGTGACGATGCTTGTTTGTTTTGATGCTTGCGTTTGAACTTGCTTAAGCAACCGACCCGACGAAGTACCCGTGAATGTCGCCCACGATGGTCTACAGTCATGGGTATGAGTCAGTGACGATGCTTGTTTGTTTTGATGCTTGCGTTTGAACTTGCTTAAGCAACCGACCTGACGAAGTACCCGTGAATGT--------------------------------------------------------------------------------------------------------------------------------------------------------------------------------------------------------------------------------------------------------------------------------------------------------------------------------------------------------------------------------TTTTTTGTTCCTGCGGTAACGACTTTGTTGGGATCATTGTGATCAAGTTTGGTTGGTTTCGTATTGTGGTGGGTTTTTTCGAAGCTTCTGTCGTTTTTTTACGCATCGTGCGGTGCATCTTGGGGGCTGTTTTGGCTTTTGGTTGCTTGCTTGGGCTTTATGCTAGGCGGGTGGCTAATTCGAATCCTGCATAGCAGAATGACCCGTGAACTAGTACCAATAATAGGGCTTGGCGGGGAACGAAGCTTATGTTTCGACCCTCGCGAAGCCTCGCTGACATGTGTTCATGGGCCTCTTTGGGGCTTCATGGACATAAAGTTGGCACAACAACAACCCCCGGCACGACACGTGCCAAGGAACACTAAACTTAAGAGCGCCCGTGCCATGATGCCCCGTTTCTGGTGTGCTCGTTGTGCGTGGCTTCTTTGTAATATAAAACGACTCTCGGCAACGGATATCTCGGCTCACGCATCGATGAAGAACGTAGCAAAATGCGATACTTGGTGTGAATTGCAGAATCCCGTGAACCATCGAGTTTTTGAACGCAAGTTGCGCCCGAAGCCATCTGGTTGAGGGCACGTCTGCCTGGGCGTCACGCATCACGTCGCCCCCACCAAGCATCCCTTCTTGGGACGCGTTGGACGGGGGCGGAGATTGGTCTCCCGTGCATGTGGCGCGGTTGGCCTAAATAGGAGCCTCCTCAAGAGGGACGCACGACTAGTGGTGGTTGAT----AAGACAGTCGTCTCGTGTCGTGTGTTTTGATCCTTGAGGAAGGAACTCTTAAGATACCCCGTCGCATCGTCTTTTGATGATGACTCGATCGCCATAGTATAAACAAATAACTATAGAAGTAATAACCAACTCATCACTTCGTATTATCTGGATCCAAAGAACCAGTCAAGATATGATATATTGTTCATATTGTTGTAGCAACTGAAATCTTTTTTTATTAAAAAATCTGCTTCTAAGTTGTCAATCGAAATAAAAAAGAAAGGGTATGGATAAATGGAAGGATGAGAGAAAGAAAGAAAAAGAATATTGATGATATAGAATTCCAATATGTAAGGTCTATGAGTCATCTCAGAAAAAATCTGCGTAATAAAGCATCAATACGGATTCATCATTAAATGGATCTGCTCATCGAACAAAAAATAAAGAGCTTCGAGCCAATAAAGACTAAGAATATTGACTCAAGAACTAATAGCTCCGTTGTAGAATTCAGACCTAACCATTAAGTAAGAAGCGATGGGAACGATGGAACCTGTGAATTCAAAAGATTTTAGTGAAAATGAATTCGAATGATTCATTGATCGGGATGGCGGAACCGGCCAGAGACCAATTCATCTATTCGGAAAAGTTATGAACTAATGATAGAACTGAAATAGAAATTGAAAGAGTAAATATTCGCCCGCGAAAACTTTATTTTCTTGGATTGCTAAAATTGGGTCAATCCAATACGATAACGAGTAAAACAAAAGAAAGATTTGTTTTAACATTCTAAAATAGATATAAAAAAAAATAGTTATTTAATATATTTAGATTAGATTTAGTTATCTATACAAACAAGATATACAAATTAATAATAGATTTGATCTAGATTAAATGAAATCCATGATTCAGTATATTACTTATTAAATACATGTATATCTTAATTCAAATTCTATTCTATCTGAATTGAATTCAAAATCTTTAATTTGAATTGATTTTATTCGCGAGGAGCTGGATGAGAAGAAACTCTCACGTCCGGTTCTGTAGTAGAGATGGAATTCAAAACAAACCATCAACT
Es_xsmithiana_3844        CAGGCCTCCCTCTGCTTGGTTCCAGTCGTGGGTATGTGTGAGGGGCGATGCTTGTTGGCTTTGATGCCATCGGTGGGAATGTGTTTAAGCATCGGCCTTCCCTAATGCCCACGATGGTCTACAGTCTTGTGTATGAGTCAGTGACGATGCTTGTTTGTTTTGATGCTTGCGTTTGAACTTGCTTAAGCAACCGACCAGATGAAGTACCCATGAATGTCTCCCATGATGGTCTACAGTCTTTGGTATGAGTCAGTGATGATGCTTGTTTGTTTTGATGCTTGCGTTGGAACTTGCTTAAGCAACCGATCTGACGAAGTACCCATGAATGTTGCCCATGATGGTTTACAGTCTTGGGTATGAGTCAGTGACGATGCTTGTTTGTTTTGATGCTTGTGTTGGAACTTGCTTAAGCAACCGACCTGACGAAGTACCCATGAATGTCGCCCATGATGGTCTACAGTCTTGGGTATGAGTCAGTGACGATGCTTGTTTGTTTTGATGCTTGTGTTGGAACTTGCTTAAGCAACCGACCTGACGAAGTACACATGAATGTCGCCCATGATGGTCTACAGTCTTTGGTATGAGTCAGTGACGATGCTTGTTTGTTTTGATGCTTGCGTTTGAACTTGCTTAAGCAACCGACCTGACGAAGTACACATGAATGTCGCCCATGATGGTCTACAGTCTTGCGTACGAGTTAGTGACGTCGCTTGTTTGTTTTGATGCTTGCGTTGGAACTTGCTTAAGCAACCGACCTGACGAAGTACCCATGAATGTTSAACCTAGTAGGGACACGTCCCTGCGCCCAACGAC-TTTT--GTCGGGATCGTGGCAAGTCTGCGATCCAGGGGGTGATGTTGAGAGCCGGAAGGCAAGGGGGTGCAAACACTAGTCGTCCTTTGTCCCGATTGCTGAGTGTTTTGTGCTTGATGTCCAAAGC------------------------------------------------------------------------------------AGGGGGTGATGTTGAGAGCCGGAAGGCAAGGGGGTGCAAACACCAGTCGGCCTTTGTCCCGATTGCCGAGTGTTATGTGCTTGACGTCCAAGGCTTGATGCTGACCCTCCAAGTGGGG-CTTTTTTGTTCCTGCGGTAACGACTCTGTTGGGATCATTTTGATCAAGTTTGGTTGGTTTCGTATTGTGGTGGGTTTTTTCGAAGCTTCTATCGTTCTTTTACGCATCGTGCGGTGCATCTTGGGGGCTGTTTTGGCTTTTGGTTGCTTGCTTGGGCTTTATGCTAGGCGGGTGGCTAATTCGAATCCTGCACAGCAGAATGACCCGTGAACTAGTACCAACAATAGGGTTTGGCGGGGATCGAAGCTTTTGTTTTGACCCTCGTCAAGCCTCGCTGACATGTGTTCATGGCCCTCTTTTGGGCTTCATGGACATAAAGTTGGCACAACAACAACCCCCGGCACGACACGTGCCAAGGAACACTAAACTTAAGAGCGCCCGTGCCATGATGCCCCGTTTCCGGTGTGCTCGTTGTGCGTGGCTTCTTTGTAATCTAAAACGACTCTCGGCAACGGATATCTCGGCTCACGCATCGATGAAGAACGTAGCAAAATGCGATACTTGGTGTGAATTGCAGAATCCCGTGAACCATCGAGTTTTTGAACGCAAGTTGCGCCCGAAGCCATCTGGTTGAGGGCACGTCTGCCTGGGCGTCACGCATCACGTCGCCCCCACCAAGCATCCCTTCTTGGGACGTGTTGGACGGGGGCGGAGATTGGTCTCCCGTGCATGTGGCGCGGTTGGCCTAAATAGGAGCCTTCTCAAGAGGGACGCACGGCTAGTGGTGGTTGAT----AAGACAGTCGTCTCGTGTCGTGTGTTTTGATCCTTGAGGAAGGAACTCTTAAGATACCCCGTCGCATTGTCTTTTGATGATGATTCGATCGCCATAGTATAAACAAATAACTATAGAAGTAATAACCAACTCATCACTTCGTATTATCTGGATCCAAAGAACCAGTCAAGATATGATATATTGTTCATATTGTTGTAGCAACTGAAATCTTTTTTTATTAAAAAATCTGCTTCTAAGTTGTCAATCGAAATAAAAAAGAAAGGGTATGGATAAATGGAAGGATGAGAGAAAGAAAGAAAAAGAATATTGATGATATAGAATTCCAATATGTAAGGTCTATGAGTCATCTCAGAAAAAATCTGCGTAATAAAGCATCAATACGGATTCATCATTAAATGGATCTGCTCATCGAACAAAAAATAAAGAGCTTCGAGCCAATAAAGACTAAGAATATTGACTCAAGAACTAATAGCTCCGTTGTAGAATTCAGACCTAACCATTAAGTAAGAAGCGATGGGAACGATGGAACCTGTGAATTCAAAAGATTTTAGTGAAAATGAATTCGAATGATTCATTGATCGGGATGGCGGAACCGGCCAGAGACCAATTCATCTATTCGGAAAAGTTATGAACTAATGATAGAACTGAAATAGAAATTGAAAGAGTAAATATTCGCCCGCGAAAACTTTATTTTCTTGGATTGCTAAAATTGGGTCAATCCAATACGATAACGAGTAAAACAAAAGAAAGATTTGTTTGAACATTATAAAATAGATATATATAAAAATAGTTATTTAATATATTTAGATTAGATTTAGTTATCTATACAAACAAGATATACAAATTAATAATAGATTTGATCTAGATTAAATAAAATCCATGATTCAGTATATTACTTATTAAATACATGTATATCTTAATTCAAATTATATTCTATCTGAATTGAATTCAAAATCTTTAATTTGAATTGATTTTATTCGCGAGGAGCTGGATGAGAAGAAACTCTCACGTCCGGTTCTGTAGTAGAGATGGAATTCAAAACAAACCATCAACT
E_toquensis_3745          CAGGCCTCCCTCTGCTTGGTTCCGCTCGTGGGCATGAGTGAGGGGCGATGCTTGATGGCTTTGATGCCATCGGTGGGAATGTGTTTAAGCATCGGCCTTCCCTCATGACCACGATGGTCTACAGTCTTGTGTACGAGTTAGTGACGTCGCTTGTTTGTTTTGATGCTTGCGTTGGAACTTGCTTAAGCAACCGACCTGACGAAGTACCCATGAATGTCACCCATGATGGTCTACAGTCTTGTGTACGAGTTAGGGACGTCGCTTGTTTGTTTTGATGCTTGCGTTGGAACTTGCTTAAGCAACCGACCTGACGAAGTACCCATGAATGTCACCTATGATGGTCTACAGTCTTGCGTACGAGTTAGTGACGTCGCTTGTTTGTTTTGATGCTTGCGTTGGAACTTGCTTAAGCAACCGACCTGACGAAGTACCCATGAATGTCACCTATGATGGTCTACAGTCTTGCGTACGAGTTAGTGACGTCGCTTGTTTGTTTTGATGCTTGCGTTGGAACTTGCTTAAGCAACCGACCTGACGGAGTACCCATGAATGTCGTTCATGATGGTCTACAGTCTTGGGTATGAGTCAGTGATGATGCTTGTTTGTTTTGATGCTCGCGTTTGAACTTGCTCA-GCAACCGACCAGACGAAGTACCCATGAATGTCGCCCATGATGGTCTACAGTCTTGGGTATGAGTCAGTGACGATGCTTGTTTGTTCTGATGCTTGCGTTTGAACTTGC-------------------------------------------------------------------------------------------CAAGTCTGCGATCCAGGGGGTGATGT-GAGAGCCGGAAGGCAA---GGTGCAAACACTAGTCTGCCTTTGTCCCGATTGCCGAGTGTTATGTGCTTGATGTCCAAGGCTTGATGCTGATCCTCCAAGTGGGGCTTGTCCCTGCACCAATGGCTTTTGCCAGGATCATGGCGTTTGTTATGATCGAAAAACTGAGGGGGTGATGTTTAGAGCTGGAAGGCAAGGGGGTGCAAACACCAGTCGGCCTTTGTCCCGATTGCTGAGTGTTATGTGCTTGATGTCCAAGGCTTGAATCTGACCCTCCAAGTGGGGGCTTTTTTGTTCCTGCGATAACGACTATGTTGGGATCATTGTGATCAAGTTTGGTTGGTTTCGTATTGTGGTGGGTTTTTTCGAAGCTTCTATCGTTCTTTTACGCATCGTGCGGTGCATCTTGGGGGCTGTTTTGGCTTTTGGTTGCTTGCTTGGGCTTTATGCTAGGCGGGTGGCTAATTCGAATCCTGCATAGCAGAATGACCCGTGAACTAGTACCAACAATAGGGTTTGGCGGGGATCGAAGCTTTGGTTTTGACCCTCGTCAAGCCTCGCTGACATGTGTTCATGGCCCTCTTTGGGGCTTCATGGACATAAAGTTGGCACAACAACAACCCCCGGCACGACACGTGCCAAGGAACACTAAACTTAAGAGCGCCCGTGCCATGATGCCCCGTTTCTGGTGTGCTCGTTGTGCGTGGCTTCTTTGTAATCTAAAACGACTCTCGGCAACGGATATCTCGGCTCACGCATCGATGAAGAACGTAGCAAAATGCGATACTTGGTGTGAATTGCAGAATCCCGTGAACCATCGAGTTTTTGAACGCAAGTTGCGCCCGAGGCCATCTGGTTGAGGGCACGTCTGCCTGGGCGTCACGCATCACGTCGCCCCCACCAAGCATCCCTTCTTGGGACGTGTTGGACGGGGGCGGAGATTGGTCTCCCGTGCATGTGGCGCGGTTGGCCTAAATAGGAGCCTTCTCAAGAGGGACGCACGGCTAGTGGTGGTTGAT----AAGACAGTCGTCTCGTGTTGTGTGTTTTGATCCTTGAGGAAGGAACTCTTAAGATACCCCGTCGCATTGTCTTTTGATGATGATTCGATCGCCATAGTATAAACAAATAACTATAGAAGTAATAACCAACTCATCACTTCGTATTATCTGGATCCAAAGAACCAGTCAAGATATGATATATTGTTCATATTGTTGTAGCAACTGAAATCTTTTTTTATTAAAAAATCTGCTTCTAAGTTGTCAATCGAAATAAAAAAGAAAGGGTATGGATAAATGGAAGGATGAGAGAAAGAAAGAAAAAGAATATTGATGATATAGAATTCCAATATGTAAGGTCTATGAGTCATCTCAGAAAAAATCTGCGTAATAAAGCATCAATACGGATTCATCATTAAATGGATCTGCTCATCGAACAAAAAATAAAGAGCTTCGAGCCAATAAAGACTAAGAATATTGACTCAAGAACTAATAGCTCCGTTGTAGAATTCAGACCTAACCATTAAGTAAGAAGCGATGGGAACGATGGAACCTGTGAATTCAAAAGATTTTAGTGAAAATGAATTCGAATGATTCATTGATCGGGATGGCGGAACCGGCCAGAGACCAATTCATCTATTCGGAAAAGTTATGAACTAATGATAGAACTGAAATAGAAATTGAAAGAGTAAATATTCGCCCGCGAAAACTTTATTTTCTTGGATTGCTAAAATTGGGTCAATCCAATATGATAACGAGTAAAACAAAAGAAAGATTTGTTTGAACATTATAAAATAGATATATAAAAAAATAGTTATTTAATATATTTAGATTAGATTTAGTTATCTATACAAACAAGATATACAAATTAATAATAGATTTGATCTAGATTAAATAAAATCCATGATTCAGTATATTACTTATTAAATACATGTATATCTTAATTCAAATTATATTCTATCTGAATTGAATTCAAAATCTTTAATTTGAATTGATTTTATTCGCGAGGAGCTGGATGAGAAGAAACTCTCACGTCCGGTTCTGTAGTAGAGATGGAATTCAAAACAAACCATCAACT
E_totensis_3752           CAGGCCTCCCTCTGCTTGGTTCCAGTCGTGGGCATGAGTGAGGGGCGATGCTTGATGGCTTTGATGCCATCGGTGGGAATGTGTTTAAGCATCGGCCTTCCCTCATGACCACAATGGTCTACAGTCTTGTGTACGAGTTAGTGACGTCGCTTGTTTGTTTTGATGCTTGCGTTGGAACTTGCTTAAGCAACCGATCTGACGAATTACCCATGAATGTCTCCCATGATGGTCTACAGTCTTGCGTACGAGTTAGTGACGTCGCTTGTTTGTTTTGATGCTTGCGTTGGAACTTGCTTAAGCAACCGACCTGACGAAGTACCCATGAATGTCACCAATGATGGTCTACAGTCTAGCGTACGAGTTAGTGACGTCGCTTGTTTGTTTTGATGCTTGCGTTGGAACTTGCTTAAGCAACCGAACTGACGAAGTACCCATGAATGTCGCCCATGATGGTCTACAGTCTTGGGTATGAGTCAGTGACGATGCTTGTTTGTTTTGATGCTTGTGTTTGAACTTGCTTAAGCAACCGACCTGACGAAGTACCCATGAATGTCGCCCATGATGGTCTACAGTCTTGGGTATGAGTCAGTGACGATGCTTGTTTGTTTTGATGCTCGCGTTGGAACTTGCTT-----------------------------------------------------------------------------------------------------------------------------------------------------------------------------------------------------------------------AGGGGGTGATGTTGAGAGCCGGAAGGCAAAGGGGTGCAAACACTAGTTGGACTTTGTCCCGATTGCCGAGTGTTATGTGCTTGATGTCCAAGGCTTGATGTTGATCCTCCAAGTGGGGCTTGTCCCTGCACCAATGGCTTTTGCCAGGATCATGGGGTTTGTTATGATCGAAAAACTTAAGGGGGGGGGTTTAGAGCTGGAAGGCAAGGGGGTGCAAACACCAGTCGGCCTTTGTCCCGATTCATGAGTGTCATGTGCTTGATGTCCAAGGCTTGAAGCTGACCCTCCAAGTAGGGGCGTTTTTGTTTCTGCGGTAACGACTCTGTTGGGATCATTGTGATCAAGTTTGGTTGGTTTCGTATTGTGGTGGGTTTTTTCGAAGCTTCTATCGTTCTTTTACGCATCGTGCGGTGCATCTTGGGGGCTGTTTTGGCTTTTGGTTGCTTGCTTGGGCTTTATGCTAGGCGGGTGGCTAATTCGAATCCTGCATAGCAGAATGACCCGTGAACTAGTACCAACAATAGGGTTTGGTGGGGATCGAAGCTTTTGTTTTGACCCTCGTCAAGCCTCGCTGACATGTGTTCATGGCCCTCTTTGGGGCTTCATGGACATAAAGTTGGCACAACAACAACCCCCGGCACGACACGTGCCAAGGAACACTAAACTTAAGAGCGCCCGTGCCATGATGCCCCGTTTCTGGTGTGCTCGTTGTGCGTGGCTTCTTTGTAATCTAAAACGACTCTCGGCAACGGATATCTCGGCTCACGCATCGATGAAGAACGTAGCAAAATGCGATACTTGGTGTGAATTGCAGAATCCCGTGAACCATCGAGTTTTTGAACGCAAGTTGCGCCCGAAGCCATCTGGTTGAGGGCACGTCTGCCTGGGCGTCACGCATCACGTCGCCCCCACCAAGCATCCCTTCTTGGGACGTGTTGGACGGGGGCGGAGATTGGTCTCCCGTGCATGTGGCGCGGTTGGCCTAAATAGGAGCCTTCTCAAGAGGGACGCACGGCTAGTGGTGGTTGAT----AAGACAGTCGTCTCGTGTCGTGTGTTTTGATCCTTGAGGAAGGAACTCTTAAGATACCCCGTCGCATTGTCTTTTGATGATGATTCGATCGCCATAGTATAAACAAATAACTATAGAAGTAATAACCAACTCATCACTTCGTATTATCTGGATCCAAAGAACCAGTCAAGATATGATATATTGTTCATATTGTTGTAGCAACTGAAATCTTTTTTTATTAAAAAATCTGCTTCTAAGTTGTCAATCGAAATAAAAAAGAAAGGGTATGGATAAATGGAAGGATGAGAGAAAGAAAGAAAAAGAATATTGATGATATAGAATTCCAATATGTAAGGTCTATGAGTCATCTCAGAAAAAATCTGCGTAATAAAGCATCAATACGGATTCATCATTAAATGGATCTGCTCATCGAACAAAAAATAAAGAGCTTCGAGCCAATAAAGACTAAGAATATTGACTCAAGAACTAATAGCTCCGTTGTAGAATTCAGACCTAACCATTAAGTAAGAAGCGATGGGAACGATGGAACCTGTGAATTCAAAAGATTTTAGTGAAAATGAATTCGAATGATTCATTGATCGGGATGGCGGAACCGGCCAGAGACCAATTCATCTATTCGGAAAAGTTATGAACTAATGATAGAACTGAAATAGAAATTGAAAGAGTAAATATTCGCCCGCGAAAACTTTATTTTCTTGGATTGCTAAAATTGGGTCAATCCAATACGATAACGAGTAAAACAAAAGAAAGATTTGTTTGAACATTATAAAATAGATATATATAAAAATAGTTATTTAATATATTTAGATTAGATTTAGTTATCTATACAAACAAGATATACAAATTAATAATAGATTTGATCTAGATTAAATAAAATCCATGATTCAGTATATTACTTATTAAATACATGTATATCTTAATTCAAATTATATTCTATCTGAATTGAATTCAAAATCTTTAATTTGAATTGATTTTATTCGCGAGGAGCTGGATGAGAAGAAACTCTCACGTCCGGTTCTGTAGTAGAGATGGAATTCAAAACAAACCATCAACT
E_tunjana_3742            CAGGCCTCCCTCTGCTTGGTTCCAGTCGTGGGCATGAGTGAGGGGCGATGCTTGATGGCTTTGATGCCATCGGTGGGAATGTGTTTAAGCATCGGCCTTCCCTCATGACCACGATGGTCTACAGTCTTGTGTACGAGTTAGTGACGTCGCTTGTTTGTTTTGATGCTTGCGTTGGAACTTGCTTAAGCAACCGACCTGACGAAGTACCCATGAATGTCACTCATGATGGTCTACAGTCTTGCGTACGAGTTAGTGACGTCGCTTGTTTGTTTTGATGCTTGCGTTGGAACTTGCTTAAGCAACCGACCTGACGAAGTACCCATGAATGTCACCTATGATGGTCTACAGTCTTGCGTACGAGTTAGTGACGTCGCTTGTTTGTTTTGATGCTTGCGTTGGAACTTGCTTAAGCAACCGACCTGACGAAGTACCCATGAATGTCGCCCATGATGGTCTACAGTCTTGGGTATGAGTCAGTGACGATGCTTGTTTGTTTTGATGCTTGCGTTTGAACTTGCTTAAGCAACCGACCAGACGAAGTACACATGAATGTCGCCCATGATGGTCTACAGTCTTGGGTATGAGTCAGTGACGATGCTTGTTTGTTTTGATGCTTGCGTTTGAACTTGCTTAAGCAACCGACCTGACGAAGTACACATGAATGTCGCCCATGATGGTCTACAGTCTTGCGTATGAGTCAGTGACGATGCTTGTTTGTTTTGATGCTTGCGTTTGAACTTGCTTAAGCAACCGACCTGACGAAGTACACATGAATGTTCAACCTAGTAGGGACGTGTCCCTGCGCCCAACGAC-TTTT--GTCGGGATCGTGGCAAGTCTGCGATCCAGGGGGTGATGTTGAGAGCCGGAAGGCAAGGGGGTGCAAACACTAGTCTGCCTTTGTCCCGATTGCCGAGTGTTATGTGCTTGATGTCCAAGGCTTGATGCTGATCCTCCAAGTGGGGCTTGTCCCTGCACCAATGGCTTTTGCCAGGATCATGGCGTTAGTTATGATCGAAAAACTGAGGGGGTGATGTTTAGAGCTGGAAGGCAAGGGGGTGCAAACACCAGTCGGCCTTTGTCCCGATTGCTGAGTGTTTTGTGCTTGATGTCCAAGGCTTGAAGCTGACCCTCCAAGTGGGGGCTTTTTTGTTCCTGCGATAACGACTCTGTTGGGATCATTGTGATCAAGTTTGGTTGGTTTCGTATTGTGGTGGGTTTTTTCGAAGCTTCTATCGTTCTTTTACGCATCGTGCGGTGCATCTTGGGGGCTGTTTTGGCTTTTGGTTGCTTGCTTGGGCTTTATGCTAGGCGGGTGGCTAATTCGAATCCTGCATAGCAGAATGACCCGTGAACTAGTACCAACAATAGGGTTTGGCGGGGATCGAAGCTTTTGTTTTGACCCTCGTCAAGCCTCGCTGACATGTGTTCATGGCCCTCTTTGGGGCTTCATGGACATAAAGTTGGCACAACAACAACCCCCGGCACGACACGTGCCAAGGAACACTAAACTTAAGAGCGCCCGTGCCATGATGCCCCGTTTCTGGTGTGCTCGTTGTGCGTGGCTTCTTTGTAATCTAAAACGACTCTCGGCAACGGATATCTCGGCTCACGCATCGATGAAGAACGTAGCAAAATGCGATACTTGGTGTGAATTGCAGAATCCCGTGAACCATCGAGTTTTTGAACGCAAGTTGCGCCCGAAGCCATCTGGTTGAGGGCACGTCTGCCTGGGCGTCACGCATCACGTCGCCCCCACCAAGCATCCCTTCTTGGGACGTGTTGGACGGGGGCGGAGATTGGTCTCCCGTGCATGTGGCGCGGTTGGCCTAAATAGGAGCCTTCTCAAGAGGGACGCACGGCTAGTGGTGGTTGAT----AAGACAGTCGTCTCGTGTCGTGTGTTTTGATCCTTGAGGAAGGAACTCTTAAGATACCCCGTCGCATTGTCTTTTGATGATGATTCGATCGCCATAGTATAAACAAATAACTATAGAAGTAATAACCAACTCATCACTTCGTATTATCTGGATCCAAAGAACCAGTCAAGATATGATATATTGTTCATATTGTTGTAGCAACTGAAATCTTTTTTTATTAAAAAATCTGCTTCTAAGTTGTCAATCGAAATAAAAAAGAAAGGGTATGGATAAATGGAAGGATGAGAGAAAGAAAGAAAAAGAATATTGATGATATAGAATTCCAATATGTAAGGTCTATGAGTCATCTCAGAAAAAATCTGCGTAATAAAGCATCAATACGGATTCATCATTAAATGGATCTGCTCATCGAACAAAAAATAAAGAGCTTCGAGCCAATAAAGACTAAGAATATTGACTCAAGAACTAATAGCTCCGTTGTAGAATTCAGACCTAACCATTAAGTAAGAAGCGATGGGAACGATGGAACCTGTGAATTCAAAAGATTTTAGTGAAAATGAATTCGAATGATTCATTGATCGGGATGGCGGAACCGGCCAGAGACCAATTCATCTATTCGGAAAAGTTATGAACTAATGATAGAACTGAAATAGAAATTGAAAGAGTAAATATTCGCCCGCGAAAACTTGATTTTCTTGGATTGCTAAAATTGGGTCAATCCAATACGATAACGAGTAAAACAAAAGAAAGATTTGTTTGAACATTATAAAATAGATATATATAAAAATAGTTATTTAATATATTTAGATTAGATTTAGTTATCTATACAAACAAGATATACAAATTAATAATAGATTTGATCTAGATTAAATAAAATCCATGATTCAGTATATTACTTATTAAATACATGTATATCTTAATTCAAATTATATTCTATCTTAATTGAATTCAAAATTTTTAATTTGAATTGATTTTATTCGCGAGGAGCTGGATGAGAAGAAACTCTCACGTCCGGTTCTGTAGTAGAGATGGAATTCAAAACAAACCATCAACT
E_ulotricha_3970          CAGGCCTCCCTCTGCTTGGTTCCAGTCGTGGGCATGAGTGAGGGTCGATGCTTGATGGCTTTGATGCCATCGGTGGGAATGTATTTAAGCATCGGCCTTCCCTCATGCCCACGATGGTCTACAGTCTTGGGTATGAGTCAGTGACGATGCTTGTTTGTTTAGATGCTTGTGTTGGAACTTGCTT-----------------------------------------------------------------------------------------------------------------------------------------------------------------------------------------------------------------------------------------------------------------------------------------------------------------------------------------------------------------------------------------------------------------------------------------------------------------------------------------------------------------------------------------------------------------------------------------------------------------TCAACCTAGTAGGGACGTGTCCCTGCGCCCAACGACAATTTTTGTCGGGATCGTGGCAAGTCTGCGATCCAGGGGGTGATGTTGAGAGCCGGAAGGCAAGGGGGTGCAAACACCAGTCGGCCTTTGTCCCGATTGCTGAGTGTTATGTGCTTGATGTCCAAGGCTTGATGCTGATCTTCCAAGTGGGGCTTGTCCCTGCACCAATGGCTATTGCCAGGATCATGGCGTTTGCTATGATCGAAAAAATGAGGGGGTGATGTTGAGAGCCGGAAGGCAAGGGGGTGCAAACACCAGTCGGCCTTTGTCCCGATTGCTGAGTGTTATGTGCTTGACGTCCAAGGCTTGATGTTGACCCTCCAAGTGGGG-CTTTTTTGTTCCTGCGGTAACGACTTTGTTGGGATCATTGTGATCAAGTTTGGTTGGTTTCGTATTGTGGTGGGTTTTTTCGAAGCTTCTATCGTTGTTTTACGCATCGTGCGGTGCATCTTGGGGGCTGTTTTGGCTTTTGGTTGCTTGCTTGGGCTTTATGCTAGGCGGGTGGCTAATTCGAATCCTGCATAGCAGAATGACCCGTGAACTAGTACCAATAATAGGGCTTGGCGGGGATCGAAGCTTTTGTTTCGACCCTCGTGAAGCCTCGTTGACATGTGTTCATGGGCCTCATTGGGGCTTCATGGACATAAAGTTGGCACAACAACAACCCCCGGCACGACACGTGCCAAGGAACACTAAACTTAAGAGCGCCCGTGCCATGATGCCCCGTTTCTGGTGTGCTCGTTGTGCGTGGCTTCTTTGTAATCTAAAACGACTCTCGGCAACGGATATCTCGGCTCACGCATCGATGAAGAACGTAGCAAAATGCGATACTTGGTGTGAATTGCAGAATCCCGTGAACCATCGAGTTTTTGAACGCAAGTTGCGCCCGAAGCCATCTGGTTGAGGGCACGTCTGCCTGGGCGTCACGCATCACGTCGCCCCCACCAAGCATCCCTTCTTGGGACGCTTTGGACGGGGGCGGAGATTGGTCTCCCGTGCATGAGGCGCGGTTGGCCTAAATAGGAGCCTCCTCAAGAGGGACGCACGGCTAGTGGTGGTTGAT----AAGACAGTCGTCTCGTGTCGTGTGTTATGATCCTTGAGGAAGAAACTCTTAAGATACCCCGACGCATCCTCTTTTGATGATGATTCGATCGCCATAGTATAAACAAATAACTATAGAAGTAATAACCAACTCATCACTTCGTATTATCTGGATCCAAAGAACCAGTCAAGATATGATATATTGTTCATATTGTTGTAGCAACTGAAATCTTTTTTTATTAAAAAATCTGCTTCTAAGTTGTCAATCGAAATAAAAAAGAAAGGGTATGGATAAATGGAAGGATGAGAGAAAGAAAGAAAAAGAATATTGATGATATAGAATTCCAATATGTAAGGTCTATGAGTCATCTCAGAAAAAATCTGCGTAATAAAGCATCAATACGGATTCATCATTAAATGGATCTGCTCATCGAACAAAAAATAAAGAGCTTCGAGCCAATAAAGACTAAGAATATTGACTCAAGAACTAATAGCTCCGTTGTAGAATTCAGACCTAACCATTAAGTAAGAAGCGATGGGAACGATGGAACCTGTGAATTCAAAAGATTTTAGTGAAAATGAATTCGAATGATTCATTGATCGGGATGGCGGAACCGGCCAGAGACCAATTCATCTATTCGGAAAAGTTATGAACTAATGATAGAACTGAAATAGAAATTGAAAGAGTAAATATTCGCCCGCGAAAACTTTATTTTCTTGGATTGCTAAAATTGGGTCAATCCAATACGATAACGAGTAAAACAAAAGAAAGATTTGTTTTAACATTCTAAAATAGATATAAAATAAAATAGTTATTTAATATATTTAGATTAGATTTAGTTATCTATACAAACAAGATATACAAATTAATAATAGATTTGATCTAGATTAAATGAAATCCATGATTCAGTATATTACTTATTAAATACATGTATATCTTAATTCAAATTCTATTCTATCTGAATTGAATTCAAAATCTTTAATTTGAATTGATTTTATTCGCGAGGAGCTGGATGAGAAGAAACTCTCACGTCCGGTTCTGTAGTAGAGATGGAATTCAAAACAAACCATCAACT
E_uribei_3617             CAGGCCTCCCTCTGCTTGGTTCCAGTCGTGGGCATGAGTGAGGGGCGATGCTTGATGGCTTTGATGCCATCGGTGGGAATGTGTTTAAGCATCGGCCTTCCCTCATGACCACGATGGTCTACAGTCTTGTGTACGAGTTAGTGACGTCGCTTGTTTGTTTTGATGCTTGCGTTGGAACTTGCTTAAGCAACCGACCTGACGAAGTACCCATGAATGTCACCCATGATGGTCTACAGTCTTGTGTACGAGTTAGTGACGTCGCTTGTTTGTTTTGATGCTTGTGTTGGAACTTGCTTAAGCAACCGACCTGACGAAGTACCCATGAATGTCACCTATGATGGTCTACAGTCTTGCGTACGAGTTAGTGACGTCGCTTGTTTGTTTTGATGCTTGCGTTGGAACTTGCTTAAGCAACCGACCTGACGAAGTACCCATGAATGTCGCTCATGATGGTCTACAGTCTTGGGTATGAGTCAGTGACGATGCTTGTTTGTTTTGATGCTTGTGTTTGAACTTGCTTAAGCAACCGACCTRACGAAGTACACATGAATGTCGCCCATGATGGTCTACAGTCTTGGGTATGAGTCAGTGACGATGCTTGTTTGTTTTGATGCTTGCGTTTGAACTTGCTTAAGCAACCGACCTGACGAAGTACCCATGAATGTCACCCATGATGGTCTACAGTCTTGCGTACGAGTTAGTGACGTCGCTTGTTTGTTTTGATGCTTGCGTTGGAACTTGCTTAAGCAACCGACCTGACGAAGTACCCATGAATGTTCAACCTAGTAGGGACGTGTCCCTGCGCCCAACGAC-TTTT--GTCGGGATCGTGGCAAGTCTGCGATCCAGGGGGTGATGTTGAGAGCCGGAAGGCAAGGGGGTGCAAACACTAGTCGGCCTTTGTCCCGATTGTGGAGTGTTATGTGCTTGATGTCCAAGGCTTGATGCTGATCCTCCAAGTGGGGCTTGTCCCTGCACCAATGGCTTTTGCCAGGATCATGGCGTTTGTTGTGATCGAAAAAATGAGGGGGTGATGTTGAGGGCCGGAAGGCAAGGGGGTGCAAACACCAGTCGGCCTTTGTCCCGATTGTTGAGTGTTATGTGCTTGACGTCCAAGGCTTGATGCTGACCCTCCAAGTGGGGGCTTTTTTGTTCCTGCGGTAACGACTCTGTTGGGATCATTGTGATCAAGTTTGGTTGGTTTCGTTTTGTGGTGGGTTTTTTCGAAGCTTCTATCGTTCTTTTACGCATCGTGCGGTGCATCTTGGGGGCTGTTTTGGCTTTTGGTTGCTTGCTTGGGCTTTATGCTAGGCGGGTGGCTAATTCGAATCCTGCATAGCAGAATGACCCGTGAACTAGTACCAACAATAGGGTTTGGCGGGGATCGAAGCATTTGTTTTGACCCTTGTCAAGCCTCGCTGACATGTGTTCATGGCCCTCTTTGGGGCTTTATGGACATAAAGTTGGCACAACAACAACCCCCGGCACGACACGTGCCAAGGAACATTAAACTTAAGAGCGCCCGTGCCATGATGCCCCGTTTTCGGTGTGCTCGTTGTGCGTGGCTTCTTTGTAATCTAAAACGACTCTCGGCAACGGATATCTCGGCTCACGCATCGATGAAGAACGTAGCAAAATGCGATACTTGGTGTGAATTGCAGAATCCCGTGAACCATCGAGTTTTTGAACGCAAGTTGCGCCCGAAGCCATCTGGTTGAGGGCACGTCTGCCTGGGCGTCACGCATCACGTCGCCCCCACCAAGCATCCCTTCTTGGGACGTGTTGGACGGGGGCGGAGATTGGTCTCCCGTGCATGTGGCGCGGTTGGCCTAAATAGGAGCCTTCTCAAGAGGGACGCACGGCTAGTGGTGGTTGAT----AAGACAGTCGTCTCGTGTCGTGTGTTTTGATCCTTGAGGAAAGAACTCTTAAGATACCCCGTCGCATTGTCTTTTGATGATGATTCGATCGCCATAGTATAAACAAATAACTATAGAAGTAATAACCAACTCATCACTTCGTATTATCTGGATCCAAAGAACCAGTCAAGATATGATATATTGTTCATATTGTTGTAGCAACTGAAATCTTTTTTTATTAAAAAATCTGCTTCTAAGTTGTCAATCGAAATAAAAAAGAAAGGGTATGGATAAATGGAAGGATGAGAGAAAGAAAGAAAAAGAATATTGATGATATAGAATTCCAATATGTAAGGTCTATGAGTCATCTCAGAAAAAATCTGCGTAATAAAGCATCAATACGGATTCATCATTAAATGGATCTGCTCATCGAACAAAAAATAAAGAGCTTCGAGCCAATAAAGACTAAGAATATTGACTCAAGAACTAATAGCTCCGTTGTAGAATTCAGACCTAACCATTAAGTAAGAAGCGATGGGAACGATGGAACCTGTGAATTCAAAAGATTTTAGTGAAAATGAATTCGAATGATTCATTGATCGGGATGGCGGAACCGGCCAGAGACCAATTCATCTATTCGGAAAAGTTATGAACTAATGATAGAACTGAAATAGAAATTGAAAGAGTAAATATTCGCCCGCGAAAACTTTATTTTCTTGGATTGCTAAAATTGGGTCAATCCAATACGATAACGAGTAAAACAAAAGAAAGATTTGTTTGAACATTCTAAAATAGATATATAAAAAAAGAGTTATTTAATCTATTTAGATTAGATTTAGTTATCTATACAAACAAGATATACAAATTAATAATAGATTTGATCTAGATTAAATAAAATCCATGATTCAGTATATTACTTATTAAATACATGTATATCTTAATTCAAATTATATTCTATCTGAATTGAATTCAAAATCTTTAATTTGAATTGATTTTATTCGCGAGGAGCTGGATGAGAAGAAACTCTCACGTCCGGTTCTGTAGTAGAGATGGAATTCAAAACAAACCATCAACT
E_weddellii_3937          CAGGCCTCCCTCTGCTTGGTTCCAGTCGTGGGCATGAGTGAAGGGCGATGCTTGATGGCTTTGATGCCATCGGTGGGAATGTGTTTAAGCATCGGCCTTCCCTCATGTCCACGATGGTCTACAGTCTTGGGTATGAGTCAGTGACGATGCTTGTTTGTTTTGATGCTTGCGTTTGAACTTGCTT------------------------------------------------------------------------------------GTTTAGATGCTTGCGTTGGAACTTGCTT------------------------------------------------------------------------------------GTTTAGATGCTTGTGTTGGAACTTGCTTAAGCAACCGACCTGACGAAGTACCCATGAATGTCGCCCACGATGGTCTACAGTCTTGGGTATGAGTCAGTGACGATGCTTGTTTGTTTTGATGCTTGCGTTTGAACTTGCTTAAGCAACCGACCCGACGAAGTACCCATGAATGTCGCCCACGATGGTCTACAGTCTTGGGTATGAGTCAGTGACGATGCTTGTTTGTTTTGATGCTTGCGTTTGAACTTGCTTAAGCAACCGACCCGACGAAGTACCCATGAATGTCGCCCACGATGGTCTACAGTCTTGGGTATGAGTCAGTGACGATGCTTGTTTGTTTTGATGCTTGCGTTTGAACTTGCTTGAGCAACTGATCCGACGAAGTACCCATGAATGTTCAACCTAGTAGGGACATGTCCCTGCGCCCAACGACATTTTTTGTCGGGATCGTGGCAAGTCTGCGATCCAGGGGGTGATGTTGAGAGCCTGAAGGCAAGGGGGTGCAAACACCAGTCGGCCTTTGTCCCGATTGCTGAGTGTTATGTGCTTGATGTCCAAGGCTTGATGCTGATCCTCCAAGTGGGGCTTGTCCCTGCACTAATGGCTTTTGCCAGGATCATGGCGTTTGCTATGATCGAAAAAATGAGGGGGTGATGTTGAGAGCCGGAAGGCAAGGGGGTGCAAACACCAGTCGGCCTTTGTCCCGATTGCTGAGTGTTATGTGCTTGACGTCTAAGGCTTGATGTTGACCCTCCAAGTGGGG-CTTTTTTGTTCCTGCGGTAACGACTTTGTTGGGATCATTGTGATCAAGGTTGGTTGGTTTCGTATTGTGGTGGGTTTTTTCGAAGCTTCTATCGTTGTTTTACGCATCGTGCGGTGCATCTTGGGGGTTGTTCTGGCTTTTGGTTGCTTGCTTGGGCTTTATGCTAGGCGGGTGGCTAATTCGAATCCTGCATAGCAGAATGACCCGTGAACTAGTACCAATAATAGGGCTTGGCGGGGATCGAAGCTTATGTTTCGACCCTCGTGAAGCCTCGCTGACATGTGTTCATGGGCCTCTTTGGGGCTTCATGGACATAAAGTTGGCACAACAACAACCCCCGGCACGACACGTGCCAAGGAACACTAAACTTAAGAGCGCCCGTGCCATGATGCCCCGTTTCTGGTGTGCTCGTTGTGCGTGGCTTCTTTGTAATATAAAATGACTCTCGGCAACGGATATCTCGGCTCACGCATCGATGAAGAACGTAGCAAAATGCGATACTTGGTGTGAATTGCAGAATCCCGTGAACCATCGAGTTTTTGAACGCAAGTTGCGCCCGAAGCCATCTGGTTGAGGGCACGTCTGCCTGGGCGTCACGCATCACGTCGCCCCCACCAAGCATCCCTTCTTGGGACGCGTTGGACGGGGGCGGAGATTGGTCTCCCGTGCATGTGGCGCGGTTGGCCTAAATAGGAGCCTCCTCAAGAGGGACGCACGGCTAGTGGTGGTTGAT----AAGACAGTCGTCTCGTGTCGTGTGTTTTGATCCTTGAGGAAGGAACTCTTAAGATACCCCGTCGCATCGTCTTTTGATGATGATTCGATCGCCATAGTATAAACAAATAACTATAGAAGTAATAACCAACTCATCACTTCGTATTATCTGGATCCAAAGAACCAGTCAAGATATGATATATTGTTCATATTGTTGTAGCAACTGAAATCTTTTTTTATTAAAAAATCTGCTTCTAAGTTGTCAATCGAAATAAAAAAGAAAGGGTATGGATAAATGGAAGGATGAGAGAAAGAAAGAAAAAGAATATTGATGATATAGAATTCCAATATGTAAGGTCTATGAGTCATCTCAGAAAAAATCTGCGTAATAAAGCATCAATACGGATTCATCATTAAATGGATCTGCTCATCGAACAAAAAATAAAGAGCTTCGAGCCAATAAAGACTAAGAATATTGACTCAAGAACTAATAGCTCCGTTGTAGAATTCAGACCTAACCATTAAGTAAGAAGCGATGGGAACGATGGAACCTGTGAATTCAAAAGATTTTAGTGAAAATGAATTCGAATGATTCATTGATCGGGATGGCGGAACCGGCCAGAGACCAATTCATCTATTCGGAAAAGTTATGAACTAATGATAGAACTGAAATAGAAATTGAAAGAGTAAATATTCGCCCGCGAAAACTTTATTTTCTTGGATTGCTAAAATTGGGTCAATCCAATACGATAACGAGTAAAACAAAAGAAAGATTTGTTTTAACATTCTAAAATAGATATAAAAATAAATAGTTATTTAATATATTTAGATTAGATTTAGTTATCTATACAAACAAGATATACAAATTAATAATAGATTTGATCTAGATTAAATGAAATCCATGATTCAGTATATTACTTATTAAATACATGTATATCTTAATTCAAATTCTATTCTATCTGAATTGAATTCAAAATCTTTAATTTGAATTGATTTTATTCGCGAGGAGCTGGATGAGAAGAAACTCTCACGTCCGGTTCTGTAGTAGAGATGGAATTCAAAACAAACCATCAACT
I_mollis_Ro2758           ---------------------------------------------------------------------------------------------------------------------------------------------------------------------------------------------------------------------------------------------------------------------------------------------------------------------------------------------------------------------------------------------------------------------------------------------------------------------------------------------------------------------------------------------------------------------------------------------------------------------------------------------------------------------------------------------------------------------------------------------------------------------------------------------------------TCAACCTAGTAGGGACGTGTCCCTGCGCCCAACGAC-TTTT--GTCGGGATCGTGGCAAGTCTGCGATCCAGGGGGTGATGTTGAGAGCCGGAAGGCAAGGGGGTGCAAACACTAGTTGAACTTTGTCCCGATTGCCGAGTGTTATGTGCTTGATGTCCAAGGCTTGATGCTGATCCTCCAATTGGGGCTTGTCCCTGCACCAATGGCTTTTGCCAGGATCATGGCGTTTGTTGTGATCGAAAAAATGAGGGGGTGATGTTTAGAGCCGGAAGGCAAGGGGGTGCAAACACCAGTCGGCCTTTGTCCCGATTGCTGAGTGTTATGTGCTTGACGTCCAAGGCTTGATGCTGACCCTCCAAGTGGGGGCTTTTTTGTTCCTGCGGTAACGACTCTGTTGGGATCATTGTGATCAAGTTTGGTTGGTTTCGTATTGTGGTGGGTTTTTTCGAAGCTTATATCGTTCTTTTACGCATCGTGCGGTGCATCTTGGGGGCTGTTTTGGCTTTTGGTTGCTTGCTTGGGCTTTATGCTAGGCGGGTGGCTAATTCGAATCCTG--T---AGAATGACCAGTGAACTAGTACTAATAAGATGGATTGGTGAGGATTGAAGCCTATGTTTTGACCCTTGTTAATCCTTGTTGACTTGTATTCATGGGACTTTTTGAGGCTTCATGGACATAAAGTTGGCACAACAACAACCCCCGGCACGACATGTGCCAAGGAAAACTAAACATAAGAGCGCCCATGCCATGTTGCCCCGTTTTTGGTGTGCTCATTGTGTGTGGCTTCTTTGTAATCTAAAATGACTCTCGGCAACGGATATCTCGGCTCACGCATCGATGAAGAACGTAGCAAAATGCGATACTTGATGTGAATTGCAGAATCCCGTGAACCATCGAGTTTTTGAACGCAAGTTGCGCCCAAAGCCATCTGGTTGAGGGCACGTCTGCCTGGGCGTCACGCATCACGTCGCCCC-ACAAAGCAWCCCTTATTGGGACATGTTAGAAGGGG-CGGATATTGGTCTCCCATGCATGTGGTGTGGTTGGCCTAAATAGGAGCMTACTCAAGAAGGACGCACGACTAGTGGTGGTTGAT----AAGACAGTYGTCT-GTGTCATGCGTTCTGATCATTGAGGAA--AACTCATAAGATACCTCATCACATCATCTTTAGATGATGATTTGATCGCCATAGTATAAACAAATAACTATAGAAGTAATAACCAACTCATCACTTCGTATTATCTGGATCCAAAGAACCAGTCAAGATATGATATATTGTTCATATTGTTGCAGCAACTGAAATCTTTTTTTATGAAAAAATCTGCTTCTAAGTTGTCAATCGAAATAAAAAAGAAAGGGTATGGATAAATGGAAGGATGAGAGAAAGAAAGAAAAAGAATATTGATGATATAGAATTCCAATATGTAAGGTCTATGAGTCATCTCAGAAAAAATCTGCGTAATAAAGCATCAATACGGATTCATCATTAAATGGATCTGCTCATCGAACAAAAAAGAAAGAGCTTCGAGCCAATAAAGACTAAGAATATTGACTCAAGAACTAATAGCTCCGTTGTAGAATTCAGACCTAACCATTAAGTAAGAAGCGATGGGAACGATGGAACCTGTGAATTCAAAAGATTTTAGTGAAAATGAATTCGAATGATTCATTGATCGGGATGGCGGAACCGGCCAGAGACCAATTCATCTATTCGGAAAAGTTATGAACTAATGATAGAACTGAAATAGAAATTGAAAGAGTAAATATTCGCCCGCGAAAACTTTATTTTCTTGGATTGCTAAAATTGGGTCAATCCAATACGATAACGAGTAAAACAAAAGAAAGATTAGTTTGAACATTCTAAAATATATAAATATAAGAAAAAAAGAGTTATATATTTAGATTAGATTTAGTTATCTATACAAACAAGATATACAAATTAATAATAGATTTGATCTAGATTAAATGAAATCCATGATTCAGTATATTACTTATTAAATACATGTATATCTTAATTCAAATTATATTCTATCTGAATTGAATTCAAAATCTTGAATTTGAATTGATTTTATTCGCGAGGAGCTGGATGAGAAGAAACTCTCACGTCCGGTTCTGTAGTAGAGATGGAATTCAAAACAAACCATCAACT
I_scandens_Mv8447         CAGGCCTCCCTCTGCTTGGTTCTAGTCGTGGGCATGAGTGAGGGGTGATGCTTGATGGCTTTGATGCCATCGGTGGGAATGTGTTTAAGCATCGGCCTTCCCTCATGACCACGATGGTCTACAGTCTTGTGTACGAGTTAGTGACGTCGCTTGTTTGTTTTGATGCTTGCGTTGGAACTTGCTTAAGCAACCGACCTGACGAAGTACCCATGAATGTCACCCATGATGGTCTACAGTCTTGCGTACGAGTTAGTGACGTCGCTTGTTTGTTTTGATGCTTGCGTTGGAACTTGCTTAAGCAACCGACCTGACGAAGTACCCGTGAATGTCACCAATGATGGTCTACAGTCTTGCGTACGAGTTAGTGACGTCGCTTGTTTGTTTTGATGCTTGCGTTGGAACTTGCTTAAGCAACCGAACTGACGAAGTACCCATGAATGTCGCCCATGATGGTCTACAGTCTTGGGTATGAGTCAGTGACGATGCTTGTTTGTTTTGATGCTTGTGTTTGAACTTGCTTAAGCAACCGACCTGACGAAGTACACATGAATGTCGCCCATGATGGTTTACAGTCTTGGGTATGAGTCAGTGACGATGCTTGTTTGTTTTGATGCTTGCGTCTGAACTTGCTTAAGCAACCGACCTGACGAAGTACACATGAATGTCGCCCATGATGGTCTACAGTCTTGCGTACGAGTTAGTGACGTCGCTTGTTTGTTTTGATGCTTGCGTTGGAACTTGCTTAAGCAACCGACCTGACGAAGTACCCATGAATGTTCAACCTAGTAGGGACGTGTCCCTGCGCCCAACGAC-TTTT--GTCGGGATCGTGGCAAGTCTGCGATCCAGGGGGTGATGTTGAGAGCCGGAAGGCAAGGGGGTGCAAACACTAGTTGAACTTTGTCCCGATTGCCGAGTGTTATGTGCTTGA-GTCCAAGGCTTGATGCTGATCCTCCAAGTGGGGCTTGTCCCTGCACCAATGGCTTTTGCCAGGATCATGGCGTTTGCTGTGATCGAAAAAATGAGGGGGTGATGTTTAGAGCCGGAAGGCAAGGGGGTGCAAACACCAGTCGGCCTTTGTCCCGATCGCTGAGTGTTATGTGCTTGACGTCCAAGGCTTGATGCTGACCCTCGAAGTGGGGGCTTTTTTGTTCCTGTGGTAACGACTCTGTTGGGATCGTTGTGATCAAGTTTGGTTGGTTTCGTATTGTGGTGGGTTTTTTCGAAGCTTCTATCGTTCTTTTACGCATCGTGCGGTGCATCTTGGGGGCTGTTTTGGCTTTTGGTTGCTTGCTTGGGCTTTATGCTAGGCGGGTGGCTAATTCGAATCCTG--T---AGAATGACCAGTGAACTAGTACTAATAAGATGGATTGGTGAGGATTGAAGCCTATGTTTTGACCCTTGTTAATCCTTGTTGACTTGTATTCATGGGACTTTTTGAGGCTTCATGGACATAAAGTTGGCACAACAACAACCCCCGGCACGACATGTGCCAAGGAAAACTAAACATAAGAGCGCCCATGCCATGTTGCCCCGTTTTTGGTGTGCTCATTGTGTGTGGCTTCTTTGTAATCTAAAATGACTCTCGGCAACGGATATCTCGGCTCACGCATCGATGAAGAACGTAGCAAAATGCGATACTTGATGTGAATTGCAGAATCCCGTGAACCATCGAGTTTTTGAACGCAAGTTGCGCCCAAAGCCATCTGGTTGAGGGCACGTCTGCCTGGGCGTCACGCATCACGTCRCCCC-ACAAAGCATCCCTTATTGGGACATGTTAGAAGGGG-CGGATATTGGTCTCCCATGCATGTGGTGTGGTTGGCCTAAATAGGAGCCTACTCAAGAAGGACGCACGACTAGTGGTGGTTGAT----AAGACAGTYGTCT-GTGTCATGCGTTCTGATCATTGAGGAA--AACTCAYAAGATACCTCATCACATCATCTTTAGATGATGATTTGATCGCCATAGTATAAACAAATAACTATAGAAGTAATAACCAACTCATCACTTCGTATTATCTGGATCCAAAGAACCAGTCAAGATATGATATATTGTTCATATTGTTGCAGCAACTGAAATCTTTTTTTATGAAAAAATCTGCTTCTAAGTTGTCAATCGAAATAAAAAAGAAAGGGTATGGATAAATGGAAGGATGAGAGAAAGAAAGAAAAAGAATATTGATGATATAGAATTCCAATATGTAAGGTCTATGAGTCATCTCAGAAAAAATCTGCGTAATAAAGCATCAATACGGATTCATCATTAAATGGATCTGCTCATCGAACAAAAAAGAAAGAGCTTCGAGCCAATAAAGACTAAGAATATTGACTCAAGAACTAATAGCTCCGTTGTAGAATTCAGACCTAACCATTAAGTAAGAAGCGATGGGAACGATGGAACCTGTGAATTCAAAAGATTTTAGTGAAAATGAATTCGAATGATTCATTGATCGGGATGGCGGAACCGGCCAGAGACCAATTCATCTATTCGGAAAAGTTATGAACTAATGATAGAACTGAAATAGAAATTGAAAGAGTAAATATTCGCCCGCGAAAACTTTATTTTCTTGGATTGCTAAAATTGGGTCAATCCAATACGATAACGAGTAAAACAAAAGAAAGATTAGTTTGAACATTCTAAAATATATAAATATAAGAAAAAAAGAGTTATATATTTAGATTAGATTTAGTTATCTATACAAACAAGATATACAAATTAATAATAGATTTGATCTAGATTAAATGAAATCCATGATTCAGTATATTACTTATTAAATACATGTATATCTTAATTCAAATTATATTCTATCTGAATTGAATTCAAAATCTTGAATTTGAATTGATTTTATTCGCGAGGAGCTGGATGAGAAGAAACTCTCACGTCCGGTTCTGTAGTAGAGATGGAATTCAAAACAAACCATCAACT
L_arboreus_4030           CAGGCCTCCCTCTGCTTGGTTCCAGTCGTGGTCATGAGTGAGGGGCGATGCTTGATGGCTTTTATGCCATCGGTGGGAATGCGTTTAAGCATCGACCTTCCCTTATGCCCACGATGGTCTACAGTCTTGGGTATGAGTCAGTGACGATGCTTGTTTGTTTTGATGCTTGCGAATGAACCTGCTTGAGCAACCGACCCGATGAAGTATCAATGAATGTCGCCCACAATGGTCTACAGTCTTGGGTATGAGTCAGTGACGATGCTTGTTTGTTTTGATGCTTGCGTTTGAACTTGCTTAAGCAACCGACCCGACGAAGTACCCGTGAATGTCGCCTACGATGGTCTACAGTCTTGGGTATGAGTCAGTGACGATGCTTGTTTGTTTTGATGCTTGCGTTTGAACTTGCTTAAGCAACCGATCCGACGAAGTACCCAAGAATGTCGCCCACGATGGTCTACAGTCTTGGGTATTAGTCAGTGACGATGCTTGTTTGTTTTGATGCTTGCGTTTGAACTTGCTTAAGCAACCGAACCGACGAAGTACCCATGAATGTCGCCCACGATGGTCTACAGTCTTGGGTATGAGTCAGTGACGATGCTTGTTTGTTTTGATGCTTGCGTTTGAACTTGCTTAAGCAACCGACCCGACGAAGTACCCGTGAATGTCGCCCACGATGGTCTACAGTCTTGGGTATGAGTCAGTGACGATGCTTGTTTGTTTTGATGCTTGCGTTTGAACTTGCTTAAGCAACCGACCCGACGAAGTACCCGTGAGTGTTCAACCTAGTAGGGACTTGTCCCTGCGCCCAACGAC-TTTT--GTCGGGATCGTGGCATGTCTGCGATCCAGGGGGTGATGTTGAGAGCTGGAAGGCAAGGGGGTGCAAACACCAGTCGGCCTTTGTCCCGATTGCTGAGTGTTATGTGCTTGACGTCCAAGGCTTGATGCTGACCCTCCAAGTGGGGCTTGTCCCTGCACTAATGGCTTTTGCCAGGATCATGGCGTTTGTTATGATCGAAAAACTGAGGGGGTGATGTTGAGAGCCGGAAGGCAAGGGGGTGCAAACACCAGTCGGCCTTTGTCCCGATTGCTGAGTGTTATGTGCTTGATGTCCAAGGCTTGATGCTGACCTTCCAAGTGGGGTGTTTTTTGTTCCTGCGGTATCGACTTTGTTGGGATCATTGTGATCAAGTTTGGTTGGTTTCGTATTGTGGTGGGTTTTTTCGAAGCTTCTGTCGTTTTTTTACGCATCGTGCGGTGCATCTTGGGGGCTGTTTTGGCTTTTGGTTGCTTGCTTGGGCTTTATGCTAGGCGGGTGGCTAATTCGAATCCTGCATAGCAGAATGACCCGTGAACTAGTACCAATAATAGGGCTTGGCGGGGAACGAAGCTTATGTTTCGACCCTCGTGAAGCCTCGCTGACATGTGTTCATGGGCCTCTTTGGGGCTTCATGGACATAAAGTTCGCACAACAACAACCCCCGGCACGACACGTGCCAAGGAACACTAAACTTAAGAGCGCCCGTGCCATGATGCCCCGTTTCTGGTGTGCTCGTTGTGCGTGGCTTCTTTGTAATATAAAACGACTCTCGGCAACGGATATCTCGGCTCACGCATCGATGAAGAACGTAGCAAAATGCGATACTTGGTGTGAATTGCAGAATCCCGTGAACCATCGAGTTTTTGAACGCAAGTTGCGCCCGAAGCCATCTGGTTGAGGGCACGTCTGCCTGGGCGTCACGCATCACGTCGCCCCCACCAAGCATCCCTTCTTGGGACGCGTTGGACGGGGGCGGAGATTGGTCTCCCGTGCATGTGGCGCGGTTGGCCTAAATAGGAGCCTCCTCAAGAGGGACGCACGACTAGTGGTGGTTGAT----AAGACAGTCGTCTCATGTTGTGTGTTTTTATCCTTGAGGAAGGAACTCTTAAGATACCCCGTCGCATCGTCTTTTGATGATGACTCGATCGCCATAGTATAAACAAATAACTATAGAAGTAATAACCAACTCATCACTTCGTATTATCTGGATCCAAAGAACCAGTCAAGATATGATATATTGTTCATATTGTTGTAGCAACTGAAATCTTTTTTTATTAAAAAATATGCTTCTAAGTTGTCAATCGAAATAAAAAAGAAAGGGTATGGATAAATGGAAGGATGAGAGAAAGAAAGAAAAAGAATATTGATGATATAGAATTCCAATATGTAAGGTCTATGAGTCATCTCAGAAAAAATATGCGTAATAAAGCATCAATACGGATTCATCATTAAATGGATCTGCTCATCGAACAAAAAATAAAGAGCTTCGAGCCAATAAAGACTAAGAATATTGACTCAAGAACTAATAGCTCCGTTGTAGAATTCAGACCTAACCATTAAGTAAGAAGCGATGGGAACGATGGAACCTGTGAATTCAAAAGATTTTAGTGAAAATGAATTCGAATGATTCATTGATCGGGATGGCGGAACCGGCCAGAGACCAATTCATCTATTCGGAAAAGTTATGAACTAATGATAGAACTGAAATAGAAATTGAAAGAGTAAATATTCGCCCGCGAAAACTTTATTTTCTTGGATTGCTAAAATTGGGTCAATCCAATACGATAACGAGTAAAACAAAAGAAAGATTTGTTTTAACATTCTAAAATAGATATAAAATAAAATAGTTATTGAATATATTTAGATTAGATTTAGTTATCTATACAAACAAGATATACAAATTAATAATAGATTTGATCTAGATTAAATGAAATCCATGATTCAGTATATTACTTATTAAATACATGTATATCTTAATTCAAATTCTATTCTATCTGAATTGAATTCAAAATCTTTAATTTGAATTGATTTTATTCGCGAGGAGCTGGATGAGAAGAAACTCTCACGTCCGGTTCTGTAGTAGAGATGGAATTCAAAACAAACCATCAACT
L_griffini_3984           CAGGCCTCCCTCTGCTTGGTTCCAGTCGTGGGCATGAGTGAGGGGTGATGCTTGATGGCTTTGATGCCATCGGTGGGAATGCGTTTAAGCATCGACCTTCCCTTATGCCCACGATGGTCTACAGTCTTGGGTATGAGTCAGTGACGATGCTTGTTTGTTTTGATGCTTGCGAATGAACCTGCTTGAGCAACCGACCCGATGAAGTATCAATGAATGTCGCCCACAATGGTCTACAGTCTTGGGTATGAGTCAGTGACGATGCTTGTTTGTTTTGATGCTTGCGTTTGAACTTGCTTAAGCAACCGACCCGACGAAGTACCCGTGAATGTCGCCCACGATGGTCTACAGTCTTGGGTATGAGTCAGTGACGATGCTTGTTTGTTTTGATGCTTGCGTTTGAACTTGCTTAAGCAACCGATCCGACGAAGTACCCATGAATGTCGCCCACGATGGTCTACAGTCTTGGGTATGAGTCAGTGACGATGCTTGTTTGTTTTGATGCTTGCGTTTGAACTTGCTTAAGCAACCGAACCGACGAAGTACCCATGAATGTCGCCCACGATGGTCTACAGTCTTGGGTATGAGTCAGTGACGATGCTTGTTTGTTTTGATGCTTGCGTTTGAACTTGCTTAAGCAACCGACCCGACGAAGTACCCGTGAATGTCGCCCACGATGGTCTACAGTCTTGGGTATGAGTCAGTGACGATGCTTGTTTGTTTTGATGCTTGCGTTTGAACTTGCTTAAGCAACCGACCCGACGAAGTACCCGTGAGTGTTCAACCTAGTAGGGACTTGTCCCTGCGCCCAACGAC-TTTT--GTCGGGATCGTGGCATGTCTGCGATCCAGGGGGTGATGTTGAGAGCTGGAAGGCAAGGGGGTGCAAACACCAGTCGGCCTTTGTCCCGATTGCTGAGTGTTATGTGCTTGACGTCCAAGGCTTGATGCTGACCCTCCAAGTGGGGCTTGTCCCTGCACTAATGGCTTTTGCCAGGATCATGGCGTTTGTTATGATCGAAAAACTGAGGGGGTGATGTTGAGAGCCGGAAGGCAAGGGGGTGCAAACACCAGTCGGCCTTTGTCCCGATTGCTGAGTGTTATGTGCTTGATGTCCAAGGCTTGATGCTGACCTTCCAAGTGGGGTGTTTTTTGTTCCTGCGGTAACGACTTTGTTGGGATCATTGTGATCAAGTTTGGTTGGTTTCGTATTGTGGTGGGTTTTTTCGAAGCTTCTGTCGTTTTTTTACGCATCGTGCGGTGCATCTTGGGGGCTGTTTTGGCTTTTGGTTGCTTGCTTGGGCTTTATGCTAGGCGGGTGGCTAATTCGAATCCTGCATAGCAGAATGACCCGTGAACTAGTACCAATAATAGGGCTTGGCGGGGAACGAAGCTTATGTTTCGACCCTCGTGAAGCCTCGCTGACATGTGTTCATGGGCCTCTTTGGGGCTTCATGGACATAAAGTTCGCACAACAACAACCCCCGGCACGACACGTGCCAAGGAACACTAAACTTAAGAGCGCCCGTGCCATGATGCCCCGTTTCTGGTGTGCTCGTTGTGCGTGGCTTCTTTGTAATATAAAACGACTCTCGGCAACGGATATCTCGGCTCACGCATCGATGAAGAACGTAGCAAAATGCGATACTTGGTGTGAATTGCAGAATCCCGTGAACCATCGAGTTTTTGAACGCAAGTTGCGCCCGAAGCCATCTGGTTGAGGGCACGTCTGCCTGGGCGTCACGCATCACGTCGCCCCCACCAAGCATCCCTTCTTGGGACGCGTTGGACGGGGGCGGAGATTGGTCTCCCGTGCATGTGGCGCGGTTGGCCTAAATAGGAGCCTCCTCAAGAGGGACGCACGACTAGTGGTGGTTGAT----AAGACAGTCGTCTCGTGTTGTGTGTTTTTATCCTTGAGGAAGGAACTCTTAAGATACCCCGTCGCATCGTCTTTTGATGATGACTCGATCGCCATAGTATAAACAAATAACTATAGAAGTAATAACCAACTCATCACTTCGTATTATCTGGATCCAAAGAACCAGTCAAGATATGATATATTGTTCATATTGTTGTAGCAACTGAAATCTTTTTTTATTAAAAAATCTGCTTCTAAGTTGTCAATCGAAATAAAAAAGAAAGGGTATGGATAAATGGAAGGATGAGAGAAAGAAAGAAAAAGAATATTGATGATATAGAATTCCAATATGTAAGGTCTATGAGTCATCTCAGAAAAAATCTGCGTAATAAAGCATCAATACGGATTCATCATTAAATGGATCTGCTCATCGAACAAAAAATAAAGAGCTTCGAGCCAATAAAGACTAAGAATATTGACTCAAGAACTAATAGCTCCGTTGTAGAATTCAGACCTAACCATTAAGTAAGAAGCGATGGGAACGATGGAACCTGTGAATTCAAAAGATTTTAGTGAAAATGAATTCGAATGATTCATTGATCGGGATGGCGGAACCGGCCAGAGACCAATTCATCTATTCGGAAAAGTTATGAACTAATGATAGAACTGAAATAGAAATTGAAAGAGTAAATATTCGCCCGCGAAAACTTTATTTTCTTGGATTGCTAAAATTGGGTCAATCCAATACGATAACGAGTAAAACAAAAGAAAGATTTGTTTTAACATTCTAAAATAGATATCAAAAAAAATAGTTATTTAATATATTTAGATTAGATTTAGTTATCTATACAAACAAGATATACAAATTAATAATAGATTTGATCTAGATTAAATGAAATCCATGATTCAGTATATTACTTATTAAATACATGTATATCTTAATTCAAATTCTATTCTATCTGAATTGAATTCAAAATCTTTAATTTGAATTGATTTTATTCGCGAGGAGCTGGATGAGAAGAAAGGCTCACGTCCGGTTCTGTAGTAGAGATGGAATTCAAAACAAACCATCAACT
L_lucidus_3943            CAGGCCTCCCTCTGCTTGGTTCCAGTCGTGGTCATGAGTGAGGGGCGATGCTTGATGGCTTTGATGCCATCGGTGGGAATGCGTTTAAGCATCGGCCTTCCCTTATGCCCACGATGGTCTACAGTCTTGGGTATGAGTCAGTGACGATGCTTGTTTGTTTTGATGCTTGCGAATGAACTTGCTTGAGCAACCGACCCGATGAAGTATCAATGAATGTCGCCCACAATGGTCTACAGTCTTGGGTATGAGTCAGTGACGATGCTTGTTTGTTTTGATGCTTGCGTTTGAACTTGCTTAAGCAACCGACCCGACGAAGTACCCGTGAATGTCGCCCACGATGGTCTACAGTCTTGGGTATGAGTCAGTGACGATGCTTGTTTGTTTTGATGCTTGCGTTTGAACTTGCTTAAGCAACCGAACCGACGAAGTACCCGTGAATGTCGCCCACGATGGTCTACAGTCTTGGGTATGAGTCAGTGACGATGCTTGTTTGTTTTGATGCTTGCGTTTGAACTTGCTTAAGCAACCGAACCGACGAAGTACCCGTGAATGTCGCCCACGATGGTCTACAGTCATGGGTATGAGTCAGTGACGATGCTTGTTTGTTTTGATGCTTGCGTTTGAACTTGCTTGAGCAACCGACCTGACGAAGTACCCGTGAATGTCGCCCACGATGGTCTACAGTCTTGGGTATGAGTCAGTGACGATGCTTGTTTGTTTTGATGCTTGCGTTTGAACTTGCTTAAGCAACCGAACCGACGAAGTACCCGTGAATGTTCAACCTAGTAGGGACTTGTCCCTGCGCCCAACGAC-TTTT--GTCGGGATCGTGGCATGTCTGCGATCCAGGGGGTGATGTTGAGAGCTGGAAGGCAAGGGGGTGCAAACACCAGTCGGCCTTTGTCCCGATTGCTGAGTGTTATGTGCTTGACGTCCAAGGCTTGATGCTGACCCTCCAAGTGGGGCTTGTCCCTGCACTAATGGCTTTTGCCAGGATCATGGCGTTTGTTATGATCGAAAAACTGAGGGGGTGATGTTGAGAGCCGGAAGGCAAGGGGGTGCAAACACCAGTCGGCCTTTGTCCCGATTGCTGAGTGTTATGTGCTTGATGTCCAAGGCTTGATGCTGACCTTCCAAGTGGGGTGTTTTTTGTTCCTGCGGTAACGATTTTGTTGGGATCATTGTGATCAAGTTTGGTTGGTTTCGTATTGTGGTGGGTTTTTTCGAAGCTTCTGTCGTTCTTTTACGCATCGTGCGGTGCATCTTGGGGGCTGTTTTGGCTTTTGGTTGCTTGCTTGGGCTTTATGCTAGGCGGGTGGCTAATTCGAATCCTGCATAGCAGAATGACCCGTGAACTAGTACCAATAATAGGGCTTGGCGTGGAACGAAGCTTATGTTTCGACCCTCGTGAAGCCTTGCTGACATGTGTTCATGGGCCTCTTTGGGGCTTCATGGACATAAAGTTCGCACAACAACAACCCCCGGCACGACACGTGCCAAGGAACACTAAACTTAAGAGTGCCCGTGCCATGATGCCCCGTTTCTGGTGTGCTCGTTGTGCGTGGCTTCTTTGTAATATAAAACGACTCTCGGCAACGGATATCTCGGCTCACGCATCGATGAAGAACGTAGCAAAATGCGATACTTGGTGTGAATTGCAGAATCCCGTGAACCATCGAGTTTTTGAACGCAAGTTGCGCCCGAAGCCATCTGGTTGAGGGCACGTCTGCCTGGGCGTCACGCATCACGTCGCCCCCACCAAGCATCCCTTCTTGGGACGCGTTGGACGGGGGCGGATATTGGTCTCCCGTGCATGTGGCGCGGTTGGCCTAAATAGGAGCCTCCTCAAGAGGGACGCACGGCTAGTGGTGGTTGAT----AAGACAGTCGTCTCGTGTTGTGTGTTTTTATCCTTGAGGAAGGAACTCTTAAGATACCCCGTCGCATCGTCTTTTGATGATGACTCGATCGCCATAGTATAAACAAATAACTATAGAAGTAATAACCAACTCATCACTTCGTATTATCTGGATCCAAAGAACCAGTCAAGATATGATATATTGTTCATATTGTTGTAGCAACTGAAATCTTTTTTTATTAAAAAATCTGCTTCTAAGTTGTCAATCGAAATAAAAAAGAAAGGGTATGGATAAATGGAAGGATGAGAGAAAGAAAGAAAAAGAATATTGATGATATAGAATTCCAATATGTAAGGTCTATGAGTCATCTCAGAAAAAATCTGCGTAATAAAGCATCAATACGGATTCATCATTAAATGGATCTGCTCATCGAACAAAAAATAAAGAGCTTCGAGCCAATAAAGACTAAGAATATTGACTCAAGAACTAATAGCTCCGTTGTAGAATTCAGACCTAACCATTAAGTAAGAAGCGATGGGAACGATGGAACCTGTGAATTCAAAAGATTTTAGTGAAAATGAATTCGAATGATTCATTGATCGGGATGGCGGAACCGGCCAGAGACCAATTCATCTATTCGGAAAAGTTATGAACTAATGATAGAACTGAAATAGAAATTGAAAGAGTAAATATTCGCCCGCGAAAACTTTATTTTCTTGGATTGCTAAAATTGGGTCAATCCAATACGATAACGAGTAAAACAAAAGAAAGATTTGTTTTAACATTCTAAAATAGATATAAAATAAAATAGTTATTGAATATATTTAGATTAGATTTAGTTATCTATACAAACAAGATATACAAATTAATAATAGATTTGATCTAGATTAAATGAAATCCATGATTCAGTATATTACTTATTAAATACATGTATATCTTAATTCAAATTCTATTCTATCTGAATTGAATTCAAAATCTTTAATTTGAATTGATTTTATTCGCGAGGAGCTGGATGAGAAGAAACTCTCACGTCCGGTTCTGTAGTAGAGATGGAATTCAAAACAAACCATCAACT
L_neriifolius_3955        CAGGCCTCCCTCTGCTTGGTTCCAGTCGTGGTCATGAGTGAGGGGCGATGCTTGATGGCTTTGATGCCATCGGTGGGAATGCGTTTAAGCATCGACCTTCCCTTATGCCCACGATGGTCTACAGTCTTGGGTATGAGTCAGTGATGATGCTTGTTTGTTTTGATGCTTGCGAATGAACCTGCTTGAGCAACCGACCCGATGAAGTATCAATGAATGTCGCCCACAATGGTCTACAGTCTTGGGTATGAGTCAGTGACGATGCTTGTTTGTTTTGATGCTTGCGTTTGAACTTGCTTAAGCAACCGACCCGACGAAGTACCCGTGAATGTCGCCTACGATGGTCTACAGTCTTGGGTATGAGTCAGTGACGATGCTTGTTTGTTTTGATGCTTGCGTTTGAACTTGCTTAAGCAACCGATCCGACGAAGTACCCATGAATGTCGCCCACGATGGTCTACAGTCTTGGGTATTAGTCAGTGACGATGCTTGTTTGTTTTGATGCTTGCGTTTGAACTTGCTTAAGCAACCGAACCGACGAAGTACCCGTGAATGTCGCCCACGATGGTCTACAGTCTTGGGTATGAGTCAGTGACGATGCTTGTTTGTTTTGATGCTTGCGTTTGAACTTGCTTAAGCAACCGACCCGACGAAGTACCCGTGAATGTCGCCCACGATGGTCTACAGTCTTGGGTATGAGTCAGTGACGATGCTTGTTTGTTTTGATGCTTGCGTTTGAACTTGCTTAA-CAACCGACCCGACGAAGTACCCGTGAGTGTTCAACCTAGTAGGGACTTGTCCCTGCGCCCAACGAC-TTTT--GTCGGGATCGTGGCATGTCTGCGATCCAGGGGGTGATGTTGAGAGCTGGAAGGCAAGGGGGTGCAAACACCAGTCGGCCTTTGTCCCGATTGCTGAGTGTTATGTGCTTGATGTCCAAGGCTTGATGCTGACCCTCCAAGTGGGGCTTGTCCCTGCACTAATGGCTTTTGCCAGGATCATGGCGTTTGTTATGATCGAAAAACTGAGGGGGTGTTGTTGAGAGCCGGAAGGCAAGGGGGTGCAAACACCAGTCGGCCTTTGTCCCGATTGCTGAGTGTTATGTGCTTGATGTCCAAGGCTTGATGCTGACCTTCCAAGTGGGGTGTTTTTTGTTCCTGCGGTAACGACTTTGTTGGGATCATTGTGATCAAGTTTGGTTGGTTTCGTATTGTGGTGGGTTTTTTCGAAGCTTCTGTCGTTTTTTTACGCATCGTGCGGTGCATCTTGGGGGCTGTTTTGGCTTTTGGTTGCTTGCTTGGGCTTTATGCTAGGCGGGTGGCTAATTCGAATCCTGCATAGCAGAATGACCCGTGAACTAGTACCAATAATAGGGCTTGGCGGGGAACGAAGCTTATGTTTCGACCCTCGTGAAGCCTCGCTGACATGTGTTCATGGGCCTCTTTGGGGCTTCATGGACATAAAGTTCGCACAACAACAACCCCCGGCACGACACGTGCCAAGGAACACTAAACTTAAGAGCGCCCGTGCCATGATGCCCCGTTTCTGGTGTGCTCGTTGTGCGTGGCTTCTTTGTAATATAAAACGACTCTCGGCAACGGATATCTCGGCTCACGCATCGATGAAGAACGTAGCAAAATGCGATACTTGGTGTGAATTGCAGAATCCCGTGAACCATCGAGTTTTTGAACGCAAGTTGCGCCCGAAGCCATCTGGTTGAGGGCACGTCTGCCTGGGCGTCACGCATCACGTCGCCCCCACCAAGCATCCCTTCTTGGGACGCGTTGGACGGGGGCGGAGATTGGTCTCCCGTGCATGTGGCGCGGTTGGCCTAAATAGGAGCCTCCTCAAGAGGGACGCACGACTAGTGGTGGTTGAT----AAGACAGTCGTCTCGTGTTGTGTGTTTTTATCCTTGAGGAAGGAACTCTTAAGATACCCCGTCGCATCGTCTTTTGATGATGACTCGATCGCCATAGTATAAACAAATAACTATAGAAGTAATAACCAACTCATCACTTCGTATTATCTGGATCCAAAGAACCAGTCAAGATATGATATATTGTTCATATTGTTGTAGCAACTGAAATCTTTTTTTATTAAAAAATCTGCTTCTAAGTTGTCAATCGAAATAAAAAAGAAAGGGTATGGATAAATGGAAGGATGAGAGAAAGAAAGAAAAAGAATATTGATGATATAGAATTCCAATATGTAAGGTCTATGAGTCATCTCAGAAAAAATCTGCGTAATAAAGCATCAATACGGATTCATCATTAAATGGATCTGCTCATCGAACAAAAAATAAAGAGCTTCGAGCCAATAAAGACTAAGAATATTGACTCAAGAACTAATAGCTCCGTTGTAGAATTCAGACCTAACCATTAAGTAAGAAGCGATGGGAACGATGGAACCTGTGAATTCAAAAGATTTTAGTGAAAATGAATTCGAATGATTCATTGATCGGGATGGCGGAACCGGCCAGAGACCAATTCATCTATTCGGAAAAGTTATGAACTAATGATAGAACTGAAATAGAAATTGAAAGAGTAAATATTCGCCCGCGAAAACTTTATTTTCTTGGATTGCTAAAATTGGGTCAATCCAATACGATAACGAGTAAAACAAAAGAAAGATTTGTTTTAACATTCTAAAATAGATATAAAAAAAAATAGTTATTTAATATATTTAGATTAGATTTAGTTATCTATACAAACAAGATATACAAATTAATAATAGATTTGATCTAGATTAAATGAAATCCATGATTCAGTATATTACTTATTAAATACATGTATATCTTAATTCAAATTCTATTCTATCTGAATTGAATTCAAAATCTTTAATTTGAATTGATTTTATTCGCGAGGAGCTGGATGAGAAGAAACTCTCACGTCCGGTTCTGTAGTAGAGATGGAATTCAAAACAAACCATCAACT
L_neriifolius_Sboc_3979   CAGGCCTCCCTCTGCTTGGTTCCAGTCGTGGTCATGAGTGAGGGGCGATGCTTGATGGCTTTGATGCCATCGGTGGGAATGCGTTTAAGCATCGACCTTCCCTTATGCCCACGATGGTCTACAGTCTTGGGTATGAGTCAGTGACGATGCTTGTTTGTTTTGATGCTTGCGAATGAACCTGCTTGAGCAACCGACCCGATGAAGTATCAATGAATGTCGCCCACAATGGTCTACAGTCTTGGGTATGAGTCAGTGACGATGCTTGTTTGTTTTGATGCTTGCGTTTGAACTTGCTTAAGCAACCGACCCGACGAAGTACCCGTGAATGTCGCCTACGATGGTCTACAGTCTTGGGTATGAGTCAGTGACGATGCTTGTTTGTTTTGATGCTTGCGTTTGAACTTGCTTAAGCAACCGATCCGACGAAGTACCCATGAATGTCGCCCACGATGGTCTACAGTCTTGGGTATTAGTCAGTGACGATGCTTGTTTGTTTTGATGCTTGCGTTTGAACTTGCTTAAGCAACCGAACCGACGAAGTACCCGTGAATGTCGCCCACGATGGTCTACAGTCTTGGGTATGAGTCAGTGACGATGCTTGTTTGTTTTGATGCTTGCGTTTGAACTTGCTTAAGCAACCGACCCGACGAAGTACCCGTGAATGTCGCCCACGATGGTCTACAGTCTTGGGTATGAGTCAGTGACGATGCTTGTTTGTTTTGATGCTTGCGTTTGAACTTGCTTAAGCAACCGACCCGACGAAGTACCCGTGAGTGTTCAACCTAGTAGGGACTTGTCCCTGCGCCCAACGAC-TTTT--GTCGGGATCGTGGCATGTCTGCGATCCAGGGGGTGATGTTGAGAGCTGGAAGGCAAGGGGGTGCAAACACCAGTCGGCCTTTGTCCCGATTGCTGAGTGTTATGTGCTTGATGTCCAAGGCTTGATGCTGACCCTCCAAGTGGGGCTTGTCCCTGCACTAATGGCTTTTGCCAGGATCATGGCGTTTGTTATGATCGAAAAACTGAGGGGGTGTTGTTGAGAGCCGGAAGGCAAGGGGGTGCAAACACCAGTCGGCCTTTGTCCCGATTGCTGAGTGTTATGTGCTTGATGTCCAAGGCTTGATGCTGACCTTCCAAGTGGGGTGTTTTTTGTTCCTGCGGTAACGACTTTGTTGGGATCATTGTGATCAAGTTTGGTTGGTTTCGTATTGTGGTGGGTTTTTTCGAAGCTTCTGTCGTTTTTTTACGCATCGTGCGGTGCATCTTGGGGGCTGTTTTGGCTTTTGGTTGCTTGCTTGGGCTTTATGCTAGGCGGGTGGCTAATTCGAATCCTGCATAGCAGAATGACCCGTGAACTAGTACCAATAATAGGGCTTGGCGGGGAACGAAGCTTATGTTTCGACCCTCGTGAAGCCTCGCTGACATGTGTTCATGGGCCTCTTTGGGGCTTCATGGACATAAAGTTCGCACAACAACAACCCCCGGCACGACACGTGCCAAGGAACACTAAACTTAAGAGCGCCCGTGCCATGATGCCCCGTTTCTGGTGTGCTCGTTGTGCGTGGCTTCTTTGTAATATAAAACGACTCTCGGCAACGGATATCTCGGCTCACGCATCGATGAAGAACGTAGCAAAATGCGATACTTGGTGTGAATTGCAGAATCCCGTGAACCATCGAGTTTTTGAACGCAAGTTGCGCCCGAAGCCATCTGGTTGAGGGCACGTCTGCCTGGGCGTCACGCATCACGTCGCCCCCACCAAGCATCCCTTCTTGGGACGCGTTGGACGGGGGCGGAGATTGGTCTCCCGTGCATGTGGCGCGGTTGGCCTAAATAGGAGCCTCCTCAAGAGGGACGCACGACTAGTGGTGGTTGAT----AAGACAGTCGTCTCGTGTTGTGTGTTTTTATCCTTGAGGAAGGAACTCTTAAGATACCCCGTCGCATCGTCTTTTGATGATGACTCGATCGCCATAGTATAAACAAATAACTATAGAAGTAATAACCAACTCATCACTTCGTATTATCTGGATCCAAAGAACCAGTCAAGATATGATATATTGTTCATATTGTTGTAGCAACTGAAATCTTTTTTTATTAAAAAATCTGCTTCTAAGTTGTCAATCGAAATAAAAAAGAAAGGGTATGGATAAATGGAAGGATGAGAGAAAGAAAGAAAAAGAATATTGATGATATAGAATTCCAATATGTAAGGTCTATGAGTCATCTCAGAAAAAATCTGCGTAATAAAGCATCAATACGGATTCATCATTAAATGGATCTGCTCATCGAACAAAAAATAAAGAGCTTCGAGCCAATAAAGACTAAGAATATTGACTCAAGAACTAATAGCTCCGTTGTAGAATTCAGACCTAACCATTAAGTAAGAAGCGATGGGAACGATGGAACCTGTGAATTCAAAAGATTTTAGTGAAAATGAATTCGAATGATTCATTGATCGGGATGGCGGAACCGGCCAGAGACCAATTCATCTATTCGGAAAAGTTATGAACTAATGATAGAACTGAAATAGAAATTGAAAGAGTAAATATTCGCCCGCGAAAACTTTATTTTCTTGGATTGCTAAAATTGGGTCAATCCAATACGATAACGAGTAAAACAAAAGAAAGATTTGTTTTAACATTCTAAAATAGATAAAAAAAAAAATAGTTATTTAATATATTTAGATTAGATTTAGTTATCTATACAAACAAGATATACAAATTAATAATAGATTTGATCTAGATTAAATGAAATCCATGATTCAGTATATTACTTATTAAATACATGTATATCTTAATTCAAATTCTATTCTATCTGAATTGAATTCAAAATCTTTAATTTGAATTGATTTTATTCGCGAGGAGCTGGATGAGAAGAAACTCTCACGTCCGGTTCTGTAGTAGAGATGGAATTCAAAACAAACCATCAACT
L_neriifolius_Stur_3968   CAGGCCTCCCTCTGCTTGGTTCCAGTCGTGGTCATGAGTGAGGGGCGATGCTTGATGGCTTTGATGCCATCGGTGGGAATGCGTTTAAGCATCGACCTTCCCTTATGCCCACGATGGTCTACAGTCTTGGGTATGAGTCAGTGACGATGCTTGTTTGTTTTGATGCTTGCGAATGAACCTGCTTGAGCAACCGACCCGATGAAGTATCAATGAATGTCGCCCACAATGGTCTACAGTCTTGGGTATGAGTCAGTGACGATGCTTGTTTGTTTTGATGCTTGCGTTTGAACTTGCTTAAGCAACCGACCCGACGAAGTACCCGTGAATGTCGCCTACGATGGTCTACAGTCTTGGGTATGAGTCAGTGACGATGCTTGTTTGTTTTGATGCTTGCGTTTGAACTTGCTTAAGCAACCGATCCGACGAAGTACCCATGAATGTCGCCCACGATGGTCTACAGTCTTGGGTATTAGTCAGTGACGATGCTTGTTTGTTTTGATGCTTGCGTTTGAACTTGCTTAAGCAACCGAACCGACGAAGTACCCGTGAATGTCGCCCACGATGGTCTACAGTCTTGGGTATGAGTCAGTGACGATGCTTGTTTGTTTTGATGCTTGCGTTTGAACTTGCTTAAGCAACCGACCCGACGAAGTACCCGTGAATGTCGCCCACGATGGTCTACAGTCTTGGGTATGAGTCAGTGACGATGCTTGTTTGTTTTGATGCTTGCGTTTGAACTTGCTTAAGCAACCGACCCGACGAAGTACCCGTGAGTGTTCAACCTAGTAGGGACTTGTCCCTGCGCCCAACGAC-TTTT--GTCGGGATCGTGGCATGTCTGCGATCCAGGGGGTGATGTTGAGAGCTGGAAGGCAAGGGGGTGCAAACACCAGTCGGCCTTTGTCCCGATTGCTGAGTGTTATGTGCTTGACGTCCAAGGCTTGATGCTGACCCTCCAAGTGGGGCTTGTCCCTGCACTAATGGCTTTTGCCAGGATCATGGCGTTTGTTATGATCGAAAAACTGAGGGGGTGATGTTGAGAGCCGGAAGGCAAGGGGGTGCAAACACCAGTCGGCCTTTGTCCCGATTGCTGAGTGTTATGTGCTTGATGTCCAAGGCTTGATGCTGACCTTTCAAGTGGGGTGTTTTTTGTTCCTGCGGTAACGACTTTGTTGGGAAAATTGTGATCAAGTTTGGTTGGTTTCGTATTGTGGTGGGTTTTTTCGAAGCTTCTGTCGTTTTTTTACGCATCGTGCGGTGCATCTTGGGGGCTGTTTTGGCTTTTGGTTGCTTGCTTGGGCTTTATGCTAGGCGGGTGGCTACTTCGAATCCTGCATAGCAGAATGACCCGTGAACTAGTACCAATAATAGGGCTTGGCGGGGAACGAAGCTTATGTTTCGACCCTCGTGAAGCCTCGCTGACATGTGTTCATGGGCCTCTTTGGGGCTTCATGGACATAAAGTTCGCACAACAACAACCCCCGGCACGACACGTGCCAAGGAACACTAAACTTAAGAGCGCCCGTGCCATGATGCCCCGTTTCTGGTGTGCTCGTTGTGCGTGGCTTCTTTGTAATATAAAACGACTCTCGGCAACGGATATCTCGGCTCACGCATCGATGAAGAACGTAGCAAAATGCGATACTTGGTGTGAATTGCAGAATCCCGTGAACCATCGAGTTTTTGAACGCAAGTTGCGCCCGAAGCCATCTGGTTGAGGGCACGTCTGCCTGGGCGTCACGCATCACGTCGCCCCCACCAAGCATCCCTTCTTGGGACGCGTTGGACGGGGGCGGAGATTGGTCTCCCGTGCATGTGGCGCGGTTGGCCTAAATAGGAGCCTCCTCAAGAGGGACGCACGACTAGTGGTGGTTGAT----AAGACAGTCGTCTCGTGTTGTGTGTTTTTATCCTTGAGGAAGGAACTCTTAAGATACCCCGTCGCATCGTCTTTTGATGATGACTCGATCGCCATAGTATAAACAAATAACTATAGAAGTAATAACCAACTCATCACTTCGTATTATCTGGATCCAAAGAACCAGTCAAGATATGATATATTGTTCATATTGTTGTAGCAACTGAAATCTTTTTTTATTAAAAAATCTGCTTCTAAGTTGTCAATCGAAATAAAAAAGAAAGGGTATGGATAAATGGAAGGATGAGAGAAAGAAAGAAAAAGAATATTGATGATATAGAATTCCAATATGTAAGGTCTATGAGTCATCTCAGAAAAAATCTGCGTAATAAAGCATCAATACGGATTCATCATTAAATGGATCTGCTCATCGAACAAAAAATAAAGAGCTTCGAGCCAATAAAGACTAAGAATATTGACTCAAGAACTAATAGCTCCGTTGTAGAATTCAGACCTAACCATTAAGTAAGAAGCGATGGGAACGATGGAACCTGTGAATTCAAAAGATTTTAGTGAAAATGAATTCGAATGATTCATTGATCGGGATGGCGGAACCGGCCAGAGACCAATTCATCTATTCGGAAAAGTTATGAACTAATGATAGAACTGAAATAGAAATTGAAAGAGTAAATATTCGCCCGCGAAAACTTTATTTTCTTGGATTGCTAAAATTGGGTCAATCCAATACGATAACGAGTAAAACAAAAGAAAGATTTGTTTTAACATTCTAAAATAGATATAAAATAAAATAGTTATTTAATATATTTAGATTAGATTTAGTTATCTATACAAACAAGATATACAAATTAATAATAGATTTGATCTAGATTAAATGAAATCCATGATTCAGTATATTACTTATTAAATACATGTATATCTTAATTCAAATTCTATTCTATCTGAATTGAATTCAAAATCTTTAATTTGAATTGATTTTATTCGCGAGGAGCTGGATGAGAAGAAACTCTCACGTCCGGTTCTGTAGTAGAGATGGAATTCAAAACAAACCATCAACT
L_occultus_4013           CAGGCCTCCCTCTGCTTGGTTCCAGTCGTGGGCATGAGTGAGGGGCGATGCTTGATGGCTTTGATGCCATCGGTGGGAATGCGTTTAAGCATCGGCCTTCCCTTATGCCCACGATGGTCTACAGTCTTGGGTATGAGTCAGTGACGATGCTTGTTAGTTTTGATGCTTGCGAATGAACTTGCTTGAGCAACCGACCCGATGAAGTAT------------------------------------------------------------------------------------------------------------------------------------------------------------------------------------------------------------------------------------------------------------------------------------------------------------------------------------------------------------------------------------------------------------------------------------------------------------------------------------------------------------------------------------------------------------------------------------------TCAACCTAGTAGGGACTTGTCCCTGCGCCCAACGAC-TTTT--GTCGGGATCGTGGCATGTCTGCGATCCAGGGGGTGATGTTGAGAGCTGGAAGGCAAGGGGGTGCAAACACCAGTCGGCCTTTGTCCCGATTGCTGAGTGTTATGTGCTTGACGTCCAAGGCTTGATGCTGACCCTCCAAGTGGGGCTTGTCCCTGCACTAATGGCTTTTGCCAGGATCATGGCGTTTGTTATGATCGAATAACTGAGGGGGTGATGTTGAGAGCCGGAAGGCAAGGGGGTGCAAACACCAGTCGGCCTTTGTCCCGATTGCTGAGTGTTATGTGCTTGATGTCCAAGGCTTGATGCTGACCTTCCAAGTGGGGTGTTTTTTGTTCCTGCGGTAACGACTTTGTTGGGATCATTGTGATCAAGTTTGGTTGGTTTCGTATTGTGGTGGGTTTTTTCGAAGCTTCTGTCGTTCTTTTACGCATCGTGCGGTGCATCTTGGGGGCTGTTTTGGCTTTTGGTTGCTTGCTTGGGCTTTATGCTAGGCGGGTGGCTAATTCGAATCCTGCATAGCAGAATGACCCGTGAACTAGTACCAATAATAGGGCTTGGCGGGGAACGAAGCTTATGTTTCGACCCTCGTGAAGCCTTGCTGACATGTGTTCATGGGCCTCTTTGGGGCTTCATGGACATAAAGTTCGCACAACAACAACCCCCGGCACGACACGTGCCAAGGAACACTAAACTTAAGAGTGCCCGTGCCATGATGCCCCGTTTCTGGTGTGCTCGTTGTGCGTGGCTTCTTTGTAATATAAAACGACTCTCGGCAACGGATATCTCGGCTCACGCATCGATGAAGAACGTAGCAAAATGCGATACTTGGTGTGAATTGCAGAATCCCGTGAACCATCGAGTTTTTGAACGCAAGTTGCGCCCGAAGCCATCTGGTTGAGGGCACGTCTGCCTGGGCGTCACGCATCACGTCGCCCCCACCAAGCATCCCTTCTTGGGACGCGTTGGACGGGGGCGGATATTGGTCTCCCGTGCATGTGGCGCGGTTGGCCTAAATAGGAGCCTCCTCAAGAGGGACGCACGGCTAGTGGTGGTTGAT----AAGACAGTCGTCTCGTGTTGTGTGTTTTTATCCTTGAGGAAGGAACTCTTAAGATACCCCGTCGCATCATCTTTTGATGATGACTCGATCGCCATAGTATAAACAAATAACTATAGAAGTAATAACCAACTCATCACTTCGTATTATCTGGATCCAAAGAACCAGTCAAGATATGATATATTGTTCATATTGTTGTAGCAACTGAAATCTTTTTTTATTAAAAAATCTGCTTCTAAGTTGTCAATCGAAATAAAAAAGAAAGGGTATGGATAAATGGAAGGATGAGAGAAAGAAAGAAAAAGAATATTGATGATATAGAATTCCAATATGTAAGGTCTATGAGTCATCTCAGAAAAAATCTGCGTAATAAAGCATCAATACGGATTCATCATTAAATGGATCTGCTCATCGAACAAAAAATAAAGAGCTTCGAGCCAATAAAGACTAAGAATATTGACTCAAGAACTAATAGCTCCGTTGTAGAATTCAGACCTAACCATTAAGTAAGAAGCGATGGGAACGATGGAACCTGTGAATTCAAAAGATTTTAGTGAAAATGAATTCGAATGATTCATTGATCGGGATGGCGGAACCGGCCAGAGACCAATTCATCTATTCGGAAAAGTTATGAACTAATGATAGAACTGAAATAGAAATTGAAAGAGTAAATATTCGCCCGCGAAAACTTTATTTTCTTGGATTGCTAAAATTGGGTCAATCCAATACGATAACGAGTAAAACAAAAGAAAGATTTGTTTTAACATTCTAAAATAGATATAAAATAAAATAGTTATTTAATATATTTAGATTAGATTTAGTTATCTATACAAACAAGATATACAAATTAATAATAGATTTGATCTAGATTAAATGAAATCCATGATTCAGTATATTACTTATTAAATACATGTATATCTTAATTCAAATTCTATTCTATCTGAATTGAATTCAAAATCTTTAATTTGAATTGATTTTATTCGCGAGGAGCTGGATGAGAAGAAACTCTCACGTCCGGTTCTGTAGTAGAGATGGAATTCAAAACAAACCATCAACT
L_occultus_Soro_3892      CAGGCCTCCCTCTGCTTGGTTCCAGTCGTGGGCATGAGTGAGGGGCGATGCTTGATGGCTTTGATGCCATCGGTGGGAATGCGTTTAAGCATCGGCCTTCCCTTCTGCCCACGATGGTCTACAGTCTTGGGTATGAGTCAGTGACGATGCTTGTTTGTTTTGATGCTTGCGAATGAACTTGCTTGAGCAACCGACCCGATGAAGTATCAATGAATGTCGCCCACAATGGTCTACAGTCTTGGGTATGAGTCAGTGACGATGCTTGTTTGTTTTGATGCTTGCGTTTGAACTTGCTTAAGCAACCGACCCGACGAAGTACCCGTGAATGTCGCCCACGATGGTCTACAGTCTTGGGTATGAGTCAGTGACGATGCTTGTTTGTTTTGATGCTTGCGTTTGAACTTGCTTAAGCAACCGACCCGACGAAGTACCCATGAATGTCGCCCACGATGGTCTACAGTCTTGGGTATGAGTCAGTGACGATGCTTGTTTGTTTTGATGCTTGCGTTTGAACTTGCTTAAGCAACCGAACCGACGAAGTACCCGTGAATGTCGCCCACGATGGTCTACAGTCTTGGGTATGAGTCAGTGACGATGCTTGTTTGTTTTGATGCTTGCGTTTGAACTTGCTTAAGCAACCGACCCGACGAAGTACCCGTGAATGTCGCCCACGATGGTCTACAGTCTTGGGTATGAGTCAGTGACGATGCTTGTTTGTTTTGATGCTTGCGTTTGAACTTGCTTAAGCAACCGACCCGACGAAGTACCCGTGAATGTTCAACCTAGTAGGGACTTGTCCCTGCGCCCAACGAC-TTTT--GTCGGGATCGTGGCATGTCTGCGATCCAGGGGGTGATGTTGAGAGCTGGAAGGCAAGGGGGTGCAAACACCAGTCGGCCTTTGTCCCGATTGCTGAGTGTTATGTGCTTGACGTCCAAGGCTTGATGCTGACCCTCCAAGTGGGGCTTGTCCCTGCACTAATGGCTTTTGCCAGGATCATGGCGTTTGTTATGATCGAAAAACTGAGGGGGTGATGTTGAGAGCCGGAAGGCAAGGGGGTGCAAACACCAGTCGGCCTTTGTCCCGATTGCTGAGTGTTATGTGCTTGATGTCCAAGGCTTGATGCTGACCTTCCAAGTGGGGTGTTTTTTGTTCCTGCGGTAACGACTTTGTTGGGATCATTGTGATCAAGTTTGGTTGGTTTCGTATTGTGGTGGGTTTTTTCGAAGCTTCTGTCGTTCTTTTACGCATCGTGCGGTGCATCTTGGGGGCTGTTTTGGCTTTTGGTTGCTTGCTTGGGCTTTATGCTAGGCGGGTGGCTAATTCGAATCCTGCATAGCAGAATGACCCGTGAACTATTACCAATAATAGGGCTTGGCGGGGAACGAAGCTTATGTTTCGACCCTCGTGAAGCCTTGCTGACATGTGTTCATGGGCCTCTTTGGGGCTTCATGGACATAAAGTTCGCACAACAACAACCCCCGGCACGACACGTGCCAAGGAACACTAAACTTAAGAGTGCCCGTGCCATGATGCCCCGTTTCTGGTGTGCTCGTTGTGCGTGGCTTCTTTGTAATATAAAACGACTCTCGGCAACGGATATCTCGGCTCACGCATCGATGAAGAACGTAGCAAAATGCGATACTTGGTGTGAATTGCAGAATCCCGTGAACCATCGAGTTTTTGAACGCAAGTTGCGCCCGAAGCCATCTGGTTGAGGGCACGTCTGCCTGGGCGTCACGCATCACGTCGCCCCCACCAAGCCTCCCTTCTTGGGACGCGTTGGACGGGGGCGGATATTGGTCTCCCGTGCATGTGGCGCGGTTGGCCTAAATAGGAGCCTCCTCAAGAGGGACGCACGGCTAGTGGTGGTTGAT----AAGACAGTCGTCTCGTGTTGTGTGTTTTTATCCTTGAGGAAGGAACTCTTAAGATACCCCGTCGCATCATCTTTTGATGATGACTCGATCGCCATAGGATAAACAAATAACTATAGAAGTAATAACCAACTCATCACTTCGTATTATCTGGATCCAAAGA-CCAGTCAAGATATGATATATTGTTCATATTGTTGTAGCAACTGAAATCTTTTTTTATTAAAAAATCTGCTTCTAAGTTGTCAATCGAAATAAAAAAGAAAGGGTATGGATAAATGGAAGGATGAGAGAAAGAAAGAAAAAGAATATTGATGATATAGAATTCCAATATGTAAGGTCTATGAGTCATCTCAGAAAAAATCTGCGTAATAAAGCATCAATACGGATTCATCATTAAATGGATCTGCTCATCGAACAAAAAATAAAGAGCTTCGAGCCAATAAAGACTAAGAATATTGACTCAAGAACTAATAGCTCCGTTGTAGAATTCAGACCTAACCATTAAGTAAGAAGCGATGGGAACGATGGAACCTGTGAATTCAAAAGATTTTAGTGAAAATGAATTCGAATGATTCATTGATCGGGATGGCGGAACCGGCCAGAGACCAATTCATCTATTCGGAAAAGTTATGAACTAATGATAGAACTGAAATAGAAATTGAAAGAGTAAATATTCGCCCGCGAAAACTTTATTTTCTTGGATTGCTAAAATTGGGTCAATCCAATACGATAACGAGTAAAACAAAAGAAAGATTTGTTTTAACATTCTAAAATAGATATAAAAAAAAATAGTTATTTAATATATTTAGATTAGATTTAGTTATCTATACAAACAAGATATACAAATTAATAATAGATTTGATCTAGATTAAATGAAATCCATGATTCAGTATATTACTTATTAAATACATGTATATCTTAATTCAAATTCTATTCTATCTGAATTGAATTCAAAATCTTTAATTTGAATTGATTTTATTCGCGAGGAGCTGGATGAGAAGAAACTCTCACGTCCGGTTCTGTAGTAGAGATGGAATTCAAAACAAACCATCAACT
L_pamplonensis_3852       CAGGCCTCCCTCTGCTTGGTTCCAGTCGTGGGCATGAGTGAGGGGCGATGCTTGATGGCTTTGATGCCATCGGTGGGAATGCGTTTAAGCATCGGCCTTCCCTTATGCCCACGATGGTCTACAGTCTTGGGTATCAGTCAGTGACGATGCTTGTTTGTTTTGATGCTTGTGTTTGAACTTGCTTGAGCAACCGACCCGACGAAGTATACATGAATGTTGTCCAAAATGGTCTACAGTCTTGGGTATGAGTCAGTGACGATGCTTGTTTGTTTTGATGCTTGCGTTTGAACTTGCTTAAGCAACCGATCCGACGAAGTACCCATGAATGTCGCCCACGATGGTTTACAGTCTTGTGTATGAGTCAGTGACGATGCTTGTTTGTTTTGATGCTTGCGTTTGAACTTGCTTAAGCAACCGACCCGACAAAGTACCCATGAATGTCGCCCACGATGGTCTACAGTCTTGGGTATGAGTCAGTGACGATGCTTGTTTGTTTTGATGCTTGCGTTTGAACTTGCTTAAGCAACCGATCCGACGAAGTACCCATGAATGTCGCCCACGATGGTCTACAGTCTTGGGTATGAGTCAGTGACGATGCTTGTTTGTTTTGATGCTTGCGTTTGAACTTGCTTAAGCAACCGACCCGACGAAGTACCCATGAATGTCGCCCACGATGGTCTACAGTCATGGGTATGAGTCAGTGACGATGCTTGTTTGTTTTGATGCTTGTGTTTGAACTTGCTTGAGCAACTGACCTGACGAAGTACCCATGAATGTTCAACCTAGTAGGGACTTGTCCCTGCGCCCAACGAC-TTTT--GTCGGGATCGTGGCATGTCTGCGATCCAGGGGGTGATGTTGAGAGCTGGAAGGCAAGGGGGTGCAAACACCAGTCGACCTTTGTCCCGATTGCTGAGTGTTATGTGCTAGACGTCCAAGGCTTGATGCTGACCCTCCAAGTGGGGCTTGTCCCTGCACCAATGGCTTTTGCCAGGATCATGGTGTTTGCTGTGATCGAAAAAATGAGGGGGTGATGTTGAGAGCCGGAAGGCAAGGGGGTGCAAACACCAGTCGGCCTTTGTCCCGATTGCTGAGTGTTATGTGCTTGACGTCCAAGGCTTGATGCTGACCCTCCAAGTGGGG-CTTTTTTGTTCCTGCGGTAACGACTTTGTTGGGATCATTGTGATCAAGTTTGGTTGGTTTCGTATTGTGGTGGGTTTTTTCGAAGCTTCTGTCGTTCTTTTACGCATCGTGCGGTGCATCTTGGGGGCTGTTTTGGCTTTTGGTTGCTTGCTTGGGCTTTATGCTAGGCGGGTGGCTAATTCGAATCCTGCATAGCAGAATGACCCGTGAACTAGTACCAATAATAGGGCTTGGCGGGGATCGAAGCTTATGTTTTGACCCTCGTGAAGCCTCGCTGACATGTGTTCATGGGCCTCTTTGGGGCTTCATGGACATAAAGTTGGCACAACAACAACCCCCGGCACGACACGTGCCAAGGAACACTAAACTTAAGAGCGCCCGTGCCATGATGCCCCATTTCTGGTGTGCTCGTTGTGCGTGGCTTCTTTGTAATATAAAACGACTCTCGGCAACGGATATCTCGGCTCACGCATCGATGAAGAACGTAGCAAAATGCGATACTTGGTGTGAATTGCAGAATCCCGTGAACCATCGAGTTTTTGAACGCAAGTTGCGCCCGAAGCCATCTGGTTGAGGGCACGTCTGCCTGGGCGTCACGCATCACGTCGCCCCCACCAAGCATCCCTTCTTGGGACGCGTTGGACGGGGGCGGAGATTGGTCTCCCGTGCATGTGGCGCGGTTGGCCTAAATAGGAGCCTCCTCAAGAGGGACGCACGGCTAGTGGTGGTTGAT----AAGACAGTCGTCTCGTGTCGTGTGTTTTGATCCTTGAGGAAGGAACTCTTAAGATACCCCGTCGCATCGTCTTTTGATGATGATTCGATCGC--------------------------------------------------------------------------------------------------------------------------------------------------------------------------------------------------------------------------------------------------------------------------------------------------------------------------------------------------------------------------------------------------------------------------------------------------------------------------------------------------------------------------------------------------------------------------------------------------------------------------------------------------------------------------------------------------------------------------------------------------------------------------------------------------------------------------------------------------------------------------------------------------------------------------------------------------------------------------------------------------
L_pamplonensis_3853       CAGGCCTCCCTCTGCTTGGTGCCAGTCGTGGGCATGAGTGAGGGGCGATGCTTGATGGCTTTGATGCCATCGGTGGGAATGCGTTTAAGCATCGGCCTTCCCTTATGCCCACGATGGTCTACAGTCTTGGGTATCAGTCAGTGACGATGCTTGTTTGTTTTGATGCTTGTGTTTGAACTTGCTTGAGCAACCGACCCGACGAAGTATACATGAATGTTGTCCAAAATGGTCTACAGTCTTGGGTATGAGTCAGTGACGATGCTTGTTTGTTTTGATGCTTGCGTTTGAACTTGCTTAAGCAACCGAYCCGACGAAGTACCCATGAATGTCGCCCACGATGGTTTACAGTCTTGTGTATGAGTCAGTGACGATGCTTGTTTGTTTTGATGCTTGCGTTTGAACTTGCTTAAGCAACCGACCCGACAAAGTACCCATGAATGTCGCCCACGATGGTCTACAGTCTTGGGTATGAGTCAGTGACGATGCTTGTTTGTTTTGATGCTTGCGTTTGAACTTGCTTAAGCAACCGATCCGACGAAGTACCCATGAATGTCGCCCACGATGGTCTACAGTCTTGGGTATGAGTCAGTGACGATGCTTGTTTGTTTTGATGCTTGCGTTTGAACTTGCTTAAGCAACCGACCCGACGAAGTACCCATGAATGTCGCCCACGATGGTCTACAGTCATGGGTATGAGTCAGTGACGATGCTTGTTTGTTTTGATGCTTGTGTTTGAACTTGCTTGAGCAACTGACCTGACGAAGTACCCATGAATGTTCAACCTAGTAGGGACTTGTCCCTGCGCCCAACGAC-TTTT--GTCGGGATCGTGGCATGTCTGCGATCCAGGGGGTGATGTTGAGAGCTGGAAGGCAAGGGGGTGCAAACACCAGTCGACCTTTGTCCCGATTGCTGAGTGTTATGTGCTAGACGTCCAAGGCTTGATGCTGACCCTCCAAGTGGGGCTTGTCCCTGCACCAATGGCTTTTGCCAGGATCATGGTGTTTGCTGTGATCGAAAAAATGAGGGGGTGATGTTGAGAGCCGGAAGGCAAGGGGGTGCAAACACCAGTCGGCCTTTGTCCCGATTGCTGAGTGTTATGTGCTTGACGTCCAAGGCTTGATGCTGACCCTCCAAGTGGGG-CTTTTTTGTTCCTGCGGTAACGACTTTGTTGGGATCATTGTGATCAAGTTTGGTTGGTTTCGTATTGTGGTGGGTTTTTTCGAAGCTTCTGTCGTTCTTTTACGCATCGTGCGGTGCATCTTGGGGGCTGTTTTGGCTTTTGSTTGCTTGCTTGGGCTTTATGCTAGGCGGGTGGCTAATTCGAATCCTGCATAGCAGAATGACCCGTGAACTAGTACCAATAATAGGGTTTGGCGGGGATCGAAGCTTATGTTTCGACCCTCGTGAAGCCTCGCTGACATGTGTTCATGGGCCTCTTTGGGGCTTCATGGACATAAAGTTGGCACAACAACAACCCCCGGCACGACACGTGCCAAGGAACACTAAACTTAAGAGCGCCCGTGCCATGATGCCCCGTTTTTGGTGTGCTCGTTGTGCGTGGCTTCTTTGTAATATAAAACGACTCTCGGCAACGGATATCTCGGCTCACGCATCGATGAAGAACGTAGCAAAATGCGATACTTGGTGTGAATTGCAGAATCCCGTGAACCATCGAGTTTTTGAACGCAAGTTGCGCCCGAAGCCATCTGGTTGAGGGCACGTCTGCCTGGGCGTCACGCATCACGTCACCCCCACCAAGCATCCCTTCTTGGGACGCGTTGGACGGGGGTGGAGATTGGTCTCCCGTGCATGTGGCGCGGTTGGCCTAAATAGGAGCCTCCTCAAGAGGGACGCACGGCTAGTGGTGGTTGAT----AAGACAGTCGTCTCGTGTCGTGTGTTTTTATCCTTGAGGAAGGAACTCTTAAGATACCCCGTCGCATCGTCTTTTGATGATGATTCGATCGCCATAGTATAAACAAATAACTATAGAAGTAATAACCAACTCATCACTTCGTATTATCTGGATCCAAAGAACCAGTCAAGATATGATATATTGTTCATATTGTTGTAGCAACTGAAATCTTTTTTTATTAAAAAATCTGCTTCTAAGTTGTCAATCGAAATAAAAAAGAAAGGGTATGGATAAATGGAAGGATGAGAGAAAGAAAGAAAAAGAATATTGATGATATAGAATTCCAATATGTAAGGTCTATGAGTCATCTCAGAAAAAATCTGCGTAATAAAGCATCAATACGGATTCATCATTAAATGGATCTGCTCATCGAACAAAAAATAAAGAGCTTCGAGCCAATAAAGACTAAGAATATTGACTCAAGAACTAATAGCTCCGTTGTAGAATTCAGACCTAACCATTAAGTAAGAAGCGATGGGAACGATGGAACCTGTGAATTCAAAAGATTTTAGTGAAAATGAATTCGAATGATTCATTGATCGGGATGGCGGAACCGGCCAGAGACCAATTCATCTATTCGGAAAAGTTATGAACTAATGATAGAACTGAAATAGAAATTGAAAGAGTAAATATTCGCCCGCGAAAACTTTATTTTCTTGGATTGCTAAAATTGGGTCAATCCAATACGATAACGAGTAAAACAAAAGAAAGATTTGTTTTAACATTCTAAAATAGATATAAAATAAAATAGTTATTGAATATATTTAGATTAGATTTAGTTATCTATACAAACAAGATATACAAATTAATAATAGATTTGATCTAGATTAAATGAAATCCATGATTCAGTATATTACTTATTAAATACATGTATATCTTAATTCAAATTCTATTCTATCTGAATTGAATTCAAAATCTTTAATTTGAATTGATTTTATTCGCGAGGAGCTGGATGAGAAGAAACTCTCACGTCCGGTTCTGTAGTAGAGATGGAATTCAAAACAAACCATCAACT
L_parvulus_3969           CAGGCCTCCCTCTGCTTGGTTCCAGTCGTGGTCATGAGTGAGGGGCGATGCTTGATGGCTTTGATGCCATCGGTGGGAATGCGTTTAAGCATCGACCTTCCCTTATGCCCACGATGGTCTACAGTCTTGGGTATGAGTCAGTGACGATGCTTGTTTGTTTTGATGCTTGCGAATGAACCTGCTTGAGCAACCGACCCGATGAAGTATCAATGAATGTCGCCCACAATGGTCTACAGTCTTGGGTATGAGTCAGTGACGATGCTTGTTTGTTTTGATGCTTGCGTTTGAACTTGCTTAAGCAACCGACCCGACGAAGTACCCGTGAATGTCGCCTACGATGGTCTACAGTCTTGGGTATGAGTCAGTGACGATGCTTGTTTGTTTTGATGCTTGCGTTTGAACTTGCTTAAGCAACCGATCCGACGAAGTACCCATGAATGTCGCCCACGATGGTCTACAGTCTTGGGTATTAGTCAGTGACGATGCTTGTTTGTTTTGATGCTTGCGTTTGAACTTGCTTAAGCAACCGAACCGACGAAGTACCCGTGAATGTCGCCCACGATGGTCTACAGTCTTGGGTATGAGTCAGTGACGATGCTTGTTTGTTTTGATGCTTGCGTTTGAACTTGCTTAAGCAACCGACCCGACGAAGTACCCGTGAATGTCGCCCACGATGGTCTACAGTCTTGGGTATGAGTCAGTGACGATGCTTGTTTGTTT-GATGCTTGCGTTTGA-CTTGCTTAAGCAACCGACCCGACGAAGTACCCG-------TCAACCTAGTAGGGACTTGTCCCTGCGCCCAACGAC-TTTT--GTCGGGATCGTGGCATGTCTGCGATCCAGGGGGTGATGTTGAGAGCTGGAAGGCAAGGGGGTGCAAACACCAGTCGGCCTTTGTCCCGATTGCTGAGTGTTATGTGCTTGACGTCCAAGGCTTGATGCTGACCCTCCAAGTGGGGCTTGTCCCTGCACTAATGGCTTTTGCCAGGATCATGGCGTTTGTTATGATCGAAAAACTGAGGGGGTGATGTTGAGAGCCGGAAGGCAAGGGGGTGCAAACACCAGTCGGCCTTTGTCCCGATTGCTGAGTGTTATGTGCTTGATGTCCAAGGCTTGATGCTGACCTTTCAAGTGGGGTGTTTTTTGTTCCTGCGGTAACGACTTTGTTGGGAAAATTGTGATCAAGTTTGGTTGGTTTCGTATTGTGGTGGGTTTTTTCGAAGCTTCTGTCGTTTTTTTACGCATCGTGCGGTGCATCTTGGGGGCTGTTTTGGCTTTTGGTTGCTTGCTTGGGCTTTATGCTAGGCGGGTGGCTAATTCGAATCCTGCATAGCAGAATGACCCGTGAACTAGTACCAATAATAGGGCTTGGCGGGGAACGAAGCTTATGTTTCGACCCTCGTGAAGCCTCGCTGACATGTGTTCATGGGCCTCTTTGGGGCTTCATGGACATAAAGTTCGCACAACAACAACCCCCGGCACGACACGTGCCAAGGAACACTAAACTTAAGAGCGCCCGTGCCATGATGCCCCGTTTCTGGTGTGCTCGTTGTGCGTGGCTTCTTTGTAATATAAAACGACTCTCGGCAACGGATATCTCGGCTCACGCATCGATGAAGAACGTAGCAAAATGCGATACTTGGTGTGAATTGCAGAATCCCGTGAACCATCGAGTTTTTGAACGCAAGTTGCGCCCGAAGCCATCTGGTTGAGGGCACGTCTGCCTGGGCGTCACGCATCACGTCGCCCCCACCAAGCATCCCTTCTTGGGACGCGTTGGACGGGGGCGGAGATTGGTCTCCCGTGCATGTGGCGCGGTTGGCCTAAATAGGAGCCTCCTCAAGAGGGACGCACGACTAGTGGTGGTTGAT----AAGACAGTCGTCTCGTGTTGTGTGTTTTTATCCTTGAGGAAGGAACTCTTAAGATACCCCGTCGCATCGTCTTTTGATGATGACTCGATCGCCATAGTATAAACAAATAACTATAGAAGTAATAACCAACTCATCACTTCGTATTATCTGGATCCAAAGAACCAGTCAAGATATGATATATTGTTCATATTGTTGTAGCAACTGAAATCTTTTTTTATTAAAAAATCTGCTTCTAAGTTGTCAATCGAAATAAAAAAGAAAGGGTATGGATAAATGGAAGGATGAGAGAAAGAAAGAAAAAGAATATTGATGATATAGAATTCCAATATGTAAGGTCTATGAGTCATTTCAGAAAAAATCTGCGTAATAAAGCATCAATACGGATTCATCATTAAATGGATCTGCTCATCGAACAAAAAATAAAGAGCTTCGAGCCAATAAAGACTAAGAATATTGACTCAAGAACTAATAGCTCCGTTGTAGAATTCAGACCTAACCATTAAGTAAGAAGCGATGGGAACGATGGAACCTGTGAATTCAAAAGATTTTAGTGAAAATGAATTCGAATGATTCATTGATCGGGATGGCGGAACCGGCCAGAGACCAATTCATCTATTCGGAAAAGTTATGAACTAATGATAGAACTGAAATAGAAATTGAAAGAGTAAATATTCGCCCGCGAAAACTTTATTTTCTTGGATTGCTAAAATTGGGTCAATCCAATACGATAACGAGTAAAACAAAAGAAAGATTTGTTTTAACATTCTAAAATAGATATAAAATAAAATAGTTATTTAATATATTTAGATTAGATTTAGTTATCTATACAAACAAGATATACAAATTAATAATAGATTTGATCTAGATTAAATGAAATCCATGATTCAGTATATTACTTATTAAATACATGTATATCTTAATTCAAATTCTATTCTATCTGAATTGAATTCAAAATCTTTAATTTGAATTGATTTTATTCGCGAGGAGCTGGATGAGAAGAAACTCTCACGTCCGGTTCTGTAGTAGAGATGGAATTCAAAACAAACCATCAACT
L_tamanus_3914            CAGGCCTCCCTCTGCTTGGTTCCAGTCGTGGGCATGAGTGAGGGGCGATGCTTGATGGCTTTGATGCCATCGGTGGGAATGTGTTTAAGCATCGGCCTTCCCTTATGCCCACGATGGTCTACAGTCTTGGGTATGAGTCAGTGACGATGCTTGTTTGTTTTGATGCTTGCGTTTGAACTTGCTTGAGCAACCGACCCGACGAAGTATACATGAATGTTGTCCAAGATGGTCTACAGTCTTGGGTATGAGTCAGTGACGATGCTTGTTTGTTTTGATGCTTGCGTTTGAACTTGCTTAAGCAACCGATCCGACGAAGTACCCATGAATGTCGCCCATGATGGTCTACAGTCTTGGGTATGAGTCAGTGACGATGCTTGTTTGTTTTGATGCTTGCGTTTGAACTTGCTTAAGCAACCGACCCGACGAAGTACCCATGAATGTCGCCCACGATGGTCTACAGTCTTGGGTATGAGTCAGTGACGATGCTTGTTTGTTTTGATGCTTGCGTTTGAACTTGCTTAAGCAACCGATCCGACGAAGTACCCATGAATGTCGCCCACGATGGTCTACAGTCTTGGGTATGAGTCAGTGACGATGCTTGTTTGTTTTGATGCTTGCGTTTGAACTTGCTTAAGCAACCGACCCGACGAAGTACCCATGAATGTCGCCCACGATGGTCTACAGTCATGGGTATGAGTCAGTGACGATGCTTGTTTGTTTTGATGCTTGCGTTTGAACTTACTTGAGCAACCGACCCGACGAAGTACCCATGAATGTTCAACCTAGTAGGGACTTGTCCCTGCGCCAAACGAC-TTTT--GTCGGGATCGTGGCATGTCTGCGATCCAGGGGGTGATGTTGAGAGCTGGAAGGCAAGGGGGTGCAAACACTAGTCGGCCTTTGTCCCGATTGCTGAGTGTTATGTGCTAGACGTCCAAGGCTTGATGCTGACCCTCCAAGTGGGGCTTGTCCCTGCACCAATGGCTTTTGCCAGGATCATGGTGTTTGCTGTGATCGAAAAAATGAGGGGGTGATGTTGAGAGCCGGAAGGCAAGGGGGTGCAAACACCAGTCGGCCTTTGTCCCGATTGCTGAGTGTTATGTGCTTGACGTCCAAGGCTTGATGCTGACCCTCCAAGTGGGG-CTTTATTGTTCCTGCGGTAACGACTATGTTGGGATCATTGTGATCAAGTTTGGTTGGTTTCGTATTGTGGTGGGTTTTTTTGAAGCTTCTGTCGTTCTTTTACGCATCGTGCGGTGCATCTTGGGGGCTGTTTTGGCTTTTGGTTGCTTGCTTGGGCTTTATGCTAGGCGGGTGGCTAATTCGAATCCTGCATAGCAGAATGACCCGTGAACTAGTACCAATAATAGGGCTTGGCGGGGATCGAAGCTTATGTTTCGACCCTCGCGAAGCCTCGCTGACATGTGTTCATGGGCCTCTTTGGGGCTTCATGGACATAAAGTTGGCACAACAACAACCCCCGGCACGACACGTGCCAAGGAACACTAAACTTAAGAGCGCCCGTGCCATGATGCCCCGTTTCTGGTGTGCTCGTTGTGCGTGGCTTCTTTGTAATATAAAACGACTCTCGGCAACGGATATCTCGGCTCACGCATCGATGAAGAACGTAGCAAAATGCGATACTTGGTGTGAATTGCAGAATCCCGTGAACCATCGAGTTTTTGAACGCAAGTTGCGCCCGAAGCCATCTGGTTGAGGGCACGTCTGCCTGGGCGTCACGCATCACGTCGCCCCCACCAAGCATCCCTTCTTGGGACGCGTTGGACGGGGGCGGAGATTGGTCTCCCGTGCATGTGGCGCGGTTGGCCTAAATAGGAGCCTCCTCAAGAGGGACGCACGGCTAGTGGTGGTTGATTGATAAGACAGTCGTCTCGTGTCGTGTGTTTTGATCCTTGAGGAAGGAACTCTTAAGATACCCCGTCGCATCGTCTTTTGATGATGATTCGATCGCCATAGTATAAACAAATAACTATAGAAGTAATAACCAACTCATCACTTCGTATTATCTGGATCCAAAGAACCAGTCAAGATATGATATATTGTTCATATTGTTGTAGCAACTGAAATCTTTTTTTATTAAAAAATCTGCTTCTAAGTTGTCAATCGAAATAAAAAAGAAAGGGTATGGATAAATGGAAGGATGAGAGAAAGAAAGAAAAAGAATATTGATGATATAGAATTCCAATATGTAAGGTCTATGAGTCATCTCAGAAAAAATCTGCGTAATAAAGCATCAATACGGATTCATCATTAAATGGATCTGCTCATCGAACAAAAAATAAAGAGCTTCGAGCCAATAAAGACTAAGAATATTGACTCAAGAACTAATAGCTCCGTTGTAGAATTCAGACCTAACCATTAAGTAAGAAGCGATGGGAACGATGGAACCTGTGAATTCAAAAGATTTTAGTGAAAATGAATTCGAATGATTCATTGATCGGGATGGCGGAACCGGCCAGAGACCAATTCATCTATTCGGAAAAGTTATGAACTAATGATAGAACTGAAATAGAAATTGAAAGAGTAAATATTCGCCCGCGAAAACTTTATTTTCTTGGATTGCTAAAATTGGGTCAATCCAATACGATAACGAGTAAAACAAAAGAAAGATTTGTTTTAACATTCTAAAATAGATATAAAATAAAATAGTTATTGAATATATTTAGATTAGATTTAGTTATCTATACAAACAAGATATACAAATTAATAATAGATTTGATCTAGATTAAATGAAATCCATGATTCAGTATATTACTTATTAAATACATGTATATCTTCATTCAAATTCTATTCTATCTGAATTGAATTCAAAATCTTTAATTTGAATTGATTTTATTCGCGAGGAGCTGGATGAGAAGAAACTCTCACGTCCGGTTCTGTAGTAGAGATGGAATTCAAAACAAACCATCAACT
P_glandulosus_3705        CAGGCCTCCCTCTGCTTGGTTCCAGTCGTGGGCATGAGTGAGGGGCGATGCTTGATGGCTCTGATGCCATCGGTGGGAATGTGTTTAAGCATCGGTCTTCCCTCATGCCCACGATGGTCTACAGTCTTGTGTATGAGTCAATGACGATGCTTGTTTGTTTTGATGCTTGCGTTTGAACTTGCTTAAGCAACCGACCTGACGAAGTACCCATGAATGTCACTCATGATGGTCTACAGTCTTGCGTACGAGTTAGTGACGTCGCTTGTTTGTTTTGATGCTTGCGTTGAAACTTGCTTAAGCAACCGAGCTGACGAAGTACCCATGAATGTCGCCCATGATGGTCTACAGTCTTGGGTATGAGTCAGTGATGATGCTTGTTTGTTTTGATGCTTGCGTTTGAACTTGCTTAAGCAACCGATCTGACGAAGTACCCATGAATGTCACTCATGATGGTCTACAGTCTTGCGTACGAGTTAGTGACGTCGCTTGTTTGTTTTGATGCTTGCGTTTGAACTTGCTTAAGCAACCGATCTGACGAAGTACCCATGAATGTCACTCATGATGGTCTACAGTCTTGCGTACGAGTTAGTGACGTCGCTTGTTTGTTTTGATGCTTGCGTTTGAACTTGCTTAAGCAACCGATCTGACGAAGTACCCATGAATGTCACTCATGATGGTCTACAGTCTTGCGTACGAGTTAGTGACGACGCTTGTTTGTTTTGATGCTTGCGTTGGAACTTGCTTAAGCAACCGAGCTGACGAAGTACCCATGAATGTTCAACCTAGTAGGGACGTGTCCCTGCGCCCAACGAC-TTTT--GTCGGGATCGTGGCAAGTCTGCGATCCAGGGGGTGATGTTGAGAGCCGGAAGGCAAGGGGGTGCAAACACTAGTTGGCCTTTGTCCCGATTGCCGAGTGTTATGTGCTTGATGTCCAAGGCTTGATTCTGATCCTCCAAGTGGGGCTTGTCCCTGCACCAATGGCTTTTGCCAGGATCATGGCGTTTGCTGTGATCGAAAAACTGAGGGGGTGATGTTTAGAGCTGGAAGGCAAGGGGGTGCAAACACCAGTCGGCCTTTGTCCCGATTGCTGAGTGTTATGTGCTTGATGTCCAAGGCTTGAAGCTGACCTTCCAAGTGGGGGCTTTTTTGTTCCTGCGGTAACGACTCTGTTGGGATCATTGTGATCAAGTTTGGTTGGTTTCGTATTGTGGTGGGTTTTTTCGAAGCTTTTATCGTTCTTTTACGCATCGTGCGGTGCATCTTGGGGGCTGTTTTGGCTTTTGGTTGCTTGCTTGGGCTTTATGCTAGGCGGGTGGCTAATTCGAATCCTGCATAGCAGAATGACCCGTGAACTAGTACCAACAATCAGGTTTGGCGGAGATCGAAGCTTTAGTTTTGACCCTCGTCAAGCCTCGCTGACATGTGTTCATGGCCCTCTTTGGGGCTTCATGGACATAAAGTTGGCACAACAACAACCCCCGGCACGACACGTGCCAAGGAACACTAAACTTAAGAGCGCCCGTGCCATGATGCCCCGTTTCCGGTGTGCTCGTTGTGCGTGGCTTCTTTGTAATCTAAAACGACTCTCGGCAACGGATATCTCGGCTCACGCATCGATGAAGAACGTAGCAAAATGCGATACTTGGTGTGAATTGCAGAATCCCGTGAACCATCGAGTTTTTGAACGCAAGTTGCGCCCGAAGCCATCTGGTTGAGGGCACGTCTGCCTGGGCGTCACGCATCACGTCGCCCCCACCAAGCATCCCTTCTTGGGACGTGTTGGACGGGGGCGGAGATTGGTCTCCCGTGCATGTGGCGCGGTTGGCCTAAATAGGAGCCTTCTCAAGAGGGACGCACGGCTAGTGGTGGTTGAT----AAGACAGTCGTCTCGTGTCGTGTGTTTTGATCCTTGAGGAAGGAACTCTTAAGATACCCCGTCGCATTGTCTTTTGATGATGATTCGATCGCCATAGTATAAACAAATAACTATAGAAGTAATAACCAACTCATCACTTCGTATTATCTGGATCCAAAGAACCAGTCAAGATATGATATATTGTTCATATTGTTGTAGCAACTGAAATCTTTTTTTATTAAAAAATCTGCTTCTAAGTTGTCAATCGAAATAAAAAAGAAAGGGTATGGATAAATGGAAGGATGAGAGAAAGAAAGAAAAAGAATATTGATGATATAGAATTCCAATATGTAAGGTCTATGAGTCATCTCAGAAAAAATCTGCGTAATAAAGCATCAATACGGATTCATCATTAAATGGATCTGCTCATCGAACAAAAAATAAAGAGCTTCGAGCCAATAAAGACTAAGAATATTGACTCAAGAACTAATAGCTCCGTTGTAGAATTCAGACCTAACCATTAAGTAAGAAGCGATGGGAACGATGGAACCTGTGAATTCAAAAGATTTTAGTGAAAATGAATTCGAATGATTCATTGATCGGGATGGCGGAACCGGCCAGAGACCAATTCATCTATTCGGAAAAGTTATGAACTAATGATAGAACTGAAATAGAAATTGAAAGAGTAAATATTCGCCCGCGAAAACTTTATTTTCTTGGATTGCTAAAATTGGGTCAATCCAATACGATAACGAGTAAAACAAAAGAAAGATTTGTTTGAACATTCTAAAATAGATATATATATAAATAGTTATTTAATATATTTAGATTAGATTTAGTTATCTATACAAACAAGATATACAAATTAATAATAGATTTGATCTAGATTAAATAAAATCCATGATTCAGTATATTACTTATTAAATACATGTATATCTTAATTCAAATTATATTCTATCTGAATTGAATTCAAAATCTTTAATTTGAATTGATTTTATTCGCGAGGAGCTGGATGAGAAGAAACTCTCACGTCCGGTTCTGTAGTAGAGATGGAATTCAAAACAAACCATCAACT
R_atropurpurea_4058       CAGGCCTCCCTCTGCTTGGTTCCAGTCGTAGGCATGAGTGACGGGCGATGCTTGATGGCTTTGATGCCATCGGTGGGAATGTGTTTAAGCATCGGCCTTCCCTCATGCCCACGATGGTCTACAATCTTGAGTATGAGTCAGTGATGATGCTTGTTTGTTTTGATGCTTGCGTTTGAACTTGCTTGGGCAACCGACCTGACGAAGTACCCATGAATGTCGCTCACGATGGTCTACAGTCTTGTGTATGAGTTAGTGACGATGCTTGTTTGTTTTGATGCTTGCGTTTGAACTTGCTTGAGCAACCGACCTGACGAAGTACCCATGAATGTCGCCCACGATGGTCTACAGTCTTGGTTATGAGTCATTGACGATGCTTGTTTGTTTTGATGCTTGCGTTTGAACTTGCTTGAGCAACCGACCTGACGAAGTACCCATGAATGTCGCCCACGATGGTCTACAGTCTTGGGTATGAGTCAGTGATGATGCTTGTTTGTTTTGATGCTTGCGTTCGAACTTGCTTAAGCAACCGACCTGACAAAGTACCCATGAATGTCGCCCATGATGGTCTACAGTCTTGGGTATGAGTCAGTGACGATGCTTGTTTGTTTTGATGCTTGCGTTTGAACTTGCTTAAGCAACCGACCTGATGAAGTACCCATGAATGTCG-----------------------------------------------------------------------------------------------------------------------------------------------------------------------------------GAGGGGGTGATGTTGAGAGCCGGAAGGCAAGGGGGTGCAAACACCAGTCGGCCTTTGTCCCGATTGCTGAGTGTTATGTGCTTGACGTCCAAGGCTTGATTCTGACCCTCCAAGTGGGGCTTGTTCCTGCACCAATGGCTTTTGCCAGGGTCATGGCGTTTGTTATGATTGAAAAATTGAGGGGGTGATGTTGAGAGCCGGAAGGCAAGGGGGTGCAAACACCAGTCGGCCTTTGTCCCGATTGCTGAGTGTTATGTGCTTGATGTCCAAGGCTTGATGCTGACCCTCCAAGTGGGGGCTTTTTTGTTCCTGCGGTAACGACTTTGTTGGGATCATTGTGATCAAGTTTGGTTGGTTTCGTATTGTGGTGGGTTTTTTCGAAGCTTCTATTGTTCTTTTACGCATCGTGCGGTGCATCTTGGGGGCTGTTTTGGCTTTTGGTTGCTTGCTTGGGCTTTATGCTAGGCGGGTCGCTAATTCGAATCCTGCATAGCAGAATGACCCGTGAACTAGTACCAATAATAGGGCTTGGCGGGGATTGAAGCTTTAGTTTCGACCCTAGCGAAGCCTCGCTGACATGTGTTCGTGGGCCTCTTTGGGGCTTCATGGACATAAAGTTGGCACAACAACAACCCCCGGCACGACACGTGCCAAGGAAAACTAAACTTAAGAGCGCCCGTGCCATGATGCCCCGTTTCTGGTGTGCTCGTTGTGCGTGGCTTCTTTGTAATCTAAAACGACTCTCGGCAACGGATATCTCGGCTCACGCATCGATGAAGAACGTAGCAAAATGCGATACTTGGTGTGAATTGCAGAATCCCGTGAACCATCGAGTTTTTGAACGCAAGTTGCGCCTGAAGCCATCTGGTTGAGGGCACGTCTGCCTGGGCGTCACGCATCACGTCGCCCCCACCAAGCATCCCTTCTTGGGACGCGTTGGACGGGGGCGGAGATTGGTCTCCCGTGCATGTGGCGCGGTTGGCCTAAATAGGAGCCTCCTCAAGAGGGACGCACGGCTAGTGGTGGTTGAT----AAGACAGTCGTCTCGTGTTGTGTGTTTTGATCCTTGAGGAAGGAACTCTTAAGATACCCCGTCGCATCGTCTTTTGATGATGATTCGATCGCCATAGTATAAACAAATAACTATAGAAGTAATAACCAACTCATCACTTCGTATTATCTGGATCCAAAGAACCAGTCAAGATATGATATATTGTTCATATTGTTGTAGCAACTGAAATCTTTTTTTATTAAAAAATCTGCTTCTAAGTTGTCAATCGAAATAAAAAAGAAAGGGTATGGATAAATGGAAGGATGAGAGAAAGAAAGAAAAAGAATATTGATGATATAGAATTCCAATATGTAAGGTCTATGAGTCATCTCAGAAAAAATCTGCGTAATAAAGCATCAATACGGATTCATCATTAAATGGATCTGCTCATCGAACAAAAAATAAAGAGCTTCGAGCCAATAAAGACTAAGAATATTGACTCAAGAACTAATAGCTCCGTTGTAGAATTCAGACCTAACCATTAAGTAAGAAGCGATGGGAACGATGGAACCTGTGAATTCAAAAGATTTTAGTGAAAATGAATTCGAATGATTCATTGATCGGGATGGCGGAACCGGCCAGAGACCAATTCATCTATTCGGAAAAGTTATGAACTAATGATAGAACTGAAATAGAAATTGAAAGAGTAAATATTCGCCCGCGAAAACTTTATTTTCTTGGATTGCTAAAATTGGGTCAATCCAATACGATAACGAGTAAAACAAAAGAAAGATTTGTTTTAACATTCTAAAATAGATATAAAATAAAATAGTTATTGAATATATTTAGATTAGATTTAGTTATCTATACAAACAAGATATACAAATTAATAATAGATTTGATCTAGATTAAATGAAATCCATGATTCAGTATATTACTTATTAAATACATGTATATCTTAATTCAAATTCTATTCTATCTGAATTGAATTCAAAATCTTTAATTTGAATTGATTTTATTCGCGAGGAGCTGGATGAGAAGAAACTCTCACGTCCGGTTCTGTAGTAGAGATGGAATTCAAAACAAACCATCAACT
R_cardonae_3919           CAGGCCTCCCTCTGCTTGGTTCCAGTCGTGGGCATGAGTGAGGGGCGATGCTTGATGGCTTTGATGCCATCGGTGGGAATGTGTTTAAGCATCGGCCTTCCCTTATGCCCACGATGGTCTACAGTCTTGGGTATGAGTCAGTGACGATGCTTGTTTGTTTTGATGCTTGCGTTTGAACTTGCTTGAGCAACCGACCCGACGAAGTATACATGAATGTTGTCCAAGATGGTCTACAGTCTTGGGTATGAGTCAGTGACGATGCTTGTTTGTTTTGATGCTTGCGTTTGAACTTGCTTAAGCAACCGATCCGACGAAGTACCCATGAATGTCGCCCATGATGGTCTACAGTCTTGGGTATGAGTCAGTGACGATGCTTGTTTGTTTTGATGCTTGCGTTTGAACTTGCTTAAGCAACCGACCCGACGAAGTACCCATGAATGTCGCCCACGATGGTCTACAGTCTTGGGTATGAGTCAGTGACGATGCTTGTTTGTTTTGATGCTTGCGTTTGAACTTGCTTAAGCAACCGATCCGACGAAGTACCCATGAATGTCGCCCACGATGGTCTACAGTCTTGGGTATGAGTCAGTGACGATGCTTGTTTGTTTTGATGCTTGCGTTTGAACTTGCTTAAGCAACCGACCCGACGAAGTACCCATGAATGTCGCCCACGATGGTCTACAGTCATGGGTATGATTCAGTGACGATGCTTGTTTGTTTTGATGCTTGTGTTTGAACTTACTTGAGCAACTGACCTGACGAAGTACCCATGAATGTTCAACCTAGTAGGGACGTGTCCCTGCGCCAAACGAC-TTTT--GTCGGGATCGTGGCATGTCTGCGATCCAGGGGGTGATGTTGAGAGCTGGAAGGCAAGGGGGTGCAAACACTAGTCGGCCTTTGTCCCGATTGCTGAGTGTTATGTGCTAGACGTCCAAGGCTTGATGCTGACCCTCCAAGTGGGGCTTGTCCCTGCACCAATGGCTTTTGCCAGGATCATGGTGTTTGCTGTGATCGAAAAAATGAGGGGGTGATGTTGAGAGCCGGAAGGCAAGGGGGTGCAAACACCAGTCGGCCTTTGTCCCGATTGCTGAGTGTTATGTGCTTGACGTCCAAGGCTTGATGCTGACCCTCCAAGTGGGG-CTTTATTGTTCCTGCGGTAACGACTTTGTTGGGATCATTGTGATCAAGTTTGGTTGGTTTCGTATTGTGGTGGGTTTTTTCGAAGCTTCTGTCGTTCTTTTACGCATCGTGCGGTGCATCTTGGGGGCTGTTTTGGCTTTTGGTTGCTTGCTTGGGCTTTATGCTAGGCGGGTGGCTAATTCGAATCCTGCATAGCAGAATGACCCGTGAACTAGTACCAATAATAGGGCTTGGCGGGGATCGAAGCTTATGTTTCGACCCTCGCGAAGCCTCGCTGACATGTGTTCATGGGCCTCTTTGGGGCTTCATGGACATAAAGTTGGCACAACAACAACCCCCGGCACGACACGTGCCAAGGAACACTAAACTTAAGAGCGCCCGTGCCATGATGCCCCGTTTCTGGTGTGCTCGTTGTGCGTGGCTTCTTTGTAATATAAAACGACTCTCGGCAACGGATATCTCGGCTCACGCATCGATGAAGAACGTAGCAAAATGCGATACTTGGTGTGAATTGCAGAATCCCGTGAACCATCGAGTTTTTGAACGCAAGTTGCGCCCGAAGCCATCTGGTTGAGGGCACGTCTGCCTGGGCGTCACGCATCACGTCGCCCCCACCAAGCATCCCTTCTTGGGACGCGTTGGACGGGGGCGGAGATTGGTCTCCCGTGCATGTGGCGCGGTTGGCCTAAATAGGAGCCTCCTCAAGAGGGACGCACGGCTAGTGGTGGTTGATTGATAAGACAGTCGTCTCGTGTCGTGTGTTTTGATCCTTGAGGAAGGAACTCTTAAGATACCCCGTCGCATCGTCTTTTGATGATGATTCGATCGCCATAGTATAAACAAATAACTATAGAAGTAATAACCAACTCATCACTTCGTATTATCTGGATCCAAAGAACCAGTCAAGATATGATATATTGTTCATATTGTTGTAGCAACTGAAATCTTTTTTTATTAAAAAATCTGCTTCTAAGTTGTCAATCGAAATAAAAAAGAAAGGGTATGGATAAATGGAAGGATGAGAGAAAGAAAGAAAAAGAATATTGATGATATAGAATTCCAATATGTAAGGTCTATGAGTCATCTCAGAAAAAATCTGCGTAATAAAGCATCAATACGGATTCATCATTAAATGGATCTGCTCATCGAACAAAAAATAAAGAGCTTCGAGCCAATAAAGACTAAGAATATTGACTCAAGAACTAATAGCTCCGTTGTAGAATTCAGACCTAACCATTAAGTAAGAAGCGATGGGAACGATGGAACCTGTGAATTCAAAAGATTTTAGTGAAAATGAATTCGAATGATTCATTGATCGGGATGGCGGAACCGGCCAGAGACCAATTCATCTATTCGGAAAAGTTATGAACTAATGATAGAACTGAAATAGAAATTGAAAGAGTAAATATTCGCCCGCGAAAACTTTATTTTCTTGGATTGCTAAAATTGGGTCAATCCAATACGATAACGAGTAAAACAAAAGAAAGATTTGTTTTAACATTCTAAAATAGATATAAAATAAAATAGTTATTGAATATATTTAGATTAGATTTAGTTATCTATACAAACAAGATATACAAATTAATAATAGATTTGATCTAGATTAAATGAAATCCATGATTCAGTATATTACTTATTAAATACATGTATATCTTAATTCAAATTCTATTCTATCTGAATTGAATTCAAAATCTTTAATTTGAATTGATTTTATTCGCGAGGAGCTGGATGAGAAGAAACTCTCACGTCCGGTTCTGTAGTAGAGATGGAATTCAAAACAAACCATCAACT
R_cardonae_3920           ----------------------------------------------------------------------------------------------------------------------------------------------------------------------------------------------------------------------------------------------------------------------------------------------------------------------------------------------------------------------------------------------------------------------------------------------------------------------------------------------------------------------------------------------------------------------------------------------------------------------------------------------------------------------------------------------------------------------------------------------------------------------------------------------------------C-ACCTAGTAGGGACGTGTCCCTGCGCCAAACGAC-TTTT--GTCGGGATCGTGGCATGTCTGCGATCCAGGGGGTGATGTTGAGAGCTGGAAGGCAAGGGGGTGCAAACACTAGTCGGCCTTTGTCCCGATTGCTGAGTGTTATGTGCTAGACGTCCAAGGCTTGATGCTGACCCTCCAAGTGGGGCTTGTCCCTGCACCAATGGCTTTTGCCAGGATCATGGTGTTTGCTGTGATCGAAAAAATGAGGGGGTGATGTTGAGAGCCGGAAGGCAAGGGGGTGCAAACACCAGTCGGCCTTTGTCCCGATTGCTGAGTGTTATGTGCTTGACGTCCAAGGCTTGATGCTGACCCTCCAAGTGGGG-CTTTTTTGTTCCTGCGGTAACGACTTTGTTGGGATCATTGTGATCAAGTTTGGTTGGTTTCGTATTGTGGTGGGTTTTTTCGAAGCTTCTGTCGTTCTTTTACGCATCGTGCGGTGCATCTTGGGGGCTGTTTTGGCTTTTGGTTGCTTGCTTGGGCTTTATGCTAGGCGGGTGGCTAATTCGAATCCTGCATAGCAGAATGACCCGTGAACTAGTACCAATAATAGGGCTTGGCGGGGATCGAAGCTTATGTTTCGACCCTCGCGAAGCCTCGCTGACATGTGTTCATGGGCCTCTTTGGGGCTTCATGGACATAAAGTTGGCACAACAACAACCCCCGGCACGACACGTGCCAAGGAACACTAAACTTAAGAGCGCCCGTGCCATGATGCCCCGTTTCTGGTGTGCTCGTTGTGCGTGGCTTCTTTGTAATATAAAACGACTCTCGGCAACGGATATCTCGGCTCACGCATCGATGAAGAACGTAGCAAAATGCGATACTTGGTGTGAATTGCAGAATCCCGTGAACCATCGAGTTTTTGAACGCAAGTTGCGCCCGAAGCCATCTGGTTGAGGGCACGTCTGCCTGGGCGTCACGCATCACGTCGCCCCCACCAAGCATCCCTTCTTGGGACGCGTTGGACGGGGGCGGAGATTGGTCTCCCGTGCATGTGGCGCGGTTGGCCTAAATAGGAGCCTCCTCAAGAGGGACGCACGGCTAGTGGTGGTTGATTGATAAGACAGTCGTCTCGTGTCGTGTGTTTTGATCCTTGAGGAAGGAACTCTTAAGATACCCCGTCGCATCGTCTTTTGATGATGATTCGATCGCCATAGTATAAACAAATAACTATAGAAGTAATAACCAACTCATCACTTCGTATTATCTGGATCCAAAGAACCAGTCAAGATATGATATATTGTTCATATTGTTGTAGCAACTGAAATCTTTTTTTATTAAAAAATCTGCTTCTAAGTTGTCAATCGAAATAAAAAAGAAAGGGTATGGATAAATGGAAGGATGAGAGAAAGAAAGAAAAAGAATATTGATGATATAGAATTCCAATATGTAAGGTCTATGAGTCATCTCAGAAAAAATCTGCGTAATAAAGCATCAATACGGATTCATCATTAAATGGATCTGCTCATCGAACAAAAAATAAAGAGCTTCGAGCCAATAAAGACTAAGAATATTGACTCAAGAACTAATAGCTCCGTTGTAGAATTCAGACCTAACCATTAAGTAAGAAGCGATGGGAACGATGGAACCTGTGAATTCAAAAGATTTTAGTGAAAATGAATTCGAATGATTCATTGATCGGGATGGCGGAACCGGCCAGAGACCAATTCATCTATTCGGAAAAGTTATGAACTAATGATAGAACTGAAATAGAAATTGAAAGAGTAAATATTCGCCCGCGAAAACTTTATTTTCTTGGATTGCTAAAATTGGGTCAATCCAATACGATAACGAGTAAAACAAAAGAAAGATTTGTTTTAACATTCTAAAATAGATATAAAATAAAATAGTTATTGAATATATTTAGATTAGATTTAGTTATCTATACAAACAAGATATACAAATTAATAATAGATTTGATCTAGATTAAATGAAATCCATGATTCAGTATATTACTTATTAAATACATGTATATCTTCATTCAAATTCTATTCTATCTGAATTGAATTCAAAATCTTTAATTTGAATTGATTTTATTCGCGAGGAGCTGGATGAGAAGAAACTCTCACGTCCGGTTCTGTAGTAGAGATGGAATTCAAAACAAACCATCAACT
R_emmanuelis_3974         CAGGCCTCCCTCTGCTTGGTTCCAGTCGTGGGCATGAGTGAGGGGCGATGCTTGATGGCTTTGATGTCATTGGTGGGAATGTGTTTAAGCATCGGCCTTCCCTCATGCCCACGATGGTCTACAGTCTTGGGTATGAGTCAGTGATGATGCTTGTTTGTTTTGATGCTTGTGTTTGAACTTGCTTGAGCAACCGACCCGACGAAGTTCCCATGAATGTCGCCCACGATGGTCTACAGTCTTGTGTATGATTTACTGACGATGCTTGTTTGTTTTGATGCTTGCGTTTGAACTTGCTTGAGCAACCGACCTGACAAAGTACCCATGAATGTCACCCACGATGGTTTACAGTCTTGGGTATGAGTCAGGGACGATGCTTGTTTGTTTTGATGCTTGCGTTTTAACTTGCTTG-GCAACCGACCTGACTAAGTACCCATGAATGTCGCCCACCATGGTCTACATTCTTAGGTATGAGTCAGTGACGATGCTTGTTTGTTTTGATGCTTGCGTTTGAACTTGCTTAAGCAACCGACCTGATGAAGTACTCATGAATGTTGCCCACGATGGTCTACAGTCTTGGGTATGAGTCAGTGATGATGCTTGTTTGTTTTGATGCTTGCGTTTGAACTTGCTTAAGCAACCGACCTGACGAAGTACCCATGAATGT----------------------------------------------------------------------------------------------------------------TCAACCTAGTAGGGATGTTTCCCTGCGCCCAACGAC-TTTT--GTCGGGATTGTGGCAAGTCTGCGATCGAGGGGGTGATGTTGAGAGCCGGAAGGCAAGAGGGTGCAAACACTAGTTGGCCTTTGTCCCGATTGTTGAGTGTTATGTGCTTGATGTCCAAAGCTTGATGCTGATCCTCCAAGTGGGGCTTGTCCCTGCACCAATGGCTTTTGCCAGGATCATGGCGTTTGCTGTGATCGAAAAAATGAGGGGGTGATGTTGAGAGCCGGAAGGCAAGGGGGTGCAAACACCAGTCGGCCTTTGTCCCGATTGCTGAGTGTTATGTGCTTGATGTCCAAGGCTTGATGCTGACCCTCCAAGTGGGG-CTTTTTTGTTCCTGCGGTAACGACTTTGTTGGGATCATTGTGATCAAGTTTGGTTGGTTTCGTAATGTGGTGGGTTTTTTTGAAGCTTCTATCGTTCTTTTACGCATCGTGCGGTGCATCTTGGGGGCTGTTTTGGCTTTTGGTTGCTTGCTTGGGCTTTATGCTAGGCGGGTGGCTAATTCGAATCCTGCATAGCAGAATGACCCGTGAACTAGTACCAATAATAGGGCTTGGCGGGGATCGAAGCTTTTGTTTCGACCCTTGTGAAGCCTTGCTGACATGTGTTCGTGGGCCTCTTTGGGGCTTCATGGACATAAAGTTGGCACAACAACAACCCCCGGCACGACACGTGCCAAGGAACACTAAACTTAAGAGCGCCCGTGCCATGATGCCCCGTTTCTGGTGTGCTCGTTGTGCGTGGCTTCTTTGTAATCTAAAACGACTCTCGGCAACGGATATCTCGGCTCACGCATCGATGAAGAACGTAGCAAAATGCGATACTTGGTGTGAATTGCAGAATCCCGTGAACCATCGAGTTTTTGAACGCAAGTTGCGCCTGAAGCCATCTGGTTGAAGGCACGTCTGCCTGGGCGTCACGCATCACGTCGCCCCCACCAAGCATCCCTTCTTGGAACGCGTTGGGTGGGGGCGGAGATTGGTCTCCCGTGCATGTGGCGCGGTTGGCCTAAATAGGAGCCTCCTCAAGAGGGACGCACGGCTAGTGGTGGTTGAT----AAGACTGTCGTCTCGTGTTGTGTGTTTTGATCCTTGAGGAAGGAACTCTTAAGATACCCCGTCGCATCGTCTTTTGATGATGATTCGATCGCCATAGTATAAACAAATAACTATAGAAGTAATAACCAACTCATCACTTCGTATTATCTGGATCCAAAGAACCAGTCAAGATATGATATATTGTTCATATTGTTGTAGCAACTGAAATCTTTTTTTATTAAAAAATCTGCTTCTAAGTTGTCAATCGAAATAAAAAAGAAAGGGTATGGATAAATGGAAGGATGAGAGAAAGAAAGAAAAAGAATATTGATGATATAGAATTCCAATATGTAAGGTCTATGAGTCATTTCAGAAAAAATCTGCGTAATAAAGCATCAATACGGATTCATCATTAAATGGATCTGCTCATCGAACAAAAAATAAAGAGCTTCGAGCCAATAAAGACTAAGAATATTGACTCAAGAACTAATAGCTCCGTTGTAGAATTCAGACCTAACCATTAAGTAAGAAGCGATGGGAACGATGGAACCTGTGAATTCAAAAGATTTTAGTGAAAATGAATTCGAATGATTCATTGATCGGGATGGCGGAACCGGCCAGATACCAATTCATCTATTCGGAAAAGTTATGAACTAATGATAGAACTGAAATAGAAATTGAAAGAGTAAATATTCGCCCGCGAAAACTTTATTTTCTTGGATTGCTAAAATTGGGTCAATCCAATACGATAACGAGTAAAACAAAAGAAAGATTTGTTTTAACATTCTAAAATAGATATAAAATAAAATAGTTATTTAATATATTTAGATTAGATTTAGTTATCTATACAAACAAGATATACAAATTAATAATAGATTTGATCTAGATTAAATGAAATCCAAGATTCAGTATATTACTTATTAAATACATGTATATCTTAATTCAAATTCTATTCTATCTGAATTGAATTCAAAATCTTTAATTTGAATTGATTTTATTCGCGAGGAGCTGGATGAGAAGAAACTCTCACGTCCGGTTCTGTAGTAGAGATGGAATTCAAAACAAACCATCAACT
R_floccosa_4065           CAGGCCTCCCTCTGCTTGGTTCCAGTCGTGGGCATGAGTAAGGGTCGATGCTTGATGGCTTTGATGCCATCGGTGGGAATATATTTAAGCATCGGCCTTCCCTCATGCCCACGATGGTCTACAGTCTTGGGTATGAGTCAGTGACGATGCTTGTTTGTTTAGATGCTTGTGTTGGAACTTGCTT------------------------------------------------------------------------------------GTTTAGATGCTTGCGTTAGAACTTGCTT------------------------------------------------------------------------------------GTTTAGATGCTTGTGTTGGAACTTGCTTGAGCAACTGACCTGACGAAGTACCCATGAATGT------------------------------------------------------------------------------------------------------------------------------------------------------------------------------------------------------------------------------------------------------------------------------------------------------------------------------------------------TCAACCTAGTAGGGACGTGTCCCTGCGCCCAACGACATTTTTTGTCGGGATCGTGGCAAGTCTGCGATCCAGGGGGTGATGTTGAGAGCCGGAAGGCAAGGGGGTGCAAACACCAGTCGGCCTTTGTCCCGATTGCTGAGTGTTATGTGCTTGATGTCCAAGGCTTGATGCTGATCCTCCAAGTGGGGCTTGTCCCTGCACTAATGGCTTTTGCCAGGATCATGGTGTCTGCTATGATCGAAAAAATGAGGGGGTGATGTTGAGAGCCGGAAGGCAAGGGGGTGCAAACACCAGTCGGCCTTTGTCCCGATTGCTGAGTGTTATGTGCTTGACGTCCAAGGCTTGATGTTGACCCTCCAAGTGGGG-CTTTTTTGTTCCTGCGGTAACGACTCTGTTGGGATCATTGTGATCAAGTTTGGTTGGTTTCGTATTGTGGTGGGTTTTTTCGAAGCTTCTATCGTTGTTTTACGCATCGTGCGGTGCATCTTGGGGGCTGTTTTGGCTTTTGGTTGCTTGCTTGGGCTTTATGCTAGGCGGGTGGCTAATTCGAATCCTGCATAGCAGAATGACCCGTGAACTAGTACCAATAATAGGGCTTGGCGGGGATCGAAGCTTTTGTTTCGACCCTCGTGAAGCCTCGCTGACATGTGTTCATGGGCCTCTTTGGGGCTTCATGGACATAAAGTTGGCACAACAACAACCCCCGGCACGACACGTGCCAAGGAACACTAAACTTAAGAGCGCCCGTGCCATGATGCCCCGTTTCTGGTGTGCTCGTTGTGCGTGGCTTCTTTGTAATCTAAAACGACTCTCGGCAACGGATATCTCGGCTCACGCATCGATGAAGAACGTAGCAAAATGCGATACTTGGTGTGAATTGCAGAATCCCGTGAACCATCGAGTTTTTGAACGCAAGTTGCGCCCGAAGCCATCTGGTTGAGGGCACGTCTGCCTGGGCGTCACGCATCACGTCGCCCCCACCAAGCATCCCTTCTTGGGACGCTTTGGACGGGGGCGGAGATTGGTCTCCCGTGCATGTGGCGCGGTTGGCCTAAATAGGAGCCTCCTCAAGAGGGACGCACGGCTAGTGGTGGTTGAT----AAGACAGTCGTCTCGTGTCGTGTGTTATGATCCTTGAGGAAGGAACTCTTAAGATACCCCGTCACATCGTCTTTTGATGATGATTCGATCGCCATAGTATAAACAAATAACTATAGAAGTAATAACCAACTCATCACTTCGTATTATCTGGATCCAAAGAACCAGTCAAGATATGATATATTGTTCATATTGTTGTAGCAACTGAAATCTTTTTTTATTAAAAAATCTGCTTCTAAGTTGTCAATCGAAATAAAAAAGAAAGGGTATGGATAAATGGAAGGATGAGAGAAAGAAAGAAAAAGAATATTGATGATATAGAATTCCAATATGTAAGGTCTATGAGTCATCTCAGAAAAAATCTGCGTAATAAAGCATCAATACGGATTCATCATTAAATGGATCTGCTCATCGAACAAAAAATAAAGAGCTTCGAGCCAATAAAGACTAAGAATATTGACTCAAGAACTAATAGCTCCGTTGTAGAATTCAGACCTAACCATTAAGTAAGAAGCGATGGGAACGATGGAACCTGTGAATTCAAAAGATTTTAGTGAAAATGAATTCGAATGATTCATTGATCGGGATGGCGGAACCGGCCAGAGACCAATTCATCTATTCGGAAAAGTTATGAACTAATGATAGAACTGAAATAGAAATTGAAAGAGTAAATATTCGCCCGCGAAAACTTTATTTTCTTGGATTGCTAAAATTGGGTCAATCCAATACGATAACGAGTAAAACAAAAGAAAGATTTGTTTTAACATTCTAAAATAGATATAAAATAAAATAGTTATTTAATATATTTAGATTAGATTTAGTTATCTATACAAACAAGATATACAAATTAATAATAGATTTGATCTAGATTAAATGAAATCCATGATTCAGTATATTACTTATTAAATACATGTATATCTTAATTCAAATTCTATTCTATCTGAATTGAATTCAAAATCTTTAATTTGAATTGATTTTATTCGCGAGGAGCTGGATGAGAAGAAACTCTCACGTCCGGTTCTGTAGTAGAGATGGAATTCAAAACAAACCATCAACT
R_jabonensis_3963         ---------------------------------------------------------------------------------------------------------------------------------------------------------------------------------------------------------------------------------------------------------------------------------------------------------------------------------------------------------------------------------------------------------------------------------------------------------------------------------------------------------------------------------------------------------------------------------------------------------------------------------------------------------------------------------------------------------------------------------------------------------------------------------------------------------TCAACCTAGTA-GGACAATTCCCTGCGCCCAACGAC-TTTT--GTCGGGATCGTGGCAAGTCTGCGATCGAGGGGGTGATGTTGAGAGCCGGAAGGCAAGAGGGTGCAAACACCAGTCGGCCTTTGTCCCGATTGCTGAGTGTTATGTGCTTGATGTCCAAGGCTTGATGTTGATCCTCCAAGTGGGGCTTGTCCCTGCATCAATGGCTTTTGCCAGGATCATGGCGTTTGCTGTGATCGAAAAAATGAGGGGGTGATGTTGAGAGCCGGAAGGCAAGGGGGTGCAAACACCAGTCGGCCTTTGTCCCGATTGTTGAGTGTTATGTGCTTGACGTCCAAGGCTTGATGTTGACCCTCCAAGTGGGG-CTTTTTTGTTCCTGCAGTAACGACTTTGTTGGGATCATTGTGATCAAGTTTGGTTGGTTTCGTATTGTGGTGGGTTTTTTCGAAGCTTCTATTGTTCTTTTACGCATCGTGCGGTGCATCTTGGGGGCTGTTTTGGCTTTTGGTTGCTTGCTTGGGCTTTATGCTAGGCGGGTGC-----TCGAATCCTGCATAGCAGAATGACCCGTGAACTAGTACCAATAATAGGGCTTGGCGGGGATTGAAGCTTTTGTTTCGACCCTCGCGAAGCCTTGCTGACATGTGTTCGTGGGCCTCTTTGGGGCTTCAAGGACATAAAGTTGGCACAACAACAACCCCCGGCACGACACGTGCCAAGGAACACTAAACTTAAGAGTGCCCGTGCCATGATGCCCCGTTTTTGGTGTGCTTGTTGTGCGTGGCTTCTTTGTAATCTAAAACGACTCTCGGCAACGGATATCTCGGCTCACGCATCGATGAAGAACGTAGCAAAATGCGATACTTGGTGTGAATTGCAGAATCCCGTGAACCATCGAGTTTTTGAACGCAAGTTGCGCCTGAAGCCATCTGGTTGAGGGCACGTCTGCCTGGGCGTCACGCATCACGTCGCCCCCACCAAGCATCCCTTCTTGGGACGCGTTGGGCGGGGGCGGAGATTGGTCTCCCGTGCATGTGGCGCGGTTGGCCTAAATAGGAGCCTCCTCAAGAGGGACGCACGGC??????????????----????????????????????????????????????????????????????????????????????????????????????????????CATAGTATAAACAAATAACTATAGAAGTAATAACCAACTCATCACTTCGTATTATCTGGATCCAAAGAACCAGTCAAGATATGATATATTGTTCATATTGTTGTAGCAACTGAAATCTTTTTTTATTAAAAAATCTGCTTCTAAGTTGTCAATCGAAATAAAAAAGAAAGGGTATGGATAAATGGAAGGATGAGAGAAAGAAAGAAAAAGAATATTGATGATATAGAATTCCAATATGTAAGGTCTATGAGTCATTTCAGAAAAAATCTGCGTAATAAAGCATCAATACGGATTCATCATTAAATGGATCTGCTCATCGAACAAAAAAGAAAGAGCTTCGAGCCAATAAAGACTAAGAATATTGACTCAAGAACTAATAGCTCCGTTGTAGAATTCAGACCTAACCATTAAGTAAGAAGCGATGGGAACGATGGAACCTGTGAATTCAAAAGATTTTAGTGAAAATGAATTCGAATGATTCATTGATCGGGATGGCGGAACCGGCCAGATACCAATTCATCTATTCGGAAAAGTTATGAACTAATGATAGAACTGAAATAGAAATTGAAAGAGTAAATATTCGCCCGCGAAAACTTTATTTTCTTGGATTGCTAAAATTGGGTCAATCCAATACGATAACGAGTAAAACAAAAGAAAGATTTGTTTTAACATTCTAAAATAGATATAAAATAAAATAGTTATTTAATATATTTAGATTAGATTTAGTTATCTATACAAACAAGATATACAAATTAATAATAGATTTGATCTAGATTAAATGAAATCCATGATTCAGTATATTACTTATTAAATACATGTATATCTTAATTCAAATTCTATTCTATCTGAATTGAATTCAAAATCTTTAATTTGAATTGATTTTATTCGCGAGGAGCTGGATGAGAAGAAACGCTCACGTCCGGTTCTGTAGTAGAGATGGAATTCAAAACAAACCATCAACT
R_jahnii_4015             CAGGCCTCCCTCTGCTTGGTTCCAGTCGTGGGCATGAGTGAGGGGTGATGCTTGATGGCTTTGATGCCATCGGTGGGAATGTGTTTAAGCATCGGCCTTCCCTCATGCTCACGATGGTCTACAGTCTTGGGTATGAGTCAGTGACGATGCTTGTTTGTTTTGATGCTTGCGTTTGAACTTGCTTGAGCAACCGACCTGACGAAGTACCCATGAATGTCGCCCGCGATGGTCTACAGTCTTGGATATGAGTCAGTGACGATGCTTGTTTGTTTTGATGCTTGTGTTTGAACTTGCTTGAGCAACCGACCTGACGAAGTACCCATGAATGTCGCCCACGATGGTYTACAGTCTTGGGTATGAGTCAGTGACGATGCTTGTTTGTTTTGATGCTTGCGTTTGAACTTGCTTGAGCAACCGACCTGACGAAGTACCAATGAATGTCGCCCACGATGGTCTACAGTCTTGGGTATGAGTTAGTGACGATGCTTGTTTGTTTTGATGCTTGTGTTTGAACTTGCTTGAGCAACTGACCTGACGAAGTACCCATGAATGTCGCCC-GGGTGGTTGAGAG-------------------------------------------------------------------------------------------------------------------------------------------------------------------------------------------------------------TCAACCTAGTAGGGACGTGTCCCTGCGCCCAACGAC-TTTT--GTCGGGATCGTGGCAAGTCTGCGATCGAGGGGGTGATGTTGAGAGCTAGAAGGCAAGGGGGTGCAAACACTAGTCGGCCTTTGTCCCGATTGCTGAGTGTTATGTGCTTGATGTCCAAAGCTTGATGCTGATCCTCCAAGTGGGGCTTGTCCCTGCACCAATGGCTATTGCCAGGATCATGGCGTTTGCTGTGATCGAAAAAATGAGGGGGTGATGTTGAGAGCCGGAAGGCAAGGGGGTGCAAACACCAGTCGGCCTTTGTCCCGATTGCTGAGTGTTATGTGCTTGACGTCCAAGGCTTGATGCTGACCTTCCAAGTGGGG-CTTTTTTGTTCCTGCGGTAACGACTTTGTTGGGATCATTGTAATCAGGTTTGGTTGGTTTCGTATTGTGGTGGGTTTTTTCGAAGCTTCTATCGTTCTTTTACGCATCGTGCGGTGCATCTTGGGGGCTGTTTTGGCTTTTGGTTGCTTGCTTGGGCTTTATGCTAGGCGGGTGGCTAATTCGAATCCTGCATAGCAGAATGACCCGTGAACTAGTACCTAAAATAGGGCTTGGCGGGGATCGAAGCTTTTGTTTCGACCCTCGTGAAGCCTCGCTGACATGTGTTCGTGGGCCTCTTTGGGGCTTCATGGATATAAAGTTGGCACAACAACAACCCCCGGCACGACACGTGCCAAGGAACACTAAACTTAAGAGCGCCCGTGCCATGATGCCCCGTTTCTGGTGTGCTCGTTGTGCGTGGCTTCTTTGTAATCTAAAACGACTCTCGGCAACGGATATCTCGGCTCACGCATCGATGAAGAACGTAGCAAAATGCGATACTTGGTGTGAATTGCAGAATCCCGTGAACCATCGAGTTTTTGAACGCAAGTTGCGCCCGAAGCCATCTGGTTGAGGGCACGTCTGCCTGGGCGTCACGCATCACGTCGCCCCCACCAAGCATCCCTTCTTGGGACGCGTTGGACGGGTGCGGAGATTGGTCTCCCGTGCATATGGCGCGGTTGGCCTAAATAGGAGCCTCCTCAAGAGGGATGCACGGCTAGTGGTGGTTGAT----AAGACAGTCGTCTCGTGTCGTGTGTTTTGATCCTTGAG-AAGAAACTCTTAAGATACCCCGTCGCATCGTCTTTTGATGATGATTCGATCGCCATAGTATAAACAAATAACTATAGAAGTAATAACCAACTCATCACTTCGTATTATCTGGATCCAAAGAACCAGTCAAGATATGATATATTGTTCATATTGTTGTAGCAACTGAAATCTTTTTTTATTAAAAAATCTGCTTCTAAGTTGTCAATCGAAATAAAAAAGAAAGGGTATGGATAAATGGAAGGATGAGAGAAAGAAAGAAAAAGAATATTGATGATATAGAATTCCAATATGTAAGGTCTATGAGTCATCTCAGAAAAAATCTGCGTAATAAAGCATCAATACGGATTCATCATTAAATGGATCTGCTCATCGAACAAAAAATAAAGAGCTTCGAGCCAATAAAGACTAAGAATATTGACTCAAGAACTAATAGCTCCGTTGTAGAATTCAGACCTAACCATTAAGTAAGAAGCGATGGGAACGATGGAACCTGTGAATTCAAAAGATTTTAGTGAAAATGAATTCGAATGATTCATTGATCGGGATGGCGGAACCGGCCAGAGACCAATTCATCTATTCGGAAAAGTTATGAACTAATGATAGAACTGAAATAGAAATTGAAAGAGTAAATATTCGCCCGCGAAAACTTTATTTTCTTGGATTGCTAAAATTGGGTCAATCCAATACGATAACGAGTAAAACAAAAGAAAGATTTGTTTTAACATTCTAAAATAGATATAAAATAAAATAGTTATTGAATATATTTAGATTAGATTTAGTTATCTATACAAACAAGATATACAAATTAATAATAGATTTGATCTAGATTAAATGAAATCCATGATTCAGTATATTACTTATTAAATACATGTATATCTTAATTCAAATTCTATTCTATCTGAATTGAATTCAAAATCTTTAATTTGAATTGATTTTATTCGCGAGGAGCTGGATGAGAAGAAACTCTCACGTCCGGTTCTGTAGTAGAGATGGAATTCAAAACAAACCATCAACT
R_josephensis_4045        CAGGCCTCCCTCTGCTTGGTTCCAGTCGTGGGCATGAGTGAGGGGTGATGCTTGATGGCTTTGATGCCATCGGTGGGAATGTGTTTAAGCATCGGCCTTCCCTCATGCCCACGATGGTCTACAGTCTTGGGTATGAGTCAGTGACGATGCTTGTTTGTTTTGATGCTTGCGTTGGAACTTGCTTGAGCAACCGACCTGACGAAGTACCCATGAATGWCGCGCGCCG----------------------------------------------------------------------------------------------------------------------------------------------------------------------GTGTTGAGACTTGCTTAAGCAACCGACCTGACGAAGTACCCATGAATGTCGCCC------------------GGGTGTGAG--AG--------CT--------------------------------------------------------------------------------------------------------------------------------------------------------------------------------------------------------------------------------------------------------------------------------------------------TC-ACGTAGTAGGGATGTGTCCCTGCGCCCAACGACATTTTTTGTCGGGATCGTGGCAAGTCTGCGATCCAGGGGGTGATGTTGAGAGCCGGAAGGCAAGGGGGTGCAAACACCAGTCGGCCTTTGTCCCGATTGCTGAGTGTTATGTGCTTGATGTCCAAGGCTTGATGCTGATCCTCCAAGTGGGGCTTGTCCCTGCACCAATGGCTATTGCCAGGATCATGGCGTTTGCTATGATCGAAAAAATGAGGGGGTGATGTTGAGAGCCGGAAGGCAAGTGGGTGCAAACACCAGTCGGCCTTTGTCCCGATTGCTGAGTGTTATGTGCTTGACGTCCAAGGCTTGATGTTGATCCTCCAAGTGGGG-CTTTTTTGTTCCTGCGGTAACGACTTTGTTGGGATCATTGTGATCAAGTTTGGTTGGTTTCGTATTGTGGTGGGTTTTTTCGAAGCTTCTATCGTTGTTTTACGCATCGTGCGGTGCATCTTGGGGGCTGTTTTGGCTTTTGGTTGCTTGCTTGGGCTTTATGCTAGGCGGGTGGCTAATTCGAATCCTGCATAGCAGAATGACCCGTGAACTATTACCAATAATAGGGCTTGGCGGGGATCGAGGCTTATGTTTCGACCCTCGCGAAGCCTTGCTGACATGTGTTCGTGGGCCTCTTTGGGGTTTCATGGACATAAAGTTGGCACAACAACAACCCCCGGCACGACACGTGCCAAGGAACACTAAACTTAAGAGCGCCCGTGCCATGATGCCCCGTTTTTGGTGTGCTCGTTGTGCGTGGCTTCTTTGTAATCTAAAACGACTCTCGGCAACGGATATCTCGGCTCACGCATCGATGAAGAACGTAGCAAAATGCGATACTTGGTGTGAATTGCAGAATCCCGTGAACCATCGAGTTTTTGAACGCAAGTTGCGCCTGAAGCCATCTGGTTGAGGGCACGTCTGCCTGGGCGTCACGCATCACGTCGCCCCCACCAAGCATCCCTTCTTCGGACGCGTTGGGTGGGGGCGGAGATTGGTCTCCCGTGCATGTGGCGCGGTTGGCCTAAATAGGAGCCTCCTCAAGAGGGACGCATGGCTAGTGGTGGTTGAT----AAGACAGTCGTCTCGTGTTGTGTGTTTTGATCCTTGAGGAAGGAACTCTTAAGATACCCCGTCGCATCCTCTTTCGATGAAGAATCAATCGCCATAGTATAAACAAATAACTATAGAAGTAATAACCAACTCATCACTTCGTATTATCTGGATCCAAAGAACCAGTCAAGATATGATATATTGTTCATATTGTTGTAGCAACTGAAATCTTTTTTTATTAAAAAATCTGCTTCTAAGTTGTCAATCGAAATAAAAAAGAAAGGGTATGGATAAATGGAAGGATGAGAGAAAGAAAGAAAAAGAATATTGATGATATAGAATTCCAATATGTAAGGTCTATGAGTCATCTCAGAAAAAATCTGCGTAATAAAGCATCAATACGGATTCATCATTAAATGGATCTGCTCATCGAACAAAAAATAAAGAGCTTCGAGCCAATAAAGACTAAGAATATTGACTCAAGAACTAATAGCTCCGTTGTAGAATTCAGACCTAACCATTAAGTAAGAAGCGATGGGAACGATGGAACCTGTGAATTCAAAAGATTTTAGTGAAAATGAATTCGAATGATTCATTGATCGGGATGGCGGAACCGGCCAGAGACCAATTCATCTATTCGGAAAAGTTATGAACTAATGATAGAACTGAAATAGAAATTGAAAGAGTAAATATTCGCCCGCGAAAACTTTATTTTCTTGGATTGCTAAAATTGGGTCAATCCAATACGATAACGAGTAAAACAAAAGAAAGATTTGTTTTAACATTCTAAAATAGATATAAAATAAAATAGTTATTGAATATATTTAGATTAGATTTAGTTATCTATACAAACAAGATATACAAATTAATAATAGATTTGATCTAGATTAAATGAAATCCATGATTCAGTATATTACTTATTAAATACATGTATATCTTAATTCAAATTCTATTCTATCTGAATTGAATTCAAAATCTTTAATTTGAATTGATTTTATTCGCGAGGAGCTGGATGAGAAGAAACTCTCACGTCCGGTTCTGTAGTAGAGATGGAATTCAAAACAAACCATCAACT
[truncated: 36,921 more chars]
