# Supplementary material for: Geography shapes the phylogeny of frailejones (Espeletiinae Cuatrec., Asteraceae): a remarkable example of recent rapid radiation in sky islands
Source: PeerJ. 2017 Feb 2;5:e2968. doi: 10.7717/peerj.2968 (PMC5292030; doi:10.7717/peerj.2968)
Supplement: Supplemental Information 2 — Zip file contains all the alignments (nexus format) and trees (.tre format); also, a table with the geographic coordinates and the input tree (.gtm) for the GenGIS analysis. [file peerj-05-2968-s005.zip › Supplemental_Files/FIG4_tree_ETS_ITS_rpl16.tre]

#NEXUS

[ SumTrees Version 3.3.1 (May 05 2011) by Jeet Sukumaran and Mark T. Holder. ]
[ Using DendroPy Version 3.11.0 by Jeet Sukumaran and Mark T. Holder. ]
[ Running under Python 2.7.2 (v2.7.2:8527427914a2, Jun 11 2011, 15:22:34) (GCC 4.2.1 (Apple Inc. build 5666) (dot 3)) on darwin. ]
[ Executed on Mauricio-Diazgranadoss-iMac.local by espeletias@Mauricio-Diazgranadoss-iMac.local. ]
[ Basis of split support: ]
[   - '/Users/espeletias/Documents/DISSERTATION/CHAPTER_3_PHYLOGENETIC_RELATIONSHIPS/Sequences/Combined/120420/ETS_ITS_rpl16/ML/allBootTrees01.tre' ]
[   - '/Users/espeletias/Documents/DISSERTATION/CHAPTER_3_PHYLOGENETIC_RELATIONSHIPS/Sequences/Combined/120420/ETS_ITS_rpl16/ML/allBootTrees02.tre' ]
[   - '/Users/espeletias/Documents/DISSERTATION/CHAPTER_3_PHYLOGENETIC_RELATIONSHIPS/Sequences/Combined/120420/ETS_ITS_rpl16/ML/allBootTrees03.tre' ]
[   - '/Users/espeletias/Documents/DISSERTATION/CHAPTER_3_PHYLOGENETIC_RELATIONSHIPS/Sequences/Combined/120420/ETS_ITS_rpl16/ML/allBootTrees04.tre' ]
[   - '/Users/espeletias/Documents/DISSERTATION/CHAPTER_3_PHYLOGENETIC_RELATIONSHIPS/Sequences/Combined/120420/ETS_ITS_rpl16/ML/allBootTrees05.tre' ]
[   - '/Users/espeletias/Documents/DISSERTATION/CHAPTER_3_PHYLOGENETIC_RELATIONSHIPS/Sequences/Combined/120420/ETS_ITS_rpl16/ML/allBootTrees06.tre' ]
[   - '/Users/espeletias/Documents/DISSERTATION/CHAPTER_3_PHYLOGENETIC_RELATIONSHIPS/Sequences/Combined/120420/ETS_ITS_rpl16/ML/allBootTrees07.tre' ]
[   - '/Users/espeletias/Documents/DISSERTATION/CHAPTER_3_PHYLOGENETIC_RELATIONSHIPS/Sequences/Combined/120420/ETS_ITS_rpl16/ML/allBootTrees08.tre' ]
[   - '/Users/espeletias/Documents/DISSERTATION/CHAPTER_3_PHYLOGENETIC_RELATIONSHIPS/Sequences/Combined/120420/ETS_ITS_rpl16/ML/allBootTrees09.tre' ]
[   - '/Users/espeletias/Documents/DISSERTATION/CHAPTER_3_PHYLOGENETIC_RELATIONSHIPS/Sequences/Combined/120420/ETS_ITS_rpl16/ML/allBootTrees10.tre' ]
[ Began at: 2012-04-24 00:30:24.478387. ]
[ Ended at: 2012-04-24 00:30:27.861796. ]
[ Run time: 0 hour(s), 00 minute(s), 03.383409 second(s). ]
[ 120 trees considered in total for split support assessment. ]
[ Trees treated as rooted. ]
[ Trees treated as unweighted. ]
[ 147 unique taxa across all trees. ]
[ 3197 unique splits out of 35040 total splits counted. ]
[ 3049 unique non-trivial splits out of 17280 total non-trivial splits counted. ]
[ Split support mapped to trees in: ]
[   - '/Users/espeletias/Documents/DISSERTATION/CHAPTER_3_PHYLOGENETIC_RELATIONSHIPS/Sequences/Combined/120420/ETS_ITS_rpl16/ML/garli_run.best.tre' (1 trees) ]
[ Percentage of support for each split indicated by node labels and node metadata. ]
[ Not setting edge lengths on output tree(s). ]

BEGIN TAXA;
    DIMENSIONS NTAX=147;
    TAXLABELS
        Ca_badilloi_4046
        Ca_badilloi_Vpit_4052
        Ca_badilloi_Vpit_4054
        C_albarreguensis_KikeSN
        Ca_rodriguezii_4055
        Ca_tachirensis_4050
        C_moritziana_3931
        C_spicata_3934
        C_thyrsyformis_4012
        C_timotensis_3936
        E_annemariana_3756
        E_arbelaezii_3583
        E_argentea_Fph_3570
        E_ariana_3820
        E_aristeguietana_4081
        E_azucarina_3803
        E_barclayana_3537
        E_barclayana_3566
        E_boyacensis_3644
        E_boyacensis_3650
        E_boyacensis_3657
        E_brachyaxiantha_3663
        E_brassicoidea_3843
        E_cayetana_3578
        E_chocontana_3712
        E_cleefii_3693
        E_congestiflora_3640
        E_conglomerata_3880
        E_crassa_3646
        E_crassa_3664
        E_crassa_3778
        E_cuniculorum_3932
        E_curialensis_3812
        E_discoidea_3674
        E_discoidea_3804
        E_dugandii_3872
        E_episcopalis_3817
        E_estanislana_3904
        E_formosa_3815
        E_formosa_Vgig_3811
        E_frontinoensis_3831
        E_frontinoensis_Be4267
        E_grandiflora_3556
        E_grandiflora_3595
        E_hartwegiana_3732
        E_incana_3642
        E_jajoensis_4077
        E_killipii_3738
        E_lopezii_3653
        E_lopezii_3677
        E_marthae_4063
        E_monguana_3765
        E_multicongestiflora_3751
        E_murilloi_3670
        E_murilloi_Valb_3773
        E_murilloi_Vigu_3583
        E_nana_4005
        E_nemekenei_3632
        E_nemekenei_3639
        E_occidentalis_3827
        E_oirensis_3924
        E_oswaldiana_3758
        E_paipana_3787
        E_pescana_3652
        E_pescana_3659
        E_pisbana_3814
        E_praefrontina_3832
        E_praefrontina_3835
        E_pycnophylla_3718
        E_pycnophylla_Sang_3720
        E_pycnophylla_Vser_3719
        E_raquirensis_3723
        E_robertii_3888
        E_rositae_3800
        E_saboyensis_3782
        Es_angustifolia_4037
        Es_biancae_3779
        Es_caldasii_3901
        E_schultesiana_CamaSN
        E_schultzii_3928
        Es_colombiana_3675
        Es_corymbosa_3565
        Es_diazii_3897
        E_semiglobulata_4071
        Es_funckii_3882
        Es_garciae_3580
        Es_garciae_3715
        Es_guacharaca_3636
        Es_insignis_3863
        Es_manfredii_3780
        Es_muiska_3673
        Es_muiska_3741
        Es_pannosa_3930
        Es_petiolata_3874
        Es_pleiochasia_3630
        Es_pleiochasia_3631
        Es_purpurascens_3926
        Es_rabanalensis_3591
        Es_sanchezii_3848
        Es_santanderensis_3841
        Es_sclerophyla_3866
        E_summapacis_3735
        E_susensis_3748
        Es_xbogotensis_3713
        Es_xcristalinensis_4087
        Es_xsmithiana_3844
        E_toquensis_3745
        E_totensis_3752
        E_tunjana_3742
        E_ulotricha_3970
        E_uribei_3617
        E_weddellii_3937
        I_mollis_Ro2758
        I_scandens_Mv8447
        L_arboreus_4030
        L_griffini_3984
        L_lucidus_3943
        L_neriifolius_3955
        L_neriifolius_Sboc_3979
        L_neriifolius_Stur_3968
        L_occultus_4013
        L_occultus_Soro_3892
        L_pamplonensis_3852
        L_pamplonensis_3853
        L_parvulus_3969
        L_tamanus_3914
        P_glandulosus_3705
        R_atropurpurea_4058
        R_cardonae_3919
        R_cardonae_3920
        R_emmanuelis_3974
        R_floccosa_4065
        R_jabonensis_3963
        R_jahnii_4015
        R_josephensis_4045
        R_leucactina_4018
        R_lindenii_4034
        R_lopezpalacii_3989
        R_marcescens_4042
        R_paltonioides_3958
        R_vergarae_3962
        S_macroscypha_Nb48638
        S_parviceps_Mi3029
        S_pyramidalis_3717
        T_chardonii_3905
        T_grandis_3907
        T_grandis_3908
  ;
END;

BEGIN TREES;
    TREE bestREP1 = [&R] [!GarliScore -17054.853118][!GarliModel  S  1.480269  0.784368  0.484479  M1 r  1.00000 1.90782 1.00000 1.00000 4.18140 1.00000 e 0.21492 0.17583 0.26259 0.34666 a 0.41790  M2 r  1.00000 3.20334 1.40631 1.40631 8.09213 1.00000 e 0.26955 0.21151 0.23634 0.28260 a 0.25587  M3 r  0.62749 0.21603 0.47145 0.06597 0.21603 1.00000 e 0.40346 0.13626 0.17490 0.28538 a 0.26850 p 0.83456 ](((((((R_leucactina_4018:0.00369707[&support=100.0][&length_sd=0.00143734893153,length_mean=0.00366231308333,length_quant_5_95={0.0013418,0.00596846},length_hpd95={0.00122773,0.00617232},length_median=0.00351359,length_range={0.00066659,0.00773347}],(R_marcescens_4042:0.0118212[&support=100.0][&length_sd=0.00387020655097,length_mean=0.012579103,length_quant_5_95={0.00668617,0.01872938},length_hpd95={0.0038945,0.01873478},length_median=0.0128555,length_range={0.0038945,0.02586065}],R_lindenii_4034:0.0006783[&support=100.0][&length_sd=0.000852927286541,length_mean=0.000811113083333,length_quant_5_95={1e-08,0.00232881},length_hpd95={1e-08,0.00241749},length_median=0.000674775,length_range={1e-08,0.00424078}])86:0.00608302[&support=85.8333333333][&length_sd=0.00275647628463,length_mean=0.00567173669903,length_quant_5_95={0.00196583,0.01046186},length_hpd95={0.0018819,0.01060011},length_median=0.00500364,length_range={0.00125858,0.01544808}])90:0.00291197[&support=90.0][&length_sd=0.00140512357523,length_mean=0.00248709064815,length_quant_5_95={0.00054843,0.00527213},length_hpd95={1e-08,0.00529899},length_median=0.00245626,length_range={1e-08,0.00734277}],((R_floccosa_4065:0.0044744[&support=100.0][&length_sd=0.00164384227709,length_mean=0.004034119,length_quant_5_95={0.00121486,0.00682999},length_hpd95={1e-08,0.00682999},length_median=0.004047025,length_range={1e-08,0.00847826}],(Es_pannosa_3930:0.00223929[&support=100.0][&length_sd=0.00110880879964,length_mean=0.00152849908333,length_quant_5_95={1e-08,0.00347454},length_hpd95={1e-08,0.00363725},length_median=0.001465205,length_range={1e-08,0.00450591}],Es_angustifolia_4037:0.00124586[&support=100.0][&length_sd=0.000817828753136,length_mean=0.00115250591667,length_quant_5_95={1e-08,0.00249323},length_hpd95={1e-08,0.00254475},length_median=0.00121071,length_range={1e-08,0.00382972}])57:0.00217558[&support=57.5][&length_sd=0.00121749331072,length_mean=0.00194169304348,length_quant_5_95={1e-08,0.00391345},length_hpd95={1e-08,0.00413263},length_median=0.00181672,length_range={1e-08,0.0060165}])13:0.00071151[&support=12.5][&length_sd=0.000876394481011,length_mean=0.000932908,length_quant_5_95=None,length_hpd95={1e-08,0.00215851},length_median=0.00089391,length_range={1e-08,0.00215851}],C_thyrsyformis_4012:0.00688768[&support=100.0][&length_sd=0.00204053142505,length_mean=0.00566643908333,length_quant_5_95={0.00240058,0.00937172},length_hpd95={0.00187336,0.00974112},length_median=0.0054972,length_range={0.00128456,0.01043295}])13:0.00069981[&support=12.5][&length_sd=0.00077824059069,length_mean=0.00117060133333,length_quant_5_95=None,length_hpd95={1e-08,0.00244586},length_median=0.00130627,length_range={1e-08,0.00244586}])29:0.00162447[&support=29.1666666667][&length_sd=0.000746288135126,length_mean=0.00212544,length_quant_5_95={0.00090071,0.00365212},length_hpd95={0.00090071,0.00385537},length_median=0.00217545,length_range={0.00070934,0.00385537}],(((C_spicata_3934:0.00824975[&support=100.0][&length_sd=0.00243291968241,length_mean=0.00767009558333,length_quant_5_95={0.00404079,0.01139121},length_hpd95={0.00349425,0.01143306},length_median=0.007320095,length_range={0.00349425,0.01467122}],(C_timotensis_3936:0.00554144[&support=100.0][&length_sd=0.00198751381868,length_mean=0.00519885375,length_quant_5_95={0.00221283,0.00842426},length_hpd95={0.00214498,0.00973242},length_median=0.005113765,length_range={0.00020629,0.01322647}],C_albarreguensis_KikeSN:0.00351513[&support=100.0][&length_sd=0.00197501643971,length_mean=0.0037026345,length_quant_5_95={0.00096871,0.00717138},length_hpd95={1e-08,0.00717919},length_median=0.003645965,length_range={1e-08,0.00845391}])49:0.00142794[&support=49.1666666667][&length_sd=0.00111131936186,length_mean=0.00201147542373,length_quant_5_95={1e-08,0.00379087},length_hpd95={1e-08,0.00439676},length_median=0.00196526,length_range={1e-08,0.00527332}])50:0.00157263[&support=50.0][&length_sd=0.00100309824886,length_mean=0.00169599166667,length_quant_5_95={0.00016335,0.0038106},length_hpd95={1e-08,0.00399202},length_median=0.00153287,length_range={1e-08,0.00439575}],(E_semiglobulata_4071:0.00233594[&support=100.0][&length_sd=0.00144746074763,length_mean=0.00239173366667,length_quant_5_95={0.00073674,0.00496265},length_hpd95={1e-08,0.00521468},length_median=0.002200645,length_range={1e-08,0.00781583}],E_cuniculorum_3932:0.00169926[&support=100.0][&length_sd=0.00220641422951,length_mean=0.00205518825,length_quant_5_95={1e-08,0.00577602},length_hpd95={1e-08,0.00634048},length_median=0.00171325,length_range={1e-08,0.00937111}])93:0.00726389[&support=93.3333333333][&length_sd=0.00257726066655,length_mean=0.00684174035714,length_quant_5_95={0.00300199,0.01045605},length_hpd95={0.00187229,0.01201345},length_median=0.00677058,length_range={0.00187229,0.01370384}])66:0.00266608[&support=65.8333333333][&length_sd=0.0011384426866,length_mean=0.00249215493671,length_quant_5_95={0.00073191,0.00449839},length_hpd95={1e-08,0.00452732},length_median=0.00255697,length_range={1e-08,0.00566771}],(E_ulotricha_3970:0.00598453[&support=100.0][&length_sd=0.00210106762523,length_mean=0.00543992483333,length_quant_5_95={0.00245557,0.0082337},length_hpd95={0.00242793,0.00990635},length_median=0.005711215,length_range={1e-08,0.01329032}],(E_nana_4005:0.0059324[&support=100.0][&length_sd=0.00263824868274,length_mean=0.00550869191667,length_quant_5_95={0.00168092,0.01015952},length_hpd95={0.00093204,0.01121039},length_median=0.00508088,length_range={1e-08,0.01326721}],E_marthae_4063:0.0051993[&support=100.0][&length_sd=0.00218008695592,length_mean=0.00515291816667,length_quant_5_95={0.00137787,0.00880455},length_hpd95={0.00103408,0.00919851},length_median=0.00496283,length_range={0.00056681,0.01037848}])51:0.00290871[&support=50.8333333333][&length_sd=0.00115571854275,length_mean=0.00273270377049,length_quant_5_95={0.00089895,0.00458852},length_hpd95={0.00089895,0.00565393},length_median=0.00266053,length_range={1e-08,0.00565393}])14:0.00052421[&support=14.1666666667][&length_sd=0.000466818372061,length_mean=0.000358149411765,length_quant_5_95=None,length_hpd95={1e-08,0.00158373},length_median=1e-08,length_range={1e-08,0.00158373}])1:1e-08[&support=0.833333333333][&length_sd=inf,length_mean=1e-08,length_quant_5_95={1e-08,1e-08},length_hpd95=None,length_median=1e-08,length_range={1e-08,1e-08}])43:0.00160386[&support=42.5][&length_sd=0.00108771037627,length_mean=0.00219026784314,length_quant_5_95={0.0007874,0.00391159},length_hpd95={0.00072387,0.00416811},length_median=0.00181864,length_range={0.00072387,0.00494802}],C_moritziana_3931:0.01323273[&support=100.0][&length_sd=0.00257268026355,length_mean=0.01273872975,length_quant_5_95={0.00855974,0.01666049},length_hpd95={0.00847422,0.01790666},length_median=0.012754755,length_range={0.00672767,0.01895268}])48:0.00465431[&support=48.3333333333][&length_sd=0.00251099522266,length_mean=0.00454951862069,length_quant_5_95={0.00128171,0.00893572},length_hpd95={0.00098939,0.00948477},length_median=0.003941045,length_range={0.00064958,0.01080028}],((S_macroscypha_Nb48638:0.01541236[&support=100.0][&length_sd=0.00506413390268,length_mean=0.0168537873333,length_quant_5_95={0.00812125,0.02460994},length_hpd95={0.00693729,0.02589432},length_median=0.016737615,length_range={0.00225663,0.03253685}],(S_parviceps_Mi3029:0.01406145[&support=100.0][&length_sd=0.00395660242479,length_mean=0.0137929700833,length_quant_5_95={0.00770639,0.02121171},length_hpd95={0.00756677,0.02186351},length_median=0.01338208,length_range={0.0053024,0.02831671}],S_pyramidalis_3717:0.01685313[&support=100.0][&length_sd=0.00430561026065,length_mean=0.0172648478333,length_quant_5_95={0.01009433,0.02465274},length_hpd95={0.00849614,0.02587329},length_median=0.01686622,length_range={0.00816911,0.0301896}])100:0.04752674[&support=100.0][&length_sd=0.00940896380184,length_mean=0.0464362184167,length_quant_5_95={0.03182926,0.06225462},length_hpd95={0.03130067,0.06413663},length_median=0.046021545,length_range={0.02557055,0.07420859}])100:0.12467513[&support=100.0][&length_sd=0.0168623384018,length_mean=0.120606785917,length_quant_5_95={0.09611886,0.15380936},length_hpd95={0.09018491,0.15680101},length_median=0.118833145,length_range={0.08090923,0.17220717}],((R_josephensis_4045:0.01824509[&support=100.0][&length_sd=0.00406148310971,length_mean=0.01761092625,length_quant_5_95={0.01044943,0.02343598},length_hpd95={0.00933685,0.02426799},length_median=0.01782892,length_range={0.00540228,0.02638021}],((Ca_tachirensis_4050:0.00109257[&support=100.0][&length_sd=0.000735610579986,length_mean=0.000838563416667,length_quant_5_95={1e-08,0.00193963},length_hpd95={1e-08,0.00206189},length_median=0.00064666,length_range={1e-08,0.00357626}],(Ca_badilloi_4046:0.00248629[&support=100.0][&length_sd=0.00122118207322,length_mean=0.00230177766667,length_quant_5_95={1e-08,0.00410632},length_hpd95={1e-08,0.00423249},length_median=0.00242761,length_range={1e-08,0.00475418}],(Ca_badilloi_Vpit_4052:1e-08[&support=100.0][&length_sd=0.0,length_mean=1e-08,length_quant_5_95={1e-08,1e-08},length_hpd95={1e-08,1e-08},length_median=1e-08,length_range={1e-08,1e-08}],Ca_badilloi_Vpit_4054:0.00061906[&support=100.0][&length_sd=0.000626930649705,length_mean=0.000681948833333,length_quant_5_95={1e-08,0.00187715},length_hpd95={1e-08,0.00189313},length_median=0.00061451,length_range={1e-08,0.0025003}])82:0.0006261[&support=81.6666666667][&length_sd=0.000602487983167,length_mean=0.000742341632653,length_quant_5_95={1e-08,0.00194641},length_hpd95={1e-08,0.00199893},length_median=0.00063014,length_range={1e-08,0.00263486}])84:0.00202668[&support=84.1666666667][&length_sd=0.00119358247756,length_mean=0.00207602267327,length_quant_5_95={0.00057582,0.00390038},length_hpd95={1e-08,0.00403119},length_median=0.00188996,length_range={1e-08,0.00581121}])64:0.0012466[&support=64.1666666667][&length_sd=0.00148919852933,length_mean=0.00210962974026,length_quant_5_95={0.00057973,0.00447865},length_hpd95={1e-08,0.00562148},length_median=0.00186321,length_range={1e-08,0.00710411}],Ca_rodriguezii_4055:0.00231075[&support=100.0][&length_sd=0.00144158546604,length_mean=0.00175596008333,length_quant_5_95={1e-08,0.00485656},length_hpd95={1e-08,0.00489553},length_median=0.00161428,length_range={1e-08,0.00591755}])97:0.01209484[&support=96.6666666667][&length_sd=0.00272050315185,length_mean=0.0117611341379,length_quant_5_95={0.00741832,0.01603794},length_hpd95={0.00695136,0.01705347},length_median=0.01150536,length_range={0.00574738,0.02236888}])38:0.00111579[&support=37.5][&length_sd=0.00121897203565,length_mean=0.00186205688889,length_quant_5_95={4.312e-05,0.00484748},length_hpd95={4.312e-05,0.00514191},length_median=0.00180212,length_range={1e-08,0.00514191}],E_weddellii_3937:0.00839126[&support=100.0][&length_sd=0.0028199079018,length_mean=0.0065040675,length_quant_5_95={0.00210915,0.01087038},length_hpd95={0.00180365,0.01213064},length_median=0.00633687,length_range={1e-08,0.01410363}])4:0.00061227[&support=4.16666666667][&length_sd=0.000675642743245,length_mean=0.00150913,length_quant_5_95={0.0022651,0.0022651},length_hpd95=None,length_median=0.00155238,length_range={0.00077074,0.0022651}])3:1e-08[&support=2.5][&length_sd=0.000604138896309,length_mean=0.00130598666667,length_quant_5_95={0.00198945,0.00198945},length_hpd95=None,length_median=0.00108526,length_range={0.00084325,0.00198945}])38:0.00310788[&support=37.5][&length_sd=0.00139070390855,length_mean=0.00345840488889,length_quant_5_95={0.00103629,0.00561877},length_hpd95={0.00057699,0.00587316},length_median=0.00328205,length_range={0.00057699,0.00730847}],(Es_insignis_3863:0.01340179[&support=100.0][&length_sd=0.00258712256276,length_mean=0.0128783701667,length_quant_5_95={0.00889851,0.01739204},length_hpd95={0.00784034,0.01766144},length_median=0.012740155,length_range={0.00725929,0.02220535}],((E_multicongestiflora_3751:0.00397242[&support=100.0][&length_sd=0.00177201738764,length_mean=0.00417757816667,length_quant_5_95={0.00170003,0.00699497},length_hpd95={1e-08,0.0071685},length_median=0.004082905,length_range={1e-08,0.01034781}],Es_diazii_3897:0.01510592[&support=100.0][&length_sd=0.00299314117295,length_mean=0.0145384444167,length_quant_5_95={0.01008113,0.01909186},length_hpd95={0.00993471,0.01955959},length_median=0.01442206,length_range={0.0009103,0.02188118}])51:0.00300408[&support=50.8333333333][&length_sd=0.00142454348321,length_mean=0.00350777442623,length_quant_5_95={0.00141911,0.0060871},length_hpd95={0.00099684,0.00622981},length_median=0.00317277,length_range={0.00099684,0.0078823}],((Es_sclerophyla_3866:0.00508344[&support=100.0][&length_sd=0.00193732923272,length_mean=0.00378843858333,length_quant_5_95={0.00070581,0.00686236},length_hpd95={1e-08,0.00696461},length_median=0.003720265,length_range={1e-08,0.00880864}],(((E_chocontana_3712:0.00419766[&support=100.0][&length_sd=0.0012883491337,length_mean=0.0035238725,length_quant_5_95={0.00132532,0.00545732},length_hpd95={0.00076265,0.0057318},length_median=0.00353982,length_range={1e-08,0.00747899}],E_argentea_Fph_3570:0.00510697[&support=100.0][&length_sd=0.00164279454318,length_mean=0.00557247675,length_quant_5_95={0.00297598,0.00830761},length_hpd95={0.0028752,0.00894523},length_median=0.005430695,length_range={0.00162686,0.01018824}])97:0.00883318[&support=96.6666666667][&length_sd=0.00219998202061,length_mean=0.00731975543103,length_quant_5_95={0.00286096,0.01060235},length_hpd95={0.00223534,0.01123319},length_median=0.00752374,length_range={0.00150234,0.01193893}],((((((E_pescana_3652:0.00207748[&support=100.0][&length_sd=0.000748835507202,length_mean=0.00176102533333,length_quant_5_95={0.00041483,0.0028792},length_hpd95={0.00037741,0.00293413},length_median=0.001659845,length_range={1e-08,0.00363813}],E_cleefii_3693:0.00208102[&support=100.0][&length_sd=0.000829202618131,length_mean=0.0016242055,length_quant_5_95={0.00040366,0.00327207},length_hpd95={0.0003122,0.00363762},length_median=0.001606365,length_range={1e-08,0.00421229}])18:0.00040332[&support=18.3333333333][&length_sd=0.000258059429687,length_mean=0.000446541363636,length_quant_5_95=None,length_hpd95={1e-08,0.00089691},length_median=0.000403275,length_range={1e-08,0.00089691}],(((E_conglomerata_3880:1e-08[&support=100.0][&length_sd=9.21349941333e-05,length_mean=1.38235e-05,length_quant_5_95={1e-08,1e-08},length_hpd95={1e-08,1e-08},length_median=1e-08,length_range={1e-08,0.00083191}],(E_dugandii_3872:0.00166166[&support=100.0][&length_sd=0.000806658042253,length_mean=0.00119224225,length_quant_5_95={1e-08,0.00262685},length_hpd95={1e-08,0.0026331},length_median=0.00118661,length_range={1e-08,0.00415674}],E_estanislana_3904:0.00208147[&support=100.0][&length_sd=0.00103981623062,length_mean=0.0020469825,length_quant_5_95={0.00040571,0.00386201},length_hpd95={0.00037257,0.00406676},length_median=0.001999035,length_range={1e-08,0.00572598}])59:0.00124278[&support=59.1666666667][&length_sd=0.000618912480186,length_mean=0.00104385309859,length_quant_5_95={0.00040127,0.00199288},length_hpd95={0.00039057,0.00210954},length_median=0.00085112,length_range={0.00039057,0.00325842}])23:0.00040857[&support=23.3333333333][&length_sd=0.000416349884459,length_mean=0.000671211785714,length_quant_5_95=None,length_hpd95={1e-08,0.00159955},length_median=0.000426965,length_range={1e-08,0.00159955}],((I_mollis_Ro2758:0.0024091[&support=100.0][&length_sd=0.00133821805959,length_mean=0.00221507891667,length_quant_5_95={0.00051197,0.00460501},length_hpd95={1e-08,0.00494547},length_median=0.00222115,length_range={1e-08,0.00695644}],I_scandens_Mv8447:0.00178943[&support=100.0][&length_sd=0.000953530943981,length_mean=0.00179746558333,length_quant_5_95={0.00031077,0.00343062},length_hpd95={1e-08,0.0036086},length_median=0.00168398,length_range={1e-08,0.00445378}])100:0.03554215[&support=100.0][&length_sd=0.00479702892425,length_mean=0.0350239220833,length_quant_5_95={0.02733495,0.04209258},length_hpd95={0.02467131,0.04410727},length_median=0.0350869,length_range={0.02207069,0.04980709}],(E_robertii_3888:1e-08[&support=100.0][&length_sd=0.00011725968153,length_mean=1.90168333333e-05,length_quant_5_95={1e-08,1e-08},length_hpd95={1e-08,1e-08},length_median=1e-08,length_range={1e-08,0.0011008}],(E_brassicoidea_3843:0.00332579[&support=100.0][&length_sd=0.00132254888068,length_mean=0.00309459116667,length_quant_5_95={0.00121732,0.00561247},length_hpd95={0.00042162,0.0057641},length_median=0.002877805,length_range={1e-08,0.00750239}],E_oirensis_3924:0.00255852[&support=100.0][&length_sd=0.00115842641069,length_mean=0.00260827883333,length_quant_5_95={0.0008609,0.00490105},length_hpd95={0.00083849,0.00513401},length_median=0.00245224,length_range={1e-08,0.00577237}])68:0.00081803[&support=68.3333333333][&length_sd=0.000611441395075,length_mean=0.00105229365854,length_quant_5_95={0.00037941,0.00239047},length_hpd95={0.00037941,0.00253068},length_median=0.00086227,length_range={1e-08,0.00253068}])88:0.00254222[&support=87.5][&length_sd=0.000978538136927,length_mean=0.00198062847619,length_quant_5_95={0.00042087,0.00378995},length_hpd95={0.00033334,0.00387566},length_median=0.00175825,length_range={0.00021167,0.00485801}])26:0.00037261[&support=25.8333333333][&length_sd=0.00055086260179,length_mean=0.000698516129032,length_quant_5_95={1e-08,0.00148743},length_hpd95={1e-08,0.00169726},length_median=0.00045191,length_range={1e-08,0.00191682}])28:0.00083121[&support=27.5][&length_sd=0.000398409519011,length_mean=0.000714094848485,length_quant_5_95={0.00038053,0.00135645},length_hpd95={0.00038053,0.00168096},length_median=0.00048206,length_range={1e-08,0.00168096}],E_lopezii_3677:0.00082464[&support=100.0][&length_sd=0.000551283753739,length_mean=0.00056627975,length_quant_5_95={1e-08,0.0016063},length_hpd95={1e-08,0.00166725},length_median=0.000415085,length_range={1e-08,0.00208548}])15:0.00041324[&support=15.0][&length_sd=0.000632956321141,length_mean=0.000721073888889,length_quant_5_95=None,length_hpd95={1e-08,0.00250084},length_median=0.00043298,length_range={1e-08,0.00250084}])17:0.00082352[&support=16.6666666667][&length_sd=0.00044447563216,length_mean=0.0011822245,length_quant_5_95=None,length_hpd95={0.00024245,0.00191247},length_median=0.00120395,length_range={0.00024245,0.00191247}],E_rositae_3800:0.00261578[&support=100.0][&length_sd=0.00118657814055,length_mean=0.00244175316667,length_quant_5_95={0.00042065,0.00437958},length_hpd95={0.00040893,0.00443462},length_median=0.002468235,length_range={0.00040893,0.00646372}])13:1e-08[&support=13.3333333333][&length_sd=0.000792598595393,length_mean=0.001263959375,length_quant_5_95=None,length_hpd95={1e-08,0.00240112},length_median=0.001238465,length_range={1e-08,0.00240112}],(E_lopezii_3653:0.01070065[&support=100.0][&length_sd=0.00212329412613,length_mean=0.00994087533333,length_quant_5_95={0.00669966,0.01338562},length_hpd95={0.00669966,0.01468935},length_median=0.009734055,length_range={0.00437448,0.01468935}],((((E_episcopalis_3817:0.00076723[&support=100.0][&length_sd=0.00070769009208,length_mean=0.000691726,length_quant_5_95={1e-08,0.00166041},length_hpd95={1e-08,0.00178006},length_median=0.00074368,length_range={1e-08,0.00385169}],E_ariana_3820:0.0005193[&support=100.0][&length_sd=0.000560637308431,length_mean=0.000506842416667,length_quant_5_95={1e-08,0.00167728},length_hpd95={1e-08,0.00169137},length_median=0.000408865,length_range={1e-08,0.00200754}])57:0.00103891[&support=57.5][&length_sd=0.000590914247977,length_mean=0.00109517304348,length_quant_5_95={2.398e-05,0.00214962},length_hpd95={1e-08,0.00221596},length_median=0.00104988,length_range={1e-08,0.00302165}],(E_azucarina_3803:0.00229737[&support=100.0][&length_sd=0.00116914666978,length_mean=0.00185355525,length_quant_5_95={1e-08,0.00388119},length_hpd95={1e-08,0.00389857},length_median=0.00161418,length_range={1e-08,0.0042598}],E_pisbana_3814:1e-08[&support=100.0][&length_sd=0.000164087111382,length_mean=2.0101e-05,length_quant_5_95={1e-08,1e-08},length_hpd95={1e-08,1e-08},length_median=1e-08,length_range={1e-08,0.00162152}])38:1e-08[&support=37.5][&length_sd=0.000477259534624,length_mean=0.000222131333333,length_quant_5_95={1e-08,0.00147742},length_hpd95={1e-08,0.00147742},length_median=1e-08,length_range={1e-08,0.00159401}])35:0.00051742[&support=35.0][&length_sd=0.000392568895516,length_mean=0.00105039,length_quant_5_95={0.00040397,0.00162608},length_hpd95={0.00040067,0.00184588},length_median=0.00106131,length_range={0.00040067,0.00195406}],(E_formosa_3815:0.00124404[&support=100.0][&length_sd=0.000808143867446,length_mean=0.00105472933333,length_quant_5_95={1e-08,0.00241734},length_hpd95={1e-08,0.00248104},length_median=0.00092465,length_range={1e-08,0.00393241}],(E_formosa_Vgig_3811:0.00209503[&support=100.0][&length_sd=0.00091656604027,length_mean=0.00179335333333,length_quant_5_95={0.00040894,0.00353295},length_hpd95={1e-08,0.00354814},length_median=0.00183647,length_range={1e-08,0.00420621}],E_curialensis_3812:0.00209046[&support=100.0][&length_sd=0.00118371126215,length_mean=0.00218087216667,length_quant_5_95={0.00041874,0.00446282},length_hpd95={0.00039946,0.00475417},length_median=0.00210256,length_range={1e-08,0.00581658}])57:0.0012356[&support=57.5][&length_sd=0.000844531226321,length_mean=0.00136831724638,length_quant_5_95={1e-08,0.00313198},length_hpd95={1e-08,0.00314877},length_median=0.00123431,length_range={1e-08,0.00367732}])12:1e-08[&support=11.6666666667][&length_sd=1.74186118985e-16,length_mean=1e-08,length_quant_5_95=None,length_hpd95={1e-08,1e-08},length_median=1e-08,length_range={1e-08,1e-08}])51:0.00207747[&support=50.8333333333][&length_sd=0.00111486592926,length_mean=0.00183329114754,length_quant_5_95={0.00040979,0.00333832},length_hpd95={1e-08,0.00384633},length_median=0.00165145,length_range={1e-08,0.00570502}],((E_pescana_3659:0.00375756[&support=100.0][&length_sd=0.00130761342452,length_mean=0.00343856616667,length_quant_5_95={0.00156983,0.00573606},length_hpd95={0.00150477,0.00617922},length_median=0.003396595,length_range={0.0008162,0.00700612}],((E_frontinoensis_Be4267:0.00166385[&support=100.0][&length_sd=0.000816859402093,length_mean=0.00172710675,length_quant_5_95={0.00039652,0.00299276},length_hpd95={0.00038813,0.00337519},length_median=0.00169034,length_range={1e-08,0.00393359}],((E_frontinoensis_3831:0.00041395[&support=100.0][&length_sd=0.000430121754147,length_mean=0.00043718125,length_quant_5_95={1e-08,0.00127558},length_hpd95={1e-08,0.00128776},length_median=0.00040302,length_range={1e-08,0.00160878}],E_praefrontina_3832:0.00124404[&support=100.0][&length_sd=0.000675594760247,length_mean=0.00117251991667,length_quant_5_95={1e-08,0.00241081},length_hpd95={1e-08,0.00255896},length_median=0.001196815,length_range={1e-08,0.0036345}])28:1e-08[&support=27.5][&length_sd=0.0,length_mean=1e-08,length_quant_5_95={1e-08,1e-08},length_hpd95={1e-08,1e-08},length_median=1e-08,length_range={1e-08,1e-08}],E_praefrontina_3835:0.00041507[&support=100.0][&length_sd=0.000323716307759,length_mean=0.00026524525,length_quant_5_95={1e-08,0.00084618},length_hpd95={1e-08,0.00085216},length_median=1e-08,length_range={1e-08,0.00130959}])60:0.0012482[&support=60.0][&length_sd=0.00060145685237,length_mean=0.000770690972222,length_quant_5_95={1e-08,0.00173977},length_hpd95={1e-08,0.00200507},length_median=0.00080993,length_range={1e-08,0.00254318}])59:0.00291323[&support=59.1666666667][&length_sd=0.00118427177595,length_mean=0.00248784352113,length_quant_5_95={0.00077896,0.00409108},length_hpd95={0.00037672,0.0043171},length_median=0.00248417,length_range={0.00037672,0.00563107}],(Es_petiolata_3874:0.01470453[&support=100.0][&length_sd=0.00332741433527,length_mean=0.0135328108333,length_quant_5_95={0.00807546,0.01966334},length_hpd95={0.0076958,0.02156145},length_median=0.013292055,length_range={0.00422858,0.02229195}],(E_killipii_3738:0.00383106[&support=100.0][&length_sd=0.00139169544958,length_mean=0.00397463841667,length_quant_5_95={0.00165592,0.00617048},length_hpd95={0.00156385,0.00640889},length_median=0.00397199,length_range={0.00041286,0.00695866}],((E_monguana_3765:0.00206925[&support=100.0][&length_sd=0.000803849044639,length_mean=0.00165142258333,length_quant_5_95={0.00040484,0.00322356},length_hpd95={0.00037795,0.00335841},length_median=0.00159289,length_range={1e-08,0.00407242}],(((E_discoidea_3804:0.00041064[&support=100.0][&length_sd=0.000216021664902,length_mean=7.43791666667e-05,length_quant_5_95={1e-08,0.00042213},length_hpd95={1e-08,0.00078246},length_median=1e-08,length_range={1e-08,0.00119554}],(E_annemariana_3756:0.0012724[&support=100.0][&length_sd=0.000693967743902,length_mean=0.000960304333333,length_quant_5_95={1e-08,0.00213013},length_hpd95={1e-08,0.00214143},length_median=0.00087564,length_range={1e-08,0.00241517}],(Es_colombiana_3675:0.00041162[&support=100.0][&length_sd=0.000432300095811,length_mean=0.000430132083333,length_quant_5_95={1e-08,0.00121798},length_hpd95={1e-08,0.00125686},length_median=0.00040638,length_range={1e-08,0.00185982}],E_discoidea_3674:0.00041172[&support=100.0][&length_sd=0.000325740992617,length_mean=0.000321403416667,length_quant_5_95={1e-08,0.00085158},length_hpd95={1e-08,0.00086062},length_median=0.000387775,length_range={1e-08,0.0012779}])65:0.00041178[&support=65.0][&length_sd=0.000331336197589,length_mean=0.000572470128205,length_quant_5_95={1e-08,0.00118581},length_hpd95={1e-08,0.00125032},length_median=0.00041316,length_range={1e-08,0.00168034}])26:1e-08[&support=25.8333333333][&length_sd=0.000309616745342,length_mean=0.000312601935484,length_quant_5_95={1e-08,0.00081169},length_hpd95={1e-08,0.00091138},length_median=0.00039358,length_range={1e-08,0.00118001}])43:0.00041165[&support=43.3333333333][&length_sd=0.000370654497471,length_mean=0.000591225961538,length_quant_5_95={1e-08,0.00120453},length_hpd95={1e-08,0.00121814},length_median=0.000420645,length_range={1e-08,0.00158249}],(((E_crassa_3778:0.00041123[&support=100.0][&length_sd=0.00040590335722,length_mean=0.000400901666667,length_quant_5_95={1e-08,0.00099887},length_hpd95={1e-08,0.00127581},length_median=0.00039943,length_range={1e-08,0.00163992}],(E_crassa_3664:0.00389233[&support=100.0][&length_sd=0.00132540267441,length_mean=0.0038212245,length_quant_5_95={0.00162662,0.00593799},length_hpd95={0.00122098,0.00596412},length_median=0.003748015,length_range={0.00122098,0.00865385}],E_crassa_3646:0.00039995[&support=100.0][&length_sd=0.000359599695727,length_mean=0.00019109025,length_quant_5_95={1e-08,0.00081736},length_hpd95={1e-08,0.000825},length_median=1e-08,length_range={1e-08,0.00212819}])57:0.00042274[&support=57.5][&length_sd=0.000397625457378,length_mean=0.000722043333333,length_quant_5_95={1e-08,0.0015553},length_hpd95={1e-08,0.0015553},length_median=0.00079493,length_range={1e-08,0.00166269}])19:1e-08[&support=19.1666666667][&length_sd=0.0,length_mean=1e-08,length_quant_5_95=None,length_hpd95={1e-08,1e-08},length_median=1e-08,length_range={1e-08,1e-08}],E_brachyaxiantha_3663:0.00332302[&support=100.0][&length_sd=0.00107366528106,length_mean=0.00329715383333,length_quant_5_95={0.00149974,0.00502155},length_hpd95={0.00120104,0.0051291},length_median=0.00327688,length_range={0.00117482,0.00614487}])69:0.00125225[&support=69.1666666667][&length_sd=0.000630274508675,length_mean=0.000967599759036,length_quant_5_95={1e-08,0.00204927},length_hpd95={1e-08,0.00213881},length_median=0.00085916,length_range={1e-08,0.00289759}],E_murilloi_Valb_3773:0.00250856[&support=100.0][&length_sd=0.00114389638517,length_mean=0.00200094066667,length_quant_5_95={0.00035164,0.00391684},length_hpd95={1e-08,0.00392005},length_median=0.00189146,length_range={1e-08,0.00525243}])12:0.00039889[&support=11.6666666667][&length_sd=0.000353952055955,length_mean=0.00102029071429,length_quant_5_95=None,length_hpd95={0.00037916,0.00168136},length_median=0.00083094,length_range={0.00037916,0.00168136}])1:1e-08[&support=0.833333333333][&length_sd=inf,length_mean=1e-08,length_quant_5_95={1e-08,1e-08},length_hpd95=None,length_median=1e-08,length_range={1e-08,1e-08}],(E_totensis_3752:0.00843267[&support=100.0][&length_sd=0.0022384620155,length_mean=0.00764009475,length_quant_5_95={0.00374871,0.01120787},length_hpd95={0.00374871,0.01201276},length_median=0.00754363,length_range={0.00258429,0.01201276}],E_susensis_3748:0.00055845[&support=100.0][&length_sd=0.000542962531493,length_mean=0.000556658583333,length_quant_5_95={1e-08,0.00157103},length_hpd95={1e-08,0.0016026},length_median=0.00054348,length_range={1e-08,0.00281383}])78:0.00180692[&support=78.3333333333][&length_sd=0.00115645539294,length_mean=0.00211753223404,length_quant_5_95={0.00069054,0.00428549},length_hpd95={0.00064008,0.00494241},length_median=0.00186758,length_range={1e-08,0.0054137}])5:0.00041245[&support=5.0][&length_sd=0.000378897569324,length_mean=0.00052138,length_quant_5_95={0.00104091,0.00104091},length_hpd95=None,length_median=0.00041152,length_range={1e-08,0.00104091}])10:0.00054192[&support=10.0][&length_sd=0.000578060989697,length_mean=0.000724455,length_quant_5_95=None,length_hpd95={1e-08,0.00167457},length_median=0.00042815,length_range={1e-08,0.00167457}],E_oswaldiana_3758:0.01422729[&support=100.0][&length_sd=0.0036185297425,length_mean=0.01255265275,length_quant_5_95={0.00670087,0.01819167},length_hpd95={0.00641304,0.01913984},length_median=0.0127246,length_range={0.00378342,0.02200676}])9:0.00064271[&support=9.16666666667][&length_sd=0.000752805514951,length_mean=0.00086454,length_quant_5_95=None,length_hpd95={1e-08,0.0024742},length_median=0.00053537,length_range={1e-08,0.0024742}])17:0.00082889[&support=16.6666666667][&length_sd=0.000756415446616,length_mean=0.0014483195,length_quant_5_95=None,length_hpd95={1e-08,0.00256297},length_median=0.00155749,length_range={1e-08,0.00256297}])8:0.00089633[&support=7.5][&length_sd=0.00058891511399,length_mean=0.00118147111111,length_quant_5_95={0.00164339,0.00164339},length_hpd95=None,length_median=0.00149049,length_range={1e-08,0.00164339}])7:0.00043979[&support=6.66666666667][&length_sd=0.000654111434887,length_mean=0.0010793025,length_quant_5_95={0.00207346,0.00207346},length_hpd95=None,length_median=0.001197005,length_range={1e-08,0.00207346}])2:0.00081775[&support=1.66666666667][&length_sd=1.9091883092e-05,length_mean=0.00118335,length_quant_5_95={0.00119685,0.00119685},length_hpd95=None,length_median=0.00118335,length_range={0.00116985,0.00119685}],(((E_boyacensis_3650:0.00470011[&support=100.0][&length_sd=0.00144341873608,length_mean=0.00452587675,length_quant_5_95={0.00208875,0.00710042},length_hpd95={0.00164373,0.00738854},length_median=0.00448352,length_range={0.00124249,0.00802428}],E_boyacensis_3657:0.00122343[&support=100.0][&length_sd=0.000798987885712,length_mean=0.00124420091667,length_quant_5_95={1e-08,0.00252065},length_hpd95={1e-08,0.00252165},length_median=0.00118411,length_range={1e-08,0.00346642}])99:0.00554346[&support=99.1666666667][&length_sd=0.00170582006274,length_mean=0.0054839710084,length_quant_5_95={0.00251606,0.00825934},length_hpd95={0.00233814,0.00842501},length_median=0.00554308,length_range={0.00199776,0.00938375}],E_cayetana_3578:0.0059577[&support=100.0][&length_sd=0.00180799748245,length_mean=0.00591374408333,length_quant_5_95={0.00296587,0.00860395},length_hpd95={0.00238082,0.00929334},length_median=0.00596608,length_range={0.00128136,0.0104454}])49:0.00184414[&support=49.1666666667][&length_sd=0.000867008041625,length_mean=0.00184396440678,length_quant_5_95={0.00052284,0.00338944},length_hpd95={0.00025222,0.00361412},length_median=0.00170427,length_range={0.00025222,0.00430281}],Es_funckii_3882:0.0142902[&support=100.0][&length_sd=0.00302108510053,length_mean=0.0140051554167,length_quant_5_95={0.00930351,0.01902822},length_hpd95={0.00766345,0.01959682},length_median=0.014071435,length_range={0.00624324,0.02327782}])19:0.00147145[&support=19.1666666667][&length_sd=0.000900221236186,length_mean=0.00106315434783,length_quant_5_95=None,length_hpd95={1e-08,0.00317887},length_median=0.00079166,length_range={1e-08,0.00317887}])0:1e-08[&support=0.0])4:0.00085001[&support=4.16666666667][&length_sd=0.000964148847819,length_mean=0.00134939,length_quant_5_95={0.00294117,0.00294117},length_hpd95=None,length_median=0.00122915,length_range={0.00039144,0.00294117}])3:0.001208[&support=2.5][&length_sd=0.000576982812771,length_mean=0.000630973333333,length_quant_5_95={0.00113172,0.00113172},length_hpd95=None,length_median=0.00076119,length_range={1e-08,0.00113172}])9:0.00292715[&support=9.16666666667][&length_sd=0.001348110345,length_mean=0.00243185909091,length_quant_5_95=None,length_hpd95={1e-08,0.00369663},length_median=0.00281611,length_range={1e-08,0.00369663}],(E_paipana_3787:0.00234863[&support=100.0][&length_sd=0.001289423732,length_mean=0.00185894275,length_quant_5_95={1e-08,0.00421627},length_hpd95={1e-08,0.00449176},length_median=0.00173736,length_range={1e-08,0.00586095}],(((E_summapacis_3735:0.00170912[&support=100.0][&length_sd=0.000869867534373,length_mean=0.00166142225,length_quant_5_95={0.00042048,0.0031367},length_hpd95={0.00041309,0.00327438},length_median=0.00150669,length_range={1e-08,0.00467894}],(((E_grandiflora_3595:0.00041467[&support=100.0][&length_sd=0.00026210022977,length_mean=0.000142240333333,length_quant_5_95={1e-08,0.00081666},length_hpd95={1e-08,0.00082313},length_median=1e-08,length_range={1e-08,0.00087276}],E_grandiflora_3556:1e-08[&support=100.0][&length_sd=0.000178299232109,length_mean=6.7992e-05,length_quant_5_95={1e-08,0.00041616},length_hpd95={1e-08,0.00041881},length_median=1e-08,length_range={1e-08,0.00083964}])57:0.00041294[&support=56.6666666667][&length_sd=0.000448345351573,length_mean=0.000630760882353,length_quant_5_95={1e-08,0.00160257},length_hpd95={1e-08,0.00160304},length_median=0.00043367,length_range={1e-08,0.00241464}],E_barclayana_3537:0.00124513[&support=100.0][&length_sd=0.000693483887912,length_mean=0.00125207591667,length_quant_5_95={0.00038872,0.00255669},length_hpd95={0.00038359,0.00294071},length_median=0.00121728,length_range={1e-08,0.00325564}])54:0.00041675[&support=54.1666666667][&length_sd=0.000367343403367,length_mean=0.000720682461538,length_quant_5_95={0.00038015,0.0013164},length_hpd95={0.00038015,0.00168532},length_median=0.0007877,length_range={1e-08,0.00168532}],E_uribei_3617:0.00166122[&support=100.0][&length_sd=0.000841793501396,length_mean=0.00173933541667,length_quant_5_95={0.00041039,0.00324876},length_hpd95={0.00040057,0.00336134},length_median=0.00163271,length_range={1e-08,0.0040992}])56:0.0004102[&support=55.8333333333][&length_sd=0.000322569675673,length_mean=0.000219044179104,length_quant_5_95={1e-08,0.00086015},length_hpd95={1e-08,0.00086913},length_median=1e-08,length_range={1e-08,0.00128711}])93:0.00124847[&support=93.3333333333][&length_sd=0.000675860910746,length_mean=0.00123036392857,length_quant_5_95={0.00039614,0.00247892},length_hpd95={0.00037138,0.00261721},length_median=0.001211875,length_range={1e-08,0.00305066}],E_barclayana_3566:0.00391536[&support=100.0][&length_sd=0.00131387868012,length_mean=0.00393384791667,length_quant_5_95={0.00207144,0.006217},length_hpd95={0.00176099,0.00638535},length_median=0.00386316,length_range={0.00127171,0.00724062}])91:0.00157864[&support=90.8333333333][&length_sd=0.00119971803677,length_mean=0.00201795211009,length_quant_5_95={0.00043233,0.00443035},length_hpd95={0.00029669,0.00445021},length_median=0.00182058,length_range={0.00029669,0.00478631}],E_occidentalis_3827:0.00855045[&support=100.0][&length_sd=0.00195452807579,length_mean=0.00792612508333,length_quant_5_95={0.00462462,0.01052674},length_hpd95={0.00337113,0.010699},length_median=0.00814855,length_range={0.00252759,0.01306753}])46:0.00161041[&support=45.8333333333][&length_sd=0.00120006438436,length_mean=0.00193466418182,length_quant_5_95={0.00039031,0.00474479},length_hpd95={0.00037805,0.00490477},length_median=0.00175968,length_range={0.00021673,0.00540099}])49:0.00140637[&support=49.1666666667][&length_sd=0.00127682343338,length_mean=0.00166299101695,length_quant_5_95={1e-08,0.00362121},length_hpd95={1e-08,0.00369086},length_median=0.00143122,length_range={1e-08,0.00522615}])6:0.00372201[&support=5.83333333333][&length_sd=0.000754729161198,length_mean=0.00342042428571,length_quant_5_95={0.00431892,0.00431892},length_hpd95=None,length_median=0.00360674,length_range={0.00244081,0.00431892}],((((Es_pleiochasia_3630:0.00419825[&support=100.0][&length_sd=0.00150259021136,length_mean=0.00361577308333,length_quant_5_95={0.00132303,0.0062238},length_hpd95={0.00104748,0.00654634},length_median=0.003427155,length_range={0.00056416,0.0082726}],((((E_murilloi_Vigu_3583:0.00125497[&support=100.0][&length_sd=0.000736182248813,length_mean=0.000995795166667,length_quant_5_95={1e-08,0.00240687},length_hpd95={1e-08,0.0024346},length_median=0.000885535,length_range={1e-08,0.00329457}],E_arbelaezii_3583:0.00042074[&support=100.0][&length_sd=0.000487882986183,length_mean=0.000439668916667,length_quant_5_95={1e-08,0.00125084},length_hpd95={1e-08,0.00127671},length_median=0.00040936,length_range={1e-08,0.0022183}])63:0.00128519[&support=62.5][&length_sd=0.00067828580633,length_mean=0.00141320266667,length_quant_5_95={0.00042078,0.00267964},length_hpd95={0.00040839,0.00288137},length_median=0.00125586,length_range={1e-08,0.00336887}],(E_toquensis_3745:0.01411499[&support=100.0][&length_sd=0.00254006627402,length_mean=0.0123630871667,length_quant_5_95={0.00821799,0.01736441},length_hpd95={0.00818906,0.01824351},length_median=0.012203565,length_range={0.00741125,0.01871329}],(((E_tunjana_3742:0.00418672[&support=100.0][&length_sd=0.00142424643741,length_mean=0.00356477916667,length_quant_5_95={0.00083782,0.00586448},length_hpd95={0.00039471,0.00594576},length_median=0.003537555,length_range={0.00039471,0.00706575}],(E_murilloi_3670:0.0004168[&support=100.0][&length_sd=0.000534843512144,length_mean=0.000497798916667,length_quant_5_95={1e-08,0.00132141},length_hpd95={1e-08,0.00157994},length_median=0.00040697,length_range={1e-08,0.00259419}],(E_nemekenei_3639:1e-08[&support=100.0][&length_sd=0.0,length_mean=1e-08,length_quant_5_95={1e-08,1e-08},length_hpd95={1e-08,1e-08},length_median=1e-08,length_range={1e-08,1e-08}],E_nemekenei_3632:1e-08[&support=100.0][&length_sd=0.0,length_mean=1e-08,length_quant_5_95={1e-08,1e-08},length_hpd95={1e-08,1e-08},length_median=1e-08,length_range={1e-08,1e-08}])79:0.00082929[&support=79.1666666667][&length_sd=0.000462922633256,length_mean=0.000287486421053,length_quant_5_95={1e-08,0.00120757},length_hpd95={1e-08,0.00126434},length_median=1e-08,length_range={1e-08,0.00164744}])54:0.00082699[&support=54.1666666667][&length_sd=0.000527755156731,length_mean=0.000867131076923,length_quant_5_95={1e-08,0.00168138},length_hpd95={1e-08,0.00197799},length_median=0.00082163,length_range={1e-08,0.0024315}])22:0.00042116[&support=21.6666666667][&length_sd=0.000405387415158,length_mean=0.000916748076923,length_quant_5_95=None,length_hpd95={0.00040133,0.00167689},length_median=0.00083503,length_range={0.00040133,0.00167689}],E_incana_3642:1e-08[&support=100.0][&length_sd=0.000292083335196,length_mean=0.000124480166667,length_quant_5_95={1e-08,0.00079245},length_hpd95={1e-08,0.00079856},length_median=1e-08,length_range={1e-08,0.0016486}])38:0.00166586[&support=38.3333333333][&length_sd=0.000842960018673,length_mean=0.00140714891304,length_quant_5_95={1e-08,0.00320353},length_hpd95={1e-08,0.00328692},length_median=0.001264895,length_range={1e-08,0.00366041}],(E_boyacensis_3644:0.00332547[&support=100.0][&length_sd=0.0011008301366,length_mean=0.00242558183333,length_quant_5_95={0.00077321,0.00416484},length_hpd95={0.00077174,0.00493914},length_median=0.002456735,length_range={1e-08,0.00514787}],E_saboyensis_3782:1e-08[&support=100.0][&length_sd=0.000369209926053,length_mean=0.00022435725,length_quant_5_95={1e-08,0.00119199},length_hpd95={1e-08,0.0012046},length_median=1e-08,length_range={1e-08,0.00130194}])16:0.00041096[&support=15.8333333333][&length_sd=0.000675513783011,length_mean=0.000702004736842,length_quant_5_95=None,length_hpd95={1e-08,0.00204684},length_median=0.00075214,length_range={1e-08,0.00204684}])39:0.00040809[&support=39.1666666667][&length_sd=0.00117356391839,length_mean=0.00182871510638,length_quant_5_95={1e-08,0.00344132},length_hpd95={1e-08,0.00375777},length_median=0.00202477,length_range={1e-08,0.00465935}])46:0.00332428[&support=45.8333333333][&length_sd=0.00130692048633,length_mean=0.00304233890909,length_quant_5_95={0.00090028,0.00509375},length_hpd95={0.00075399,0.00529067},length_median=0.0030167,length_range={0.00075399,0.0060864}])2:1e-08[&support=1.66666666667][&length_sd=0.0,length_mean=1e-08,length_quant_5_95={1e-08,1e-08},length_hpd95=None,length_median=1e-08,length_range={1e-08,1e-08}],E_raquirensis_3723:0.00805472[&support=100.0][&length_sd=0.0022095922072,length_mean=0.00790213466667,length_quant_5_95={0.00472456,0.01197756},length_hpd95={0.00393852,0.01205348},length_median=0.007657945,length_range={0.00393852,0.01456497}])21:0.00089247[&support=20.8333333333][&length_sd=0.00065508947823,length_mean=0.0014330896,length_quant_5_95=None,length_hpd95={0.00041301,0.00277382},length_median=0.00130519,length_range={0.00041301,0.00277382}],Es_pleiochasia_3631:0.00447162[&support=100.0][&length_sd=0.001643593608,length_mean=0.00419889941667,length_quant_5_95={0.00154822,0.0071098},length_hpd95={0.00135988,0.00743714},length_median=0.004007965,length_range={0.00059897,0.00895766}])8:0.00041838[&support=8.33333333333][&length_sd=0.000285002918083,length_mean=0.000587506,length_quant_5_95=None,length_hpd95={1e-08,0.00087213},length_median=0.000656665,length_range={1e-08,0.00087213}])40:0.00255956[&support=40.0][&length_sd=0.00117333646756,length_mean=0.00278782916667,length_quant_5_95={0.00079823,0.0043767},length_hpd95={1e-08,0.00489382},length_median=0.0028606,length_range={1e-08,0.00663252}],(E_schultesiana_CamaSN:1e-08[&support=100.0][&length_sd=0.000198345129449,length_mean=2.54745833333e-05,length_quant_5_95={1e-08,1e-08},length_hpd95={1e-08,1e-08},length_median=1e-08,length_range={1e-08,0.00174068}],((E_pycnophylla_Vser_3719:0.00124863[&support=100.0][&length_sd=0.000811456494155,length_mean=0.00124921175,length_quant_5_95={1e-08,0.00267555},length_hpd95={1e-08,0.00281085},length_median=0.001208185,length_range={1e-08,0.00313584}],E_pycnophylla_Sang_3720:0.00124435[&support=100.0][&length_sd=0.000759130926423,length_mean=0.0012190805,length_quant_5_95={1e-08,0.00241932},length_hpd95={1e-08,0.00248104},length_median=0.001209685,length_range={1e-08,0.00381993}])73:0.00043855[&support=73.3333333333][&length_sd=0.00045566116523,length_mean=0.000502841022727,length_quant_5_95={1e-08,0.00130909},length_hpd95={1e-08,0.0014202},length_median=0.000443445,length_range={1e-08,0.00196648}],E_pycnophylla_3718:0.00141141[&support=100.0][&length_sd=0.000842005231492,length_mean=0.00142760308333,length_quant_5_95={1e-08,0.00278756},length_hpd95={1e-08,0.00279676},length_median=0.0013734,length_range={1e-08,0.00465219}])83:0.00310533[&support=83.3333333333][&length_sd=0.0020505014038,length_mean=0.0037380883,length_quant_5_95={0.00072697,0.00754805},length_hpd95={0.00070649,0.00781184},length_median=0.0037444,length_range={1e-08,0.00797283}])65:0.00361086[&support=65.0][&length_sd=0.00180039527721,length_mean=0.00399008038462,length_quant_5_95={0.00150319,0.00756834},length_hpd95={0.0012757,0.00787651},length_median=0.00369002,length_range={0.00094834,0.00936582}])13:0.00041054[&support=13.3333333333][&length_sd=0.000693330052254,length_mean=0.00121821875,length_quant_5_95=None,length_hpd95={1e-08,0.00296069},length_median=0.001093355,length_range={1e-08,0.00296069}],E_hartwegiana_3732:0.00670437[&support=100.0][&length_sd=0.00154218855675,length_mean=0.00513751825,length_quant_5_95={0.00253163,0.00762584},length_hpd95={0.002269,0.00798735},length_median=0.005102035,length_range={0.00166849,0.00840995}])4:0.00080546[&support=4.16666666667][&length_sd=0.000358266736287,length_mean=0.001503684,length_quant_5_95={0.00201177,0.00201177},length_hpd95=None,length_median=0.0015438,length_range={0.00110516,0.00201177}],E_congestiflora_3640:0.00439775[&support=100.0][&length_sd=0.00159505962872,length_mean=0.00395506166667,length_quant_5_95={0.0015758,0.00686449},length_hpd95={0.00129947,0.0073032},length_median=0.00389599,length_range={0.00044627,0.00916623}])3:0.00043206[&support=2.5][&length_sd=0.00024428795529,length_mean=0.00054686,length_quant_5_95={0.0008288,0.0008288},length_hpd95=None,length_median=0.00041357,length_range={0.00039821,0.0008288}])0:0.00067181[&support=0.0])4:0.00501865[&support=4.16666666667][&length_sd=0.000368117827129,length_mean=0.00546212,length_quant_5_95={0.00602645,0.00602645},length_hpd95=None,length_median=0.00539344,length_range={0.00501864,0.00602645}],(Es_garciae_3580:0.00622564[&support=100.0][&length_sd=0.00314997930706,length_mean=0.00614675916667,length_quant_5_95={0.00180891,0.01137344},length_hpd95={0.0017068,0.01178227},length_median=0.00552642,length_range={0.00156397,0.0157998}],(Es_guacharaca_3636:0.01006707[&support=100.0][&length_sd=0.00294104435415,length_mean=0.0106588868333,length_quant_5_95={0.00645559,0.01541596},length_hpd95={0.00561604,0.01627606},length_median=0.010586545,length_range={0.00253856,0.01839104}],P_glandulosus_3705:0.00683084[&support=100.0][&length_sd=0.00207950271212,length_mean=0.00605895291667,length_quant_5_95={0.00238133,0.00956152},length_hpd95={0.00229365,0.01028335},length_median=0.00611147,length_range={0.00121197,0.01147906}])95:0.01000204[&support=95.0][&length_sd=0.00305622887503,length_mean=0.00970609666667,length_quant_5_95={0.00571294,0.01449129},length_hpd95={0.0038279,0.01463378},length_median=0.00959469,length_range={0.00255835,0.02185141}])72:0.00491318[&support=71.6666666667][&length_sd=0.00213521122142,length_mean=0.00656819034884,length_quant_5_95={0.00284298,0.00971859},length_hpd95={0.00275786,0.00974335},length_median=0.00630066,length_range={0.00271414,0.01191942}])1:0.00177823[&support=0.833333333333][&length_sd=inf,length_mean=0.0039135,length_quant_5_95={0.0039135,0.0039135},length_hpd95=None,length_median=0.0039135,length_range={0.0039135,0.0039135}])21:0.00314854[&support=20.8333333333][&length_sd=0.00227296755769,length_mean=0.0068693644,length_quant_5_95=None,length_hpd95={0.0020683,0.01025429},length_median=0.00733839,length_range={0.0020683,0.01025429}],(((Es_santanderensis_3841:0.00167657[&support=100.0][&length_sd=0.000829014178313,length_mean=0.0016065355,length_quant_5_95={0.00040623,0.00313638},length_hpd95={0.00038958,0.00345529},length_median=0.00162999,length_range={1e-08,0.00423151}],Es_caldasii_3901:0.0008828[&support=100.0][&length_sd=0.000632051267602,length_mean=0.00090892425,length_quant_5_95={1e-08,0.00197122},length_hpd95={1e-08,0.00205518},length_median=0.000847435,length_range={1e-08,0.00326582}])100:0.01090412[&support=100.0][&length_sd=0.00250665752531,length_mean=0.010997262,length_quant_5_95={0.00659144,0.01525726},length_hpd95={0.00646117,0.01625281},length_median=0.010648865,length_range={0.0053002,0.01777292}],Es_xsmithiana_3844:0.00610101[&support=100.0][&length_sd=0.00212174944752,length_mean=0.00586914175,length_quant_5_95={0.00223998,0.00925688},length_hpd95={0.00142212,0.00954103},length_median=0.005985415,length_range={0.0001715,0.01125636}])98:0.00943566[&support=98.3333333333][&length_sd=0.00224479911376,length_mean=0.00957819728814,length_quant_5_95={0.00588337,0.01317222},length_hpd95={0.00520171,0.01328109},length_median=0.00940755,length_range={0.00371203,0.01848619}],(Es_xbogotensis_3713:0.00562602[&support=100.0][&length_sd=0.00149513165122,length_mean=0.00538634008333,length_quant_5_95={0.00293466,0.0076119},length_hpd95={0.00265878,0.00796306},length_median=0.005302495,length_range={0.00199215,0.01021471}],(((Es_muiska_3673:0.0021351[&support=100.0][&length_sd=0.000958121212402,length_mean=0.00215480216667,length_quant_5_95={0.00081251,0.00375386},length_hpd95={0.00079205,0.0039751},length_median=0.002064845,length_range={1e-08,0.0047982}],(Es_biancae_3779:0.00083777[&support=100.0][&length_sd=0.000514619947649,length_mean=0.000748777416667,length_quant_5_95={1e-08,0.00164453},length_hpd95={1e-08,0.00167117},length_median=0.000807415,length_range={1e-08,0.00245309}],(Es_manfredii_3780:0.00211182[&support=100.0][&length_sd=0.000936544550578,length_mean=0.00197314908333,length_quant_5_95={0.00043148,0.00356962},length_hpd95={0.00041555,0.00356962},length_median=0.00202622,length_range={0.00041555,0.00420719}],Es_muiska_3741:1e-08[&support=100.0][&length_sd=0.0,length_mean=1e-08,length_quant_5_95={1e-08,1e-08},length_hpd95={1e-08,1e-08},length_median=1e-08,length_range={1e-08,1e-08}])67:1e-08[&support=66.6666666667][&length_sd=4.19642877337e-05,length_mean=4.70175e-06,length_quant_5_95={1e-08,1e-08},length_hpd95={1e-08,1e-08},length_median=1e-08,length_range={1e-08,0.00037535}])78:0.00037692[&support=78.3333333333][&length_sd=0.000350939432048,length_mean=0.000536522340426,length_quant_5_95={1e-08,0.00121878},length_hpd95={1e-08,0.00130166},length_median=0.000396795,length_range={1e-08,0.00152895}])98:0.00772816[&support=98.3333333333][&length_sd=0.00198082340252,length_mean=0.00782323559322,length_quant_5_95={0.00454506,0.01169425},length_hpd95={0.00445374,0.01199399},length_median=0.00787795,length_range={0.00304423,0.0123023}],(Es_purpurascens_3926:0.00429729[&support=100.0][&length_sd=0.00171719723551,length_mean=0.0044806815,length_quant_5_95={0.00159123,0.00736567},length_hpd95={0.00120023,0.00793757},length_median=0.00448049,length_range={0.00120023,0.0105891}],Es_sanchezii_3848:0.00708945[&support=100.0][&length_sd=0.0021628720619,length_mean=0.00707984125,length_quant_5_95={0.00324052,0.0110826},length_hpd95={0.00275694,0.01113488},length_median=0.00711526,length_range={0.00138071,0.01198388}])100:0.00605192[&support=100.0][&length_sd=0.00186562386736,length_mean=0.00562894616667,length_quant_5_95={0.00241222,0.00886958},length_hpd95={0.00189638,0.00891208},length_median=0.0055729,length_range={0.00189638,0.01115572}])73:0.00047065[&support=73.3333333333][&length_sd=0.000555233260881,length_mean=0.000681129772727,length_quant_5_95={1e-08,0.00167221},length_hpd95={1e-08,0.00222509},length_median=0.000496315,length_range={1e-08,0.00255695}],(Es_rabanalensis_3591:0.00801091[&support=100.0][&length_sd=0.00179645335048,length_mean=0.00785358366667,length_quant_5_95={0.0044421,0.01076764},length_hpd95={0.00444047,0.01122214},length_median=0.007753355,length_range={0.00341579,0.01351305}],(Es_garciae_3715:0.00429675[&support=100.0][&length_sd=0.00174733227776,length_mean=0.00405347533333,length_quant_5_95={0.00171511,0.00777876},length_hpd95={0.00169996,0.00812244},length_median=0.00394957,length_range={0.00119751,0.01075329}],Es_corymbosa_3565:0.00128197[&support=100.0][&length_sd=0.000725666818682,length_mean=0.000998863166667,length_quant_5_95={1e-08,0.00226824},length_hpd95={1e-08,0.00230006},length_median=0.00092592,length_range={1e-08,0.00297281}])56:0.00139245[&support=55.8333333333][&length_sd=0.000775105270911,length_mean=0.00190349134328,length_quant_5_95={0.00086469,0.00315785},length_hpd95={0.00086071,0.00402068},length_median=0.0017912,length_range={0.0003953,0.00409835}])98:0.00728026[&support=98.3333333333][&length_sd=0.00203326624177,length_mean=0.00789201008475,length_quant_5_95={0.00451142,0.01127255},length_hpd95={0.00408876,0.01208772},length_median=0.00790011,length_range={0.00315538,0.01350565}])97:0.00580224[&support=96.6666666667][&length_sd=0.00168253640102,length_mean=0.00582871965517,length_quant_5_95={0.00307161,0.00861314},length_hpd95={0.00268943,0.00891248},length_median=0.005699805,length_range={0.00241971,0.01173349}])91:0.00446462[&support=90.8333333333][&length_sd=0.00169096823619,length_mean=0.0036577840367,length_quant_5_95={0.00085122,0.00664958},length_hpd95={0.00065109,0.00790819},length_median=0.00375193,length_range={0.00043956,0.00839449}])41:0.00228655[&support=40.8333333333][&length_sd=0.000985209514033,length_mean=0.00217972734694,length_quant_5_95={0.00014264,0.00359481},length_hpd95={1e-08,0.0041398},length_median=0.00227889,length_range={1e-08,0.00504368}])0:1e-08[&support=0.0])14:0.00350932[&support=14.1666666667][&length_sd=0.00105488227414,length_mean=0.00390204176471,length_quant_5_95=None,length_hpd95={0.00206572,0.00591955},length_median=0.00402792,length_range={0.00206572,0.00591955}])20:0.0061863[&support=20.0][&length_sd=0.00197255442527,length_mean=0.00536474125,length_quant_5_95=None,length_hpd95={0.00251331,0.00985465},length_median=0.0052956,length_range={0.00251331,0.00985465}])5:0.00203607[&support=5.0][&length_sd=0.000905745638828,length_mean=0.00220490833333,length_quant_5_95={0.00354721,0.00354721},length_hpd95=None,length_median=0.00212825,length_range={0.00110026,0.00354721}],(R_jahnii_4015:0.01547686[&support=100.0][&length_sd=0.00314801162651,length_mean=0.01484478675,length_quant_5_95={0.01005034,0.02017803},length_hpd95={0.00799384,0.02081337},length_median=0.014793285,length_range={0.00759915,0.02461456}],(R_atropurpurea_4058:0.01434936[&support=100.0][&length_sd=0.00303457178278,length_mean=0.0145017708333,length_quant_5_95={0.0092044,0.01996993},length_hpd95={0.00832934,0.02012703},length_median=0.0145196,length_range={0.00832934,0.02113453}],(((R_paltonioides_3958:0.0038621[&support=100.0][&length_sd=0.00143068637547,length_mean=0.00382551925,length_quant_5_95={0.00165484,0.00626777},length_hpd95={0.00137713,0.00633296},length_median=0.003911615,length_range={0.00062531,0.00783558}],(R_emmanuelis_3974:0.00447837[&support=100.0][&length_sd=0.00163129147249,length_mean=0.00430058616667,length_quant_5_95={0.00164246,0.00692056},length_hpd95={0.00147233,0.00721844},length_median=0.00422956,length_range={0.00112597,0.00973251}],R_vergarae_3962:1e-08[&support=100.0][&length_sd=0.0,length_mean=1e-08,length_quant_5_95={1e-08,1e-08},length_hpd95={1e-08,1e-08},length_median=1e-08,length_range={1e-08,1e-08}])99:0.00317457[&support=99.1666666667][&length_sd=0.00133508304842,length_mean=0.00264335117647,length_quant_5_95={0.00054113,0.00485924},length_hpd95={0.00039149,0.00542324},length_median=0.00258541,length_range={1e-08,0.00605635}])44:0.00094892[&support=44.1666666667][&length_sd=0.000544704423818,length_mean=0.00141065358491,length_quant_5_95={0.0004644,0.00227923},length_hpd95={0.00041919,0.00236958},length_median=0.0014128,length_range={0.00041919,0.00252486}],R_lopezpalacii_3989:0.00170413[&support=100.0][&length_sd=0.00106902377031,length_mean=0.001589682,length_quant_5_95={1e-08,0.0033429},length_hpd95={1e-08,0.00334705},length_median=0.00153752,length_range={1e-08,0.00491988}])95:0.01116237[&support=95.0][&length_sd=0.00259520283491,length_mean=0.0103393339474,length_quant_5_95={0.00622456,0.01522347},length_hpd95={0.00587883,0.01611157},length_median=0.01019568,length_range={0.00536841,0.01652844}],((T_grandis_3907:0.0044832[&support=100.0][&length_sd=0.00193040620053,length_mean=0.00446988533333,length_quant_5_95={0.00126532,0.00748278},length_hpd95={0.00059054,0.00768044},length_median=0.00460988,length_range={1e-08,0.01021625}],(T_grandis_3908:1e-08[&support=100.0][&length_sd=0.0,length_mean=1e-08,length_quant_5_95={1e-08,1e-08},length_hpd95={1e-08,1e-08},length_median=1e-08,length_range={1e-08,1e-08}],T_chardonii_3905:0.00045038[&support=100.0][&length_sd=0.000478479351662,length_mean=0.00041321675,length_quant_5_95={1e-08,0.00133062},length_hpd95={1e-08,0.0013412},length_median=0.00043218,length_range={1e-08,0.00232551}])100:0.00287436[&support=100.0][&length_sd=0.00136801544041,length_mean=0.00301992325,length_quant_5_95={0.00085196,0.00573146},length_hpd95={0.00074929,0.00626172},length_median=0.002844665,length_range={1e-08,0.00652772}])90:0.00477438[&support=90.0][&length_sd=0.00180947884117,length_mean=0.00501922944444,length_quant_5_95={0.00221969,0.00736754},length_hpd95={0.00150352,0.00760946},length_median=0.00498877,length_range={0.00150352,0.01217116}],R_jabonensis_3963:0.01239069[&support=100.0][&length_sd=0.003525910671,length_mean=0.0120783621667,length_quant_5_95={0.00730782,0.0187738},length_hpd95={0.00605583,0.0189085},length_median=0.011438805,length_range={0.00530123,0.02297018}])87:0.003687[&support=86.6666666667][&length_sd=0.00184188782579,length_mean=0.00421018836538,length_quant_5_95={0.00126824,0.00742362},length_hpd95={0.00096892,0.00829282},length_median=0.004003325,length_range={0.00050863,0.01009255}])80:0.0028697[&support=80.0][&length_sd=0.00125981558804,length_mean=0.0026754434375,length_quant_5_95={0.00058408,0.00494025},length_hpd95={0.0003243,0.00535182},length_median=0.00268861,length_range={1e-08,0.00669592}])71:0.00276005[&support=70.8333333333][&length_sd=0.0012983363039,length_mean=0.00282887211765,length_quant_5_95={0.0009701,0.00531648},length_hpd95={0.00058954,0.0054113},length_median=0.0028065,length_range={0.00050786,0.00659369}])61:0.00206695[&support=60.8333333333][&length_sd=0.00123752530854,length_mean=0.00226549013699,length_quant_5_95={0.00053525,0.00392519},length_hpd95={0.00045759,0.00395418},length_median=0.00227582,length_range={0.00045759,0.00651415}],(((E_jajoensis_4077:0.0021265[&support=100.0][&length_sd=0.00152221697312,length_mean=0.00220306408333,length_quant_5_95={1e-08,0.00485908},length_hpd95={1e-08,0.00518755},length_median=0.00210289,length_range={1e-08,0.00659516}],E_aristeguietana_4081:0.0009025[&support=100.0][&length_sd=0.000906292882236,length_mean=0.000967438666667,length_quant_5_95={1e-08,0.00254246},length_hpd95={1e-08,0.00264439},length_median=0.00092438,length_range={1e-08,0.00369021}])82:0.00255393[&support=81.6666666667][&length_sd=0.00135894005201,length_mean=0.00300227408163,length_quant_5_95={0.00114001,0.0055846},length_hpd95={0.00101259,0.0057648},length_median=0.00284685,length_range={1e-08,0.00634593}],E_schultzii_3928:0.0118364[&support=100.0][&length_sd=0.00253647873576,length_mean=0.01157438675,length_quant_5_95={0.00785797,0.01617501},length_hpd95={0.00718337,0.01752516},length_median=0.011288445,length_range={0.00626059,0.01862207}])99:0.00399449[&support=99.1666666667][&length_sd=0.00148246278445,length_mean=0.00443217697479,length_quant_5_95={0.00216932,0.00702761},length_hpd95={0.00166559,0.00707318},length_median=0.00441638,length_range={0.00141733,0.00819819}],((Es_xcristalinensis_4087:0.00029612[&support=100.0][&length_sd=0.00178344617012,length_mean=0.00129536,length_quant_5_95={1e-08,0.00501126},length_hpd95={1e-08,0.00509572},length_median=1e-08,length_range={1e-08,0.00570847}],(((L_occultus_Soro_3892:0.00207608[&support=100.0][&length_sd=0.000880572241167,length_mean=0.00182315283333,length_quant_5_95={0.00039485,0.00329288},length_hpd95={0.00039485,0.00387238},length_median=0.001839005,length_range={1e-08,0.00387238}],L_occultus_4013:0.00146873[&support=100.0][&length_sd=0.000910855548543,length_mean=0.00132543966667,length_quant_5_95={1e-08,0.00285478},length_hpd95={1e-08,0.00285478},length_median=0.00124752,length_range={1e-08,0.00350768}])65:0.00085539[&support=65.0][&length_sd=0.000536210277529,length_mean=0.000830681923077,length_quant_5_95={1e-08,0.00176053},length_hpd95={1e-08,0.00190941},length_median=0.000807755,length_range={1e-08,0.00253439}],L_lucidus_3943:0.00387605[&support=100.0][&length_sd=0.00142712783827,length_mean=0.00401080458333,length_quant_5_95={0.0016302,0.00623432},length_hpd95={0.00131708,0.00646857},length_median=0.004031225,length_range={0.00080021,0.0079301}])90:0.00354217[&support=90.0][&length_sd=0.00111040087641,length_mean=0.00252127101852,length_quant_5_95={0.00073845,0.00435442},length_hpd95={0.00073845,0.00474457},length_median=0.002495675,length_range={0.00030495,0.00474457}],(L_griffini_3984:0.0026099[&support=100.0][&length_sd=0.00110623075489,length_mean=0.00232171741667,length_quant_5_95={0.00080608,0.00420502},length_hpd95={0.00040663,0.0045443},length_median=0.002124875,length_range={1e-08,0.00542636}],((L_arboreus_4030:0.00332124[&support=100.0][&length_sd=0.00129110774488,length_mean=0.00321787608333,length_quant_5_95={0.00126464,0.00563483},length_hpd95={0.00085672,0.00595127},length_median=0.003077995,length_range={0.00085672,0.00758708}],(L_parvulus_3969:0.00041318[&support=100.0][&length_sd=0.000401493631251,length_mean=0.000386112,length_quant_5_95={1e-08,0.00118551},length_hpd95={1e-08,0.00121545},length_median=0.000404375,length_range={1e-08,0.001615}],L_neriifolius_Stur_3968:0.00041056[&support=100.0][&length_sd=0.00040837711476,length_mean=0.0004094735,length_quant_5_95={1e-08,0.00120357},length_hpd95={1e-08,0.00122854},length_median=0.0003993,length_range={1e-08,0.0017028}])97:0.00125032[&support=96.6666666667][&length_sd=0.000783772632987,length_mean=0.00143109568966,length_quant_5_95={0.00039865,0.00265165},length_hpd95={0.00038418,0.00274778},length_median=0.001356665,length_range={1e-08,0.00410731}])49:0.00037489[&support=49.1666666667][&length_sd=0.000377241944992,length_mean=0.000453816271186,length_quant_5_95={1e-08,0.00121414},length_hpd95={1e-08,0.00122624},length_median=0.00037559,length_range={1e-08,0.0018475}],(L_neriifolius_Sboc_3979:0.0004116[&support=100.0][&length_sd=0.000441360194925,length_mean=0.000385961916667,length_quant_5_95={1e-08,0.001231},length_hpd95={1e-08,0.00123547},length_median=0.00040184,length_range={1e-08,0.00207503}],L_neriifolius_3955:0.00041244[&support=100.0][&length_sd=0.000398778714173,length_mean=0.000443968583333,length_quant_5_95={1e-08,0.00118252},length_hpd95={1e-08,0.00121663},length_median=0.000412285,length_range={1e-08,0.00193463}])84:0.00084639[&support=84.1666666667][&length_sd=0.000523323208095,length_mean=0.000756955643564,length_quant_5_95={1e-08,0.00166355},length_hpd95={1e-08,0.00168281},length_median=0.00079733,length_range={1e-08,0.00241571}])57:0.00071551[&support=57.5][&length_sd=0.000376655637237,length_mean=0.000723258550725,length_quant_5_95={1e-08,0.00138742},length_hpd95={1e-08,0.00140714},length_median=0.00077211,length_range={1e-08,0.00204147}])34:0.00041404[&support=34.1666666667][&length_sd=0.000396288363587,length_mean=0.000695041707317,length_quant_5_95={1e-08,0.00142234},length_hpd95={1e-08,0.00161179},length_median=0.00078963,length_range={1e-08,0.00167399}])62:0.00402255[&support=61.6666666667][&length_sd=0.00160941196711,length_mean=0.00452130878378,length_quant_5_95={0.00240562,0.00663119},length_hpd95={0.00171377,0.00710562},length_median=0.00438694,length_range={0.00171377,0.01218685}])96:0.01109345[&support=95.8333333333][&length_sd=0.00252358791804,length_mean=0.0107600301739,length_quant_5_95={0.00722299,0.01503147},length_hpd95={0.00629968,0.01529436},length_median=0.01022078,length_range={0.00566565,0.01888734}],((L_pamplonensis_3853:0.0025139[&support=100.0][&length_sd=0.00100903796419,length_mean=0.00254617383333,length_quant_5_95={0.00082931,0.00415402},length_hpd95={0.00076475,0.00461265},length_median=0.002509825,length_range={1e-08,0.00536212}],L_pamplonensis_3852:0.00091582[&support=100.0][&length_sd=0.000710426933817,length_mean=0.000862351333333,length_quant_5_95={1e-08,0.00195949},length_hpd95={1e-08,0.00209921},length_median=0.00083979,length_range={1e-08,0.00353752}])99:0.00459241[&support=99.1666666667][&length_sd=0.00153630755222,length_mean=0.0042096210084,length_quant_5_95={0.00179299,0.00666687},length_hpd95={0.00149313,0.00698371},length_median=0.00399986,length_range={0.00124731,0.00936091}],((L_tamanus_3914:0.00201503[&support=100.0][&length_sd=0.000962728023199,length_mean=0.00176998791667,length_quant_5_95={0.00041032,0.00328977},length_hpd95={1e-08,0.00338547},length_median=0.001732605,length_range={1e-08,0.00500526}],R_cardonae_3919:0.00129698[&support=100.0][&length_sd=0.000760490134271,length_mean=0.000672209666667,length_quant_5_95={1e-08,0.00201743},length_hpd95={1e-08,0.00203706},length_median=0.00044725,length_range={1e-08,0.0030194}])48:0.00064363[&support=47.5][&length_sd=0.00058504441489,length_mean=0.00111457087719,length_quant_5_95={0.00043633,0.00206477},length_hpd95={0.00043633,0.00258875},length_median=0.00096011,length_range={1e-08,0.00258875}],R_cardonae_3920:1e-08[&support=100.0][&length_sd=0.000181268000128,length_mean=5.02049166667e-05,length_quant_5_95={1e-08,0.00067069},length_hpd95={1e-08,0.0007021},length_median=1e-08,length_range={1e-08,0.00078406}])83:0.00195504[&support=82.5][&length_sd=0.00103872558134,length_mean=0.00211534383838,length_quant_5_95={0.0005988,0.00389347},length_hpd95={0.00042356,0.00405006},length_median=0.00208432,length_range={1e-08,0.00508084}])93:0.00430598[&support=93.3333333333][&length_sd=0.00159253666599,length_mean=0.00447224571429,length_quant_5_95={0.00191826,0.00704637},length_hpd95={0.00179682,0.00749889},length_median=0.00443163,length_range={0.00127247,0.00868577}])80:0.0024786[&support=80.0][&length_sd=0.00133556445958,length_mean=0.00271243427083,length_quant_5_95={0.00077979,0.00550991},length_hpd95={0.00077979,0.00596814},length_median=0.00248372,length_range={1e-08,0.0061898}])90:0.00450282[&support=90.0][&length_sd=0.00149805218553,length_mean=0.00392734546296,length_quant_5_95={0.00153058,0.00629945},length_hpd95={0.00099425,0.0066256},length_median=0.003755045,length_range={0.00099425,0.00850803}])100[&support=100.0];

END;
