# Supplementary material for: Geography shapes the phylogeny of frailejones (Espeletiinae Cuatrec., Asteraceae): a remarkable example of recent rapid radiation in sky islands
Source: PeerJ. 2017 Feb 2;5:e2968. doi: 10.7717/peerj.2968 (PMC5292030; doi:10.7717/peerj.2968)
Supplement: Supplemental Information 2 — Zip file contains all the alignments (nexus format) and trees (.tre format); also, a table with the geographic coordinates and the input tree (.gtm) for the GenGIS analysis. [file peerj-05-2968-s005.zip › Supplemental_Files/FIG5_Alignment_ETS_ITS_rpl16_AFLPs.nex]

#NEXUS 


BEGIN TAXA;
	TITLE Taxa;
	DIMENSIONS NTAX=113;
	TAXLABELS
		Ca_badilloi_4046 Ca_badilloi_Vpit_4052 Ca_badilloi_Vpit_4054 Ca_rodriguezii_4055 C_moritziana_3931 C_spicata_3934 C_thyrsyformis_4012 C_timotensis_3936 E_annemariana_3756 E_arbelaezii_3583 E_argentea_Fph_3570 E_ariana_3820 E_azucarina_3803 E_barclayana_3566 E_boyacensis_3644 E_brachyaxiantha_3663 E_brassicoidea_3843 E_cayetana_3578 E_chocontana_3712 E_cleefii_3693 E_congestiflora_3640 E_conglomerata_3880 E_crassa_3646 E_cuniculorum_3932 E_curialensis_3812 E_discoidea_3674 E_dugandii_3872 E_estanislana_3904 E_formosa_3815 E_formosa_Vgig_3811 E_frontinoensis_3831 E_frontinoensis_Be4267 E_grandiflora_3556 E_grandiflora_3595 E_incana_3642 E_killipii_3738 E_lopezii_3653 E_lopezii_3677 E_monguana_3765 E_multicongestiflora_3751 E_murilloi_3670 E_murilloi_Vigu_3583 E_nemekenei_3632 E_nemekenei_3639 E_occidentalis_3827 E_oirensis_3924 E_oswaldiana_3758 E_pescana_3659 E_pisbana_3814 E_praefrontina_3832 E_praefrontina_3835 E_pycnophylla_3718 E_robertii_3888 E_saboyensis_3782 E_schultesiana_CamaSN E_schultzii_3928 E_summapacis_3735 E_totensis_3752 E_tunjana_3742 E_ulotricha_3970 E_uribei_3617 E_weddellii_3937 Es_angustifolia_4037 Es_caldasii_3901 Es_colombiana_3675 Es_corymbosa_3565 Es_diazii_3897 Es_funckii_3882 Es_garciae_3580 Es_garciae_3715 Es_guacharaca_3636 Es_insignis_3863 Es_muiska_3741 Es_pannosa_3930 Es_petiolata_3874 Es_pleiochasia_3630 Es_pleiochasia_3631 Es_purpurascens_3926 Es_rabanalensis_3591 Es_sanchezii_3848 Es_santanderensis_3841 Es_sclerophyla_3866 Es_xbogotensis_3713 Es_xsmithiana_3844 I_mollis_Ro2758 I_scandens_Mv8447 L_griffini_3984 L_lucidus_3943 L_neriifolius_3955 L_neriifolius_Sboc_3979 L_neriifolius_Stur_3968 L_occultus_4013 L_occultus_Soro_3892 L_pamplonensis_3853 L_parvulus_3969 L_tamanus_3914 P_glandulosus_3705 R_atropurpurea_4058 R_cardonae_3919 R_emmanuelis_3974 R_floccosa_4065 R_jabonensis_3963 R_josephensis_4045 R_leucactina_4018 R_lindenii_4034 R_lopezpalacii_3989 R_marcescens_4042 S_macroscypha_Nb48638 S_parviceps_Mi3029 S_pyramidalis_3717 T_chardonii_3905 T_grandis_3907 T_grandis_3908 
	;

END;


BEGIN CHARACTERS;
	TITLE  Sequence_data;
	LINK TAXA = Taxa;
	DIMENSIONS  NCHAR=2935;
	FORMAT DATATYPE = DNA GAP = - MISSING = ?;
	MATRIX
Ca_badilloi_4046          CAGGCCTCCCTCTGCTTGGTTCCAGTCGTGTGCATGAGTGAGGGGCGATGCTTGATGGCTTTGATGCCATCGGTGGGAATGTGTTTAAGCATCGGCCTTCCCTCATGCACACGATGGTCTACAGTCTTGGGTATGAGTCAGTGACGATGCTTGTTTGTTTTGATGCTTGCGTTGGAACTTGCTTGAGCAACTGACCTGACGAAGTACCCATGAATGT--------------------------------------------------------------------------------------------------------------------------------------------------------------------------------------------------------------------------------------------------------------------------------------------------------------------------------------------------------------------------------------------------------------------------------------------------------------------------------------------------------------------------------------------------------------------------------TCAACCTAGTAGGGACGTGTCCCTGCGACCAACGACATTTTTTGTCGGGATCGTGGCAAGTCTGCGATCCAGGGGGTGATGTTGAGAGCCGGAAGGCAAGGGGGTGCAAACACCAGTCGGCCTTTGTCCCGATTGCTGAGTGTTATGTGCTTGACGTCCAAGGCTTGATGCTGATCCTCCAAGTGGGGCTTGTCCCTGCACCAATGGCTACTGCCAGGATTATAGCGTTTGCTATGATCGAAAATCTGAGGGGGTGATGTTGAGAGCTGGAAGGCAAGGGGGTGCAAACACCAGTCGGCCTTTGTCCCGATTGCTGAGTGTTATGTGCTTGACGTCCAAGGCTTGATGCTGATCCTCCAAGTGGGG-CTCTTTTGTTCCTGCGGTAACGACTTTGTTGGGATCATTGTGATCAAGTTTGGTTGGTTTCGTATTGTGGTGGGTTTTTTCGAAGCTTCTATCGTTGTTTTACGCATCGTGCGGTGCATCTTGGGGGCTGTTTTGGCTTTTGGTTGCTTGCTTGGGCTTTATGCTAGGCGGGTGGCTAATTCGAATCCTGCACAGCAGAATGACCCGTGAACTAGTACCAACAATAGGGCTTGGCGGGGATCGAAGCTTTTGTTTCGACCCTCGTGAAGCCTCGCTGACATGTGTTCATGGGCCTCTTTGGGGCTTCATGGACACAAAGTTGGCACAACAACAACCCCCGGCACGACACGTGCCAAGGAACACTAAACTTAAGAGTGCTCGTGCCATGATGCCCCGTTTCTGGTGTGCTCGTTGTGCGTGGCTTCTTTGTAATCTAAAACGACTCTCGGCAACGGATATCTCGGCTCACGCATCGATGAAGAACGTAGCAAAATGCGATACTTGGTGTGAATTGCAGAATCCCGTGAACCATCGAGTTTTTGAACGCAAGTTGCGCCCGAAGCCATCTGGTTGAGGGCACGTCTGCCTGGGCGTCACGCATCACGTCGCCCCCACCAAGCATCCCTTCTTGGGACGTGTTGGACGGGGGCGGAGATTGGTCTCCCGTGCATGTGGCGCGGTTGGCCTAAATAGGAGCCTCCTCAAGAGGGACGCACGGCTAGTGGTGGTTGAT----AAGACAGTCGTCTCGTGTCGTGTGTTTTGATCCTTGAGCAAGGAACTCTTAAGATACCCCGTCACATCGTCTTTTGATGATGATTCGATCGCCATAGTATAAACAAATAACTATAGAAGTAATAACCAACTCATCACTTCGTATTATCTGGATCCAAAGAACCAGTCAAGATATGATATATTGTTCATATTGTTGTAGCAACTGAAATCTTTTTTTATTAAAAAATCTGCTTCTAAGTTGTCAATCGAAATAAAAAAGAAAGGGTATGGATAAATGGAAGGATGAGAGAAAGAAAGAAAAAGAATATTGATGATATAGAATTCCAATATGTAAGGTCTATGAGTCATCTCAGAAAAAATCTGCGTAATAAAGCATCAATACGGATTCATCATTAAATGGATCTGCTCATCGAACAAAAAATAAAGAGCTTCGAGCCAATAAAGACTAAGAATATTGACTCAAGAACTAATAGCTCCGTTGTAGAATTCAGACCTAACCATTAAGTAAGAAGCGATGGGAACGATGGAACCTGTGAATTCAAAAGATTTTAGTGAAAATGAATTCGAATGATTCATTGATCGGGATGGCGGAACCGGCCAGAGACCAATTCATCTATTCGGAAAAGTTATGAACTAATGATAGAACTGAAATAGAAATTGAAAGAGTAAATATTCGCCCGCGAAAACTTTATTTTCTTGGATTGCTAAAATTGGGTCAATCCAATACGATAACGAGTAAAACAAAAGAAAGATTTGTTTTAACATTCTAAAATAGATATAAAATAAA?TAGTTATTGAATATATTTAGATTAGATTTAGTTATCTATACAAACAAGATATACAAATTAATAATAGATTTGATCTAGATTAAATGAAATCCATGATTCAGTATATTACTTATTAAATACATGTATATCTTAATTCAAATTCTATTCTATCTGAATTGAATTCAAAATCTTTAATTTGAATTGATTTTATTCGCGAGGAGCTGGATGAGAAGAAACTCTCACGTCCGGTTCTGTAGTAGAGATGGAATTCAAAACAAACCATCAACT
Ca_badilloi_Vpit_4052     CAGGCCTCCCTCTGCTTGGTTCCAGTCGTGTGCATGAGTGAGGGGCGATGCTTGATGGCTTTGATGCCATCGGTGGGAATGTGTTTAAGCATCGGCCTTCCCTCATGCACACGATGGTCTACAGTCTTGGGTATGAGTCAGTGATGATGCTTGTTTGTTTTGATGCTTGCGTTGGAACTTGCTTGAGCAACCGACCTGACGAAGTACCCATGAATGT---------------------------------------------------------------------------------------------------------------------------------------------------------------------------------------------------------------------------------------------------------------------------------------------------------------------------------------------------------------------------------------------------------------------------------------------------------------------------------------------------------------------------------------------------------------------------------CAACCTAGTAGGGACGTGTCCCTGCGACCAACGACATTTTTTGTCGGGATCGTGGCAAGTCTGCGATCCAGGGGGTGATGTTGAGAGCCGGAAGGCAAGGGGGTGCAAACACCAGTCGGCCTTTGTCCCGATTGCTGAGTGTTATGTGCTTGACGTCCAAGGCTTGATGCTGATCCTCCAAGTGGGGCTTGTCCCTGCACCAATGGCTACTGCCAGGATTATAGCGTTTGCTATGATCGAAAATCTGAGGGGGTGATGTTGAGAGCTGGAAGGCAAGTGGGTGCAAACACCAGTCGGCCTTTGTCCCGATTGCTGAGTGTTATGTGCTTGACGTCCAAGGCTTGATGCTGATCCTCCAAGTGGGG-CTCTTTTGTTCCTGCGGTAACGACTTTGTTGGGATCATTGTGATCAAGTTTGGTTGGTTTCGTATTGTGGTGGGTTTTTTCGAAGCTTCTATCGTTGTTTTACGCATCGTGCGGTGCATCTTGGGGGCTGTTTTGGCTTTTGGTTGCTTGCTTGGGCTTTATGCTAGGCGGGTGGCTAATTCGAATCCTGCACAGCAGAATGACCCGTGAACTAGTACCAACAATAGGGCTTGGCGGGGATCGAAGCTTTTGTTTCGACCCTCGTGAAGCCTCGCTGACATGTGTTCATGGGCCTCTTTGGGGCTTCATGGACACAAAGTTGGCACAACAACAACCCCCGGCACGACACGTGCCAAGGAACACTAAACTTAAGAGTGCTCGTGCCATGATGCCCCGTTTCTGGTGTGCTCGTTGTGCGTGGCTTCTTTGTAATCTAAAACGACTCTCGGCAACGGATATCTCGGCTCACGCATCGATGAAGAACGTAGCAAAATGCGATACTTGGTGTGAATTGCAGAATCCCGTGAACCATCGAGTTTTTGAACGCAAGTTGCGCCCGAAGCCATCTGGTTGAGGGCACGTCTGCCTGGGCGTCACGCATCACGTCGCCCCCACCAAGCATCCCTTCTTGGGACGTGTTGGACGGGGGCGGAGATTGGTCTCCCGTGCATGTGGCGCGGTTGGCCTAAATAGGAGCCTCCTCAAGAGGGACGCACGGCTAGTGGTGGTTGAT----AAGACAGTCGTCTCGTGTCGTGTGTTTTGATCCTTGAGCAAGGAACTCTTAAGATACCCCGTCACATCGTCTTTTGATGATGATTCGATCGCCATAGTATAAACAAATAACTATAGAAGTAATAACCAACTCATCACTTCGTATTATCTGGATCCAAAGAACCAGTCAAGATATGATATATTGTTCATATTGTTGTAGCAACTGAAATCTTTTTTTATTAAAAAATCTGCTTCTAAGTTGTCAATCGAAATAAAAAAGAAAGGGTATGGATAAATGGAAGGATGAGAGAAAGAAAGAAAAAGAATATTGATGATATAGAATTCCAATATGTAAGGTCTATGAGTCATCTCAGAAAAAATCTGCGTAATAAAGCATCAATACGGATTCATCATTAAATGGATCTGCTCATCGAACAAAAAATAAAGAGCTTCGAGCCAATAAAGACTAAGAATATTGACTCAAGAACTAATAGCTCCGTTGTAGAATTCAGACCTAACCATTAAGTAAGAAGCGATGGGAACGATGGAACCTGTGAATTCAAAAGATTTTAGTGAAAATGAATTCGAATGATTCATTGATCGGGATGGCGGAACCGGCCAGAGACCAATTCATCTATTCGGAAAAGTTATGAACTAATGATAGAACTGAAATAGAAATTGAAAGAGTAAATATTCGCCCGCGAAAACTTTATTTTCTTGGATTGCTAAAATTGGGTCAATCCAATACGATAACGAGTAAAACAAAAGAAAGATTTGTTTTAACATTCTAAAATAGATATAAAAAAAAATAGTTATTTAATATATTTAGATTAGATTTAGTTATCTATACAAACAAGATATACAAATTAATAATAGATTTGATCTAGATTAAATGAAATCCATGATTCAGTATATTACTTATTAAATACATGTATATCTTAATTCAAATTCTATTCTATCTGAATTGAATTCAAAATCTTTAATTTGAATTGATTTTATTCGCGAGGAGCTGGATGAGAAGAAACTCTCACGTCCGGTTCTGTAGTAGAGATGGAATTCAAAACAAACCATCAACT
Ca_badilloi_Vpit_4054     CAGGCCTCCCTCTGCTTGGTTCCAGTCGTGTGCATGAGTGAGGGGCGATGCTTGATGGCTTTGATGCCATCGGTGGGAATGTGTTTAAGCATCGGCCTTCCCTCATGCACACGATGGTCTACAGTCTTGGGTATGAGTCAGTGATGATGCTTGTTTGTTTTGATGCTTGCGTTGGAACTTGCTTGAGCAACCGACCTGACGAAGTACCCATGAATGT--------------------------------------------------------------------------------------------------------------------------------------------------------------------------------------------------------------------------------------------------------------------------------------------------------------------------------------------------------------------------------------------------------------------------------------------------------------------------------------------------------------------------------------------------------------------------------TCA-CCTAGTAGGGACGTGTCCCTGCGACCAACGACATTTTTTGTCGGGATCGTGGCAAGTCTGCGATCCAGGGGGTGATGTTGAGAGCCGGAAGGCAAGGGGGTGCAAACACCAGTCGGCCTTTGTCCCGATTGCTGAGTGTTATGTGCTTGACGTCCAAGGCTTGATGCTGATCCTCCAAGTGGGGCTTGTCCCTGCACCAATGGCTACTGCCAGGATTATAGCGTTTGCTATGATCGAAAATCTGAGGGGGTGATGTTGAGAGCTGGAAGGCAAGTGGGTGCAAACACCAGTCGGCCTTTGTCCCGATTGCTGAGTGTTATGTGCTTGACGTCCAAGGCTTGATGCTGATCCTCCAAGTGGGG-CTCTTTTGTTCCTGCGGTAACGACTTTGTTGGGATCATTGTGATCAAGTTTGGTTGGTTTCGTATTGTGGTGGGTTTTTTCGAAGCTTCTATCGTTGTTTTACGCATCGTGCGGTGCATCTTGGGGGCTGTTTTGGCTTTTGGTTGCTTGCTTGGGCTTTATGCTAGGCGGGTGGCTAATTCGAATCCTGCACAGCAGAATGACCCGTGAACTAGTACCAACAATAGGGCTTGGCGGGGATCGAAGCTTTTGTTTCGACCCTCGTGAAGCCTCGCTGACATGTGTTCATGGGCCTCTTTGGGGCTTCATGGACACAAAGTTGGCACAACAACAACCCCCGGCACGACACGTGCCAAGGAACACTAAACTTAAGAGTGCTCGTGCCATGATGCCCCGTTTCTGGTGTGCTCGTTGTGCGTGGCTTCTTTGTAATCTAAAACGACTCTCGGCAACGGATATCTTGGCTCACGCATCGATGAAGAACGTAGCAAAATGCGATACTTGGTGTGAATTGCAGAATCCCGTGAACCATCGAGTTTTTGAACGCAAGTTGCGCCCGAAGCCATCTGGTTGAGGGCACGTCTGCCTGGGCGTCACGCATCACGTCGCCCCCACCAAGCATCCCTTCTTGGGACGTGTTGGACGGGGGCGGAGATTGGTCTCCCGTGCATGTGGCGCGGTTGGCCTAAATAGGAGCCTCCTCAAGAGGGACGCACGGCTAGTGGTGGTTGAT----AAGACAGTCGTCTCGTGTCGTGTGTTTTGATCCTTGAGCAAGGAACTCTTAAGATACCCCGTCACATCGTCTTTTGATGATGATTCGATCGCCATAGTATAAACAAATAACTATAGAAGTAATAACCAACTCATCACTTCGTATTATCTGGATCCAAAGAACCAGTCAAGATATGATATATTGTTCATATTGTTGTAGCAACTGAAATCTTTTTTTATTAAAAAATCTGCTTCTAAGTTGTCAATCGAAATAAAAAAGAAAGGGTATGGATAAATGGAAGGATGAGAGAAAGAAAGAAAAAGAATATTGATGATATAGAATTCCAATATGTAAGGTCTATGAGTCATCTCAGAAAAAATCTGCGTAATAAAGCATCAATACGGATTCATCATTAAATGGATCTGCTCATCGAACAAAAAATAAAGAGCTTCGAGCCAATAAAGACTAAGAATATTGACTCAAGAACTAATAGCTCCGTTGTAGAATTCAGACCTAACCATTAAGTAAGAAGCGATGGGAACGATGGAACCTGTGAATTCAAAAGATTTTAGTGAAAATGAATTCGAATGATTCATTGATCGGGATGGCGGAACCGGCCAGAGACCAATTCATCTATTCGGAAAAGTTATGAACTAATGATAGAACTGAAATAGAAATTGAAAGAGTAAATATTCGCCCGCGAAAACTTTATTTTCTTGGATTGCTAAAATTGGGTCAATCCAATACGATAACGAGTAAAACAAAAGAAAGATTTGTTTTAACATTCTAAAATAGATATAAAAAAAAATAGTTATTTAATATATTTAGATTAGATTTAGTTATCTATACAAACAAGATATACAAATTAATAATAGATTTGATCTAGATTAAATGAAATCCATGATTCAGTATATTACTTATTAAATACATGTATATCTTAATTCAAATTCTATTCTATCTGAATTGAATTCAAAATCTTTAATTTGAATTGATTTTATTCGCGAGGAGCTGGATGAGAAGAAACTCTCACGTCCGGTTCTGTAGTAGAGATGGAATTCAAAACAAACCATCAACT
Ca_rodriguezii_4055       CAGGCCTCCCTCTGCTTGGTTCCAGTCGTGTGCATGAGTGAGGGTCGATGCTTGATGGCTTTGATGCCATCGGTGGGAATGTGTTTAAGCATCGGCCTTCCCTCATGCACACGATGGTCTACAGTCTTGGGTATGAGTCAGTGATGATGCTTGTTTGTTTAGATGCTTGCGTTGGAACTTGCTTG---------------------------------------------------------------GTTAG--------------AGTTTAGATGCTTGCGTTAGAACTTGCTT------------------------------------------------------------------------------------GTTTAGATGCTTGTGTTGGAACTTGCTTGAGCAACCGACCTGACGAAGTACCCATGAATGT------------------------------------------------------------------------------------------------------------------------------------------------------------------------------------------------------------------------------------------------------------------------------------------------------------------------------------------------TCAACCTAGTAGGGAAGTGTCCCTGCGACCAACGACATTTTTTGTCGGGATCGTGGCAAGTCTGCGATCCAGGGGGTGATGTTGAGAGCCGGAAGGCAAGGGGGTGCAAACACCAGTCGGCCTTTGTCCCGATTGCTGAGTGTTATGTGCTTGACGTCCAAGGCTTGATGCTGATCCTCCAAGTGGGGCTTGTCCCTGCACCAATGGCTACTGCCAGGATCATAGCGTTTGCTATGATCGAAAATATGAGGGGGTGATGTTGAGAGCTGGAAGGCAAGGGGGTGCAAACACCAGTCGGCCTTTGTCCCGATTGCTGAGTGTTATGTGCTTGACGTCCAAGGCTTGATGCTGATCCTCCAAGTGGGG-CTCTTTTGTTCCTGCGGTAACGACTTTGTTGGGATCATTGTGATCAAGTTTGGTTGGTTTCGTATTGTGGTGGGTTTTTTCGAAGCTTCTATCGTTGTTTTACGCATCGTGCGGTGCATCTTGGGGGCTGTTTTGGCTTTTGGTTGCTTGCTTGGGCTTTATGCTAGGCGGGTGGCTAATTCGAATCCTGCACAGCAGAATGACCCGTGAACTAGTACCAACAATAGGGCTTGGCGGGGATCGAAGCTTATGTTTCGACCCTCGTGAAGCCTCGCTGACATGTGTTCATGGGCCTCTTTGGGGCTTCATGGACACAAAGTTGGCACAACAACAACCCCCGGCACGACACGTGCCAAGGAACACTAAACTTAAGAGTGCCCGTGCCATGATGCCCCGTTTCTGGTGTGCTCGTTGTGCGTGGCTTCTTTGTAATCTAAAACGACTCTCGGCAACGGATATCTCGGCTCACGCATCGATGAAGAACGTAGCAAAATGCGATACTTGGTGTGAATTGCAGAATCCCGTGAACCATCGAGTTTTTGAACGCAAGTTGCGCCCGAAGCCATCTGGTTGAGGGCACGTCTGCCTGGGCGTCACGCATCACGTCGCCCCCACCAAGCATCCCTTCTTGGGACGCGTTGGACGGGGGCGGAGATTGGTCTCCCGTGCATGTGGCGCGGTTGGCCTAAATAGGAGCCTCCTCAAGAGGGACGCACGGCTAGTGGTGGTTGAT----AAGACAGTCGTCTCGTGTCGTGTGTTTTGATCCTTGAGCAAGGAACTCTTAAGATACCCCGTCACATCGTCTTTTGATGATGATTCGATCGCCATAGTATAAACAAATAACTATAGAAGTAATAACCAACTCATCACTTCGTATTATCTGGATCCAAAGAACCAGTCAAGATATGATATATTGTTCATATTGTTGTAGCAACTGAAATCTTTTTTTATTAAAAAATCTGCTTCTAAGTTGTCAATCGAAATAAAAAAGAAAGGGTATGGATAAATGGAAGGATGAGAGAAAGAAAGAAAAAGAATATTGATGATATAGAATTCCAATATGTAAGGTCTATGAGTCATCTCAGAAAAAATCTGCGTAATAAAGCATCAATACGGATTCATCATTAAATGGATCTGCTCATCGAACAAAAAATAAAGAGCTTCGAGCCAATAAAGACTAAGAATATTGACTCAAGAACTAATAGCTCCGTTGTAGAATTCAGACCTAACCATTAAGTAAGAAGCGATGGGAACGATGGAACCTGTGAATTCAAAAGATTTTAGTGAAAATGAATTCGAATGATTCATTGATCGGGATGGCGGAACCGGCCAGAGACCAATTCATCTATTCGGAAAAGTTATGAACTAATGATAGAACTGAAATAGAAATTGAAAGAGTAAATATTCGCCCGCGAAAACTTTATTTTCTTGGATTGCTAAAATTGGGTCAATCCAATACGATAACGAGTAAAACAAAAGAAAGATTTGTTTTAACATTCTAAAATAGATATAAAAAAAAATAGTTATTTAATATATTTAGATTAGATTTAGTTATCTATACAAACAAGATATACAAATTAATAATAGATTTGATCTAGATTAAATGAAATCCATGATTCAGTATATTACTTATTAAATACATGTATATCTTAATTCAAATTCTATTCTATCTGAATTGAATTCAAAATCTTTAATTTGAATTGATTTTATTCGCGAGGAGCTGGATGAGAAGAAACTCTCACGTCCGGTTCTGTAGTAGAGATGGAATTCAAAACAAACCATCAACT
C_moritziana_3931         CAGGCCTCCCTCTGCTTGGTTCCAGTCGTGGGCATGAGTGAGGGTCGATGCTTGATGGCTTTAATGACATCGGTGGGAATGTATTTAAGCATCGGCCTTCCCTCATGCCCACGATGGTCTACAGTCTTGGGTATGAGTCAGTGACGATGCTTGTTTGTTTAGATGCTTGCGTTTGAACTTGCTT------------------------------------------------------------------------------------GTTTAGATGCTTGCGTTGGAACTTGTTT------------------------------------------------------------------------------------GTTCAGATGCTTGTGTTGGAACTTGCTT------------------------------------------------------------------------------------GTTTAGATGCTTTCGTTGGAACTTGCTTGAGCAACCGACCTGACGAAGTACCCATGAATGTCGCCC---------------------------------------------------------------------------------------------------------------------------------------------------------------------------------------------------------------------------TCAACCTAGTAGGGACGTGTCCCTGCGCCCAACGACATTTTTTGTCGGGATCGTGGCAAGTCTGCGATCCAGGGGGTGATGTTGAGAGCCGGAAGGCAAGGGGGTGCAAACACCAGTCGGCCTTTGTCCCGATTGCTGAGTGTTATGTGCTTGATGTCCAAGGCTTGATGCTGATCCTCCAAGTGGGGCTTGTCCCTGCACCAATGGCTTTTGCCAGGATCATGGCGTTTGCTATGATCGAAAAAATGAGGGGGTGATGTTGAGAGCCGGAAGGCAAGGGGGTGCAAACACCAGTCGGCCTTTGTCCCGATTGCTGAGTGTTATGTGCTTGACGTCCAAGGCTTGATGTTGACCCTCCAAGTGGGG-CATTTTTGTTCCTGCGGTAACGACTTTGTTGGGATCATTGTGATCAAGTTTGGTTGGTTTCGTATTGTGGTGGGTTTTTTCGAAGCTTCTATCGTTGTTTTACGCATCGTGCGGTGCATCTTGGGGGCTGTTTTGGCTTTTGGTTGCTTGCTTGGGCTTTATGCTAGGCGGGTGGCTAATTCGAATCCTGCATAGCAGAATGACCTGTGAACTAGTACCAACAATAGGGCTTGGCGTGGATCGAAGCTTTTGTTTTGACCCTCGTCAAGCCTCGCTGACATGTGTTCATGGCCCTCTTTGGGGCTTCATGGACATAAAGTTGGCACAACAACAACCCCCGGCACGACACGTGCCAAGGAACACTAAACTTAAGAGCGCCCGTGCCATGATGCCCCGTTTCTGGTGTGCTCATTGTGCGTGGCTTCTTTGTAATCTAAAACGACTCTCGGCAACGGATATCTCGGCTCACGCATCGATGAAGAACGTAGCAAAATGCGATACTTGGTGTGAATTGCAGAATCCCGTGAACCATCGAGTTTTTGAACGCAAGTTGCGCCCGAAGCCATCTGGTTGAGGGCACGTCTGCCTGGGCGTCACGCATCACGTCGCCCCCACCAAGCATCCTTTCTTGGGATGTGTTGGACGGGGGCGGAGATTGGTCTCCCGTGCATGTGGCGCGGTTGGCCTAAATAGGAGCCTCCTTAAGAGGGACGCACGGCTAGTGGTGGTTGAT----AAGACAGTCGTCTCGTGTCGTGTGTTTTGATCCTTGAGGAAGAAACTCTTAAGATACCCCGTCGCATCGTCTTTTGATGATGATTCGATCGCCATAGTATAAACAAATAACTATAGAAGTAATAACCAACTCATCACTTCGTATTATCTGGATCCAAAGAACCAGTCAAGATATGATATATTGTTCATATTGTTGTAGCAACTGAAATCTTTTTTTATTAAAAAATCTGCTTCTAAGTTGTCAATCGAAATAAAAAAGAAAGGGTATGGATAAATGGAAGGATGAGAGAAAGAAAGAAAAAGAATATTGATGATATAGAATTCCAATATGTAAGGTCTATGAGTCATCTCAGAAAAAATCTGCGTAATAAAGCATCAATACGGATTCATCATTAAATGGATCTGCTCATCGAACAAAAAAGAAAGAGCTTCGAGCCAATAAAGACTAAGAATATTGACTCAAGAACTAATAGCTCCGTTGTAGAATTCAGACCTAACCATTAAGTAAGAAGCGATGGGAACGATGGAACCTGTGAATTCAAAAGATTTTAGTGAAAATGAATTCGAATGATTCATTGATCGGGATGGCGGAACCGGCCAGAGACCAATTCATCTATTCGGAAAAGTTATGAACTAATGATAGAACTGAAATAGAAATTGAAAGAGTAAATATTCGCCCGCGAAAACTTTATTTTCTTGGATTGCTAAAATTGGGTCAATCCAATACGATAACGAGTAAAACAAAAGAAAGATTTGTTTGAACATTCTAAAATAGATATAAAATAAAATAGTTATTTAATATATTTAGATTAGATTTAGTTATCTATACAAACAAGATATACAAATTAATAATAGATTTGATCTAGATTAAATGAAATCCATGATTCAGTATATTACTTATTAAATACATGTATATCTTAATTCAAATTCTATTCTATCTGAATTGAATTCAAAATCTTTAATTTGAATTGATTTTATTCGCGAGGAGCTGGATGAGAAGAAACTCTCACGTCCGGTTCTGTAGTAGAGATGGAATTCAAAACAAACCATCAACT
C_spicata_3934            CAGGCCTCCCTCTGCTTGGTTCCAGTCGTAGGCATGAGTGAGGGTCGATGCTTGATGGCTTTGATGCCATCGGTGGGAATGTATTTAAGCATCGGTCTTCCCTCATGCCTACGATGGTCTACAGTCTTGGGTATGAGTCAGTGACGATGCTTGTTTGTTCAGATGCTTGCGTTGGAACTTGCTT------------------------------------------------------------------------------------GTTTAGATGCTTGTGTTGGAACTTGCTT------------------------------------------------------------------------------------GTTTAGATGCTTGCGTTGGAACTTGCTT------------------------------------------------------------------------------------GTTTAGATGCTTGTGTTGGAACTTGCTT------------------------------------------------------------------------------------GTTTAGATGTTTGCGTTGGAACTTGCTT------------------------------------------------------------------------------------GTTTAGATGCTTGTGTTGGAA----------------------------------------TCAACCTAGTAGGGACGTGTCCCTGCGCACAACGACATTTTTTGTCGGGATCGTGGCAAGTCTACGATCCAGGGGGTGATGTTGAGAGCCGGAAGGCAAGGGGGTGCAAACACCAGTCGGCCTTTGTCCCGATTGCTGAGTGTTATGTGCTTGATGTCCAAGGCTTGATGCTGATCTTCCAAGTGGGGCTTGTCCCTGCACCAATGGCTTTTGCCAGGATCATGGTGTTTGCTATGATCGAAAAAATGAGGGGGTGATGTTGAGAGCCGGAAGGCAAGGGGGTGCAAACACCAGTCGGCCTTTGTCCCGATTGCTGAGTGTTATGTGCTTGACGTCCAAGGCTTGATGTTGACCCTCCAAGTGGGG-CTTTTTTGTTCCTGCGGTAACGACTTTGTTGGGATCATTGTGATCAAGTTTGGTTGGTTTCGTATTGTGGTGGGTTTTTTTGAAGCTTCTATCGTTGTTTTACGCATCGTGCGGTGCATCTTGGGGGCTGTTTTGGCTTTTGGTTGCTTGCTTGGGCTTTATGCTAGGCGGGTGGCTAAT????????????????AGAATGACCCGTGAACTAGTACCAATAATAGGGCTTGGCGGGGATCGAAGCTTTTGTTTCGACCCTCGTGAAGCCTCGCTGACATGTGTTCATGGGCCTCTTTGAGGCATCATGGACATAAAGTTGGCACAACAACAACCCCCGGCACGACACGTGCCAAGGAACACTAAACTTAAGAGCGCCCGTGCCATGATGCCCCGTTTCTGGTGTGCTCGTTGTGCGTGGCTTCTTTGTAATCTAAAACGACTCTCGGCAACGGATATCTCGGCTCACGCATCGATGAAGAACGTAGCAAAATGCGATACTTGGTGTGAATTGCAGAATCCCGTGAACCATCGAGTTTTTGAACGCAAGTTGCGCCCGAAGCCATCTGGTTGAGGGCACGTCTGCCTGGGCGTCACGCATCACGTCGCCCCCACCAAGCATCCCTTCTTGGGACGCTTTGGACGGGGGCGGAGATTGGTCTCCCGTGCATGTGGCGCGGTTGGCCTAAATAGGAGCCTCCTCAAGAGGGACGCACGGCTAGTGGTGGTTGAT----AAGACAGTCGTCTCGTGTCGTGTGTTATGATCCT-GA???????????????????????????????????????????????????????CATAGTATAAACAAATAACTATAGAAGTAATAACCAACTCATCACTTCGTATTATCTGGATCCAAAGAACCAGTCAAGATATGATATATTGTTCATATTGTTGTAGCAACTGAAATCTTTTTTTATTAAAAAATCTGCTTCTAAGTTGTCAATCGAAATAAAAAAGAAAGGGTATGGATAAATGGAAGGATGAGAGAAAGAAAGAAAAAGAATATTGATGATATAGAATTCCAATATGTAAGGTCTATGAGTCATCTCAGAAAAAATCTGCGTAATAAAGCATCAATACGGATTCATCATTAAATGGATCTGCTCATCGAACAAAAAAGAAAGAGCTTCGAGCCAATAAAGACTAAGAATATTGACTCAAGAACTAATAGCTCCGTTGTAGAATTCAGACCTAACCATTAAGTAAGAAGCGATGGGAACGATGGAACCTGTGAATTCAAAAGATTTTAGTGAAAATGAATTCGAATGATTCATTGATCGGGATGGCGGAACCGGCCAGAGACCAATTCATCTATTCGGAAAAGTTATGAACTAATGATAGAACTGAAATAGAAATTGAAAGAGTAAATATTCGCCCGCGAAAACTTTATTTTCTTGGATTGCTAAAATTGGGTCAATCCAATACGATAACGAGTAAAACAAAAGAAAGATTTGTTTGAACATTCTAAAATAGATATAAAATAAAATAGTTATTTAATATATTTAGATTAGATTTAGTTATCTATACAAACAAGATATACAAATTAATAATAGATTTGATCTAGATTAAATGAAATCCATGATTCAGTATATTACTTATTAAATACATGTATATCTTAATTCAAATTCTATTCTATCTGAATTGAATTCAAAATCTTTAATTTGAATTGATTTTATTCGCGAGGAGCTGGATGAGAAGAAACTCTCACGTCCGGTTCTGTAGTAGAGATGGAATTCAAAACAAACCATCAACT
C_thyrsyformis_4012       CAGGCCTCCCTCTGCTTGGTTCCAGTCGTGGGCATGAGTGAGGGTCGATGCTTGATGGCTTTGATGCCATCGGTGGGAATGTATTTAAGCATCAGCCTTCCCTCATGCCCACGATGGTCTACAGTCTTGGGTATGAGTCAGTGACGATGCTTGTTTGTTTAGATGCTTGCGTTGGAACTTGCTT------------------------------------------------------------------------------------GTTTAGATGCTTGCGTTAGAACTTGCTT------------------------------------------------------------------------------------GTTTAGATGCTTGCGTTGGAACTTGCTTGAGCAACC-------------------------------------------------------------------------------------------------------------------------------------------------------------------------------------------------------------------------------------------------------------------------------------------------------------------------------------------------------------------------TCAACCTAGTAGGGATGTGTCCCTGCGACCAACGACATTTTTTGTCGGGATCGTGGCAAGTCTGCGATCCAGGGGGTGATGTTGAGAGCCGGAAGGCAAGGGGGTGCAAACACCAGTCGGCCTTTGTCCCGATTGCTGAGTGTTATGTGCTTGATGTCCAAGGCTTGACGCTGATCCTCCAAGTGGGGCTTGTCCCTGCACCAATGGCTTTTGCCAGGATCATGGTGTTTGCTATGATCGAAAAAATGAGGGGGTGATGTTGAGAGCCGGAAGGCAAGGGGGTGCAAACACCAGTCGGCCTTTGTCCCGATTGCTGAGTGTTATGTGCTTGACGTCCAAGGCTTGATGTTGACCCTCCAAGTGGGG-CTTTTTTGTTCCTGCGGTAACGACTTTGTTGGGATCATTGTGATCAAGTTTGGTTGGTTTCGTATTGTGGTGGGTTTTTTTGAAGCTTCTATCRTTGTTTTACGCATCGTGCGGTGCATCTTGGGGGCTGTTTTGGCTTTTGGTTGCTTGCTTGGGCTTTATGCTAGGYGGGTGGCTAATTCGAATCCTGCATAGCAGAATGACCCGTGAACTAGTACCAATAATAGGGCTTGGCGGGGATCGAAGCTTTTGTTTCGACCCTCGTGAAGCCTCGCTGACATGTGTTCATGGGCCTCTTTGGGGCTTCATGGACATCAAGTTGGCACAACAACAACCCCCGGCACGACACGTGCCAAGGAACACTAAACTTAAGAGCGCCCGTGCCATGATGCCCCGTTTTTGGTGTGCTCGTTGTGCGTGGCTTCTTTGTAATCTAAAACGACTCTCGGCAACGGATATCTCGGCTCACGCATCGATGAAGAACGTAGCAAAATGCGATACTTGGTGTGAATTGCAGAATCCCGTGAACCATCGAGTTTTTGAACGCAAGTTGCGCCCGAAGCCATCTGGTTGAGGGCACGTCTGCCTGGGCGTCACGCATCACGTCGCCCCCACCAAGCATCCTTTCTTGGGACGCTTTGGACGGGGGCGGAGATTGGTCTCCCGTGCATGTGGCGCGGTTGGCCTAAATAGGAGCCTCCTCAAGAGGGACGCACGGCTAGTGGTGGTTGAT----AAGACAGTCGTCTCGTGTCGTGTGTTATGATCCTTGAGGAAGGAACTCTTAAGATACCCCGTCGCATCGTCTTTTGATGATGATTCGATCGCCATAGTATAAACAAATAACTATAGAAGTAATAACCAACTCATCACTTCGTATTATCTGGATCCAAAGAACCAGTCAAGATATGATATATTGTTCATATTGTTGTAGCAACTGAAATCTTTTTTTATTAAAAAATCTGCTTCTAAGTTGTCAATCGAAATAAAAAAGAAAGGGTATGGATAAATGGAAGGATGAGAGAAAGAAAGAAAAAGAATATTGATGATATAGAATTCCAATATGTAAGGTCTATGAGTCATCTCAGAAAAAATCTGCGTAATAAAGCATCAATACGGATTCATCATTAAATGGATCTGCTCATCGAACAAAAAATAAAGAGCTTCGAGCCAATAAAGACTAAGAATATTGACTCAAGAACTAATAGCTCCGTTGTAGAATTCAGACCTAACCATTAAGTAAGAAGCGATGGGAACGATGGAACCTGTGAATTCAAAAGATTTTAGTGAAAATGAATTCGAATGATTCATTGATCGGGATGGCGGAACCGGCCAGAGACCAATTCATCTATTCGGAAAAGTTATGAACTAATGATAGAACTGAAATAGAAATTGAAAGAGTAAATATTCGCCCGCGAAAACTTTATTTTCTTGGATTGCTAAAATTGGGTCAATCCAATACGATAACGAGTAAAACAAAAGAAAGATTTGTTTTAACATTCTAAAATAGATAAAAAAAAAAATAGTTATTTAATATATTTAGATTAGATTTAGTTATCTATACAAACAAGATATACAAATTAATAATAGATTTGATCTAGATTAAATGAAATCCATGATTCAGTATATTACTTATTAAATACATGTATATCTTAATTCAAATTCTATTCTATCTGAATTGAATTCAAAATCTTTAATTTGAATTGATTTTATTCGCGAGGAGCTGGATGAGAAGAAACTCTCACGTCCGGTTCTGTAGTAGAGATGGAATTCAAAACAAACCATCAACT
C_timotensis_3936         CAGGCCTCCCTCTGCTTGGTTCCAGTCGTGGGCATGAGTGAGGGTCGATGCTTGATGGCTTTGATGCCATCGGTGGGAATGTATTTAAGCATCGGCCTTCCCTCATGCCCACGATGGTCTACAGTCTTGGGTATGAGTCAGTGACGATGCTTGCTTGTTTAGATGCTTGCGTTGGAACTTGCTT------------------------------------------------------------------------------------GTTTAGATGCTTGCGTTGGAACTTGCTT------------------------------------------------------------------------------------GTTTAGATGCTTGCGTTGGAACTTGCTT------------------------------------------------------------------------------------GTTTAGATGCTTGCGTTGAAACTTGCTT------------------------------------------------------------------------------------GTTTAGATGCTTGCGTTGAAACTTGCTT------------------------------------------------------------------------------------GTTTAGATGCTTGCGTTGAAACTTGCTTG--------------------------------TCAACCTAGTAGGGAAGTGTCCCTGCGCCCAACGACATTTTTTGTCGGGATCGTGGCAAGTCTACGATCCAGGGGGTGATGTTGAGAGCCGGAAGGCAAGGGGGTGCAAACACCAGTCGGCCTTTGTCCCGATTGCTGAGTGTTATGTGCTTGATGTCCAAGGCTTGATGCTGATCTTCCAAGTGGGGCTTGTCCCTGCACCAATGGCTTTTGCCAGGATCATGGCGTTTGCTATGATCGAAAAAATGAGGGGGTGATGTTGAGAGCCGGAAGGCAAGGGGGTGCAAACACCAGTCGGCCTTTGTCCCGATTGCTGAGTGTTATGTGCTTGACGTCCAAGGCTTGATGTTGACCCTCCAAGTGGGG-CTTTTTTGTTCCTGCGGTAACGACTTTGTTGGGATCATTGTGATCAAGTTTGGTTGGTTTCGTATTGTGGTGGGTTTTTTTGAAGCTTCTATCGTTGTTTTACGCATCGTGCGGTGCATCTTGGGGGCTGTTTTGGCTTTTGGTTGCTTGCTTGGGCTTTATGCTAGGCGGGTGGCTAATTCGAATCCTGCATAGCAGAATGACCCGTGAACTAGTACCAATAATAGGGCTTGGTGGGGATCGAAGCTTTTGTTTTGACCCTCGTGAAGCCTCGCTGACATGTGTTCATGGGCCTCTTTGAGGCATCATGGACATAAAGTTGGCACAACAACAACCCCCGGCACGACACGTGCCAAGGAACACTAAACTTAAGAGCGCCCGTGCCATGATGCCCCGTTTCTGGTGTGCTCGTTGTGCGTGGCTTCTTTGTAATCTAAAACGACTCTCGGCAACGGATATCTCGGCTCACGCATCGATGAAGAACGTAGCAAAATGCGATACTTGGTGTGAATTGCAGAATCCCGTGAACCATCGAGTTTTTGAACGCAAGTTGCGCCCGAAGCCATCTGGTTGAGGGCACGTCTGCCTGGGCGTCACGCATCACGTCGCCCCCACCAAGCATCCCTTCTTGGGACGCTTTGGACGGGGGCGGAGATTGGTCTCCCGTGCATGTGGCGCGGTTGGCCTAAATAGGAGCCTCCTCAAGAGGGACGCACGGCTAGTGGTGGTTGAT----AAGACAGTCGTCTCGTGTCGTGTGTTATGATCCTTGAGGAAGGAACTCTTAAGATACCCCATCGCATCGTCTTTTGATGATGATTCGATCGCCATAGTATAAACAAATAACTATAGAAGTAATAACCAACTCATCACTTCGTATTATCTGGATCCAAAGAACCAGTCAAGATATGATATATTGTTCATATTGTTGTAGCAACTGAAATCTTTTTTTATTAAAAAATCTGCTTCTAAGTTGTCAATCGAAATAAAAAAGAAAGGGTATGGATAAATGGAAGGATGAGAGAAAGAAAGAAAAAGAATATTGATGATATAGAATTCCAATATGTAAGGTCTATGAGTCATCTCAGAAAAAATCTGCGTAATAAAGCATCAATACGGATTCATCATTAAATGGATCTGCTCATCGAACAAAAAATAAAGAGCTTCGAGCCAATAAAGACTAAGAATATTGACTCAAGAACTAATAGCTCCGTTGTAGAATTCAGACCTAACCATTAAGTAAGAAGCGATGGGAACGATGGAACCTGTGAATTCAAAAGATTTTAGTGAAAATGAATTCGAATGATTCATTGATCGGGATGGCGGAACCGGCCAGAGACCAATTCATCTATTCGGAAAAGTTATGAACTAATGATAGAACTGAAATAGAAATTGAAAGAGTAAATATTCGCCCGCGAAAACTTTATTTTCTTGGATTGCTAAAATTGGGTCAATCCAATACGATAACGAGTAAAACAAAAGAAAGATTTGTTTTAACATTCTAAAATAGATAT--CAA-AAAGAGTTATTTAATATATTTAGATTAGATTTAGTTATCTATACAAACAAGATATACAAATTAATAATAGATTTGATCTAGATTAAATGAAATCCATGATTCAGTATATTACTTATTAAATACATGTATATCTTAATTCAAATTCTATTCTATCTGAATTGAATTCAAAATCTTTAATTTGAATTGATTTTATTCGCGAGGAGCTGGATGAGAAGAAACTCTCACGTCCGGTTCTGTAGTAGAGATGGAATTCAAAACAAACCATCAACT
E_annemariana_3756        CAGGCCTCCCTCTGCTTGGTTCCGGTCGTGGGCATGAGTGAGGGGCGATGCTTGATGGCTTTGATGCCATCGGTGGGAATGTGTTTAAGCATCGGCCTTCCCTCATGACCACGATGGTCTACAGTCTTGTGTACGAGTTAGTGACGTCGCTTGTTTGTTTTGATGCTTGCGTTGGAACTTGCTTAAGCAACCGACCTGACGAAGTACCCATGAATGTCTCCCATGATGGTCTACAGTCTTGCGTACGAGTTAGTGACGTCGCTTGTTTGTTTTGATGCTTGCGTTCGAACTTGCTTAAGCAACCGACCTGACGAAGTACCCATGAATGTCACCAATGATGGTCTACAGTCTAGCGTACGAGTTAGTGACGTCGCTTGTTTGTTTTGATGCTTGCGTTGGAACTTGCTTAAGCAACCGAACTGACGAAGTACCCATGAATGTCGCCCATGATGGTCTACAGTCTTGGGTATGAGTCAGTGACGATGCTTGTTTGTTTTGATGCTTGCGTTTGAACTTGCTTAAGCAACCGACCTGACGAAGTACCCATGAATGTCGCTCATGATGGTCTACAGTCTTGGGTATGAGTCAGTGACGATGCTTGTTTGTTTTGATGCTTGCGTTGGAACTTGCTTAAGCAACCGACCTGACGAAGTACCCATGAATGTCTCCCATGATGGTCTACAGTCTTGCGTACGAGTTAGTGACGTCGCTTGTTTGTTTTGATGCTTGCGTTGGAACTTGCTTAAGCAACCGACCTGACGAAGTACCCATGAATGT-----------------------------------------------------------GTCTGCGATCCAGGGG-TGATGTTGAGAGCCGGAAGGCAAGGGGGTGCAAACACTAGTTGAACTTTGTCCCGATTGCCGAGTGTTATGTGCTTGATGT-CAAGGCTTGATGCTGATCCTCCAAGTGGGGCTTGTCCCTGCACCAATGGCTTTTGCCAGGATCATGGCGTTTGTTATGATCGAAAAACTGAGGGGGTGATGTTTAGAGCTGGAAGGCAAGGGGGTGCAAACACCAGTCGGCCTTTGTCCCGATTGCTGAGTGTTATGTGCTTGATGTCCAAGGCTTGAAGCTGACCCTCCAAGTGGGGGCTTTTTTGTTCCTGCGGTAACGACTCTGTTGGGATCATTGTGATCAAGTTTGGTTGGTTTCGTATTGTGGTGGGTTTTTTCGAAGCTTCTATCGTTCTTTTACGCATCGTGCGGTGCATCTTGGGGGCTGTTTTGGCTTTTGGTTGCTTGCTTGGGCTTTATGCTAGGCGGGTGGCTAATTCGAATCCTGCATAGCAGAATGACCCGTGAACTAGTACCAACAATAGGGTTTGGCGGGGATCGAAGCTTTTGTTTTGACCCTCGTCAAGCCTCGCTGACATGTGTTCATGGCCCTCTTTGGGGCTTCATGGACATAAAGTTGGCACAACAACAACCCCCGGCACGACACGTGCCAAGGAACACTAAACTTAAGAGCGCCCGTGCCATGATGCCCCGTTTCTGGTGTGCTCGTTGTGCGTGGCTTCTTTGTAATCTAAAACGACTCTCGGCAACGGATATCTCGGCTCACGCATCGATGAAGAACGTAGCAAAATGCGATACTTGGTGTGAATTGCAGAATCCCGTGAACCATCGAGTTTTTGAACGCAAGTTGCGCCCGAAGCCATCTGGTTGAGGGCACGTCTGCCTGGGCGTCACGCATCACGTCGCCCCCACCAAGCATCCCTTCTTGGGACGTGTTGGACGGGGGCGGAGATTGGTCTCCCGTGCATGTGGCGCGGTTGGCCTAAATAGGAGCCTTCTCAAGAGGGACGCACGGCTAGTGGTGGTTGAT----AAGACAGTCGTCTCGTGTCGTGTGTTTTGATCCTTGAGGAAGGAACTCTTAAGATACCCCGTCGCATTGTCTTTTGATGATGATTCGATCGCCATAGTATAAACAAATAACTATAGAAGTAATAACCAACTCATCACTTCGTATTATCTGGATCCAAAGAACCAGTCAAGATATGATATATTGTTCATATTGTTGTAGCAACTGAAATCTTTTTTTATTAAAAAATCTGCTTCTAAGTTGTCAATCGAAATAAAAAAGAAAGGGTATGGATAAATGGAAGGATGAGAGAAAGAAAGAAAAAGAATATTGATGATATAGAATTCCAATATGTAAGGTCTATGAGTCATCTCAGAAAAAATCTGCGTAATAAAGCATCAATACGGATTCATCATTAAATGGATCTGCTCATCGAACAAAAAATAAAGAGCTTCGAGCCAATAAAGACTAAGAATATTGACTCAAGAACTAATAGCTCCGTTGTAGAATTCAGACCTAACCATTAAGTAAGAAGCGATGGGAACGATGGAACCTGTGAATTCAAAAGATTTTAGTGAAAATGAATTCGAATGATTCATTGATCGGGATGGCGGAACCGGCCAGAGACCAATTCATCTATTCGGAAAAGTTATGAACTAATGATAGAACTGAAATAGAAATTGAAAGAGTAAATATTCGCCCGCGAAAACTTTATTTTCTTGGATTGCTAAAATTGGGTCAATCCAATACGATAACGAGTAAAACAAAAGAAAGATTTGTTTGAACATTATAAAATAGATATATAAAAAAATAGTTATTTAATATATTTAGATTAGATTTAGTTATCTATACAAACAAGATATACAAATTAATAATAGATTTGATCTAGATTAAATAAAATCCATGATTCAGTATATTACTTATTAAATACATGTATATCTTAATTCAAATTATATTCTATCTGAATTGAATTCAAAATCTTTAATTTGAATTGATTTTATTCGCGAGGAGCTGGATGAGAAGAAACTCTCACGTCCGGTTCTGTAGTAGAGATGGAATTCAAAACAAACCATCAACT
E_arbelaezii_3583         CAGGCCTCCCTCTGCTTGGTTCCAGTCGTGGGCATGAGTGAGGGGCGATGCTTGATGGCTTTGATGCCATCGGTGGGAATGTGTTTAAGCATCGGCCTTCCCTCATGACCACGATGGTCTACAGTCTTGTGTACGAGTTAGTGACGTCGCTTGTTTGTTTTGATGCTTGCGTTGGAACTTGCTTAAGCAACCGACCTGACGAAGTACCCATGAATGTCACCCATGATGGTCTACAGTCTTGCGTACGAGTTAGTGACGTCGCTTGTTTGTTTTGATGCTTGCGTTGGAACTTGCTTAAGCAACCGACCTGACGAAGTACCCATGAATGTCACCTATGATGGTCTACAGTCTTGCGTACGAGTTAGTGACGTCGCTTGTTTGTTTTGATGCTTGCGTTGGAACTTGCTTAAGCAACCGACCTGACGGAGTACCCATGAATGTCGTTCATGATGGTCTACAGTCTTGGGTATGAGTCAGTGACGATGCTTGTTTGTTTTGATGCTTGCGTTTGAACTTGCTTAAGCAACCGACCAGACGAAGTACACATGAATGTCGCCCATGATGGTCTACAGTCTTGGGTATGAGTCAGTGACGATGCTTGTTTGTTTTGATGCTTGTGTTTGAACTTGCTTAAGCAACCGACCTAACGAAGTACACATGAATGTCGCCCATGATGGTCTACAGTCTTGGGTATGAGTCAGTGACGATGCTTGTTTGTTTTGATGCTTGCGTTTGAACTTGCTTAAGC-----------------------------TCAACCTAGTAGGGACGTGTCCCTGCGCCCAACGAC-TTTT--GTCGGGATCGTGGCAAGTCTGCGATCCAGGGGGTGATGTTGAGAGCCGGAAGGCAAGGGGGTGCAAACACTAGTCTGCCTTTGTCCCGATTGCCGAGTGTTATGTGCTTGATGTCCAAGGCTTGATGCTGATCCTCCAAGTGGGGCTTGTCCCTGCACCAATGGCTTTTGCCAGGATCATGGTGTTTGCTGTGATCGAAAAAATGAGGGGGTGATGTTGAGAGCCGGAAGGCAAGGGGGTGCAAACACCAGTCGGCCTTTGTCCCGATTGCTGAGTGTTATGTGCTTGACGTCCAAGGCTTGAAGCTGACCCTCCAAGTGGGGGCTTTTTTGTTCCTGCGATAACGACTCTGTTGGGATCATTGTGATCAAGTTTGGTTGGTTTCGTATTGTGGTGGGTTTTTTCGAAGCTTCTATCGTTCTTTTACGCATCGTGCGGTGCATCTTGGGGGCTGTTTTGGCTTTTGGTTGCTTGCTTGGGCTTTATGCTAGGCGGGTGGCTAATTCGAATCCTGCATAGCAGAATGACCCGTGAACTAGTACCAACAATAGGGTTTGGCGGGGATCGAAGCTTTGGTTTTGACCCTCGTCAAGCCTCGCTGACATGTGTTCATGGCCCTCTTTGGGGCTTCATGGACATAAAGTTGGCACAACAACAACCCCCGGCACGACACGTGCCAAGGAACACTAAACTTAAGAGCGCCCGTGCCATGATGCCCCGTTTCTGGTGTGCTCGTTGTGCGTGGCTTCTTTGTAATCTAAAACGACTCTCGGCAACGGATATCTCGGCTCACGCATCGATGAAGAACGTAGCAAAATGCGATACTTGGTGTGAATTGCAGAATCCCGTGAACCATCGAGTTTTTGAACGCAAGTTGCGCCCGAAGCCATCTGGTTGAGGGCACGTCTGCCTGGGCGTCACGCATCACGTCGCCCCCACCAAGCATCCCTTCTTGGGACGTGTTGGACGGGGGCGGAGATTGGTCTCCCGTGCATGTGGCGCGGTTGGCCTAAATAGGAGCCTTCTCAAGAGGGACGCACGGCTAGTGGTGGTTGAT----AAGACAGTCGTCTCGTGTTGTGTGTTTTGATCCTTGAGGAAGGAACTCTTAAGATACCCCGTCGCATTGTCTTTTGATGATGATTCGATCGCCATAGTATAAACAAATAACTATAGAAGTAATAACCAACTCATCACTTCGTATTATCTGGATCCAAAGAACCAGTCAAGATATGATATATTGTTCATATTGTTGTAGCAACTGAAATCTTTTTTTATTAAAAAATCTGCTTCTAAGTTGTCAATCGAAATAAAAAAGAAAGGGTATGGATAAATGGAAGGATGAGAGAAAGAAAGAAAAAGAATATTGATGATATAGAATTCCAATATGTAAGGTCTATGAGTCATCTCAGAAAAAATCTGCGTAATAAAGCATCAATACGGATTCATCATTAAATGGATCTGCTCATCGAACAAAAAATAAAGAGCTTCGAGCCAATAAAGACTAAGAATATTGACTCAAGAACTAATAGCTCCGTTGTAGAATTCAGACCTAACCATTAAGTAAGAAGCGATGGGAACGATGGAACCTGTGAATTCAAAAGATTTTAGTGAAAATGAATTCGAATGATTCATTGATCGGGATGGCGGAACCGGCCAGAGACCAATTCATCTATTCGGAAAAGTTATGAACTAATGATAGAACTGAAATAGAAATTGAAAGAGTAAATATTCGCCCGCGAAAACTTTATTTTCTTGGATTGCTAAAATTGGGTCAATCCAATACGATAACGAGTAAAACAAAAGAAAGATTTGTTTGAACATTATAAAATAGATATATATATAAATAGTTATTTAATATATTTAGATTAGATTTAGTTATCTATACAAACAAGATATACAAATTAATAATAGATTTGATCTAGATTAAATAAAATCCATGATTCAGTATATTACTTATTAAATACATGTATATCTTAATTCAAATTATATTCTATCTGAATTGAATTCAAAATCTTTAATTTGAATTGATTTTATTCGCGAGGAGCTGGATGAGAAGAAACTCTCACGTCCGGTTCTGTAGTAGAGATGGAATTCAAAACAAACCATCAACT
E_argentea_Fph_3570       CAGGCCTCCCTCTGCTTGGTTCCAGTCGTGGGCATGAGTGAGGGGCGATGCTTGATGGCTTTGATGCCATCGGTGGGAATGTGTTTAAGCATCGGCCTTCCCTCATGACCACGATGGTCTACAGTCTTGTGTACGAGTTAGTGACGTCGCTTGTTTGTTTTGATGCTTGCGTTGGAACTTGCTTAAGCAACCGATCTGACGAAGTACCCATGAATGTCACCCATGATGGTCTACAGTCTTGTGTACGAGTAAGGGGAGTCGCTTGTTTGTTTTGATGCTTGCGTTGGAACTTGCTTAAGCAACCGACCTGACGAAGTACCCATGAATGTCACCTATGATGGTCTACAGTCTTGCGTACGAGTAAGGGGAGTCGCTTGTTTGTTTTGATGCTTGCGTTGGAACTTGCTTAAGCAACCGATCTGACGAAGTACCCATGAATGTCACCCATGATGGTCTACAGTCTTGCGTACGAGTAAGGGGAGTCGCTTGTTTGTTTTGATGCTTGCGTTGGAACTTGCTTAAGCAACCGACCTGACGAAGTACCCGTGAATGTCGCCCATGATGGTCTACAGTCTTGGGTATGAGTCAGTGACGATGCTTGTTTGTTTTGATGCTTGCGTTTGAACTTGCTTAAGCAACCGACCTGACGAAGTACACATGAATGTCGCCCATGATGGTCTACAGTCTTGGGTATGAGTCAGTGACGATGCTTGTTTGTTTTGATGCTTGCGTTTGAACTTGCTTAAGCAACCGACCTGACGAAGTACACATGAATGTTCAACCTAGTAGGGACGTGTCCCTGCGCCCAACGAC-TTTT--GTCGGGATCGTGGCAAGTCTGCGATCCAGGGGGTGATGTTGAGAGCCGGAAGGCAAGGGGGTGCAAACACTAGTCGGCCTTTGTCCCGATTGCCGAGTGTTATGTGCTTGATGTCCAAGGCTTGATGCTGATCCTCCAAGTGGGGCTTGTCCTTGCACCAATGGCTTTTGCCAGGATCATGGCGTTTGTTGTGATCGAAAAAATGAGGGGGTGATGTTGAGGGCTGGAAGGCAAGGGGGTGCAAACACCAGTCGGCCTTTGTCCCGATTGCTGAGTGTTATGTGCTTGACGTCCAAGGCTTGAAGCTGACCCTCCAAGTGGGGGCTTTTTTGTTCCTGCGGTAACGACTCTGTTGGGATCATTGTGATCAAGTATGGTTGGTTTCGTATTGTGGTGGGTTTTTTCGAAGCTTCTATCGTTCTTTTACGCATCGTGCGGTGCATCTTGGGGGCTGTTTTGGCTTTTGGTTGCTTGCTTGGGCTTTATGCTAGGCGGGTGGCTAATTCGAATCCTGCATAGCAGAATGACCCGTGAACTAGTACCAACAATAGGGTTTGGCGGGGATTGAAGCTTTTGTTTTGACCCTCGTCAAGCCTCGCTGACATGTGTTCATGGCCCTCTTTGGGGCTTCATGGACATAAAGTTGGCACAACAACAACCCCCGGCACGACACGTGCCAAGGAACACTAAACTTAAGAGCGCCCGTGCCATGATGCCCCGTTTTCGGTGTGCTCATTGTGCGTGGCTTCTTTGTAATCTAAAACGACTCTCGGCAACGGATATCTCGGCTCACGCATCGATGAAGAACGTAGCAAAATGCGATACTTGGTGTGAATTGCAGAATCCCGTGAACCATCGAGTTTTTGAACGCAAGTTGCGCCCGAAGCCATCTGGTTGAGGGCACGTCTGCCTGGGCGTCACGCATCACGTCGCCCCCACCAAGCATCCCTTCTTGGGACGTGTTGGACGGGGGCGGAGATTGGTCTCCCGTGCATGTGGCGCGGTTGGCCTAAATAGGAGCCTTCTCAAGAGGGACGCACGGCTAGTGGTGGTTGAT----AAGACAGTCGTCTCGTGTCGTGTGTTTTGATCCTTGAGGAAGGAACTCTTAAGATACCCCGTCGCATTGTCTTTTGATGATGATTCGATCGCCATAGTATAAACAAATAACTATAGAAGTAATAACCAACTCATCACTTCGTATTATCTGGATCCAAAGAACCAGTCAAGATATGATATATTGTTCATATTGTTGTAGCAACTGAAATCTTTTTTTATTAAAAAATCTGCTTCTAAGTTGTCAATCGAAATAAAAAAGAAAGGGTATGGATAAATGGAAGGATGAGAGAAAGAAAGAAAAAGAATATTGATGATATAGAATTCCAATATGTAAGGTCTATGAGTCATCTCAGAAAAAATCTGCGTAATAAAGCATCAATACGGATTCATCATTAAATGGATCTGCTCATCGAACAAAAAAGAAAGAGCTTCGAGCCAATAAAGACTAAGAATATTGACTCAAGAACTAATAGCTCCGTTGTAGAATTCAGACCTAACCATTAAGTAAGAAGCGATGGGAACGATGGAACCTGTGAATTCAAAAGATTTTAGTGAAAATGAATTCGAATGATTCATTGATCGGGATGGCGGAACCGGCCAGAGACCAATTCATCTATTCGGAAAAGTTATGAACTAATGATAGAACTGAAATAGAAATTGAAAGAGTAAATATTCGCCCGCGAAAACTTTATTTTCTTGGATTGCTAAAATTGGGTCAATCCAATACGATAACGAGTAAAACAAAAGAAAGATTTGTTTGAACATTCTAAAATAGATATATATAAAAATAGTTATTTAATATATTTAGATTAGATTTAGTTATCTATACAAACAAGATATACAAATTAATAATAGATTTGATCTAGATTAAATAAAATCCATGATTCAGTATATTACTTATTAAATACATGTATATCTTAATTCAAATTATATTCTATCTGAATTGAATTCAAAATCTTTAATTTGAATTGATTTGATTCGCGAGGAGCTGGATGAGAAGAAACTCTCACGTCCGGTTCTGTAGTAGAGATGGAATTCAAAACAAACCATCAACT
E_ariana_3820             CAGGCCTCCCTCTGCTTGGTTCCAGTCGTGGGCATGAGTGAGGGGCGATGCTTGATGGCTTTGATGCCATCGGTGGGAATGTGTTTAAGCATCGGCCTTCCCTCATGACCACGATGGTCTACAGTCTTGTGTACGAGTTAGTGACGTCGCTTGTTTGTTTTGATGCTTGCGTTGGAACTTGCTTAAGCAACCGACCTGACGAAGTACCCATGAATGTCACCCATGATGGTCTACAGTCTTGCGTACGAGTTAGTGACGTCGCTTGTTTGTTTTGATGCTTGCGTTGGAACTTGCTTAAGCAACCGACCTGACGAAGTACCCATGAATGTCACCAATGATGGTCTACAGTCTTGCGTACGAGTTAGTGACGTCGCTTGTTTGTTTTGATGCTTGCGTTGGAACTTGCTTAAGCAACCGAACTGACGGAGTACCCATGAATGTCGCCCATGATGGTCTACAGTCTTGGGTATGAGTCAGTGACGATGCTTGTTTGTTTTGATGCTTGCGTTTGAACTTGCTTAAGCAACCGACCTGACGAAGTACACATGAATGTCGCCCATGATGGTTTACAGTCTTGGGTATGAGTCAGTGACGATGCTTGTTTGTTTTGATGCTTGTGTTTGAACTTGCTTAAGCAACTGACCTGACGAAGTACACATGAATGTCACCCATGATGGTCTACAGTCTTGCGTACGAGTTAGTGACGTCGCTTGTTTGTTTTGATGCTTGCGTTGGAACTTGCTTAAGCAACCGACCTGACGAAGTACCCATGAATGTTCAACCTAGTAGGGACGTGTCCCTGCGCCAAACGAC-TTTT--GTCGGGATCGTGGCAAGTCTGCGATCCAGGGGGTGATGTTGAGAGCCGGAAGGCAAGGGGGTGCAAACACTAGTTGAACTTTGTCCCGATTGCCGAGTGTTATGTGCTTGATGTCCAAGGCTTGATGCTGATCCTCCAAGTGGGGCTTGTCCCTGCACCAATGGCTTTTGCCAGGATCATGGTGTTTGTTATGATCGAAAAACTGAGGGGGTGATGTTTAGAGCTGGAAGGCAAGGGGGTGCAAACACCAGTCGGCCTTTGTCCCGATTGCTGAGTGTTATGTGCTTGATGTCCAAGGCTTGAAGCTGACCCCCCAAGTGGGGGCTTTTTTGTTCCTGCGGTAACGACTCTGTTGGGATCATTGTGATCAAGTTTGGTTGGTTTCGTATTGTGGTGGGTTTTTTCGAAGCTTCTATCGTTCTTTTACGCATCGTGCGGTGCATCTTGGGGGCTGTTTTGGCTTTTGGTTGCTTGCTTGGGCTTTATGCTAGGCGGGTGGCTAATTCGAATCCTGCATAGCAGAATGACCCGTGAACTAGTACCAACAATAGGGTTTGGCGGGGATCGAAGCTTTTGTTTTGACCCTCGTCAAGCCTCGCTGACATGTGTTCATGGCCCTCTTTGGGGCTTCATGGACATAAAGTTGGCACAACAACAACCCCCGGCACGACACGTGCCAAGGAACACTAAACTTAAGAGCGCCCGTGCCATGATGCCCCGTTTCTGGTGTGCTCGTTGTGCGTGGCTTCTTTGTAATCTAAAACGACTCTCGGCAACGGATATCTCGGCTCACGCATCGATGAAGAACGTAGCAAAATGCGATACTTGGTGTGAATTGCAGAATCCCGTGAACCATCGAGTTTTTGAACGCAAGTTGCGCCCGAAGCCATCTGGTTGAGGGCACGTCTGCCTGGGCGTCACGCATCACGTCGCCCCCACCAAGCATCCCTTCTTGGGACGTGTTGGACGGGGGCGGAGATTGGTCTCCCGTGCATGTGGCGCGGTTGGCCTAAATAGGAGCCTTCTCAAGAGGGACGCACGGCTAGTGGTGGTTGAT----AAGACAGTCGTCTCGTGTCGTGTGTTTTGATCCTTGAGGAAGGAACTCTTAAGATACCCTGTCGCATTGTCTTTTGATGATGATTCGATCGCCATAGTATAAACAAATAACTATAGAAGTAATAACCAACTCATCACTTCGTATTATCTGGATCCAAAGAACCAGTCAAGATATGATATATTGTTCATATTGTTGTAGCAACTGAAATCTTTTTTTATTAAAAAATCTGCTTCTAAGTTGTCAATCGAAATAAAAAAGAAAGGGTATGGATAAATGGAAGGATGAGAGAAAGAAAGAAAAAGAATATTGATGATATAGAATTCCAATATGTAAGGTCTATGAGTCATCTCAGAAAAAATCTGCGTAATAAAGCATCAATACGGATTCATCATTAAATGGATCTGCTCATCGAACAAAAAATAAAGAGCTTCGAGCCAATAAAGACTAAGAATATTGACTCAAGAACTAATAGCTCCGTTGTAGAATTCAGACCTAACCATTAAGTAAGAAGCGATGGGAACGATGGAACCTGTGAATTCAAAAGATTTTAGTGAAAATGAATTCGAATGATTCATTGATCGGGATGGCGGAACCGGCCAGAGACCAATTCATCTATTCGGAAAAGTTATGAACTAATGATAGAACTGAAATAGAAATTGAAAGAGTAAATATTCGCCCGCGAAAACTTTATTTTCTTGGATTGCTAAAATTGGGTCAATCCAATACGATAACGAGTAAAACAAAAGAAAGATTTGTTTGAACATTCTAAAATAGATATATATAAAAATAGTTATTTAATATATTTAGATTAGATTTAGTTATCTATACAAACAAGATATACAAATTAATAATAGATTTGATCTAGATTAAATAAAATCCATGATTCAGTATATTACTTATTAAATACATGTATATCTTAATTCAAATTATATTCTATCTGAATTGAATTCAAAATCTTTAATTTGAATTGATTTTATTCGCGAGGAGCTGGATGAGAAGAAACTCTCACGTCCGGTTCTGTAGTAGAGATGGAATTCAAAACAAACCATCAACT
E_azucarina_3803          ---------------------------------------------------------------------------------------------------------------------------------------------------------------------------------------------------------------------------------------------------------------------------------------------------------------------------------------------------------------------------------------------------------------------------------------------------------------------------------------------------------------------------------------------------------------------------------------------------------------------------------------------------------------------------------------------------------------------------------------------------------------------------------------------------------TCAACCTAGTAGGGACGTGTCCCTGCGCCAAACGAC-TTTT--GTCGGGATCGTGGCAAGTTTGCGATCCAGGGGGTGATGTTGAGAGCCGGAAGGCAAGGGGGTGCAAACACTAGTTGAACTTTGTCCCGATTGCCGAGTGTTATGTGCTTGATGTCCAAGGCTTGATGCTGATCCTCCAAGTGGGGCTTGTCCCTGCACCAATGGCTTTTGCCAGGATCATGGTGTTTGTTATGATCGAAAAACTGAGGGGGTGATGTTTAGAGCTGGAAGGCAAGGGGGTGCAAACACCAGTCGGCCTTTGTCCCGATTGCTGAGTGTTATGTGCTTGATGTCCAAGGCTTGAAGCTGACCCTCCAAGTGGGGGCTTTTTTGTTCCTGCGGTAACGACTCTGTTGGGATCATTGTGATCAAGTTTGGTTGGTTTCGTATTGTGGTGGGTTTTTTCGAAGCTTCTATCGTTCTTTTACGCATCGTGCGGTGCATCTTGGGGGCTGTTTTGGCTTTTGGTTGCTTGCTTGGGCTTTATGCTAGGCGGGTGGCTAATTCGAATCCTGCATAGCAGAATGACCCGTGAACTAGTACCAACAATAGGGTTTGGCGGGGATCGAAGCTTTTGTTTTGACCCTCGTCAAGCCTCGCTGACATGTGTTCATGGCCCTCTTTGGGGCTTCATGGACATAAAGTTGGCACAACAACAACCCCCGGCACGACACGTGCCAAGGAACACTAAACTTAAGAGCGCCCGTGCCATGATGCCCCGTTTCTGGTGTGCTCGTTGTGCGTGGCTTCTTTGTAATCTAAAACGACTCTCGGCAACGGATATCTCGGCTCACGCATCGATGAAGAACGTAGCAAAATGCGATACTTGGTGTGAATTGCAGAATCCCGTGAACCATCGAGTTTTTGAACGCAAGTTGCGCCCGAAGCCATCTGGTTGAGGGCACGTCTGCCTGGGCGTCACGCATCACGTCGCCCCCACCAAGCATCCCTTCTTGGGACGTGTTGGACGGGGGCGGAGATTGGTCTCCCGTGCATGTGGCGCGGTTGGCCTAAATAGGAGCCTTCTCAAGAGGGACGCACGGCTAGTGGTGGTTGAT----AAGACAGTCGTCTCGTGTCGTGTGTTTTGATCCTTGAGGAAGGAACTCTTAAGATACCCCGTCGCATTGTCTTTTGATGATGATTCGATCGCCATAGTATAAACAAATAACTATAGAAGTAATAACCAACTCATCACTTCGTATTATCTGGATCCAAAGAACCAGTCAAGATATGATATATTGTTCATATTGTTGTAGCAACTGAAATCTTTTTTTATTAAAAAATCTGCTTCTAAGTTGTCAATCGAAATAAAAAAGAAAGGGTATGGATAAATGGAAGGATGAGAGAAAGAAAGAAAAAGAATATTGATGATATAGAATTCCAATATGTAAGGTCTATGAGTCATCTCAGAAAAAATCTGCGTAATAAAGCATCAATACGGATTCATCATTAAATGGATCTGCTCATCGAACAAAAAATAAAGAGCTTCGAGCCAATAAAGACTAAGAATATTGACTCAAGAACTAATAGCTCCGTTGTAGAATTCAGACCTAACCATTAAGTAAGAAGCGATGGGAACGATGGAACCTGTGAATTCAAAAGATTTTAGTGAAAATGAATTCGAATGATTCATTGATCGGGATGGCGGAACCGGCCAGAGACCAATTCATCTATTCGGAAAAGTTATGAACTAATGATAGAACTGAAATAGAAATTGAAAGAGTAAATATTCGCCCGCGAAAACTTTATTTTCTTGGATTGCTAAAATTGGGTCAATCCAATACGATAACGAGTAAAACAAAAGAAAGATTTGTTTGAACATTATAAAATAGATATATATATAAATAGTTATTTAATATATTTAGATTAGATTTAGTTATCTATACAAACAAGATATACAAATTAATAATAGATTTGATCTAGATTAAATAAAATCCATGATTCAGTATATTACTTATTAAATACATGTATATCTTAATTCAAATTATATTCTATCTGAATTGAATTCAAAATCTTTAATTTGAATTGATTTTATTCGCGAGGAGCTGGATGAGAAGAAACTCTCACGTCCGGTTCTGTAGTAGAGATGGAATTCAAAACAAACCATCAACG
E_barclayana_3566         CAGGCCTCCCTCTGCTTGGTTCCAGTCGTGGGCATGAGTGAGGGGCGATGCTTGATGGCTTTGATGCCATCGGTGGGAATGTGTTTAAGCATCGGCCTTCCCTCATGACCACGATGGTCTACAGTCTTGTGTACGAGTTAGTGACGTCGCTTGTTTGTTTTGATGCTTGCGTTGGAACTTGCTTAAGCAACCGACCTGACGAAGTACCCATGAATGTCACCCATGATGGTCTACAGTCTTGTGTACGAGTTAGTGACGTCGCTTGTTTGTTTTGATGCTTGTGTTGGAACTTGCTTAAGCAACCGACCTGACGAAGTACCCATGAATGTCACCTATGATGGTCTACAGTCTTGCGTACGAGTTAGTGACGTCGCTTGTTTGTTTTGATGCTTGCGTTGGAACTTGCTTAAGCAACCGACCTGACGAAGTACCCATGAATGTCGCCCATGATGGTCTACAGTCTTGGGTATGAGTCAGTGACGATGCTTGTTTGTTTTGATGCTTGTGTTTGAACTTGCTTAAGCAACCGACCTGACGAAGTACACATGAATGTCGCCCATGATGGTCTACAGTCTTGGGTATGAGTCAGTGACGATGCTTGTTTGTTTTGATGCTTGCGTTTGAACTTGCTTAAGCAACCGACCTGACGAAGTACCCATGAATGTCACCCATGATGGTCTACAGTCTTGCGTACGAGTTAGTGACGTCGCTTGTTTGTTTTGATGCTTGCGTTGGAACTTGCTTAAGCAACCGACCTGACGAAGTACCCATGAATGT----------------------------------------------------------------------------------TGAGAGGCGGAAGGCAGGGGAGTGCAAACACTAGTCGGCCTTTTCCCCGATTGCGGAGTGTTATGTGCTTGATGTCCAAGGCTTGATGCTGATCCTCCA-GTGGGGCTTGTCCTTGCACCAATGGCTTTTGCCAGGATCATGGCGTTTGTTGTGATCGAAAAAATGAGGGGGTGATGTTGAGGGCTGGAAGGCAAGGGGGTGCAAACACCAGTCGGCCTTTGTCCCGATTGTTGAGTGTTATGTGCTTGACGTCCAAGGCTTGATGCTGACCCTCCAAGTGGGGGCTTTTTTGTTCTTGCGGTAACGACTCTGTTGGGATCATTGTGATCAAGTTTGGTTGGTTTCGTATTGTGGTGGGTTTTTTCGAAGCTTCTATCGTTCTTTTACGCATCGTGCGGTGCATCTTGGGGGCTGTTTTGGCTTTTGGTTGCTTGCTTGGGCTTTATGCTAGGCGGGTGGCTAATTCGAATCCTGCATAGCAGAATGACCCGTGAACTAGTACCAACAATAGGGTTTGGCGGGGATCGAAGCATTTGTTTTGACCCTCGTCAAGCCTCGCTGACATGTGTTCATGGCCCTCTTTGGGGCTTTATGGACATAAAGTTGGCACAACAACAACCCCCGGCACGACACGTGCCAAGGAACACTAAACTTAAGAGCGCCCGTGCCATGATGCCCCGTTTCCGGTGTGCTCGTTGTGCGTGGCTTCTTTGTAATCTAAAACGACTCTCGGCAACGGATATCTCGGCTCACGCATCGATGAAGAACGTAGCAAAATGCGATACTTGGTGTGAATTGCAGAATCCCGTGAACCATCGAGTTTTTGAACGCAAGTTGCGCCCGAAGCCATCTGGTTGAGGGCACGTCTGCCTGGGCGTCACGCATCACGTCGCCCCCACCAAGCATCCCTTCTTGGGACGTGTTGGACGGGGGCGGAGATTGGTCTCCCGTGCATGTGGCGCGGTTGGCCTAAATAGGAGCCTTCTCAAGAGGGACGCACGGCTAGTGGTGGTTGAT----AAGACAGTCGTCTCGTGTCGTGTGTTTTGATCCTTGAGGAAGGAACTCTTAAGATACCCCGTCGCATTGTCTTTTGATGATGATTCGATCGCCATAGTATAAACAAATAACTATAGAAGTAATAACCAACTCATCACTTCGTATTATCTGGATCCAAAGAACCAGTCAAGATATGATATATTGTTCATATTGTTGTAGCAACTGAAATCTTTTTTTATTCAAAAATCTGCTTCTAAGTTGTCAATCGAAATAAAAAAGAAAGGGTATGGATAAATGGAAGGATGAGAGAAAGAAAGAAAAAGAATATTGATGATATAGAATTCCAATATGTAAGGTCTATGAGTCATCTCAGAAAAAATCTGCGTAATAAAGCATCAATACGGATTCATCATTAAATGGATCTGCTCATCGAACAAAAAATAAAGAGCTTCGAGCCAATAAAGACTAAGAATATTGACTCAAGAACTAATAGCTCCGTTGTAGAATTCAGACCTAACCATTAAGTAAGAAGCGATGGGAACGATGGAACCTGTGAATTCAAAAGATTTTAGTGAAAATGAATTCGAATGATTCATTGATCGGGATGGCGGAACCGGCCAGAGACCAATTCATCTATTCGGAAAAGTTATGAACTAATGATAGAACTGAAATAGAAATTGAAAGAGTAAATATTCGCCCGCGAAAACTTTATTTTCTTGGATTGCTAAAATTGGGTCAATCCAATACGATAACGAGTAAAACAAAAGAAAGATTTGTTTGAACATTCTAAAATAGATATATAAAAAAATAGTTATTTAATCTATTTAGATTAGATTTAGTTATCTATACAAACAAGATATACAAATTAATAATAGATTTGATCTAGATTAAATAAAATCCATGATTCAGTATATTACTTATTAAATACATGTATATCTTAATTCAAATTATATTCTATCTGAATTGAATTCAAAATCTTTAATTTGAATTGATTTTATTCGCGAGGAGCTGGATGAGAAGAAACTCTCACGTCCGGTTCTGTAGTAGAGATGGAATTCAAAACAAACCATCAACT
E_boyacensis_3644         CAGGCCTCCCTCTGCTTGGTTCCAGTCGTGGGCATGAGTGAGGGGCGATGCTTGATGGCTTTGATGCCATCGGTGGGAATGTGTTTAAGCATCGGCCTTCCCTCATGACCACGATGGTCTACAGTCTTGTGTACGAGTTAGTGACGTCGCTTGTTTGTTTTGATGCTTGCGTTGGAACTTGCTTAAGCAACCGACCTGACGAAGTACCCATGAATGTCACTCATGATGGTCTACAGTCTTGCGTACGAGTTAGTGACGTCGCTTGTTTGTTTTGATGCTTGCGTTGGAACTTGCTTAAGCAACCGACCTGACGAAGTACCCATGAATGTCACCTATGATGGTCTACAGTCTTGCGTACGAGTTAGTGACGTCGCTTGTTTGTTTTGATGCTTGCGTTGGAACTTGCTTAAGCAACCGACCTGACGGAGTACCCATGAATGTCGTTCATGATGGTCTACAGTCTTGGGTATGAGTCAGTGACGATGCTTGTTTGTTTTGATGCTTGCGTTTGAACTTGCTTAAGCAACCGACCAGACGAAGTACACATGAATGTCGCCCATGATGGTCTACAGTCTTGGGTATGAGTCAGTGACGATGCTTGTTTGTTTTGATGCTTGCGTTTGAACTTGCTTAAGCAACCGACCAGACGAAGTACACATGAATGTCGCCCATGATGGTCTACAGTCTTGGGTATGAGTCAGTGACGATGCTTGTTTGTTTTGATGCTTGCGTTTGAACTTGCTTAAGCAACCGACCTGACGAAGTACCCAAGAATGTTCAACCTAGTAGGGACGTGTCCCTGCGCCCAACGAC-TTTT--GTCGGGATCGTGGCAAGTCTGCGATCCAGGGGGTGATGTTGAGAGCCGGAAGGCAAGGGGGTGCAAACACTAGTCTGCCTTTGTCCCGATTGCCGAGTGTTATGTGCTTGATGTCCAAGGCTTGATGCTGATCCTCCAAGTGGGGCTTGTCCCTGCACCAATGGCTTTTGCCAGGATCATGGCGTTTGTTATGATCGAAAAACTGAGGGGGTGATGTTTAGAGCTGGAAGGCAAGGGGGTGCAAACACCAGTCGGCCTTTGTCCCGATTGCTGAGTGTTTTGTGCTTGATGTCCAAGGCTTGAAGCTGACCCTCCAAGTGGGGGCTTTTTTGTTCCTGCGATAACGACTCTGTTGGGATCATTGTGATCAAGTTTGGTTGGTTTCGTATTGTGGTGGGTTTTTTCGAAGCTTCTATCGTTCTTTTACGCATCGTGCGGTGCATCTTGGGGGCTGTTTTGGCTTTTGGTTGCTTGCTTGGGCTTTATGCTAGGCGGGTGGCTAATTCGAATCCTGCATAGCAGAATGACCCGTGAACTAGTACCAACAATAGGGTTTGGCGGGGATCGAAGCTTTTGTTTTGACCCTCGTCAAGCCTCGCTGACATGTGTTCATGGCCCTCTTTGGGGCTTCATGGACATAAAGTTGGCACAACAACAACCCCCGGCACGACACGTGCCAAGGAACACTAAACTTAAGAGCGCTCGTGCCATGATGCCCCGTTTTCGGTGTGCTCGTTGTGCGTGGCTTCTTTGTAATCTAAAACGACTCTCGGCAACGGATATCTCGGCTCACGCATCGATGAAGAACGTAGCAAAATGCGATACTTGGTGTGAATTGCAGAATCCCGTGAACCATCGAGTTTTTGAACGCAAGTTGCGCCCGAAGCCATCTGGTTGAGGGCACGTCTGCCTGGGCGTCACGCATCACGTCGCCCCCACCAAGCATCCCTTCTTGGGACGTGTTGGACGGGGGCGGAGATTGGTCTCCCGTGCATGTGGCGCGGTTGGCCTAAATAGGAGCCTTCTCAAGAGGGACGCACGGCTAGTGGTGGTTGAT----AAGACAGTCGTCTCGTGTCGTGTGTTTTGATCCTTGAGGAAGGAACTCTTAAGATACCCCGTCGCATTGTCTTTTGATGATGATTCGATCGCCATAGTATAAACAAATAACTATAGAAGTAATAACCAACTCATCACTTCGTATTATCTGGATCCAAAGAACCAGTCAAGATATGATATATTGTTCATATTGTTGTAGCAACTGAAATCTTTTTTTATTAAAAAATCTGCTTCTAAGTTGTCAATCGAAATAAAAAAGAAAGGGTATGGATAAATGGAAGGATGAGAGAAAGAAAGAAAAAGAATATTGATGATATAGAATTCCAATATGTAAGGTCTATGAGTCATCTCAGAAAAAATCTGCGTAATAAAGCATCAATACGGATTCATCATTAAATGGATCTGCTCATCGAACAAAAAATAAAGAGCTTCGAGCCAATAAAGACTAAGAATATTGACTCAAGAACTAATAGCTCCGTTGTAGAATTCAGACCTAACCATTAAGTAAGAAGCGATGGGAACGATGGAACCTGTGAATTCAAAAGATTTTAGTGAAAATGAATTCGAATGATTCATTGATCGGGATGGCGGAACCGGCCAGAGACCAATTCATCTATTCGGAAAAGTTATGAACTAATGATAGAACTGAAATAGAAATTGAAAGAGTAAATATTCGCCCGCGAAAACTTTATTTTCTTGGATTGCTAAAATTGGGTCAATCCAATACGATAACGAGTAAAACAAAAGAAAGATTTGTTTGAACATTCTAAAATAGATATATCTATAAATAGTTATTTAATATATTTAGATTAGATTTAGTTATCTATACAAACAAGATATACAAATTAATAATAGATTTGATCTAGATTAAATAAAATCCATGATTCAGTATATTACTTATTAAATACATGTATATCTTAATTCAAATTATATTCTATCTGAATTGAATTCAAAATCTTTAATTTGAATTGATTTGATTCGCGAGGAGCTGGATGAGAAGAAACTCTCACGTCCGGTTCTGTAGTAGAGATGGAATTCAAAACAAACCATCAACT
E_brachyaxiantha_3663     CAGGCCTCCCTCTGCTTGGTTCCCGTCGTGGGCATGAATGAGGGGCGATGCTTGATGGCTTTGATGCCATCGGTGGGAATGTGTTTAATCATCGGCCTTCCCTCATGACCACGATGGTCTACAGTCTTGTGTACGAGTTAGTGACGTCTCTTGTTTGTTTTGATGCTTGCGTTGGAACTTGCTTAAGCAACCGACCTGACGAAGTACCCATGAATGTCTCCCATGATGGTCTACAGTCTTGCGTACGAGTTATTGACGTCGCTTGTTTGTTTTGATGCTTGCGTTGGAACTTGCTTAAGCAACCGACCTGACGAAGTACCCATGAATGTCACCAATGATGGTCTACAGTCTAGCGTACGAGTTAGTGACGTCGCTTGTTTGTTTTGATGCTTGCATTGGAACTTGCTTAAGCAACCGAACTGACGAAGTACCCATGAATGTCGCCCATGATGGTCTACAGTCTTGGGTATGAGTCAGTGACGATGCTTGTTTGTTTTGATGCTTGCGTTGGAACTTGCTTAAGCAACCGACCTGACGAAGTACCCATGAATGTCGCCCATGATGGTCTACAGTCTTGGGTATGAGTCAGTGACGATGCTTGTTTGTTTTGATGCTTGTGTTGGAACTTGCTTAAGCAACCGACCTGACGAAGTACCCATGAATGTCTCCCATGATGGTCTACAGTCTTGCGTACGAGTTAGTGACGTCGCTTGTTTGTTTTGATGCTTGCGTTGGAACTTGCTTAAGCAACCGACCTGACGAAGTACCCATGAATGTTCAACCTAGTAGGGACGTGTCCCTGCGCCCAACGAC-TTTT--GTCGGGATCGTGGCAAGTCTGCGATCCAGGGGGTGATGTTGAGAGCCGGAAGGCAAGGGGGTGCAAACACTAGTTGAACTTTGTCCCGATTGCCGAGTGTTATGTGCTTGATGTCCAAGGCTTGATGCTGATCCTCCAAGTGGGGCTTGTCCCTGCACCAATGGCTTTTGCCAGGATCATGGCGTTTGTTATGATCGAAAAACTGAGGGGGTGATGTTTAGAGCTGGAAGGCAAGGGGGTGCAAACACCAGTCGGCCTTTGTCCCGATTGCTGAGTGTTATGTGCTTGATGTCCAAGGCTTGAAGCTGACCCTCCAAGTGGGGGCTTTTTTGTTTCTGCGGTAACGACTCTGTTGGGATCATTGTGATCAAGTTTGGTTGGTTTCGTATTGTGGTGGGTTTTTTCGAAGCTTCTATCGTTCTTTTACGCATCGTGCGGTGCATCTTGGGGGCTGTTTTGGCTTTTGGTTGCTTGCTTGGGCTTTATGCTAGGCGGGTGGCTAATTCGAATCCTGCATAGCAGAATGACCCGTGAACTAGTACCAACAATAGGGTTTGGCGGGGATAGAAGCTTTTGTTTTGACCCTCGTCAAGCCTCGCTGACATGTGTTCATGGCCCTCTTTGGGGCTTCATGGACATAAAGTTGGCACAACAACAACCCCCGGCACGACACGTGCCAAGGAACACTAAACTTAAGAGCGCCCGTGCCATGATGCCCCGTTTCTGGTGTGCTCATTGTGCGTGGCTTCTTTGTAATCTAAAACGACTCTCGGCAACGGATATCTCGGCTCACGCATCGATGAAGAACGTAGCAAAATGCGATACTTGGTGTGAATTGCAGAATCCCGTGAACCATCGAGTTTTTGAACGCAAGTTGCGCCCGAAGCCATCTGGTTGAGGGCACGTCTGCCTGGGCGTCACGCATCACGTCGCCCCCACCAAGCATCCCTTCTTGGGACGTGTTGGACGGGGGCGGAGATTGGTCTCCCGTGCATGTGGCGCGGTTGGCCTAAATAGGAGCCTTCTCAAGAGGGACGCACGGCTAGTGGTGGTTGAT----AAGACAGTCGTCTCGTGTCGTGTGTTTTGATCCTTGAGGAAGGAACTCTTAAGATACCCCGTCGCATTGTCTTTTGATGATGATTCGATCGCCATAGTATAAACAAATAACTATAGAAGTAATAACCAACTCATCACTTCGTATTATCTGGATCCAAAGAACCAGTCAAGATATGATATATTGTTCATATTGTTGTAGCAACTGAAATCTTTTTTTATTAAAAAATCTGCTTCTAAGTTGTCAATCGAAATAAAAAAGAAAGGGTATGGATAAATGGAAGGATGAGAGAAAGAAAGAAAAAGAATATTGATGATATAGAATTCCAATATGTAAGGTCTATGAGTCATCTCAGAAAAAATCTGCGTAATAAAGCATCAATACGGATTCATCATTAAATGGATCTGCTCATCGAACAAAAAATAAAGAGCTTCGAGCCAATAAAGACTAAGAATATTGACTCAAGAACTAATAGCTCCGTTGTAGAATTCAGACCTAACCATTAAGTAAGAAGCGATGGGAACGATGGAACCTGTGAATTCAAAAGATTTTAGTGAAAATGAATTCGAATGATTCATTGATCGGGATGGCGGAACCGGCCAGAGACCAATTCATCTATTCGGAAAAGTTATGAACTAATGATAGAACTGAAATAGAAATTGAAAGAGTAAATATTCGCCCGCGAAAACTTTATTTTCTTGGATTGCTAAAATTGGGTCAATCCAATACGATAACGAGTAAAACAAAAGAAAGATTTGTTTGAACATTATAAAATAGATATATATATAAATAGTTATTTAATATATTTAGATTAGATTTAGTTATCTATACAAACAAGATATACAAATTAATAATAGATTTGATCTAGATTAAATAAAATCCATGATTCAGTATATTACTTATTAAATACATGTATATCTTAATTCAAATTATATTCTATCTGAATTGAATTCAAAATCTTTAATTTGAATTGATTTTATTCGCGAGGAGCTGGATGAGAAGAAACTCTCACGTCCGGTTCTGTAGTAGAGATGGAATTCAAAACAAACCATCAACT
E_brassicoidea_3843       CAGGCCTCCCTCTGCTTGGTTCCAGTCGTGGGCATGAGTGAGGGGCGATGCTTGATGGCTTTGATGCCATCGGTGGGAATGTGTTTAAGCATCGGCCTTCCCCCATGACCACGATGGTCTACAATCCTGTGTACGAGTTAGTGACGTCGCCTGTTTGTTTTGATGCCTGCGTTGGAACTTGCTTAAGCAACCGACCTGACGAAGTACCCATGAATGTCACCCATGATGGTCTACAGTCTTGCGTACGAGTTAGTGACGTCGCTTGTTTGTTTTGATGCTTGCGTTGGAACTTGCTTAAGCAACCGACCTGACGAAGTACCCATGAATGTCACCAATGATGGTCTACAGTCTTGCGTACGAGTTAGTGACGTCGCTTGTTTGTTTTGATGCTTGCGTTGGAACTTGCTTAAGCAACCGAACTGACGAAGTACCCATGAATGTCGCCCATGATGGTCTACAGTCTTGGGTATGAGTCAGTGACGATGCTTGTTTGTTTTGATGCTTGTGTTTGAACTTGCTTAAGCAACCGACCTGACGAAGTACACATGAATGTCGCCCATGATGGTTTACAGTCTTGGGTATGAGTCAGTGACGATGCTTGTTTGTTTTGATGCTTGCGTTTGAACTTGCTTAAGCAACCGACCTGACGAAGTACACATGAATGTCGCCCATGATGGTCTACAGTCTTGCGTACGAGTTAGTGACGTCGCTTGTTTGTTTTGATGCTTGCGTTGGAACTTGCTTAAGCAACCGACCTGACGAAGTACCCATGAATGTTCAACCTAGTAGGGACGTGTCCCTGCGCCCAACGAC-TTTT--GTCGGGATCGTGGCAAGTCTGCGATCCAGGGGGTGATGTTGAGAGCCGGAAGGCAAGGGGGTGCAAACACTAGTTGAACTTTGTCCCGATTGCCGAGTGTTATGTGCTTGATGTCCAAGGCTTGATGCTGATCCTCCAAGTGGGGCTTGTCCCTGCACCAATGGCTTTTGCCAGGATCATGGCGTTTGCTGTGATCGAAAAAATGAGGGGGTGATGTTTAGAGCCGGAAGGCAAGGGGGTGCAAACACCAGTCGGCCTTTGTCCCGATTGCTGAGTGTTATGTGCTTGACGTCCAAGGCTTGATGCTGACCCTCCAAGTGGGGGCTTTTTTGTTCCTGCGGTAACGACTCTGTTGGGATCATTGTGATCAAGTTTGGTTGGTTTCGTATTGTGGTGGGTTTTTTCGAAGCTTCTATCGTTCTTTTACGCATCGTGCGGTGCATCTTGGGGGCTGTTTTGGCTTTTGGTTGCTTGCTTGGGCTTTATGCTAGGCGGGTGGCTAATTCGAATCCTGCATAGCAGAATGACCCGTGAACTAGTACCAACAATAGGGTTTGGCGGGGATCGAAGCTTTTGTTTTGACCCTCGTCAAGCCTCGCTGACATGTGTTCATGGTCCTCTTTGGGGCTTCATGGACATAAAGTTGGCACAACAACAACCCCCGGCACGACACGTGCCAAGGAACACTAAACTTAAGAGCGCCCGTGCCATGATGCCCCGTTTCCGGTGTGCTCGTTGTGCGTGGCTTCTTTGTAATCTAAAACGACTCTCGGCAACGGATATCTCGGCTCACGCATCGATGAAGAACGTAGCAAAATGCGATACTTGGTGTGAATTGCAGAATCCCGTGAACCATCGAGTTTTTGAACGCAAGTTGCGCCCGAAGCCATCTGGTTGAGGGCACGTCTGCCTGGGCGTCACGCATCACGTCGCCCCCACCAAGCATCCCTTCTTGGGACGTGTTGGACGGGGGCGGAGATTGGTCTCCCGTGCATGTGGCGCGGTTGGCCTAAATAGGAGCCTTCTCAAGAGGGACGCACGGCTAGTGGTGGTTGAT----AAGACAGTCGTCTCGTGTCGTGTGTTTTGATCCTTGAGGAAGGAACTCTTAAGATACCCCGTCGCATTGTCTTTTGATGATGATTCGATCGCCATAGTATAAACAAATAACTATAGAAGTAATAACCAACTCATCACTTCGTATTATCTGGATCCAAAGAACCAGTCAAGATATGATATATTGTTCATATTGTTGTAGCAACTGAAATCTTTTTTTATTAAAAAATCTGCTTCTAAGTTGTCAATCGAAATAAAAAAGAAAGGGTATGGATAAATGGAAGGATGAGAGAAAGAAAGAAAAAGAATATTGATGATATAGAATTCCAATATGTAAGGTCTATGAGTCATCTCAGAAAAAATCTGCGTAATAAAGCATCAATACGGATTCATCATTAAATGGATCTGCTCATTGAACAAAAAATAAAGAGCTTCGAGCCAATAAAGACTAAGAATATTGACTCAAGAACTAATAGCTCCGTTGTAGAATTCAGACCTAACCATTAAGTAAGAAGCGATGGGAACGATGGAACCTGTGAATTCAAAAGATTTTAGTGAAAATGAATTCGAATGATTCATTGATCGGGATGGCGGAACCGGCCAGAGACCAATTCATCTATTCGGAAAAGTTATGAACTAATGATAGAACTGAAATAGAAATTGAAAGAGTAAATATTCGCCCGCGAAAACTTTATTTTCTTGGATTGCTAAAATTGGGTCAATCCAATACGATAACGAGTAAAACAAAAGAAAGATTTGTTTTAACATTCTAAAATAGATATAAAATAAAATAGTGATTGAATATATTTAGATTAGATTTAGTTATCTATACAAACAAGATATACAAATTAATAATAGATTTGATCTAGATTAAATGAAATCCATGATTCAGTATATTACTTATTAAATACATGTATATCTTAATTCAAATTCTATTCTATCTGAATTGAATTCAAAATCTTTAATTTGAATTGATTTTATTCGCGAGGAGCTGGATGAGAAGAAACTCTCACGTCCGGTTCTGTAGTAGAGATGGAATTCAAAACAAACCATCAACT
E_cayetana_3578           CAGGCCTCCCTCTGCTTGGTTCCAGTCGTGGGCATGAGTGAGGGGCAATGCTTGATGGCTTTGATGCCATCGGTGGGAATGTGTTTAAGCATCGGCCTTCCCTCATGACCACGATGGTCTACAGTCTTGTGTACGAGTTAGTGACGTCGCTTGTTTGTTTTGATGCTTGCGTTGGAACTTGCTTAAGCAACCGACCTGACGAAGTACCCATGAATGTCACCCATGATGGTCTACAGTCTTGTGTACGAGTTAGTGACGTCGCTTGTTTGTTTTGATGCTTGCGTTGGAACTTGCTTAAGCAACCGACCTGACGAAGTACCCATGAATGTCACCTATGATGGTCTACAGTCTTGCGTACGAGTTAGTGACGTCGCTTGTTTGTTTTGATGCTTGCGTTGGAACTTGCTTAAGCAACCGATCTGATGAAGTACCCATGAATGTCGCCCATGATGGTCTACAGTCTTGGGTATGAGTCAGTGACGATGCTTGTTTGTTTTGATGCTTGTGTTTGAACTTGCTTAAGCAACCGACCTG-CGAAGTACACATGAATGTCGCCCATGATGGTCTACAGTCTTGGGTATGAGTCAGTGACGATGCTTGTTTGTTTTGATGCTTGCGTTTGAACTTGCTTAAGCAACCGACCTGACGAAGTACCCATGAATGTCACCCATGATGGTCTACAGTCTTGTGTACGAGTTAGTGACGTCGCTTGTTTGTTTTGATGCTTGCGTTGGAACTTGCTTAAGCACCCGACCTGAC-AAATACCCATGAATGTTCAACCTAGTAGGGACGTGTCCCTGCGCCCAACGAC-TTTT--GTCGGGATCGTGGCAAGTCTGCGATCCAGGGGGTGATGTTGAGAGCCGGAAGGCAAGGGGGTGCAAACACTAGTCTGCCTTTGTCCCGATTGCCGAGTGTTATGTGCTTGATGTCCAAGGCTTGATGCTGATCCTCCAAGTGGGGCTTGTCCCTGCACCAATGGCTTTTGCCAGGATCATGGCGTTAGTTATGATCGAAAAACTGAGGGGGTGATGTTTAGAGCTGGAAGGCAAGGGGGTGCAAACACCAGTCGGCCTTTGTCCCGATTGCTGAGTGTTTTGTGCTTGATGTCCAAGGCTTGAAGCTGACCCTCCAAGTGGGGGCTTTTTTGTTCCTGCGGTAACGACTCTGTTGGGATCATTGTGATCAAGTTTGGTTGGTTTCGTATTGTGGTGGGTTTTTTCGAAGCTTCTATTGTTCTTTTACGCATCGTGCGGTGCATCTTGGGGGCTGTTTTGGCTTTTGGTTGCTTGCTTGGGCTTTATGCTAGGCGGGTGGCTAATTCGAATCCTGCATAGCAGAATGACCCGTGAACTAGTACCAACAATAGGGTTTGGCGGGGATCGAAGCTTTTGTTTTGACCCTCGTCAAGCCTCGCTGACATGTGTTCATGGCCCTCTTTGGAGCTTTATGGACATAAAGTTGGCACAACAACAACCCCCGGCACGACACGTGCCAAGGAACACTAAACTTAAGAGCGCCCGTGCCATGATGCCCCGTTTTCGGTGTGCTCGTTGTGCGTGGCTTCTTTGTAATCTAAAACGACTCTCGGCAACGGATATCTCGGCTCACGCATCGATGAAGAACGTAGCAAAATGCGATACTTGGTGTGAATTGCAGAATCCCGTGAACCATCGAGTTTTTGAACGCAAGTTGCGCCCGAAGCCATCTGGTTGAGGGCACGTCTGCCTGGGCGTCACGCATCACGTCGCCCCCACCAAGCATCCCTTCTTGGGACGTGTTGGACGGGGGCGGAGATTGGTCTCCCGTGCATGTGGCGCGGTTGGCCTAAATAGGAGCCTTCTCAAGAGGGACGCACGGCTAGTGGTGGTTGAT----AAGACAGTCGTCTCGTGTCGTGTGTTTTGATCCTTGAGGAAGGAACTCTTAAGATACCCCGTCGCATTGTCTTTTGATGATGATTCGATCGCCATAGTATAAACAAATAACTATAGAAGTAATAACCAACTCATCACTTCGTATTATCTGGATCCAAAGAACCAGTCAAGATATGATATATTGTTCATATTGTTGTAGCAACTGAAATCTTTTTTTATTAAAAAATCTGCTTCTAAGTTGTCAATCGAAATAAAAAAGAAAGGGTATGGATAAATGGAAGGATGAGAGAAAGAAAGAAAAAGAATATTGATGATATAGAATTCCAATATGTAAGGTCTATGAGTCATCTCAGAAAAAATCTGCGTAATAAAGCATCAATACGGATTCATCATTAAATGGATCTGCTCATCGAACAAAAAATAAAGAGCTTCGAGCCAATAAAGACTAAGAATATTGACTCAAGAACTAATAGCTCCGTTGTAGAATTCAGACCTAACCATTAAGTAAGAAGCGATGGGAACGATGGAACCTGTGAATTCAAAAGATTTTAGTGAAAATGAATTCGAATGATTCATTGATCGGGATGGCGGAACCGGCCAGAGACCAATTCATCTATTCGGAAAAGTTATGAACTAATGATAGAACTGAAATAGAAATTGAAAGAGTAAATATTCGCCCGCGAAAACTTTATTTTCTTGGATTGCTAAAATTGGGTCAATCCAATACGATAACGAGTAAAACAAAAGAAAGATTTGTTTGAACATTCTAAAATAGATATATATATAAATAGTTATTTAATATATTTAGATTAGATTTAGTTATCTATACAAACAAGATATACAAATTAATAATAGATTTGATCTAGATTAAAAAAAATCCATGATTCAGTATATTACTTATTAAATACATGTATATCTTAATTCAAATTATATTCTATCTGAATTGAATTCAAAATCTTTAATTTGAATTGATTTGATTCGCGAGGAGCTGGATGAGAAGAAACTCTCACGTCCGGTTCTGTAGTAGAGATGGAATTCAAAACAAACCATCAACT
E_chocontana_3712         CAGGCCTCCCTCTGCTTGGTTCCAGTCGTGGGCATGAGTGAGGGGCGATGCTTGATGGCTTTGATGCCATCGGTGGGAATGTGTTTAAGCATCGGCCTTCCCTCATGACCACGATGGTCTACAGTCTTGTGTACGAGTTAGTGACGTCGCTTGTTTGTTTTGATGCTTGCGTTGGAACTTGCTTAAGCAACCGACCTGACGAAGTACCCATGAATGTCACCCATGATGGTCTACAGTCTTGTGTACGAGTAAGGGAAGTCGCTTGTTTGTTTTGATGCTTGCGTTGGAACTTGCTTAAGCAACCGACCTGACGAAGTACCCATGAATGTCACCTATGATGGTCTACAGTCTTGCGTACGAGTAAGGGAAGTCGCTTGTTTGTTTTGATGCTTGCGTTGGAACTTGCTTAAGCAACCGACCTGACGAAGTACCCATGAATGTCACCCATGATGGTCTACAGTCTTGGGTACGAGTAAGGGAAGTCGCTTGTTTGTTTTGATGCTTGCGTTGGAACTTGCTTAAGCAACCGACCTGACGAAGTACCCGTGAATGTCGCCCATGATGGTCTACAGTCTTGGGTATGAGTCAGTGACGATGCTTGTTTGTTTTGATGCTTGCGTTTGAACTTGCTTAAGCAACCGACCTGACGAAGTACACATGAATGTCACCCATGATGGTCTACAGTCTTGGGTATGAGTCAGTGACGATGCTTGTTTGTTTTGATGCTTGCGTTTGAACTTGCTTAAGCAACCGACCTGACGAAGTACCCATGAATGTTCAACCTAGTAGGGACGTGTCCCTGCGCCCAACGAC-TTTT--GTCGGGATCGTGGCAAGTCTGCGATCCAGGGGGTGATGTTGAGAGCCGGAAGGCAAGGGGGTGCAAACACTAGTCGGCCTTTGTCCCGATTGCGGAGTGTTATGTGCTTGATGTCCAAGGCTTGATGCTGATCCTCCAAGTGGGGCTTGTCCCTGCACCAATGGCTTTTGCCAGGATCATGGCGTTTGTTGTGATCGAAAAAATGAGGGGGTGATGTTGAGGGCTGGAAGGCAAGGGGGTGCAAACACCAGTCGGCCTTTGTCCCGATTGTTGAGTGTTATGTGCTTGACGTCCAAGGCTTGAAGCTGACCCTCCAAGTGGGGGCTTTTTTGTTCCTGCGGTAACGACTCTGTTGGGATCATTGTGATCAAGTTTGGTTGGTTTCGTATTGTGGTGGGTTTTTTCGAAGCTTCTATCGTTCTTTTACGCATCGTGCGGTGCATCTTGGGGGCTGTTTTGGCTTTTGGTTGCTTGCTTGGGCTTTATGCTAGGCGGGTGGCTAATTCGAATCCTGCATAGCAGAATGACCCGTGAACTAGTACCAACAATAGGGTTTGGCGGGGATTGAAGCATTTGTTTTGACCCTCGTCAAGCCTCGCTGACATGTGTTCATGGCCCTCTTTGGGGCTTTATGGACATAAAGTTGGCACAACAACAACCCCCGGCACGACACGTGCCAAGGAACACTAAACTTAAGAGCGCCCGTGCCATGATGCCCCGTTTTCGGTGTGCTCGTTGTGCGTGGCTTCTTTGTAATCTAAAACGACTCTCGGCAACGGATATCTCGGCTCACGCATCGATGAAGAACGTAGCAAAATGCGATACTTGGTGTGAATTGCAGAATCCCGTGAACCATCGAGTTTTTGAACGCAAGTTGCGCCCGAAGCCATCTGGTTGAGGGCACGTCTGCCTGGGCGTCACGCATCACGTCGCCCCCACCAAGCATCCCTTCTTGGGACGTGTTGGACGGGGGCGGAGATTGGTCTCCCGTGCATGTGGCGCGGTTGGCCTAAATAGGAGCCTTCTCAAGAGGGACGCACGGCTAGTGGTGGTTGAT----AAGACAGTCGTCTCGTGTCGTGTGTTTTGATCCTTGAGGAAAGAACTCTTAAGATACCCCGTCGCATTGTCTTTTGATGATGATTCGATCGCCATAGTATAAACAAATAACTATAGAAGTAATAACCAACTCATCACTTCGTATTATCTGGATCCAAAGAACCAGTCAAGATATGATATATTGTTCATATTGTTGTAGCAACTGAAATCTTTTTTTATTAAAAAATCTGCTTCTAAGTTGTCAATCGAAATAAAAAAGAAAGGGTATGGATAAATGGAAGGATGAGAGAAAGAAAGAAAAAGAATATTGATGATATAGAATTCCAATATGTAAGGTCTATGAGTCATCTCAGAAAAAATCTGCGTAATAAAGCATCAATACGGATTCATCATTAAATGGATCTGCTCATCGAACAAAAAATAAAGAGCTTCGAGCCAATAAAGACTAAGAATATTGACTCAAGAACTAATAGCTCCGTTGTAGAATTCAGACCTAACCATTAAGTAAGAAGCGATGGGAACGATGGAACCTGTGAATTCAAAAGATTTTAGTGAAAATGAATTCGAATGATTCATTGATCGGGATGGCGGAACCGGCCAGAGACCAATTCATCTATTCGGAAAAGTTATGAACTAATGATAGAACTGAAATAGAAATTGAAAGAGTAAATATTCGCCCGCGAAAACTTTATTTTCTTGGATTGCTAAAATTGGGTCAATCCAATACGATAACGAGTAAAACAAAAGAAAGATTTGTTTGAACATTCTAAAATAGATATAAAAAAAAATAGTTATTTAATCTATTTAGATTAGATTTAGTTATCTATACAAACAAGATATACAAATTAATAATAGATTTGATCTAGATTAAATAAAATCCATGATTCAGTATATTACTTATTAAATACATGTTTATCTTAATTCAAATTATATTCTATCTGAATTGAATTCAAAATCTTTAATTTGAATTGATTTTATTCGCGAGGAGCTGGATGAGAAGAAACTCTCACGTCCGGTTCTGTAGTAGAGATGGAATTCAAAACAAACCATCAACT
E_cleefii_3693            CAGGCCTCCCTCTGCTTGGTTCCAGTCGTGGGCATGAGTGAGGGGCGATGCTTGATGGCTTTGATGCCATCGGTGGGAATGTGTTTAAGCATCGGCCTTCCCTCATGACCACGATGGTCTACAGTCTTGTGTACGAGTTAGTGACGTCGCTTGTTTGTTTTGATGCTTGCGTTGGAACTTGCTTAAGCAACCGACCTGACGAAGTACCCATGAATGTCACCCATGATGGTCTACAGTCTTGCGTACGAGTTAGTGACGTCGCTTGTTTGTTTTGATGCTTGCGTTGGAACTTGCTTAAGCAACCGACCTGACGAAGTACCCATGAATGTCACCAATGATGGTCTACAGTCTTGCGTACGAGTTAGTGACGTCGCTTGTTTGTTTTGATGCTTGCGTTGGAACTTGCTTAAGCAACCGAACTGACGAAGTACCCATGAATGTCGCCCATGATGGTCTACAGTCTTGGGTATGAGTCAGTGACGATGCTTGTTTGTTTTGATGCTTGTGTTTGAACTTGCTTAAGCAACCGACCTGACGAAGTACACATGAATGTCGCCCATGATGGTCTACAGTCTTGGGTATGAGTCAGTGACGATGCTTGTTTGTTTTGATGCTTGCGTTTGAACTTGCTTAAGCAACCGACCTGACGAAGTACACATGAATGTCACCCATGATGGTCTACAGTCTTGCGTACGAGTTAGTGACGTCGCTTGTTTGTTTTGATGCTTGCGTTGGAACTTGCTTAAGCAACCGACCTGACGAAGTACCCATGAATGTTCAACCTAGTAGGGACGTGTCCCTGCGCCCAACGAC-TTTT--GTCGGGATCGTGGCAAGTCTGCGATCCAGGGGGTGATGTTGAGAGCCGGAAGGCAAGGGGGTGCAAACACTAGTTGAACTTTGTCCCGATTGCCGAGTGTTATGTGCTTGATGTCCAAGGCTTGATGCTGATCCTCCAAGTGGGGCTTGTCCCTGCACCAATGGCTTTTGCCAGGATCATGGCGTTTGCTGTGATCGAAAAAATGAGGGGGTGATGTTTAGAGCTGGAAGGCAAGGGGGTGCAAACACCAGTCGGCCTTTGTCCCGATTGCTGAGTGTTATGTGCTTGATGTCCAAGGCTTGATGCTGACCCTCCAAGTGGGGGCTTTTTTGTTCCTGCGGTAACGACTCTGTTGGGATCATTGTGATCAAGTTTGGTTGGTTTCGTATTGTGGTGGGTTTTTTTGAAGCTTCTATCGTTCTTTTACGCATCGTGCGGTGCATCTTGGGGGCTGTTTTGGCTTTTGGTTGCTTGCTTGGGCTTTATGCTAGGCGGGTGGCTAATTCGAATCCTGCATAGCAGAATGACCCGTGAACTAGTACCAACAATAGGGTTTGGCGGGGATCGAAGCTTTTGTTTTGACCCTCGTCAAGCCTCGCTGACATGTGTTCATGGCCCTCTTTGGGGCTTCATGGACATAAAGTTGGCACAACAACAACCCCCGGCACGACACGTGCCAAGGAACACTAAACTTAAGAGCGCCCGTGCCATGATGCCCCGTTTTTGGTGTGCTCGTTGTGCGTGGCTTCTTTGTAATCTAAAACGACTCTCGGCAACGGATATCTCGGCTCACGCATCGATGAAGAACGTAGCAAAATGCGATACTTGGTGTGAATTGCAGAATCCCGTGAACCATCGAGTTTTTGAACGCAAGTTGCGCCCGAAGCCATCTGGTTGAGGGCACGTCTGCCTGGGCGTCACGCATCACGTCGCCCCCACCAAGCATCCCTTCTTGGGACGTGTTGGACGGGGGCGGAGATTGGTCTCCCGTGCATGTGGCGCGGTTGGCCTAAATAGGAGCCTTCTCAAGAGGGACGCACGGCTAGTGGTGGTTGAT----AAGACAGTCGTCTCGTGTCGTGTGTTTTGATCCTTGAGGAAGGAACTCTTAAGATACCCCGTCGCATTGTCTTTTGATGATGATTCGATCGCCATAGTATAAACAAATAACTATAGAAGTAATAACCAACTCATCACTTCGTATTATCTGGATCCAAAGAACCAGTCAAGATATGATATATTGTTCATATTGTTGTAGCAACTGAAATCTTTTTTTATTAAAAAATCTGCTTCTAAGTTGTCAATCGAAATAAAAAAGAAAGGGTATGGATAAATGGAAGGATGAGAGAAAGAAAGAAAAAGAATATTGATGATATAGAATTCCAATATGTAAGGTCTATGAGTCATCTCAGAAAAAATCTGCGTAATAAAGCATCAATACGGATTCATCATTAAATGGATCTGCTCATCGAACAAAAAATAAAGAGCTTCGAGCCAATAAAGACTAAGAATATTGACTCAAGAACTAATAGCTCCGTTGTAGAATTCAGACCTAACCATTAAGTAAGAAGCGATGGGAACGATGGAACCTGTGAATTCAAAAGATTTTAGTGAAAATGAATTCGAATGATTCATTGATCGGGATGGCGGAACCGGCCAGAGACCAATTCATCTATTCGGAAAAGTTATGAACTAATGATAGAACTGAAATAGAAATTGAAAGAGTAAATATTCGCCCGCGAAAACTTTATTTTCTTGGATTGCTAAAATTGGGTCAATCCAATACGATAACGAGTAAAACAAAAGAAAGATTTGTTTGAACATTCTAAAATAGATATATATATAAATAGTTATTTAATATATTTAGATTAGATTTAGTTATCTATACAAACAAGATATACAAATTAATAATAGATTTGATCTAGATTAAATAAAATCCATGATTCAGTATATTACTTATTAAATACATGTATATCTTAATTCAACTTATATTCTATCTGAATTGAATTCAAAATCTTTAATTTGAATTGATTTTATTCGCGAGGAGCTGGATGAGAAGAAACTCTCACGTCCGGTTCTGTAGTAGAGATGGAATTCAAAACAAACCATCAACT
E_congestiflora_3640      CAGGCCTCCCTCTGCTTGGTTCCAGTCGTGGGCATGAGTGAGGGGCGATGCTTGATGGCTTTGATGCCATCGGTGGGAATGTGTTTAAGCATCGGCCTTCCCTCATGACCACGATGGTCTACAGTCTTGTGTACGAGTTAGTGACGTCGCTTGTTTGTTTTGATGCTTGCGTTGGAACTTGCTTAAGCAACCGACCTGACGAAGTACCCATGAATGTCACCCATGATGGTCTACAGTCTTGCGTACGAGTTAGTGACGTCGCTTGTTTGTTTTGATGCTTGCGTTGGAACTTGCTTAAGCAACCGACCTGACGAAGTACCCATGAATGTCACCTATGATGGTCTACAGTCTTGCGTACGAGTTAGTGACGTCGCTTGTTTGTTTTGATGCTTGCGTTAGAACTTGCTTAAGCAACCGACCTGACGAAGTACCCATGAATGTCGCCCATGATGGTCTACAGTCTTGGGTATGAGTCAGTGACGATGCTTGTTTGTTTTGATGCTTGCGTTTGAACTTGCTTAAGCAACCGACCTGACGAAGTACACATGAATGTCGCCCATGATGGTTTACAGTCTTGGGTATGAGTCAGTGACGATGCTTGTTTGTTTTGATGCTTGCGTTTGAACTTGCTTAAGCAACCGACCTGACGAAGTACACATGAATGTCGCCCATGATGGTCTACAGTCTTGGGTATGAGTCAGTGACGATGCTTGTTTGTTTTGATGCTTGCGTTTGAACTTGCTTAAGCAACCGACCTGACGAAGTACCCAAGAATGT----------------------------------------------------GTGGCAAGTCTGCGATCCAGGGGGTGATGTTGAGAGCCGGAAGGCAAGGGGGTGCAAACACTAGTCGGCCTT-GTCCCGATTGCCGAGTGTTATGTGCTTGATGTCCAAGGCTTGATGCTGATCCTCCAAGTGGGGCTTGTCCCTGCACCAATGGCTTTTGCCAGGATCATGGTGTTTGCTGTGATCGAAAAAAGGAGGGGGTGATGTTGAGAGCCGGAAGGCAAGGGGGTGCAAACACCAGTCGGCCTTTGTCCCGATTGCTGAGTGTTATGTGCTTGACGTCCAAGGCTTGATGCTGACCCTTCAAGTGGGG-C----------------------------------------GATCAAGTTTGGTTGGTTTCGTATTGTGGTGGGTTTTTTCGAAGCTTCTATCGTTCTTTTACGCATCGTGCGGTGCATCTTGGGGGCTGTTTTGGCTTTTGGTTGCTTGCTTGGGCTTTATGCTAGGCGGGTGGCTAATTCGAATCCTGCATAGCAGAATGACCCGTGAACTAGTACCAACAATAGGGTTTGGCGGGGATCGAAGCTTTTGTTTTGACCCTCGTCAAGCCTCGCTGACATGTGTTCATGGCCCTCTTTGGGGCTTCATGGACATAAAGTTGGCACAACAACAACCCCCGGCACGACACGTGCCAAGGAACACTAAACTTAAGAGCGCCCGTGCCATGATGCCCCGTTTCCGGTGTGCTTGTTGTGCGTGGCTTCTTTGTAATCTAAAACGACTCTCGGCAACGGATATCTCGGCTCACGCATCGATGAAGAACGTAGCAAAATGCGATACTTGGTGTGAATTGCAGAATCCCGTGAACCATCGAGTTTTTGAACGCAAGTTGCGCCCGAAGCCATCTGGTTGAGGGCACGTCTGCCTGGGCGTCACGCATCACGTCGCCCCCACCAAGCATCCCTTCTTGGGACGTGTTGGACGGGGGCGGAGATTGGTCTCCCGTGCATGTGGCGCGGTTGGCCTAAATAGGAGCCTTCTCAAGAGGGACGCACGGCTAGTGGTGGTTGAT----AAGACAGTCGTCTCGTGTTGTGTGTTTTGATCCTTGAGGAAGGAACTCTTAAGATACCCCGTCGCATTGTCTTTTGATGATGATTCGATCGCCATAGTATAAACAAATAACTATAGAAGTAATAACCAACTCATCACTTCGTATTATCTGGATCCAAAGAACCAGTCAAGATATGATATATTGTTCATATTGTTGTAGCAACTGAAATCTTTTTTTATTAAAAAATCTGCTTCTAAGTTGTCAATCGAAATAAAAAAGAAAGGGTATGGATAAATGGAAGGATGAGAGAAAGAAAGAAAAAGAATATTGATGATATAGAATTCCAATATGTAAGGTCTATGAGTCATCTCAGAAAAAATCTGCGTAATAAAGCATCAATACGGATTCATCATTAAATGGATCTGCTCATCGAACAAAAAATAAAGAGCTTCGAGCCAATAAAGACTAAGAATATTGACTCAAGAACTAATAGCTCCGTTGTAGAATTCAGACCTAACCATTAATTAAGAAGCGATGGGAACGATGGAACCTGTGAATTCAAAAGATTTTAGTGAAAATGAATTCGAATGATTCATTGATCGGGATGGCGGAACCGGCCAGAGACCAATTCATCTATTCGGAAAAGTTATGAACTAATGATAGAACTGAAATAGAAATTGAAAGAGTAAATATTCGCCCGCGAAAACTTTATTTTCTTGGATTGCTAAAATTGGGTCAATCCAATACGATAACGAGTAAAACAAAAGAAAGATTTGTTTGAACATTATAAAATAGATATATATAAAAATAGTTATTTAATATATTTAGATTAGATTTAGTTATCTATACAAACAAGATATACAAATTAATAATAGATTTGATCTAGATTAAATAAAATCCATGATTCAGTATATTACTTATTAAATACATGTATATCTTAATTCAAATTATATTCTATCTGAATTGAATTCAAAATCTTTAATTTGAATTGATTTTATTCGCGAGGAGCTGGATGAGAAGAAACTCTCACGTCCGGTTCTGTAGTAGAGATGGAATTCAAAACAAACCATCAACT
E_conglomerata_3880       CAGGCCTCCCTCTGCTTGGTTCCAGTCGTGGGCATGAGTGAGGGGCGATGCTTGATGGCTTTGATGCCATCGGTGGGAATGTGTTTAAGCATCGGCCTTCCCTCATGACCACGATGGTCTACAGTCTTGTGTACGAGTTAGTGACGTCGCTTGTTTGTTTTGATGCTTGCGTTGGAACTTGCTTAAGCAACCGACCTGACGAAGTACCCATGAATGTCACCCATGATGGTCTACAGTCTTGCGTACGAGTTAGTGACGTCGCTTGTTTGTTTTGATGCTTGCGTTGGAACTTGCTTAAGCAACCGACCTGACGAAGTACCCATGAATGTCACCAATGATGGTCTACAGTCTTGCGTACGAGTTAGTGACGTCGCTTGTTTGTTTTGATGCTTGCGTTGGAACTTGCTTAAGCAACCGAACTGACGAAGTACCCATGAATGTCGCCCATGATGGTCTACAGTCTTGGGTATGAGTCAGTGACGATGCTTGTTTGTTTTGATGCTTGTGTTTGAACTTGCTTAAGCAACCGACCTGACGAAGTACACATGAATGTCGCCCATGATGGTTTACAGTCTTGGGTATGAGTCAGTGACGATGCTTGTTTGTTTTGATGCTTGCGTTTGAACTTGCTTAAGCAACCGACCTGACGAAGTACACATGAATGTCGCCCATGATGGTCTACAGTCTTGCGTACGAGTTAGTGACGTCGCTTGTTTGTTTTGATGCTTGCGTTGGAACTTGCTTAAGCAACCGACCTGACGAAGTACCCATGAATGTTCAACCTAGTAGGGACGTGTCCCTGCGCCCAACGAC-TTTT--GTCGGGATCGTGGCAAGTCTGCGATCCAGGGGGTGATGTTGAGAGCCGGAAGGCAAGGGGGTGCAAACACTAGTTGAACTTTGTCCCGATTGCCGAGTGTTATGTGCTTGATGTCCAAGGCTTGATGCTGATCCTCCAAGTGGGGCTTGTCCCTGCACCAATGGCTTTTGCCAGGATCATGGCGTTTGCTGTGATCGAAAAAATGAGGGGGTGATGTTTAGAGCCGGAAGGCAAGGGGGTGCAAACACCAGTCGGCCTTTGTCCCGATTGCTGAGTGTTATGTGCTTGACGTCCAAGGCTTGATGCTGACCCTCCAAGTGGGGGCTTTTTTGTTCCTGCGGTAACGACTCTGTTGGGATCATTGTGATCAAGTTTGGTTGGTTTCGTATTGTGGTGGGTTTTTTCGAAGCTTCTATCGTTCTTTTACGCATCGTGCGGTGCATCTTGGGGGCTGTTTTGGCTTTTGGTTGCTTGCTTGGGCTTTATGCTAGGCGGGTGGCTAATTCGAATCCTGCATAGCAGAATGACCCGTGAACTAGTACCAACAATAGGGTTTGGCGGGGATCGAAGCTTTTGTTTTGACCCTCGTCAAGCCTCGCTGACATGTGTTCATGGCCCTCTTTGGGGCTTCATGGACATAAAGTTGGCACAACAACAACCCCCGGCACGACACGTGCCAAGGAACACTAAACTTAAGAGCGCCCGTGCCATGATGCCCCGTTTCCGGTGTGCTCGTTGTGCGTGGCTTCTTTGTAATCTAAAACGACTCTCGGCAACGGATATCTCGGCTCACGCATCGATGAAGAACGTAGCAAAATGCGATACTTGGTGTGAATTGCAGAATCCCGTGAACCATCGAGTTTTTGAACGCAAGTTGCGCCCGAAGCCATCTGGTTGAGGGCACGTCTGCCTGGGCGTCACGCATCACGTCGCCCCCACCAAGCATCCCTTCTTGGGACGTGTTGGACGGGGGCGGAGATTGGTCTCCCGTGCATGTGGCGCGGTTGGCCTAAATAGGAGCCTTCTCAAGAGGGACGCACGGCTAGTGGTGGTTGAT----AAGACAGTCGTCTCGTGTCGTGTGTTTTGATCCTTGAGGAAGGAACTCTTAAGATACCCCGTCGCATTGTCTTTTGATGATGATTCGATCGCCATAGTATAAACAAATAACTATAGAAGTAATAACCAACTCATCACTTCGTATTATCTGGATCCAAAGAACCAGTCAAGATATGATATATTGTTCATATTGTTGTAGCAACTGAAATCTTTTTTTATTAAAAAATCTGCTTCTAAGTTGTCAATCGAAATAAAAAAGAAAGGGTATGGATAAATGGAAGGATGAGAGAAAGAAAGAAAAAGAATATTGATGATATAGAATTCCAATATGTAAGGTCTATGAGTCATCTCAGAAAAAATCTGCGTAATAAAGCATCAATACGGATTCATCATTAAATGGATCTGCTCATCGAACAAAAAATAAAGAGCTTCGAGCCAATAAAGACTAAGAATATTGACTCAAGAACTAATAGCTCCGTTGTAGAATTCAGACCTAACCATTAAGTAAGAAGCGATGGGAACGATGGAACCTGTGAATTCAAAAGATTTTAGTGAAAATGAATTCGAATGATTCATTGATCGGGATGGCGGAACCGGCCAGAGACCAATTCATCTATTCGGAAAAGTTATGAACTAATGATAGAACTGAAATAGAAATTGAAAGAGTAAATATTCGCCCGCGAAAACTTTCTTTTCTTGGATTGCTAAAATTGGGTCAATCCAATACGATAACGAGTAAAACAAAAGAAAGATTTGTTTGAACATTCTAAAATAGATATATATAAAAATAGTTATTTAATATATTTAGATTAGATTTAGTTATCTATACAAACAAGATATACAAATTAATAATAGATTTGATCTAGATTAAATAAAATCCATGATTCAGTATATTACTTATTAAATACATGTATATCTTAATTCAAATTATATTCTATCTGAATTGAATTCAAAATCTTTAATTTGAATTGATTTTATTCGCGAGGAGCTGGATGAGAAGAAACTCTCACGTCCGGTTCTGTAGTAGAGATGGAATTCAAAACAAACCATCAACT
E_crassa_3646             CAGGCCTCCCTCTGCTTGGTTCCAGTCGTGGGCATGAGTGAGGGGCGATGCTTGATGGCTTTGATGCCATCGGTGGGAATGTGTTTAAGCATCGGCCTTCCCTCATGACCACGATGGTCTACAGTCTTGTGTACGAGTTAGTGACGTCGCTTGTTTGTTTTGATGCTTGCGTTGGAACTTGCTTAAGCAACCGACCTGACGAAGTACCCATGAATGTCTCCCATGATGGTCTACAGTCTTGCGTACGAGTTAGTGACGTCGCTTGTTTGTTTTGATGCTTGCGTTGGAACTTGCTTAAGCAACCGACCTGACGAAGTACCCATGAATGTCACCAATGATGGTCTACAGTCTAGCGTACGAGTTAGTGACGTCGCTTGTTTGTTTTGATGCTTGCATTGGAACTTGCTTAAGCAACCGAACTGACGAAGTACCCATGAATGTCGCCCATGATGGTCTACAGTCTTGGGTATGAGTCAGTGACGATGCTTGTTTGTTTTGATGCTTGCGTTTGAACTTGCTTAAGCAACCGACCTGACGAAGTACCCATGAATGTCGCCCATGATGGTCTACAGTCTTGGGTATGAGTCAGTGACGATGCTTGTTTGTTTTGATGCTTGTGTTGGAACTTGCTTAAGCAACCGACCTGACGAAGTACCCATGAATGTCTCCCATGATGGTCTACAGTCTTGCGTACGAGTTAGTGACGTCGCTTGTTTGTTTTGATGCTTGCGTTGGAACTTGCTTAAGCAACCGACCTGACGAAGTACCCATGAATGTTCAACCTAGTAGGGACGTGTCCCTGCGCCCAACGAC-TTTT--GTCGGGATCGTGGCAAGTCTGCGATCCAGGGGGTGATGTTGAGAGCCGGAAGGCAAGGGGGTGCAAACACTAGTTGAACTTTGTCCCGATTGCCGAGTGTTATGTGCTTGATGTCCAAGGCTTGATGCTGATCCTCCAAGTGGGGCTTGTCCCTGCACCAATGGCTTTTGCCAGGATCATGGCGTTTGTTATGATCGAAAAACTGAGGGGGTGATGTTTAGAGCTGGAAGGCAAGGGGGTGCAAACACCAGTCGGCCTTTGTCCCGATTGCTGAGTGTTATGTGCTTGATGTCCAAGGCTTGAAGCTGACCCTCCAAGTGGGGGCTTTTTTGTTCCTGCGGTAACGACTCTGTTGGGATCATTGTGATCAAGTTTGGTTGGTTTCGTATTGTGGTGGGTTTTTTCGAAGCTTCTATCGTTCTTTTACGCATCGTGCGGTGCATCTTGGGGGCTGTTTTGGCTTTTGGTTGCTTGCTTGGGCTTTATGCTAGGCGGGTGGCTAATTCGAATCCTGCATAGCAGAATGACCCGTGAACTAGTACCAACAATAGGGTTTGGCGGGGATCGAAGCTTTTGTTTTGACCCTCGTCAAGCCTCGCTGACATGTGTTCATGGCCCTCTTTGGGGCTTCATGGACATAAAGTTGGCACAATAACAACCCCCGGCACGACACGTGCCAAGGAACACTAAACTTAAGAGCGCCCGTGCCATGATGCCCCGTTTCTGGTGTGCTCATTGTGCGTGGCTTCTTTGTAATCTAAAACGACTCTCGGCAACGGATATCTCGGCTCACGCATCGATGAAGAACGTAGCAAAATGCGATACTTGGTGTGAATTGCAGAATCCCGTGAACCATCGAGTTTTTGAACGCAAGTTGCGCCCGAAGCCATCTGGTTGAGGGCACGTCTGCCTGGGCGTCACGCATCACGTCGCCCCCACCAAGCATCCCTTCTTGGGACGTGTTGGACGGGGGCGGAGATTGGTCTCCCGTGCATGTGGCGCGGTTGGCCTAAATAGGAGCCTTCTCAAGAGGGACGCACGGCTAGTGGTGGTTGAT----AAGACAGTCGTCTCGTGTCGTGTGTTTTGATCCTTGAGGAAGGAACTCTTAAGATACCCCGTCGCATTGTCTTTTGATGATGATTCGATCGCCATAGTATAAACAAATAACTATAGAAGTAATAACCAACTCATCACTTCGTATTATCTGGATCCAAAGAACCAGTCAAGATATGATATATTGTTCATATTGTTGTAGCAACTGAAATCTTTTTTTATTAAAAAATCTGCTTCTAAGTTGTCAATCGAAATAAAAAAGAAAGGGTATGGATAAATGGAAGGATGAGAGAAAGAAAGAAAAAGAATATTGATGATATAGAATTCCAATATGTAAGGTCTATGAGTCATCTCAGAAAAAATCTGCGTAATAAAGCATCAATACGGATTCATCATTAAATGGATCTGCTCATCGAACAAAAAATAAAGAGCTTCGAGCCAATAAAGACTAAGAATATTGACTCAAGAACTAATAGCTCCGTTGTAGAATTCAGACCTAACCATTAAGTAAGAAGCGATGGGAACGATGGAACCTGTGAATTCAAAAGATTTTAGTGAAAATGAATTCGAATGATTCATTGATCGGGATGGCGGAACCGGCCAGAGACCAATTCATCTATTCGGAAAAGTTATGAACTAATGATAGAACTGAAATAGAAATTGAAAGAGTAAATATTCGCCCGCGAAAACTTTATTTTCTTGGATTGCTAAAATTGGGTCAATCCAATACGATAACGAGTAAAACAAAAGAAAGATTTGTTTGAACATTCTAAAATAGATATATATATAAATAGTTATTTAATATATTTAGATTAGATTTAGTTATCTATACAAACAAGATATACAAATTAATAATAGATTTGATCTAGATTAAATAAAATCCATGATTCAGTATATTACTTATTAAATACATGTATATCTTAATTCAAATTATATTCTATCTGAATTGAATTCAAAATCTTTAATTTGAATTGATTTTATTCGCGAGGAGCTGGATGAGAAGAAACTCTCACGTCCGGTTCTGTAGTAGAGATGGAATTCAAAACAAACCATCAACT
E_cuniculorum_3932        CAGGCCTCCCTCTGCTTGGTTCCAGTCGTGGGCATGAGTGAGGGTCGATGCTTGATGGCTTTGATGCCATCGGTGGGAATGTATTTAAGCATCGGCCTTCCCTCATGCCCACGATGGTCTACAGTCTTGGGTATGAGTCAGTGACGATGCTTGTTTGTTTAGATGCTTGCGTTGGAACTTGCTT------------------------------------------------------------------------------------GTTTAGATGCTTGCGTTGGAACTTGCTT------------------------------------------------------------------------------------GTTTAGAAACTTGCTTGTTTAGATGCTT--------------------------------------------------------------------------------------------------------------------------------------------------------------------------------------------------------------------------------------------------------------------------------------------------------------------------------GCGTTGGAACTTGCTTGAACAACCGACCTGACGAAGTACCCAAGAATGTTCAACCTAGTAGGGACGTGTCCCTGCGCCCAACGACATTTTTTGTCGGGATCGTGGCAAGTCTACGATCCAGGGGGTGATGTTGAGAGCCGGAAGGCAAGGGGGTGCAAACACCAGTCGGCCTTTGTCCCGATTGCTGAGTGTTATGTGCTTGACGTCCAAGGCTTGATGCTGATCCTCCAAGTGGGGCTTGTCCCTGCACCAATGGCTATTGCCAGGATCATGGCGTTTGCTATGATCGAAAAAATGAGGGGGTGATGTTGAGAGCCGGAAGGCAAGGGGGTGCAAACACCAGTCGGCCTTTGTCCCGATTGCTGAGTGTTATGTGCTTGACGTCCAAGGCTTGATGTTGACCCTCCAAGTGGGG-CTTTTTTGTTCCTGCGGTAACGACTTTGTTGGGATCATTGTGATCAAGTTTGGTTGGTTTCGTATTGTGGTGGGTTTTTTCGAAGCTTCTATCGTTGTTTTACGCATCGTGCGGTGCATCTTGGGGGCTGTTTTGGCTTTTGGTTGCTTGCTTGGGCTTTATGCTAGGCGGGTGGCTAATTCGAATCCTGCATAGCAGAATGACCCGTGAACTAGTACCAATAATAGGGCTTGGTGGGGATCGAAGCTTTTGTTTCGACCCTCGTGAAGCCTCGCTGACATGTGTTCATGGGCCTCTTTGGGGCATCATGGACATAAAGTTGGCACAACAACAACCCCCGGCACGACACGTGCCAAGGAACACTAAACTTAAGAGCGCCCGTGCCATGATGCCCCGTTTATGGTGTGCTCGTTGTGCGTGGCTTCTTTGTAATCTAAAACGACTCTCGGCAACGGATATCTCGGCTCACGCATCGATGAAGAACGTAGCAAAATGCGATACTTGGTGTGAATTGCAGAATCCCGTGAACCATCGAGTTTTTGAACGCAAGTTGCGCCCGAAGCCATCTGGTTGAGGGCACGTCTGCCTGGGCGTCACGCATCACGTCGCCCCCACCAAGCATCCCTTCTTGGGACGCTTTGGACGGGGGCGGAGATTGGTCTCCCGTGCATGTGGCGCGGTTGGCCTAAATAGGAGCCTCCTCAAGAGGGACGCACGGCTAGTGGTGGTTGAT----AAGACAGTCGTCTCGTGTCGTGTGTTATGATCCTTGAGGAAGGAACTCTTAAGATACCCCGTCGCATCGTCTTTTGATGATGATTCGATCGCCATAGTATAAACAAATAACTATAGAAGTAATAACCAACTCATCACTTCGTATTATCTGGATCCAAAGAACCAGTCAAGATATGATATATTGTTCATATTGTTGTAGCAACTGAAATCTTTTTTTATTAAAAAATCTGCTTCTAAGTTGTCAATCGAAATAAAAAAGAAAGGGTATGGATAAATGGAAGGATGAGAGAAAGAAAGAAAAAGAATATTGATGATATAGAATTCCAATATGTAAGGTCTATGAGTCATCTCAGAAAAAATCTGCGTAATAAAGCATCAATACGGATTCATCATTAAATGGATCTGCTCATCGAACAAAAAAGAAAGAGCTTCGAGCCAATAAAGACTAAGAATATTGACTCAAGAACTAATAGCTCCGTTGTAGAATTCAGACCTAACCATTAAGTAAGAAGCGATGGGAACGATGGAACCTGTGAATTCAAAAGATTTTAGTGAAAATGAATTCGAATGATTCATTGATCGGGATGGCGGAACCGGCCAGAGACCAATTCATCTATTCGGAAAAGTTATGAACTAATGATAGAACTGAAATAGAAATTGAAAGAGTAAATATTCGCCCGCGAAAACTTTATTTTCTTGGATTGCTAAAATTGGGTCAATCCAATACGATAACGAGTAAAACAAAAGAAAGATTTGTTTTAACATTCTAAAATAGATATAAAATAAAATAGTTATTTAATATATTTAGATTAGATTTAGTTATCTATACAAACAAGATATACAAATTAATAATAGATTTGATCTAGATTAAATGAAATCCATGATTCAGTATATTACTTATTAAATACATGTATATCTTAATTCAAATTCTATTCTATCTGAATTGAATTCAAAATCTTTAATTTGAATTGATTTTATTCGCGAGGAGCTGGATGAGAAGAAACTCTCACGTCCGGTTCTGTAGTAGAGATGGAATTCAAAACAAACCATCAACT
E_curialensis_3812        CAGGCCTCCCTCTGCTTGGTTCCAGTCGTGGGCATGAGTGAGGGGCGATGCTTGATGGCTTTGATGCCATCGGTGGGAATGTGTTTAAGCATTGGCCTTCCCTCATGACCACGATGGTCTACAGTCTTGTGTACGAGTTAGTGACGTCGCTTGTTTGTTTTGATGCTTGCGTTGGAACTTGCTTAAGCAACCGACCTGACGAAGTACCCATGAATGTCACCCATGATGGTCTACAGTCTTGTGTACGAGTTAGTGACGTCGCTTGTTTGTTTTGATGCTTGCGTTGGAACTTGCTTAAGCAACCGACCTGACGAAGTACCCATGAATGTCACCAATGATGGTCTACAGTCTTGCGTACGAGTTAGTGACGTCGCTTGTTTGTTTTGATGCTTGCGTTGGAACTTGCTTAAGCAACCGAATTGACGGAGTACCCATGAATGTCGCCCATGATGGTCTACAGTCTTGGGTATGAGTCAGTGACGATGCTTGTTTGTTTTGATGCTTGCGTTTGAACTTGCTTAAGCAACCGACCTGACGAAGTACACATGAATGTCGCCCATGATGGTCTACAGTCTTGGGTATGAGTCAGTGACGATGCTTGTTTGTTTTGATGCTTGTGTTTGAACTTGCTTAAGCAACTGACCTGACGAAGTACACATGAATGTCACCCATGATGGTCTACAGTCTTGCGTACGAGTTAGTGACGTCGCTTGTTTGTTTTGATGCTTGCGTTGGAACTTGCTTAAGCAACCGACCTGACGAAGTACCCATGAATGTTCAACCTAGTAGGGACGTGTCCCTGCGCCAAACGAC-TTTT--GTCGGGATCGTGGCAAGTCTGCGATCCAGGGGGTGATGTTGAGAGCCGGAAGGCAAGGGGGTGCAAACACTAGTTGAACTTTGTCCCGATTGCCGAGTGTTATGTGCTTGATGTCCAAGGCTTGATGCTGATCCTCCAAGTGGGGCTTGTCCCTGCACCAATGGCTTTTGCCAGGATCATGGCGTTTGTTATGATCGAAAAACTGAGGGGGTGATGTTTAGAGCTGGAAGGCAAGGGGGTGCAAACACCAGTCGGCCTTTGTCCCGATTGCTGAGTGTTATGTGCTTGATGTCCAAGGCTTGAAGCTGACCCCCCAAGTGGGGGCTTTTTTGTTCCTGCGGTAACGACTCTGTTGGGATCATTGTGATCAAGTTTGGTTGGTTTCGTATTGTGGTGGGTTTTTTCGAAGCTTCTATCGTTCTTTTACGCATCGTGCGGTGCATCTTGGGTGCATGTTTGGCTTTTGGTTGCTTGCTTGGGCTTTATGCTAGGCGGGTGGCTAATTCGAATCCTGCATAGCAGAATGACCCGTGAACTAGTACCAACAATAGGGTTTGGCGGGGATCGAAGCTTTTGTTTTGACCCTCGTCAAGCCTCGCTGACATGTGTTCATGGCCCTCTTTGGGGCTTCATGGACATAAAGTTGGCACAACAACAACCCCCGGCACGACACGTGCCAAGGAACACTAAACTTAAGAGCGCCCGTGCCATGATGCCCCGTTTCTGGTGTGCTCGTTGTGCGTGGCTTCTTTGTAATCTAAAACGACTCTCGGCAACGGATATCTCGGCTCACGCATCGATGAAGAACGTAGCAAAATGCGATACTTGGTGTGAATTGCAGAATCCCGTGAACCATCGAGTTTTTGAACGCAAGTTGCGCCCGAAGCCATCTGGTTGAGGGCACGTCTGCCTGGGCGTCACGCATCACGTCGCCCCCACCAAGCATCCCTTCTTGGGACGTGTTGGACGGGGGCGGAGATTGGTCTCCCGTGCATGTGGCGCGGTTGGCCTAAATAGGAGCCTTCTCAAGAGGGACGCACGGCTAGTGGTGGTTGAT----AAGACAGTCGTCTCGTGTCGTGTGTTTTGATCCTTGAGGAAGGAACTCTTAAGATACCCCGTCGCATTGTCTTTTGATGATGATTCGATCGCCATAGTATAAACAAATAACTATAGAAGTAATAACCAACTCATCACTTCGTATTATCTGGATCCAAAGAACCAGTCAAGATATGATATATTGTTCATATTGTTGTAGCAACTGAAATCTTTTTTTATTAAAAAATCTGCTTCTAAGTTGTCAATCGAAATAAAAAAGAAAGGGTATGGATAAATGGAAGGATGAGAGAAAGAAAGAAAAAGAATATTGATGATATAGAATTCCAATATGTAAGGTCTATGAGTCATCTCAGAAAAAATCTGCGTAATAAAGCATCAATACGGATTCATCATTAAATGGATCTGCTCATCGAACAAAAAATAAAGAGCTTCGAGCCAATAAAGACTAAGAATATTGACTCAAGAACTAATAGCTCCGTTGTAGAATTCAGACCTAACCATTAAGTAAGAAGCGATGGGAACGATGGAACCTGTGAATTCAAAAGATTTTAGTGAAAATGAATTCGAATGATTCATTGATCGGGATGGCGGAACCGGCCAGAGACCAATTCATCTATTCGGAAAAGTTATGAACTAATGATAGAACTGAAATAGAAATTGAAAGAGTAAATATTCGCCCGCGAAAACTTTATTTTCTTGGATTGCTAAAATTGGGTCAATCCAATACGATAACGAGTAAAACAAAAGAAAGATTTGTTTGAACATTCTAAAATAGATATATATATAAATAGTTATTTAATATATTTAGATTAGATTTAGTTATCTATACAAACAAGATATACAAATTAATAATAGATTTGATCTAGATTAAATAAAATCCATGATTCAGTATATTACTTATTAAATACATGTATATCTTAATTCAAATTATATTCTATCTGAATTGAATTCAAAATCTTTAATTTGAATTGATTTTATTCGCGAGGAGCTGGATGAGAAGAAACTCTCACGTCCGGTTCTGTAGTAGAGATGGAATTCAAAACAAACCATCAACT
E_discoidea_3674          CAGGCCTCCCTCTGCTTGGTTCCAGTCGTGGGCATGAGTGAGGGGCGATGCTTGATGGCTTTGATGCCATCGGTGGGAATGTGTTTAAGCATCGGCCTTCCCTCATGACCACGATGGTCTACAGTCTTGTGTACGAGTTAGTGACGTCGCTTGTTTGTTTTGATGCTTGCGTTGGAACTTGCTTAAGCAACCGACCTGACGAAGTACCCATGAATGTCTCCCATGATGGTCTACAGTCTTGCGTACGAGTTAGTGACGTCGCTTGTTTGTTTTGATGCTTGCGTTCGAACTTGCTTAAGCAACCGACCTGACGAAGTACCCATGAATGTCACCAATGATGGTCTACAGTCTAGCGTACGAGTTAGTGACGTCGCTTGTTTGTTTTGATGCTTGCGTTGGAACTTGCTTAAGCAACCGAACTGACGAAGTACCCATGAATGTCGCCCATGATGGTCTACAGTCTTGGGTATGAGTCAGTGACGATGCTTGTTTGTTTTGATGCTTGCGTTTGAACTTGCTTAAGCAACCGACCTGACGAAGTACCCATGAATGTCGCCCATGATGGTCTACAGTCTTGGGTATGAGTCAGTGACGATGCTTGTTTGTTTTGATGCTTGCGTTGGAACTTGCTTAAGCAACCGACCTGACGAAGTACCCATGAATGTCTCCCATGATGGTCTACAGTCTTGCGTACGAGTTAGTGACGTCGCTTGTTTGTTTTGATGCTTGCGTTGGAACTTGCTTAAGCAACCGACCTGACGAAGTACCCATGAATGTTCTACCTAGTAGGGACGTGTCCCTGCGCCCAACGAC-TTTT--GTCGGGATCGTGGCAAGTCTGCGATCCAGGGGGTGATGTTGAGAGCCGGAAGGCAAGGGGGTGCAAACACTAGTTGAACTTTGTCCCGATTGCCGAGTGTTATGTGCTTGATGTCCAAGGCTTGATGCTGATCCTCCAAGTGGGGCTTGTCCCTGCACCAATGGCTTTTGCCAGGATCATGGCGTTTGTTATGATCGAAAAACTGAGGGGGTGATGTTTAGAGCTGGAAGGCAAGGGGGTGCAAACACCAGTCGGCCTTTGTCCCGATTGCTGAGTGTTATGTGCTTGATGTCCAAGGCTTGAAGCTGACCCTCCAAGTGGGGGCTTTTTTGTTCCTGCGGTAACGACTCTGTTGGGATCATTGTGATCAAGTTTGGTTGGTTTCGTATTGTGGTGGGTTTTTTAGAAGCTTCTATCGTTCTTTTACGCATCGTGCGGTGCATCTTGGGGGCTGTTTTGGCTTTTGGTTGCTTGCTTGGGCTTTATGCTAGGCGGGTGGCTAATTCGAATCCTGCATAGCAGAATGACCCGTGAACTAGTACCAACAATAGGGTTTGGCGGGGATCGAAGCTTTTGTTTTGACCCTCGTCAAGCCTCGCTGACATGTGTTCATGGCCCTCTTTGGGGCTTCATGGACATAAAGTTGGCACAACAACAACCCCCGGCACGACACGTGCCAAGGAACACTAAACTTAAGAGCGCCCGTGCCATGATGCCCCGTTTCTGGTGTGCTCGTTGTGCGTGGCTTCTTTGTAATCTAAAACGACTCTCGGCAACGGATATCTCGGCTCACGCATCGATGAAGAACGTAGCAAAATGCGATACTTGGTGTGAATTGCAGAATCCCGTGAACCATCGAGTTTTTGAACGCAAGTTGCGCCCGAAGCCATCTGGTTGAGGGCACGTCTGCCTGGGCGTCACGCATCACGTCGCCCCCACCAAGCATCCCTTCTTGGGACGTGTTGGACGGGGGCGGAGATTGGTCTCCCGTGCATGTGGCGCGGTTGGCCTAAATAGGAGCCTTCTCAAGAGGGACGCACGGCTAGTGGTGGTTGAT----AAGACAGTCGTCTCGTGTCGTGTGTTTTGATCCTTGAGGAAGGAACTCTTAAGATACCCCGTCGCATTGTCTTTTGATGATGATTCGATCGCCATAGTATAAACAAATAACTATAGAAGTAATAACCAACTCATCACTTCGTATTATCTGGATCCAAAGAACCAGTCAAGATATGATATATTGTTCATATTGTTGTAGCAACTGAAATCTTTTTTTATTAAAAAATCTGCTTCTAAGTTGTCAATCGAAATAAAAAAGAAAGGGTATGGATAAATGGAAGGATGAGAGAAAGAAAGAAAAAGAATATTGATGATATAGAATTCCAATATGTAAGGTCTATGAGTCATCTCAGAAAAAATCTGCGTAATAAAGCATCAATACGGATTCATCATTAAATGGATCTGCTCATCGAACAAAAAATAAAGAGCTTCGAGCCAATAAAGACTAAGAATATTGACTCAAGAACTAATAGCTCCGTTGTAGAATTCAGACCTAACCATTAAGTAAGAAGCGATGGGAACGATGGAACCTGTGAATTCAAAAGATTTTAGTGAAAATGAATTCGAATGATTCATTGATCGGGATGGCGGAACCGGCCAGAGACCAATTCATCTATTCGGAAAAGTTATGAACTAATGATAGAACTGAAATAGAAATTGAAAGAGTAAATATTCGCCCGCGAAAACTTTATTTTCTTGGATTGCTAAAATTGGGTCAATCCAATACGATAACGAGTAAAACAAAAGAAAGATTTGTTTGAACATTATAAAATAGATATATATAAAAATAGTTATTTAATATATTTAGATTAGATTTAGTTATCTATACAAACAAGATATACAAATTAATAATAGATTTGATCTAGATTAAATAAAATCCATGATTCAGTATATTACTTATTAAATACATGTATATCTTAATTCAAATTATATTCTATCTGAATTGAATTCAAAATCTTTAATTTGAATTGATTTTATTCGCGAGGAGCTGGATGAGAAGAAACTCTCACGTCCGGTTCTGTAGTAGAGATGGAATTCAAAACAAACCATCAACT
E_dugandii_3872           CAGGCCTCCCTCTGCTTGKTTCCAGTCGTGGGCATGAGTGAGGGGCGATGCTTGATGGCTTTGATGCCATCGGTGGGAATGTGTTTAAGCATCGGCCTTCCCCCATGACCACGATGGTCTACAGTCTTGTGTACGAGTTAGTGACGTCGCTTGTTTGTTTTGATGCTTGCGTTGGAACTTGCTTAAGCAACCGACCTGACGAAGTACCCATGAATGTCACCCATGATGGTCTACAGTCTTGCGTACGAGTTAGTGACGTCGCTTGTTTGTTTTGATGCTTGCGTTGGAACTTGCTTAAGCAACCGACCTGACGAAGTACCCATGAATGTCACCAATGATGGTCTACAGTCTTGCGTACGAGTTAGTGACGTCGCTTGTTTGTTTTGATGCTTGCGTTGGAACTTGCTTAAGCAACCGAACTGACGAAGTACCCATGAATGTCGCCCATGATGGTCTACAGTCTTGGGTATGRGTCAGTGACGATGCTTGTTTGTTTTGATGCTTGTGTTTGAAYTTGCTTAAGCAACCGACCTGACGAAGTACACATGAATGTCGCCCATGATGGTTTACAGTCTTGGGTATGAGTCAGTGACGATGCTTGTTTGTTTTGATGCTTGCGTTTGAACTTGCTTAAGCAACCGACCTGACGAAGTACACATGAATGTCGCCCATGATGGTCTACAGTCTTGCGTACGAGTTAGTGACGTCGCTTGTTTGTTTTGATGCTTGCGTTGGAACTTGCTTAAGCAACCGACCTGACGAAGTACCCATGAATGTTCAACCTAGTAGGGACGTGTCCCTGCGCCCAACGAC-TTTT--GTTGGGATCGTGGCAAGTTTGCGATCCAGGGGGTGATGTTGAGAGCCGGAAGGCAAGGGGGTGCAAACACTAGTTGAACTTTGTCCCGATTGCCGAGTGTTATGTGCTTGATGTCCAAGGCTTGATGCTGATCCTCCAAGTGGGGCTTGTCCCTGCACCAATGGCTTTTGCCAGGATCATGGCGTTTGCTGTGATCGAAAAAATGAGGGGGTGATGTTTAGAGCCGGAAGGCAAGGGGGTGCAAACACCAGTCGGCCTTTGTCCCGATTGCTGAGTGTTATGTGCTTGACGTCCAAGGCTTGATGCTGACCCTCCAAGTGGGGGCTTTTTTGTTCCTGCGGTAACGACTCTGTTGGGATCATTGTGATCAAGTTTGGTTGGTTTCGTATTGTGGTGGGTTTTTTCGAAGCTTCTATCGTTCTTTTACGCATCGTGCGGTGCATCTTGGGGGCTGTTTTGGCTTTTGGTTGCTTGCTTGGGCTTTATGCTAGGCGGGTGGCTAATTCGAATCCTGCATAGCAGAATGACCCGTGAACTAGTACCAACAATAGGGTTTGGCGGGGATCGAAGCTTTTGTTTTGACCCTCGTCAAGCCTCGCTGACATGTGTTCATGGCCCTCTTTGGGGCTTCATGGACATAAAGTTGGCACAACAACAACCCCCGGCACGACACGTGCCAAGGAACACTAAACTTAAGAGCGCCCGTGCCATGATGCCCCGTTTTCGGTGTGCTCGTTGTGCGTGGCTTCTTTGTAATCTAAAACGACTCTCGGCAACGGATATCTCGGCTCACGCATCGATGAAGAACGTAGCAAAATGCGATACTTGGTGTGAATTGCAGAATCCCGTGAACCATCGAGTTTTTGAACGCAAGTTGCGCCCGAAGCCATCTGGTTGAGGGCACGTCTGCCTGGGCGTCACGCATCACGTCGCCCCCACCAAGCATCCCTTCTTGGGACGTGTTGGACGGGGGCGGAGATTGGTCTCCCGTGCATGTGGCGCGGTTGGCCTAAATAGGAGCCTTCTCAAGAGGGACGCACGGCTAGTGGTGGTTGAT----AAGACAGTCGTCTCGTGTCGTGTGTTTTGATCCTTGAGGAAGGAACTCTTAAGATACCCCGTCGCATTGTCTTTTGATGATGATTCGATCGCCATAGTATAAACAAATAACTATAGAAGTAATAACCAACTCATCACTTCGTATTATCTGGATCCAAAGAACCAGTCAAGATATGATATATTGTTCATATTGTTGTAGCAACTGAAATCTTTTTTTATTAAAAAATCTGCTTCTAAGTTGTCAATCGAAATAAAAAAGAAAGGGTATGGATAAATGGAAGGATGAGAGAAAGAAAGAAAAAGAATATTGATGATATAGAATTCCAATATGTAAGGTCTATGAGTCATCTCAGAAAAAATCTGCGTAATAAAGCATCAATACGGATTCATCATTAAATGGATCTGCTCATCGAACAAAAAATAAAGAGCTTCGAGCCAATAAAGACTAAGAATATTGACTCAAGAACTAATAGCTCCGTTGTAGAATTCAGACCTAACCATTAAGTAAGAAGCGATGGGAACGATGGAACCTGTGAATTCAAAAGATTTTAGTGAAAATGAATTCGAATGATTCATTGATCGGGATGGCGGAACCGGCCAGAGACCAATTCATCTATTCGGAAAAGTTATGAACTAATGATAGAACTGAAATAGAAATTGAAAGAGTAAATATTCGCCCGCGAAAACTTTCTTTTCTTGGATTGCTAAAATTGGGTCAATCCAATACGATAACGAGTAAAACAAAAGAGAGATTTGTTTGAACATTCTAAAATAGATATAAAAAAAAATAGTTATTTAATATATTTAGATTAGATTTAGTTATCTATACAAACAAGATATACAAATTAATAATAGATTTGATCTAGATTAAATAAAATCCATGATTCAGTATATTACTTATTAAATACATGTATATCTTAATTCAAATTATATTCTATCTGAATTGAATTCAAAATCTTTAATTTGAATTGATTTTATTCGCGAGGAGCTGGATGAGAAGAAACTCTCACGTCCGGTTCTGTAGTAGAGATGGAATTCAAAACAAACCATCAACT
E_estanislana_3904        CAGGCCTCCCTCTGCTTGGTTCCAGTCGTGGGCATGAGTGAGGGGTGATGCTTGATGGCTTTGATGCCATCGGTGGGAATGTGTTTAAGCATCGGCCTTCCCCCATGACCACGATGGTCTACAGTCCTGTGTACGAGTTAGTGACGTCGCTTGTTTGTTTTGATGCTTGCGTTGGAACTTGCTTAAGCAACCGACCTGACGAAGTACCCATGAATGTCACCCATGATGGTCTACAGTCTTGCGTACGAGTTAGTGACGTCGCTTGTTTGTTTTGATGCTTGCGTTGGAACTTGCTTAAGCAACCGACCTGACGAAGTACCCATGAATGTCACCAATGATGGTCTACAGTCTTGCGTACGAGTTAGTGACGTCGCTTGTTTGTTTTGATGCTTGCGTTGGAACTTGCTTAAGCAACCGAACTGACGAAGTACCCATGAATGTCGCCCATGATGGTCTACAGTCTTGGGTATGAGTCAGTGACGATGCTTGTTTGTTTTGATGCTTGTGTTTGAACTTGCTTAAGCAACCGACCTGACGAAGTACACATGAATGTCGCCCATGATGGTTTACAGTCTTGGGTATGAGTCAGTGACGATGCTTGTTTGTTTTGATGCTTGCGTTTGAACTTGCTTAAGCAACCGACCTGACGAAGTACACATGAATGTCGCCCATGATGGTCTACAGTCTTGCGTACGAGTTAGTGACGTCGCTTGTTTGTTTTGATGCTTGCGTTGGAACTTGCTTAAGCAACCGACCTGACGAAGTACCCATGAATGTTCAACCTAGTAGGGACGTGTCCCTGCGCCCAACGAC-TTTT--GTCGGGATCGTGGCAAGTCTGCGATCCAGGGGGTGATGTTGAGAGCCGGAAGGCAAGGGGGTGCAAACACTAGTTGAACTTTGTCCCGATTGCCGAGTGTTATGTGCTTGATGTCCAAGGCTTGATGCTGATCCTCCAAGTGGGGCTTGTCCCTGCACCAATGGCTTTTGCCAGGATCATGGCGTTTGCTGTGATCGAAAAAATGAGGGGGTGATGTTTAGAGCCGGAAGGCAAGGGGGTGCAAACACCAGTCGGCCTTTGTCCCGATTGCTGAGTGTTATGTGCTTGACGTCCAAGGCTTGATGCTGACCCTCCAAGTGGGGGCTTTTTTGTTCCTGCGGTAACGACTCTGTTGGGATCATTGTGATCAAGTTTGGTTGGTTTCGTATTGTGGTGGGTTTTTTCGAAGCTTCTATCGTTCTTTTACGCATCGTGCGGTGCATCTTGGGGGCTGTTTTGGCTTTTGGTTGCTTGCTTGGGCTTTATGCTAGGCGGGTGGCTAATTCGAATCCTGCATAGCAGAATGACCCGTGAACTAGTACCAACAATAGGGTTTGACGGGGATCGAAGCTTTTGTTTTGACCCTCGTCAAGCCTCGCTGACATGTGTTCATCGCCCTCTTTGGGGCTTCATGGACATAAAGTTGGCACAACAACAACCCCCGGCACGACACGTGCCAAGGAACACTAAACTTAAGAGCGCCCGTGCCATGATGCCCCGTTTCCGGTGTGCTCGTTGTGCGTGGCTTCTTTGTAATCTAAAACGACTCTCGGCAACGGATATCTCGGCTCACGCATCGATGAAGAACGTAGCAAAATGCGATACTTGGTGTGAATTGCAGAATCCCGTGAACCATCGAGTTTTTGAACGCAAGTTGCGCCCGAAGCCATCTGGTTGAGGGCACGTCTGCCTGGGCGTCACGCATCACGTCGCCCCCACCAAGCATCCCTTCTTGGGACGTGTTGGACGGGGGCGGAGATTGGTCTCCCGTGCATGTGGCGCGGTTGGCCTAAATAGGAGCCTTCTCAAGAGGGACGCACGGCTAGTGGTGGTTGAT----AAGACAGTCGTCTCGTGTCGTGTGTTTTGATCCTTGAGGAAGGAACTCTTAAGATACCCCGTCGCATTGTCTTTTGATGATGATTCGATCGC??????????ACAAATAGCTATAGAAGTAATAACCAACTCATCACTTCGTATTATCTGGATCCAAAGAACCAGTCAAGATATGATATATTGTTCATATTGTTGTAGCAACTGAAATCTTTTTTTATTAAAAAATCTGCTTCTAAGTTGTCAATCGAAATAAAAAAGAAAGGGTATGGATAAATGGAAGGATGAGAGAAAGAAAGAAAAAGAATATTGATGATATAGAATTCCAATATGTAAGGTCTATGAGTCATCTCAGAAAAAATCTGCGTAATAAAGCATCAATACGGATTCATCATTAAATGGATCTGCTCATCGAACAAAAAATAAAGAGCTTCGAGCCAATAAAGACTAAGAATATTGACTCAAGAACTAATAGCTCCGTTGTAGAATTCAGACCTAACCATTAAGTAAGAAGCGATGGGAACGATGGAACCTGTGAATTCAAAAGATTTTAGTGAAAATGAATTCGAATGATTCATTGATCGGGATGGCGGAACCGGCCAGAGACCAATTCATCTATTCGGAAAAGTTATGAACTAATGATAGAACTGAAATAGAAATTGAAAGAGTAAATATTCGCCCGCGAAAACTTTCTTTTCTTGGATTGCTAAAATTGGGTCAATCCAATACGATAACGAGTAAAACAAAAGAGAGATTTGTTTGAACATTCTAAAATAGATATATAAAAAAATAGTTATTTAATATATTTAGATTAGATTTAGTTATCTATACAAACAAGATATACAAATTAATAATAGATTTGATCTAGATTAAATAAAATCCATGATTCAGTATATTACTTATTAAATACATGTATATCTTAATTCAAATTATATTCTATCTGAATTGAATTCAAAATCTTTAATTTGAATTGATTTTATTCGCGAGGAGCTGGATGAGAAGAAACTCTCACGTCCGGTTCTGTAGTAGAGATGGAATTCAAAACAAACCATCAACT
E_formosa_3815            CAGGCCTCCCTCTGCTTGGTTCCAGTCGGGGGCATGATTGAGGGGCGATGCTTGATGGCTTTGATGCCATCGGTGGGAATGTGTTTAAGCATCGGCCTTCCCTCATGACCACGATGGTCTACAGTCTTGTGTACGAGTTAGTGACGTCGCTTGTTTGTTTTGATGCTTGCGTTGGAACTTGCTTAAGCAACCGACCTGACGAAGTACCCATGAATGTCACCCATGATGGTCTACAGTCTTGCGTACGAGTTAGTGACGTCGCTTGTTTGTTTTGATGCTTGCGTTGGAACTTGCTTAAGCAACCGACCTGACGAAGTACCCATGAATGTCACCAATGATGGTCTACAGTCTTGCGTACGAGTTAGTGACGTCGCTTGTTTGTTTTGATGCTTGCGTTGGAACTTGCTTAAGCAACCGAACTGACGGAGTACCCATGAATGTCGCCCATGATGGTCTACAGTCTTGGGTATGAGTCAGTGACGATGCTTGTTTGTTTTGATGCTTGCGTTTGAACTTGCTTAAGCAACCGACCTGACGAAGTACACATGAATGTCGCCCATGATGGTCTACAGTCTTGGGTATGAGTCAGTGACGATGCTTGTTTGTTTTGATGCTTGTGTTTGAACTTGCTTAAGCAACTGACCTGACGAAGTACACATGAATGTCACCCATGATGGTCTACAGTCTTGCGTACGAGTTAGTGACGTCGCTTGTTTGTTTTGATGCTTGCGTTGGAACTTGCTTAAGCAACCGACCTGACGAAGTACCCATGAATGTTCAACCTAGTAGGGACGTGTCCCTGCGCCAAACGAC-TTTT--GTCGGGATCGTGGCAAGTCTGCGATCCAGGGGGTGATGTTGAGAGCCGGAAGGCAAGGGGGTGCAAACACTAGTTGAACTTTGTCCCGATTGCCGAGTGTTATGTGCTTGATGTCCAAGGCTTGATGCTGATCCTCCAAGTGGGGCTTGTCCCTGCACCAATGGCTTTTGCCAGGATCATGGCGTTTGTTATGATCGAAAAACTGAGGGGGTGATGTTTAGAGCTGGAAGGCAAGGGGGTGCAAACACCAGTCGGCCTTTGTCCCGATTGCTGAGTGTTATGTGCTTGATGTCCAAGGCTTGAAGCTGACCCTCCAAGTGGGGGCTTTTTTGTTCCTGCGGTAACGACTCTGTTGGGATCATTGTGATCAAGTTTGGTTGGTTTCGTATTGTGGTGGGTTTTTTCGAAGCTTCTATCGTTCTTTTACGCATCGTGCGGTGCATCTTGGGGGCTGTTTTGGCTTTTGGTTGCTTGCTTGGGCTTTATGCTAGGCGGGTGG-TAATTCGAATCCTGCATAGCAGAATGACCCGTGAACTAGTACCAACAATAGGGTTTGGCGGGGATCGAAGCTTTTGTTTTGACCCTCGTCAAGCCTCGCTGACATGTGTTCATGGCCCTCTTTGGGGCTTCATGGACATAAAGTTGGCACAACAACAACCCCCGGCACGACACGTGCCAAGGAACACTAAACTTAAGAGCGCCCGTGCCATGATGCCCCGTTTCTGGTGTGCTCGTTGTGCGTGGCTTCTTTGTAATCTAAAACGACTCTCGGCAACGGATATCTCGGCTCACGCATCGATGAAGAACGTAGCAAAATGCGATACTTGGTGTGAATTGCAGAATCCCGTGAACCATCGAGTTTTTGAACGCAAGTTGCGCCCGAAGCCATCTGGTTGAGGGCACGTCTGCCTGGGCGTCACGCATCACGTCGCCCCCACCAAGCATCCCTTCTTGGGACGTGTTGGACGGGGGCGGAGATTGGTCTCCCGTGCATGTGGCGCGGTTGGCCTAAATAGGAGCCTTCTCAAGAGGGACGCACGGCTAGTGGTGGTTGAT----AAGACAGTCGTCTCGTGTCGTGTGTTTTGATCCTTGAGGAAGGAACTCTTAAGATACCCTGTCGCATTGTCTTTTGATGATGATTCGATCGCCATAGTATAAACAAATAACTATAGAAGTAATAACCAACTCATCACTTCGTATTATCTGGATCCAAAGAACCAGTCAAGATATGATATATTGTTCATATTGTTGTAGCAACTGAAATCTTTTTTTATTAAAAAATCTGCTTCTAAGTTGTCAATCGAAATAAAAAAGAAAGGGTATGGATAAATGGAAGGATGAGAGAAAGAAAGAAAAAGAATATTGATGATATAGAATTCCAATATGTAAGGTCTATGAGTCATCTCAGAAAAAATCTGCGTAATAAAGCATCAATACGGATTCATCATTAAATGGATCTGCTCATCGAACAAAAAATAAAGAGCTTCGAGCCAATAAAGACTAAGAATATTGACTCAAGAACTAATAGCTCCGTTGTAGAATTCAGACCTAACCATTAAGTAAGAAGCGATGGGAACGATGGAACCTGTGAATTCAAAAGATTTTAGTGAAAATGAATTCGAATGATTCATTGATCGGGATGGCGGAACCGGCCAGAGACCAATTCATCTATTCGGAAAAGTTATGAACTAATGATAGAACTGAAATAGAAATTGAAAGAGTAAATATTCGCCCGCGAAAACTTTATTTTCTTGGATTGCTAAAATTGGGTCAATCCAATACGATAACGAGTAAAACAAAAGAAAGATTTGTTTGAACATTCTAAAATAGATATATATATAAATAGTTATTTAATATATTTAGATTAGATTTAGTTATCTATACAAACAAGATATACAAATTAATAATAGATTTGATCTAGATTAAATAAAATCCATGATTCAGTATATTACTTATTAAATACATGTATATCTTAATTCAAATTATATTCTATCTGAATTGAATTCAAAATCTTTAATTTGAATTGATTTTATTCGCGAGGAGCTGGATGAGAAGAAACTCTCACGTCCGGTTCTGTAGTAGAGATGGAATTCAAAACAAACCATCAACT
E_formosa_Vgig_3811       CAGGCCTCCCTCTGCTTGGTTCCAGTCGTGGGCATGAGTGAGGGGCGATGCTTGATGGCTTTGATGCCATCGGTGGGAATGTGTTTAAGCATTGGCCTTCCCTCATGACCACGATGGTCTACAGTCTTGTGTACGAGTTAGTGACGTCGCTTGTTTGTTTTGATGCTTGCGTTGGAACTTGCTTAAGCAACCGACCTGACGAAGTACCCATGAATGTCACCCATGATGGTCTACAGTCTTGTGTACGAGTTAGTGACGTCGCTTGTTTGTTTTGATGCTTGCGTTGGAACTTGCTTAAGCAACCGACCTGACGAAGTACCCATGAATGTCACCAATGATGGTCTACAGTCTTGCGTACGAGTTAGTGACGTCGCTTGTTTGTTTTGATGCTTGCGTTGGAACTTGCTTAAGCAACCGAATTGACGAAGTACCCATGAATGTCGCCCATGATGGTCTACAGTCTTGGGTATGAGTCAGTGACGATGCTTGTTTGTTTTGATGCTTGCGTTTGAACTTGCTTAAGCAACCGACCTGACGAAGTACACATGAATGTCGCCCATGATGGTCTACAGTCTTGGGTATGAGTCAGTGACGATGCTTGTTTGTTTTGATGCTTGTGTTTGAACTTGCTTAAGCAACTGACCTGACGAAGTACACATGAATGTCACCCATGATGGTCTACAGTCTTGCGTACGAGTTAGTGACGTCGCTTGTTTGTTTTGATGCTTGCGTTGGAACTTGCTTAAGCAACCGACCTGACGAAGTACCCATGAATGTTCAACCTAGTAGGGACGTGTCCCTGCGCCAAACGAC-TTTT--GTCGGGATCGTGGCAAGTCTGCGATCCAGGGGGTGATGTTGAGAGCCGGAAGGCAAGGGGGTGCAAACACTAGTTGAACTTTGTCCCGATTGCCGAGTGTTATGTGCTTGATGTCCAAGGCTTGATGCTGATCCTCCAAGTGGGGCTTGTCCCTGCACCAATGGCTTTTGCCAGGATCATGGCGTTTGTTATGATCGAAAAACTGAGGGGGTGATGTTTAGAGCTGGAAGGCAAGGGGGTGCAAACACCAGTCGGCCTTTGTCCCGATTGCTGAGTGTTATGTGCTTGATGTCCAAGGCTTGAAGCTGACCCTCCAAGTGGGGGCTTTTTTGTTCCTGCGGTAACGACTCTGTTGGGATCATTGTGATCAAGTTTGGTTGGTTTCGTATTGTGGTGGGTTTTTTCGAAGCTTCTATCGTTCTTTTACGCATCGTGCGGTGCATATTGGGGGCTGTTTTGGCTTTTGGTTGCTTGCTTGGGCTTTATGCT-GGCGGGTGGATAATTCGAATCCTGCATAGCAGAATGACCCGTGAACTAGTACCAACAATAGGGTTTGGCGGGGATCGAAGCTTTTGTTTTGACCCTCGTCAAGCCTCGCTGACATGTGTTCATGGCCCTCTTTGGGGCTTCATGGACATAAAGTTGGCACAACAACAACCCCCGGCACGACACGTGCCAAGGAACACTAAACTTAAGAGCGCCCGTGCCATGATGCCCCGTTTCTGGTGTGCTCGTTGTGCGTGGCTTCTTTGTAATCTAAAACGACTCTCGGCAACGGATATCTCGGCTCACGCATCGATGAAGAACGTAGCAAAATGCGATACTTGGTGTGAATTGCAGAATCCCGTGAACCATCGAGTTTTTGAACGCAAGTTGCGCCCGAAGCCATCTGGTTGAGGGCACGTCTGCCTGGGCGTCACGCATCACGTCGCCCCCACCAAGCATCCCTTCTTGGGACGTGTTGGACGGGGGCGGAGATTGGTCTCCCGTGCATGTGGCGCGGTTGGCCTAAATAGGAGCCTTCTCAAGAGGGACGCACGGCTAGTGGTGGTTGAT----AAGACAGTCGTCTCGTGTCGTGTGTTTTGATCCTTGAGGAAGGAACTCTTAAGATACCCCGTCGCATTGTCTTTTGATGATGATTCGATCGCCATAGTATAAACAAATAACTATAGAAGTAATAACCAACTCATCACTTCGTATTATCTGGATCCAAAGAACCAGTCAAAATATGATATATTGTTCATATTGTTGTAGCAACTGAAATCTTTTTTTATTAAAAAATCTGCTTCTAAGTTGTCAATCGAAATAAAAAAGAAAGGGTATGGATAAATGGAAGGATGAGAGAAAGAAAGAAAAAGAATATTGATGATATAGAATTCCAATATGTAAGGTCTATGAGTCATCTCAGAAAAAATCTGCGTAATAAAGCATCAATACGGATTCATCATTAAATGGATCTGCTCATCGAACAAAAAATAAAGAGCTTCGAGCCAATAAAGACTAAGAATATTGACTCAAGAACTAATAGCTCCGTTGTAGAATTCAGACCTAACCATTAAGTAAGAAGCGATGGGAACGATGGAACCTGTGAATTCAAAAGATTTTAGTGAAAATGAATTCGAATGATTCATTGATCGGGATGGCGGAACCGGCCAGAGACCAATTCATCTATTCGGAAAAGTTATGAACTAATGATAGAACTGAAATAGAAATTGAAAGAGTAAATATTCGCCCGCGAAAACTTTATTTTCTTGGATTGCTAAAATTGGGTCAATCCAATACGATAACGAGTAAAACAAAAGAAAGATTTGTTTGAACATTCTAAAATAGATATATATAAAAATAGTTATTTAATATATTTAGATTAGATTTAGTTATCTATACAAACAAGATATACAAATTAATAATAGATTTGATCTAGATTAAATAAAATCCATGATTCAGTATATTACTTATTAAATACATGTATATCTTAATTCAAATTATATTCTATCTGAATTGAATTCAAAATCTTTAATTTGAATTGATTTTATTCGCGAGGAGCTGGATGAGAAGAAACTCTCACGTCCGGTTCTGTAGTAGAGATGGAATTCAAAACAAACCATCAACT
E_frontinoensis_3831      CAGGCCTCCCTCTGCTTGGTTCCAGTCGTGGGCATGAGTGAGGGGCGATGCTTGATGGCTTTGATGCCATCGGTGGGAATGTGTTTAAGCATCGGCCTTCCCTCATGACCACGATGGTCTACAGTCTTGTGTACGAGTTAGTGACGTCGCTTGTTTGTTTTGATGCTTGCGTTGGAACTTGCTTAAGCAACCGACCTGACGAAGTACCCATGAATGTCTCCCATGATGGTCTACAGTCTTGCGTACGAGTTAGTGACGTCGCTTGTTTGTTTTGATGCTTGCGTTGGAACTTGCTTAAGCAACCGACCTGACGAAGTACCCATGAATGTCACCAATGATGGTCTACAGTCTAGCGTAYGAGTTAGTGACGTCGCTTGTTTGTTTTGATGCTTGCGTTGGAACTTGCTTAAGCAACCGAACTGACGAAGTACCCATGAATGTCGCCCATGATGGTCTACAGTCTTGGGTATGAGTCAGTGACGATGCTTGTTTGTTTTGATGCTTGCGTTTGAACTTGCTTAAGCAACCGATCTGACGAAGTACACATGAATGTCGCCCATGATGGTCTACAGTCTTGGGTATGAGTCAGTGACGATGCTTGTTTGTTTTGATGCTTGCGTTTGAACTTGCTTAAGCAACCGACCTGACGAAGTACACATGAATGTCGCCCATGATGGTCTACAGTCTTGGGTATGAGTCAGTGACGATGCTTGTTTGTTTTGATGCTTGCGTTTGAACTTGCTTAAGCAACCGACCTGACGAAGTACCCAAGAATGTTCAACCTAGTAGGGACGTGTCCCTGCGCCCAACGAC-TTTT--GTCGGGATCGTGGCAAGTCTGCGATCCAGGGGGTGATGTTGAGAGCCGGAAGGCAAGGGGGTGCAAACACTAGTTGAACTTTGTCCCGATTGCCGAGTGTTATGTGCTTGATGTCCAAGGCTTGATGCTGATCCTCCAAGTGGGGCTTGTCCCTGCACCAATGGCTTTTGCCAGGATCATGGCGTTTGTTATGATCGAAAAACTGAGGGGGTGATGTTTAGAGCTGGAAGGCAAGGGGGTGCAAACACCAGTCGGCCTTTGTCCCGATTGCTGAGTGTTATGTGCTTGATGTCCAAGGCTTGAAGCTGACCCTCCAAGTGGGGGCTTTTTTGTTCCTGCGGTAACGACTCTGTTGGGATCATTGTGATCAAGTTTGGTTGGTTTCGTATTGTGGTGGGTTTTTTCGAAGCTTCTATCGTTCTTTTACGCATCGTGCGGTGCATCTTGGGGGCTGTTTTGGCTTTTGGTTGCTTGCTTGGGCTTTATGCTAGGCGGGTGGCTAATTCGAATCCTGCATAGCAGAATGACCCGTGAACTAGTACCAACAATAGGGTTTGGCGGGGATCGAAGCTTTTGTTTTGACCCTCGTCAAGCCTCGCTGACATGTGTTCATGGCCCTCTTTGGGGCTTCATGGACATAAAGTTGGCACAACAACAACCCCCGGCACGACACGTGCCAAGGAACACTAAACTTAAGAGCGCCCGTGCCATGATGCCCCGTTTCCGGTGTGCTCGTTGTGCGTGGCTTCTTTGTAATCTAAAACGACTCTCGGCAACGGATATCTCGGCTCACGCATCGATGAAGAACGTAGCAAAATGCGATACTTGGTGTGAATTGCAGAATCCCGTGAACCATCGAGTTTTTGAACGCAAGTTGCGCCCGAAGCCATCTGGTTGAGGGCACGTCTGCCTGGGCGTCACGCATCACGTCGCCCCCACCAAGCATCCCTTCTTGGGACGTGTTGGACGGGGGCGGAGATTGGTCTCCCGTGCATGTGGCGCGGTTGGCCTAAATAGGAGCCTTCTCAAGAGGGACGCACGGCTAGTGGTGGTTGAT----AAGACAGTCGTCTCGTGTCGTGTGTTTTGATCCTTGAGGAAGGAACTCTTAAGATACCCCGTCGCATTGTCTTTTGATGATGATTCGATCGCCATAGTATAAACAAATAACTATAGAAGTAATAACCAACTCATCACTTCGTATTATCTGGATCCAAAGAACCAGTCAAGATATGATATATTGTTCATATTGTTGTAGCAACTGAAATCTTTTTTTATTAAAAAATCTGCTTCTAAGTTGTCAATCGAAATAAAAAAGAAAGGGTATGGATAAATGGAAGGATGAGAGAAAGAAAGAAAAAGAATATTGATGATATAGAATTCCAATATGTAAGGTCTATGAGTCATCTCAGAAAAAATCTGCGTAATAAAGCATCAATACGGATTCATCATTAAATGGATCTGCTCATCGAACAAAAAATAAAGAGCTTCGAGCCAATAAAGACTAAGAATATTGACTCAAGAACTAATAGCTCCGTTGTAGAATTCAGACCTAACCATTAAGTAAGAAGCGATGGGAACGATGGAACCTGTGAATTCAAAAGATTTTAGTGAAAATGAATTCGAATGATTCATTGATCGGGATGGCGGAACCGGCCAGAGACCAATTCATCTATTCGGAAAAGTTATGAACTAATGATAGAACTGAAATAGAAATTGAAAGAGTAAATATTCGCCCGCGAAAACTTTATTTTCTTGGATTGCTAAAATTGGGTCAATCCAATACGATAACGAGTAAAACAAAAGAAAGATTTGTTTGAACATTCTAAAATAGATATATAAAAAAATAGTTATTTAATCTATTTAGATTAGATTTAGTTATCTATACAAACAAGATATACAAATTAATAATAGATTTGATCTAGATTAAATAAAATCCATGATTCAGTATATTACTTATTAAATACATGTATATCTTAATTCAAATTATATTCTATCTGAATTGAATTCAAAATCTTTAATTTGAATTGATTTTATTCGCGAGGAGCTGGATGAGAAGAAACTCTCACGTCCGGTTCTGTAGTAGAGATGGAATTCAAAACAAACCATCAACT
E_frontinoensis_Be4267    CAGGCCTCCCTCTGCTTGGTTCCAGTCGTGGGCATGAGTGAGGGGCGATGCTTGATGGCTTTGATGCCATCGGTGGGAATGTGTTTAAGCATCGGCCTTCCCTCATGACCACGATGGTCTACAGTCTTGTGTACGAGTTAGTGACGTCGCTTGTTTGTTTTGATGCTTGCGTTGGAACTTGCTTAACCAACCGACCTGACGAAGTACCCTTGAATGTCTCCCATGATGGTCTACAGTCTTGCGTACGAGTTAGTGACGTCGCTTGTTTGTTTTGATGCTTGCGTTGGAACTTGCTTAAGCAACCGACCTGACGAAGTACCCATGAATGTCACCAATGATGGTCTACAGTCTAGCGTACGAGTTAGTGACGTCGCTTGTTTGTTTTGATGCTTGCGTTGGAACTTGCTTAAGCAACCGAACTGACGAAGTACCCATGAATGTCGCCCATGATGGTCTACAGTCTTGGGTATGAGTCAGTGACGATGCTTGTTTGTTTTGATGCTTGTGTTTGAACTTGCTTAAGCAACCGACCTGACGAAGTACACATGAATGTCGCCCATGATGGTCTACAGTCTTGGGTATGAGTCAGTGACGATGCTTGTTTGTTTTGATGCTTGCGTTTGAACTTGCTTAAGCAACCGACCTGACGAAGTACACATGAATGTCGCCCATGATGGTCTACAGTCTTGGGTATGAGTCAGTGACGTCGCTTGTTTGTTTTGATGCTTGCGTTGGAACTTGCTTAAGCAACCGACCTGACGAAGTACCCAAGAATGTTCAACCTAGTAGGGACGTGTCCCTGCGCCCAACGAC-TTTT--GTCGGGATCGTGGCAAGTCTGCGATCCAGGGGGTGATGTTGAGAGCCGGAAGGCAAGGGGGTGCAAACACTAGTTGAACTTTGTCCCGATTGCCGAGTGTTATGTGCTTGATGTCCAAGGCTTGATGCTGATCCTCCAAGTGGGGCTTGTCCCTGCACCAATGGCTTTTGCCAGGATCATGGCGTTTGTTATGATCGAAAAACTGAGGGGGTGATGTTTAGAGCTGGAAGGCAAGGGGGTGCAAACACCAGTCGGCCTTTGTCCCGATTGCTGAGTGTTATGTGCTTGATGTCCAAGGCTTGAAGCTGACCCTCCAAGTGGGGGCTTTTTTGTTCCTGCGGTAACGACTCTGTTGGGATCATTGTGATCAAGTTTGGTTGGTTTCGTATTGTGGTGGGTTTTTTCGAAGCTTCTATCGTTCTTTTACGCATCGTGCGGTGCATCTTGGGGGCTGTTTTGGCTTTTGGTTGCTAGCTTGGGCTTTATGCTAGGCGGGTGGCTAATTCGAATCCTGCATAGCAGAATGACCCGTGAACTAGTACCAACAATAGGGTTTGGCGGGGATCGAAGCTTTTGTTTTGACCCTCGTCAAGCCTCGCTGACATGTGTTCATGGCCCTCTTTGGGGCTTCATGGACATAAAGTTGGCACAACAACAACCCCCGGCACGACACGTGCCAAGGAACACTAAACTTAAGAGCGCCCGTGCCATGATGCCCCGTTTCCGGTGTGCTCGTTGTGCGTGGCTTCTTTGTAATCTAAAACGACTCTCGGCAACGGATATCTCGGCTCACGCATCGATGAAGAACGTAGCAAAATGCGATACTTGGTGTGAATTGCAGAATCCCGTGAACCATCGAGTTTTTGAACGCAAGTTGCGCCCGAAGCCATCTGGTTGAGGGCACGTCTGCCTGGGCGTCACGCATCACGTCGCCCCCACCAAGCATCCCTTCTTGGGACGTGTTGGACGGGGGCGGAGATTGGTCTCCCGTGCATGTGGCGCGGTTGGCCTAAATAGGAGCCTTCTCAAGAGGGACGCACGGCTAGTGGTGGTTGAT----AAGACAGTCGTCTCGTGTCGTGTGTTTTGATCCTTGAGGAAGGAACTCTTAAGATACCCCGTCGCATTGTCTTTTGATGATGATTCGATCGCCATAGTATAAACAAATAACTATAGAAGTAATAACCAACTCATCACTTCGTATTATCTGGATCCAAAGAACCAGTCAAGATATGATATATTGTTCATATTGTTGTAGCAACTGAAATCTTTTTTTATTAAAAAATCTGCTTCTAAGTTGTCAATCGAAATAAAAAAGAAAGGGTATGGATAAATGGAAGGATGAGAGAAAGAAAGAAAAAGAATATTGATGATATAGAATTCCAATATGTAAGGTCTATGAGTCATCTCAGAAAAAATCTGCGTAATAAAGCATCAATACGGATTCATCATTAAATGGATCTGCTCATCGAACAAAAAATAAAGAGCTTCGAGCCAATAAAGACTAAGAATATTGACTCAAGAACTAATAGCTCCGTTGTAGAATTCAGACCTAACCATTAAGTAAGAAGCGATGGGAACGATGGAACCTGTGAATTCAAAAGATTTTAGTGAAAATGAATTCGAATGATTCATTGATCGGGATGGCGGAACCGGCCAGAGACCAATTCATCTATTCGGAAAAGTTATGAACTAATGATAGAACTGAAATAGAAATTGAAAGAGTAAATATTCGCCCGCGAAAACTTTATTTTCTTGGATTGCTAAAATTGGGTCAATCCAATACGATAACGAGTAAAACAAAAGAAAGATTTGTTTGAACATTCTAAAATAGATATATAAAAAAATAGTTATTTAATCTATTTAGATTAGATTTAGTTATCTATACAAACAAGATATACAAATTAATAATAGATTTGATCTAGATTAAATAAAATCCATGATTCAGTATATTACTTATTAAATACATGTATATCTTAATTCAAATTATATTCTATCTGAATTGAATTCAAAATCTTTAATTTGAATTGATTTTATTCGCGAGGAGCTGGATGAGAAGAAACTCTCACGTCCGGTTCTGTAGTAGAGATGGAATTCAAAACAAACCATCAACT
E_grandiflora_3556        CAGGCCTCCCTCTGCTTGGTTCCAGTCGTGGGCATGAGTGAGGGGCGATGCTTGATGGCTTTGATGCCATCGGTGGGAATGTGTTTAAGCATCGGCCTTCCCTCATGACCACGATGGTCTACAGTCTTGTGTACGAGTTAGGGACGTCGCTTGTTTGTTTTGATGCTTGCGTTGGAACTTGCTTAAGCAACCGACCTGACGAAGTACCCATGAATGTCACCCATGATGGTCTACAGTCTTGTGTACGAGTTAGTGACGTCGCTTGTTTGTTTTGATGCTTGTGTTGGAACTTGCTTAAGCAACCGACCTGACGAAGTACCCATGAATGTCACCTATGATGGTCTACAGTCTTGCGTACGAGTTAGTGACGTCGCTTGTTTGTTTTGATGCTTGCGTTGGAACTTGCTTAAGCAACCGACCTGACGAAGTACCCATGAATGTCGCCCATGATGGTCTACAGTCTTGGGTATGAGTCAGTGACGATGCTTGTTTGTTTTGATGCTTGTGTTTGAACTTGCTTAAGCAACCGACCTGACGAAGTACACATGAATGTCGCCCATGATGGTCTACAGTCTTGGGTATGAGTCAGTGACGATGCTTGTTTGTTTTGATGCTTGTGTTTGAACTTGCTTAAGCAACCGACCTGACGAAGTACCCATGAATGTCACCCATGATGGTCTACAGTCTTGCGTACGAGTTAGTGACGTCGCTTGTTTGTTTTGATGCTTGCGTTGGAACTTGCTTAAGCAACCGACCTGACGAAGTACCCATGAATGTTCAACCTAGTAGGGACGTGTCCCTGCGCCCAACGAC-TTTT--GTCGGGATCGTGGCAAGTCTGCGATCCAGGGGGTGATGTTGAGAGCCGGAAGGCAAGGGGGTGCAAACACTAGTCGGCCTTTGTCCCGATTGTGGAGTGTTATGTGCTTGATGTCCAAGGCTTGATGCTGATCCTCCAAGTGGGGCTTGTCCCTGCACCAATGGCTTTTGCCAGGATCATGGCGTTTGTTGTGATCGAAAAAATGAGGGGGTGATGTTGAGGGCCGGAAGGCAAGGGGGTGCAAACACCAGTCGGCCTTTGTCCCGATTGTTGAGTGTTATGTGCTTGACGTCCAAGGCTTGATGCTGACCCTCCAAGTGGGGGCTTTTTTGTTCCTGCGGTAACGACTCTGTTGGGATCATTGTGATCAAGTTTGGTTGGTTTCGTTTTGTGGTGGGTTTTTTCGAAGCTTCTATCGTTCTTTTACGCATCGTGCGGTGCATCTTGGGGGCTGTTTTGGCTTTTGGTTGCTTGCTTGGGCTTTATGCTAGGCGGGTGGCTAATTCGAATCCTGCATAGCAGAATGACCCGTGAACTAGTACCAACAATAGGGTTTGGCGGGGATCGAAGCATTTGTTTTGACCCTCGTCAAGCCTCGCTGACATGTGTTCATGGCCCTCTTTGGGGCTTTATGGACATAAAGTTGGCACAACAACAACCCCCGGCACGACACGTGCCAAGGAACACTAAACTTAAGAGCGCCCGTGCCATGATGCCCCGTTTTCGGTGTGCTCGTTGTGCGTGGCTTCTTTGTAATCTAAAACGACTCTCGGCAACGGATATCTCGGCTCACGCATCGATGAAGAACGTAGCAAAATGCGATACTTGGTGTGAATTGCAGAATCCCGTGAACCATCGAGTTTTTGAACGCAAGTTGCGCCCGAAGCCATCTGGTTGAGGGCACGTCTGCCTGGGCGTCACGCATCACGTCGCCCCCACCAAGCATCCCTTCTTGGGACGTGTTGGACGGGGGCGGAGATTGGTCTCCCGTGCATGTGGCGCGGTTGGCCTAAATAGGAGCCTTCTCAAGAGGGACGCACGGCTAGTGGTGGTTGAT----AAGACAGTCGTCTCGTGTCGTGTGTTTTGATCCTTGAGGAAAGAACTCTTAAGATACCCCGTCGCATTGTCTTTTGATGATGATTCGATCGCCATAGTATAAACAAATAACTATAGAAGTAATAACCAACTCATCACTTCGTATTATCTGGATCCAAAGAACCAGTCAAGATATGATATATTGTTCATATTGTTGTAGCAACTGAAATCTTTTTTTATTAAAAAATCTGCTTCTAAGTTGTCAATCGAAATAAAAAAGAAAGGGTATGGATAAATGGAAGGATGAGAGAAAGAAAGAAAAAGAATATTGATGATATAGAATTCCAATATGTAAGGTCTATGAGTCATCTCAGAAAAAATCTGCGTAATAAAGCATCAATACGGATTCATCATTAAATGGATCTGCTCATCGAACAAAAAATAAAGAGCTTCGAGCCAATAAAGACTAAGAATATTGACTCAAGAACTAATAGCTCCGTTGTAGAATTCAGACCTAACCATTAAGTAAGAAGCGATGGGAACGATGGAACCTGTGAATTCAAAAGATTTTAGTGAAAATGAATTCGAATGATTCATTGATCGGGATGGCGGAACCGGCCAGAGACCAATTCATCTATTCGGAAAAGTTATGAACTAATGATAGAACTGAAATAGAAATTGAAAGAGTAAATATTCGCCCGCGAAAACTTTATTTTCTTGGATTGCTAAAATTGGGTCAATCCAATACGATAACGAGTAAAACAAAAGAAAGATTTGTTTGAACATTCTAAAATAGATATATAAAAAAATAGTTATTTAATCTATTTAGATTAGATTTAGTTATCTATACAAACAAGATATACAAATTAATAATAGATTTGATCTAGATTAAATAAAATCCATGATTCAGTATATTACTTATTAAATACATGTATATCTTAATTCAAATTATATTCTATCTGAATTGAATTCAAAATCTTTAATTTGAATTGATTTTATTCGCGAGGAGCTGGATGAGAAGAAACTCTCACGTCCGGTTCTGTAGTAGAGATGGAATTCAAAACAAACCATCAACT
E_grandiflora_3595        CAGGCCTCCCTCTGCTTGGTTCCAGTCGTGGGCATGAGTGAGGGGCGATGCTTGATGGCTTTGATGCCATCGGTGGGAATGTGTTTAAGCATCGGCCTTCCCTCATGACCACGATGGTCTACAGTCTTGTGTACGAGTTAGGGACGTCGCTTGTTTGTTTTGATGCTTGCGTTGGAACTTGCTTAAGCAACCGACCTGACGAAGTACCCATGAATGTCACCCATGATGGTCTACAGTCTTGTGTACGAGTTAGTGACGTCGCTTGTTTGTTTTGATGCTTGTGTTGGAACTTGCTTAAGCAACCGACCTGACGAAGTACCCATGAATGTCACCTATGATGGTCTACAGTCTTGCGTACGAGTTAGTGACGTCGCTTGTTTGTTTTGATGCTTGCGTTGGAACTTGCTTAAGCAACCGACCTGACGAAGTACCCATGAATGTCGCCCATGATGGTCTACAGTCTTGGGTATGAGTCAGTGACGATGCTTGTTTGTTTTGATGCTTGTGTTTGAACTTGCTTAAGCAACCGACCTGACGAAGTACACATGAATGTCGCCCATGATGGTCTACAGTCTTGGGTATGAGTCAGTGACGATGCTTGTTTGTTTTGATGCTTGTGTTTGAACTTGCTTAAGCAACCGACCTGACGAAGTACCCATGAATGTCACCCATGATGGTCTACAGTCTTGCGTACGAGTTAGTGACGTCGCTTGTTTGTTTTGATGCTTGCGTTGGAACTTGCTTAAGCAACCGACCTGACGAAGTACCCATGAATGTTCAACCTAGTAGGGACGTGTCCCTGCGCCCAACGAC-TTTT--GTCGGGATCGTGGCAAGTCTGCGATCCAGGGGGTGATGTTGAGAGCCGGAAGGCAAGGGGGTGCAAACACTAGTCGGCCTTTGTCCCGATTGTGGAGTGTTATGTGCTTGATGTCCAAGGCTTGATGCTGATCCTCCAAGTGGGGCTTGTCCCTGCACCAATGGCTTTTGCCAGGATCATGGCGTTTGTTGTGATCGAAAAAATGAGGGGGTGATGTTGAGGGCCGGAAGGCAAGGGGGTGCAAACACCAGTCGGCCTTTGTCCCGATTGTTGAGTGTTATGTGCTTGACGTCCAAGGCTTGATGCTGACCCTCCAAGTGGGGGCTTTTTTGTTCCTGCGGTAACGACTCTGTTGGGATCATTGTGATCAAGTTTGGTTGGTTTCGTTTTGTGGTGGGTTTTTTCGAAGCTTCTATCGTTCTTTTACGCATCGTGCGGTGCATCTTGGGGGCTGTTTTGGCTTTTGGTTGCTTGCTTGGGCTTTATGCTAGGCGGGTGGCTAATTCGAATCCTGCATAGCAGAATGACCCGTGAACTAGTACCAACAATAGGGTTTGGCGGGGATCGAAGCATTTGTTTTGACCCTCGTCAAGCCTCGCTGACATGTGTTCATGGCCCTCTTTGGGGCTTTATGGACATAAAGTTGGCACAACAACAACCCCCGGCACGACACGTGCCAAGGAACACTAAACTTAAGAGCGCCCGTGCCATGATGCCCCGTTTCCGGTGTGCTCGTTGTGCGTGGCTTCTTTGTAATCTAAAACGACTCTCGGCAACGGATATCTCGGCTCACGCATCGATGAAGAACGTAGCAAAATGCGATACTTGGTGTGAATTGCAGAATCCCGTGAACCATCGAGTTTTTGAACGCAAGTTGCGCCCGAAGCCATCTGGTTGAGGGCACGTCTGCCTGGGCGTCACGCATCACGTCGCCCCCACCAAGCATCCCTTCTTGGGACGTGTTGGACGGGGGCGGAGATTGGTCTCCCGTGCATGTGGCGCGGTTGGCCTAAATAGGAGCCTTCTCAAGAGGGACGCACGGCTAGTGGTGGTTGAT----AAGACAGTCGTCTCGTGTCGTGTGTTTTGATCCTTGAGGAAAGAACTCTTAAGATACCCCGTCGCATTGTCTTTTGATGATGATTCGATCGC????????????????????????AAGTAATAACCAACTCATCACTTCGTATTATCTGGATCCAAAGAACCAGTCAAGATATGATATATTGTTCATATTGTTGTAGCAACTGAAATCTTTTTTTATTAAAAAATCTGCTTCTAAGTTGTCAATCGAAATAAAAAAGAAAGGGTATGGATAAATGGAAGGATGAGAGAAAGAAAGAAAAAGAATATTGATGATATAGAATTCCAATATGTAAGGTCTATGAGTCATCTCAGAAAAAATCTGCGTAATAAAGCATCAATACGGATTCATCATTAAATGGATCTGCTCATCGAACAAAAAATAAAGAGCTTCGAGCCAATAAAGACTAAGAATATTGACTCAAGAACTAATAGCTCCGTTGTAGAATTCAGACCTAACCATTAAGTAAGAAGCGATGGGAACGATGGAACCTGTGAATTCAAAAGATTTTAGTGAAAATGAATTCGAATGATTCATTGATCGGGATGGCGGAACCGGCCAGAGACCAATTCATCTATTCGGAAAAGTTATGAACTAATGATAGAACTGAAATAGAAATTGAAAGAGTAAATATTCGCCCGCGAAAACTTTATTTTCTTGGATTGCTAAAATTGGGTCAATCCAATACGATAACGAGTAAAACAAAAGAAAGATTTGTTTGAACATTCTAAAATAGATATATAAAAAAATAGTTATTTAATCTATTTAGATTAGATTTAGTTATCTATACAAACAAGATATACAAATTAATAATAGATTTGATCTAGATTAAATAAAATCCATGATTCAGTATATTACTTATTAAATACATGTATATCTTAATTCAAATTATATTCTATCTGAATTGAATTCAAAATCTTTAATTTGAATTGATTTTATTCGCGAGGAGCTGGATGAGAAGAAACTCTC???????????????????????????????????????????????
E_incana_3642             CAGGCCTCCCTCTGCTTGGTTCCAGTCGTGGGCATGAGTGAGGGGCGATGCTTGATGGCTTTGATGCCATCGGTGGGAATGTGTTTAAGCATCGGCCTTCCCTCATGACCACGATGGTCTACAGTCTTGTGTACGAGTTAGTGACGTCGCTTGTTTGTTTTGATGCTTGCGTTGGAACTTGCTTAAGCAACCGACCTGACGAAGTACCCATGAATGTCACTCATGATGGTCTACAGTCTTGCGTACGAGTTAGTGACGTCGCTTGTTTGTTTTGATGCTTGCGTTGGAACTTGCTTAAGCAACCGACCTGACGAAGTACCCATGAATGTCACCTATGATGGTCTACAGTCTTGCGTACGAGTTAGTGACGTCGCTTGTTTGTTTTGATGCTTGCGTTGGAACTTGCTTAAGCAACCGACCTGACGGAGTACCCATGAATGTCGTTCATGATGGTCTACAGTCTTGGGTATGAGTCAGTGACGATGCTTGTTTGTTTTGATGCTTGCGTTTGAACTTGCTTAAGCAACCGACCAGACGAAGTACACATGAATGTCGCCCATGATGGTCTACAGTCTTGGGTATGAGTCAGTGACGATGCTTGTTTGTTTTGATGCTTGCGTTTGAACTTGCTTAAGCAACCGACCAGACGAAGTACACATGAATGTCGCCCATGATGGTCTACAGTCTTGGGTATGAGTCAGTGACGATGCTTGTTTGTTTTGATGCTTGCGTTTGAACTTGCTTAAGCAACCGACCTGACGAAGTACACATGAATGTTCAACCTAGTAGGGACGTGTCCCTGCGCCCAACGAC-TTTT--GTCGGGATCGTGGCAAGTCTGCGATCCAGGGGGTGATGTTGAGAGCCGGAAGGCAAGGGGGTGCAAACACTAGTCTGCCTTTGTCCCGATTGCCGAGTGTTATGTGCTTGATGTCCAAGGCTTGATGCTGATCCTCCAAGTGGGGCTTGTCCCTGCACCAATGGCTTTTGCCAGGATCATGGCGTTTGTTATGATCGAAAAACTGAGGGGGTGATGTTTAGAGCTGGAAGGCAAGGGGGTGCAAACACCAGTCGGCCTTTGTCCCGATTGCTGAGTGTTTTGTGCTTGATGTCCAAGGCTTGAAGCTGACCCTCCAAGTGGGGGCTTTTTTGTTCCTGCGATAACGACTCTGTTGGGATCATTGTGATCAAGTTTGGTTGGTTTCGTATTGTGGTGGGTTTTTTCGAAGCTTCTATCGTTCTTTTACGCATCGTGCGGTGCATCTTGGGGGCTGTTTTGGCTTTTGGTTGCTTGCTTGGGCTTTATGCTAGGCGGGTGGCTAATTCGAATCCTGCATAGCAGAATGACCCGTGAACTAGTACCAACAATAGGGTTTGGCGGGGATCGAAGCTTTGGTTTTGACCCTCGTCAAGCCTCGCTGACATGTGTTCATGGCCCTCTTTGGGGCTTCATGGACATAAAGTTGGCACAACAACAACCCCCGGCACGACACGTGCCAAGGAACACTAAACTTAAGAGCGCCCGTGCCATGATGCCCCGTTTCTGGTGTGCTCGTTGTGCGTGGCTTCTTTGTAATCTAAAACGACTCTCGGCAACGGATATCTCGGCTCACGCATCGATGAAGAACGTAGCAAAATGCGATACTTGGTGTGAATTGCAGAATCCCGTGAACCATCGAGTTTTTGAACGCAAGTTGCGCCCGAAGCCATCTGGTTGAGGGCACGTCTGCCTGGGCGTCACGCATCACGTCGCCCCCACCAAGCATCCCTTCTTGGGACGTGTTGGACGGGGGCGGAGATTGGTCTCCCGTGCATGTGGCGCGGTTGGCCTAAATAGGAGCCTTCTCAAGAGGGACGCACGGCTAGTGGTGGTTGAT----AAGACAGTCGTCTCGTGTTGTGTGTTTTGATCCTTGAGGAAGGAACTCTTAAGATACCCCGTCGCATTGTCTTTTGATGATGATTCGATCGCCATAGTATAAACAAATAACTATAGAAGTAATAACCAACTCATCACTTCGTATTATCTGGATCCAAAGAACCAGTCAAGATATGATATATTGTTCATATTGTTGTAGCAACTGAAATCTTTTTTTATTAAAAAATCTGCTTCTAAGTTGTCAATCGAAATAAAAAAGAAAGGGTATGGATAAATGGAAGGATGAGAGAAAGAAAGAAAAAGAATATTGATGATATAGAATTCCAATATGTAAGGTCTATGAGTCATCTCAGAAAAAATCTGCGTAATAAAGCATCAATACGGATTCATCATTAAATGGATCTGCTCATCGAACAAAAAATAAAGAGCTTCGAGCCAATAAAGACTAAGAATATTGACTCAAGAACTAATAGCTCCGTTGTAGAATTCAGACCTAACCATTAAGTAAGAAGCGATGGGAACGATGGAACCTGTGAATTCAAAAGATTTTAGTGAAAATGAATTCGAATGATTCATTGATCGGGATGGCGGAACCGGCCAGAGACCAATTCATCTATTCGGAAAAGTTATGAACTAATGATAGAACTGAAATAGAAATTGAAAGAGTAAATATTCGCCCGCGAAAACTTTATTTTCTTGGATTGCTAAAATTGGGTCAATCCAATACGATAACGAGTAAAACAAAAGAAAGATTTGTTTGAACATTATAAAATAGATATATATAAAAATAGTTATTTAATATATTTAGATTAGATTTAGTTATCTATACAAACAAGATATACAAATTAATAATAGATTTGATCTAGATTAAATAAAATCCATGATTCAGTATATTACTTATTAAATACATGTATATCTTAATTCAAATTATATTCTATCTGAATTGAATTCAAAATCTTTAATTTGAATTGATTTTATTCGCGAGGAGCTGGATGAGAAGAAACTCTCACGTCCGGTTCTGTAGTAGAGATGGAATTCAAAACAAACCATCAACT
E_killipii_3738           CAGGCCTCCCTCTGCTTGGTTCCAGTCGTGGGCATGAGTGAGGGGCGATGCTTGATGGCTTTGATGCCATCGGTGGGAATGTGTTTAAGCATCGGCCTTCCCTCATGACCACGATGGTCTACAGTCTTGTGTACGAGTTAGTGACGTCGCTTGTTTGTTTTGATGCTTGCGTTGGAACTTGCTTAAGCAACCGACCTGACGAAGTACCCATGAATGTCTCCCATGATGGTCTACAGTCTTGCGTACGAGTTAGTGACGTCGCTTGTTTGTTTTGATGCTTGCGTTGGAACTTGCTTAAGCAACCGACCTGACGAAGTACCCATGAATGTCACCAATGATGGTCTACAGTCTTGCGTACGAGTTAGTGACGTCGCTTGTTTGTTTTGATGCTTGCATTGGAACTTGCTTAAGCAACCGAACTGACGAAGTACC-ATGAATGTCGCCCATGATGGTCTACAGTCTTGGGTATGAGTCAGTGACGATGCTTGTTTGTTTTGATGCTTGCGTTTGAACTTGCTTAAGCAACCGACCTGACGAAGTACCCATGAATGTCGCCCATGATGGTCTACAGTCTTGGGTATGAGTCAGTGACGATGCTTGTTTGTTTTGATGCTTG-GTTGGAACTTGCTTAAGCAACCGA-CTGACGAAGTACCCATGAATGTCTCCCATGATGGTCTACAGTCTTGCGTACGAGTTAGTGACGTCGCTTGTTTGTTTTGATGCTTGCGTTGGAACTTGCTTAAGCAACCGACCTGACGAAGTACCCATGAATGTTCAACCTAGTAGGGACGTGTCCCTGCGCCCAACGAC-TTT---GTCGGGATCGTGGCAAGTCTGCGATCCAGGGGGTGATGTTGAGAGCCGGAAGGCAAGGAGGTGCAGACACTAGTTGAACTT-GTCCCGATTGCCGAGTGTTATGTGCTTGATGTCCAAGGCTTGATGCTGATCCTCCAAGTGGGGCTTGTCCCTGCACCAATGGCTTTTGCCAGGATCATGGCGTTTGTTATGATCGAAAAACTGAGGGGGTGATGTTTAGAGCTGGAAGGCAAGGGGGTGCAAACACCAGTCGGCCTTTGTCCCGATTGCTGAGTGTTATGTGCTTGATGTCCAAGGCTTGAAGCTGACCCTCCAAGTGGGGGCTTTTTTGTTCCTGCGGTAACGACTCTGTTGGGATCATTGTGATCAAGTTTGGTTGGTTTCGTATTGTGGTGGGTTTTTTCGAAGCTTCTATCGTTCTTTTACGCATCGTGCGGTGCATCTTGGGGGCTGTTTTGGCTTTTGGTTGCTTGCTTGGGCTTTATGCTAGGCGGGTGGCTAATTCGAATCCTGCATAGCAGAATGACCCGTGAACTAGTACCAACAATAGGGTTTGGCGGGGATCGAAGCATTTGTTTTGACCCTCGTCAAGCCTCGCTGACATGTGTTCATGGCCCTCTTTGGGGCTTTATGGACATAAAGTTGGCACAACAACAACCCCCGGCACGACACGTGCCAAGGAACACTAAACTTAAGAGCGCCCGTGCCATGATGCCCCGTTTCCGGTGTGCTCGTTGTGCGTGGCTTCTTTGTAATCTAAAACGACTCTCGGCAACGGATATCTCGGCTCACGCATCGATGAAGAACGTAGCAAAATGCGATACTTGGTGTGAATTGCAGAATCCCGTGAACCATCGAGTTTTTGAACGCAAGTTGCGCCCGAAGCCATCTGGTTGAGGGCACGTCTGCCTGGGCGTCACGCATCACGTCGCCCCCACCAAGCATCCCTTCTTGGGACGTGTTGGACGGGGGCGGAGATTGGTCTCCCGTGCATGTGGCGCGGTTGGCCTAAATAGGAGCCTTCTCAAGAGGGACGCACGGCTAGTGGTGGTTGAT----AAGACAGTCGTCTCGTGTCGTGTGTTTTGATCCTTGAGGAAAGAACTCTTAAGATACCCCGTCGCATTGTCTTTTGATGATGATTCGATCGCCATAGTATAAACAAATAACTATAGAAGTAATAACCAACTCATCACTTCGTATTATCTGGATCCAAAGAACCAGTCAAGATATGATATATTGTTCATATTGTTGTAGCAACTGAAATCTTTTTTTATTAAAAAATCTGCTTCTAAGTTGTCAATCGAAATAAAAAAGAAAGGGTATGGATAAATGGAAGGATGAGAGAAAGAAAGAAAAAGAATATTGATGATATAGAATTCCAATATGTAAGGTCTATGAGTCATCTCAGAAAAAATCTGCGTAATAAAGCATCAATACGGATTCATCATTAAATGGATCTGCTCATCGAACAAAAAATAAAGAGCTTCGAGCCAATAAAGACTAAGAATATTGACTCAAGAACTAATAGCTCCGTTGTAGAATTCAGACCTAACCATTAAGTAAGAAGCGATGGGAACGATGGAACCTGTGAATTCAAAAGATTTTAGTGAAAATGAATTCGAATGATTCATTGATCGGGATGGCGGAACCGGCCAGAGACCAATTCATCTATTCGGAAAAGTTATGAACTAATGATAGAACTGAAATAGAAATTGAAAGAGTAAATATTCGCCCGCGAAAACTTTATTTTCTTGGATTGCTAAAATTGGGTCAATCCAATACGATAACGAGTAAAACAAAAGAAAGATTTGTTTGAACATTCTAAAATAGATAAAAAAAAAAATAGTTATTTAATCTATTTAGATTAGATTTAGTTATCTATACAAACAAGATATACAAATTAATAATAGATTTGATCTAGATTAAATAAAATCCATGATTCAGTATATTACTTATTAAATACATGTATATCTTAATTCAAATTATATTCTATCTGAATTGAATTCAAAATCTTTAATTTGAATTGATTTTATTCGCGAGGAGCTGGATGAGAAGAAACTCTCACGTCCGGTTCTGTAGTAGAGATGGAATTCAAAACAAACCATCAACT
E_lopezii_3653            CAGGCCTCCCTCTGCTTGGTTCCAGTCGTGGGCATGAGTGAGGGGCGATGCTTGATGGCTTTGATGCCATCGGTGGGAATGTGTTTAAGCATCGGCCTTCCCTCATGACCACGATGGTCTACAGTCTTGTGTACGAGTTAGTGACGTCGCTTGTTTGTTTTGATGCTTGCGTTGGAACTTGCTTAAGCAACCGACCTGACGAAGTACCCATGAATGTCACCCATGATGGTCTACAGTCTTGCGTACGAGTTAGTGACGTCGCTTGTTTGTTTTGATGCTTGCGTTGGAACTTGCTTAAGCAACCGACCTGACGAAGTACCCATGAATGTCACCAATGATGGTCTACAGTCTTGCGTACGAGTTAGTGACGTCGCTTGTTTGTTTTGATGCTTGCGTTGGAACTTGCTTAAGCAACCGAACTGACGAAGTACCCATGAATGTCGCCCATGATGGTCTACAGTCTTGGGTATGAGTCAGTGACGATGCTTGTTTGTTTTGATGCTTGCGTTTGAACTTGCTTAAGCAACCGACCTGACGAAGTACACATGAATGTCGCCCATGATGGTCTACAGTCTTGGGTATGAGTCAGTGACGATGCTTGTTTGTTTTGATGCTTGCGTTTGAACTTGCTTAAGCAACCGACCTGACGAAGTACACATGAATGTCACCCATGATGGTCTACAGTCTTGCGTACGAGTTAGTGACGTCGCTTCTTTGTTTTGATGCTTGCGTTGGAACTTGCTTAAGCAACCGACCTGACGAAGTACCCATGAATGTTCCACCTTGTAGG-AAGTGT-CCTGCGCCCAAGGA--TTTTTT-TGGGGTT-GTGGCCAGTTTTCGATTCCGGGGGGGATGTTGAAGAGCGGAAGGCAAGGGGGGGCCAACATTA-TTGGACTTTGTCCCGATTGCCGAGTGTTATGTGCTTGATGTCCAAGGCTTGATGCTGATCCTCCAAGTGGGGCTTGTCCCTGCACCAATGGCTTTTGCCAGGATCATGGCGTTTGTTGTGATCGAAAAAATGAGGGGGTGACGTTTAGAGCTGGAAGGCAAGGGGGTGCAAACACCAGTCGGCCTTTGTCCCGAGTCCTGAGTGTTATGTGCTTGATGTCCAAGGCTTGAAGCTGACCCTCCAAGTGGGGGCTTTTTTGTTCCTGCGGTAACGACTCTGTTGGGATCATTGTGATCAAGTTTGGTTGGTTTCGTATTGTGGTGGGTTTTTTCGAAGCTTCTATCGTTCTTTTACGCATCGTGCGGTGCATCTTGGGGGCTGTTTTGGCTTTTGGTTGCTTGCTTGGGCTTTATGCTAGGCGGGTGGCTAATTCGAATCCTGCATAGCAGAATGACCCGTGAACTAGTACCAACAATAGGGTTTGGCGGGGATCGAAGCTTTTGTTTTGACCCTCGTCAAGCCTCGCTGACATGTGTTCATGGCCCTCTTTGGGGCTTCATGGACATAAAGTTGGCACAACAACAACCCCCGGCACGACACGTGCCAAGGAACACTAAACTTAAGAGCGCCCGTGCCATGATGCCCCGTTTCCGGTGTGCTCGTTGTGCGTGGCTTCTTTGTAATCTAAAACGACTCTCGGCAACGGATATCTCGGCTCACGCATCGATGAAGAACGTAGCAAAATGCGATACTTGGTGTGAATTGCAGAATCCCGTGAACCATCGAGTTTTTGAACGCAAGTTGCGCCCGAAGCCATCTGGTTGAGGGCACGTCTGCCTGGGCGTCACGCATCACGTCGCCCCCACCAAGCATCCCTTCTTGGGACGTGTTGGACGGGGGCGGAGATTGGTCTCCCGTGCATGTGGCGCGGTTGGCCTAAATAGGAGCCTTCTCAAGAGGGACGCACGGCTAGTGGTGGTTGAT----AAGACAGTCGTCTCGTGTCGTGTGTTTTGATCCTTGAGGAAGGAACTCTTAAGATACCCCGTCGCATTGTCTTTTGATGATGATTCGATCGCCATAGTATAAACAAATAACTATAGAAGTAATAACCAACTCATCACTTCGTATTATCTGGATCCAAAGAACCAGTCAAGATATGATATATTGTTCATATTGTTGTAGCAACTGAAATCTTTTTTTATTAAAAAATCTGCTTCTAAGTTGTCAATCGAAATAAAAAAGAAAGGGTATGGATAAATGGAAGGATGAGAGAAAGAAAGAAAAAGAATATTGATGATATAGAATTCCAATATGTAAGGTCTATGAGTCATCTCAGAAAAAATCTGCGTAATAAAGCATCAATACGGATTCATCATTAAATGGATCTGCTCATCGAACAAAAAAGAAAGAGCTTCGAGCCAATAAAGACTAAGAATATTGACTCAAGAACTAATAGCTCCGTTGTAGAATTCAGACCTAACCATTAAGTAAGAAGCGATGGGAACGATGGAACCTGTGAATTCAAAAGATTTTAGTGAAAATGAATTCGAATGATTCATTGATCGGGATGGCGGAACCGGCCAGAGACCAATTCATCTATTCGGAAAAGTTATGAACTAATGATAGAACTGAAATAGAAATTGAAAGAGTAAATATTCGCCCGCGAAAACTTTATTTTCTTGGATTGCTAAAATTGGGTCAATCCAATACGATAACGAGTAAAACAAAAGAAAGATTTGTTTGAACATTCTAAAATAGATATATATATAAATAGTTATTTAATATATTTAGATTAGATTTAGTTATCTATACAAACAAGATATACAAATTAATAATAGATTTGATCTAGATTAAATAAAATCCATGATTCAGTATATTACTTATTAAATACATGTATATCTTAATTCAAATTATATTCTATCTGAATTGAATTCAAAATCTTTAATTTGAATTGATTTTATTCGCGAGGAGCTGGATGAGAAGAAACTCTCACGTCCGGTTCTGTAGTAGAGATGGAATTCAAAACAAACCATCAACT
E_lopezii_3677            CAGGCCTCCCTCTGCTTGGTTCCAGTCGTGGGCATGAGTGAGGGGCGATGCTTGATGGCTTTGATGCCATCGGTGGGAATGTGTTTAAGCATCGGCCTTCCCTCATGACCACGATGGTCTACAGTCTTGTGTACGAGTTAGTGACGTCGCTTGTTTGTTTTGATGCTTGCGTTGGAACTTGCTTAAGCAACCGACCTGACGAAGTACCCATGAATGTCACCCATGATGGTCTACAGTCTTGCGTACGAGTTAGTGACGTCGCTTGTTTGTTTTGATGCTTGCGTTGGAACTTGCTTAAGCAACCGACCTGACGAAGTACCCATGAATGTCACCAATGATGGTCTACAGTCTTGCGTACGAGTTAGTGACGTCGCTTGTTTGTTTTGATGCTTGCGTTGGAACTTGCTTAAGCAACCGAACTGACGAAGTACCCATGAATGTCGCCCATGATGGTCTACAGTCTTGGGTATGAGTCAGTGACGATGCTTGTTTGTTTTGATGCTTGTGTTTGAACTTGCTTAAGCAACCGACCTGACGAAGTACACATGAATGTCGCCCATGATGGTCTACAGTCTTGGGTATGAGTCAGTGACGATGCTTGTTTGTTTTGATGCTTGCGTTTGAACTTGCTTAAGCAACCGACCTGACGAAGTACACATGAATGTCGCCCATGATGGTCTACAGTCTTGCGTACGAGTTAGTGACGTCGCTTGTTTGTTTTGATGCTTGCGTTGGAACTTGCTTAAGCAACCGACCTGACGAAGTACCCATGAATGTTCAACCTAGTAGGGACGTGTCCCTGCGCCCAACGAC-TTTT--GTCGGGATCGTGGCAAGTCTTCGATCCAGGGGGTGATGTTGAGAGCCGGAAGGCAAGGGGGTGCAAACACTAGTTGAACTT-GTCCCGATTGCCGAGTGTTATGTGCTTGATGTCCAAGGCTTGATGCTGATCCTCCAAGTGGGGCTTGTCCCTGCACCAATGGCTTTTGCCAGGATCATGGCGTTTGCTGTGATCGAAAAAATGAGGGGGTGATGTTTAGAGCCGGAAGGCAAGGGGGTGCAAACACCAGTCGGCCTTTGTCCCGATTGCTGAGTGTTATGTGCTTGACGTCCAAGGCTTGATGCTGACCCTCCAAGTGGGGGCTTTTTTGTTCCTGCGGTAACGACTCTGTTGGGATCATTGTGATCAAGTTTGGTTGGTTTCGTATTGTGGTGGGTTTTTTCGAAGCTTCTATCGTTCTTTTACGCATCGTGCGGTGCATCTTGGGGGCTGTTTTGGCTTTTGGTTGCTTGCTTGGGCTTTATGCTAGGCGGGTGGCTAATTCGAATCCTGCATAGCAGAATGACCCGTGAACTAGTACCAACAATAGGGTTTGGCGGGGATCGAAGCTTTTGTTTTGACCCTCGTCAAGCCTCGCTGACATGTGTTCATGGCCCTCTTTGGGGCTTCATGGACATAAAGTTGGCACAACAACAACCCCCGGCACGACACGTGCCAAGGAACACTAAACTTAAGAGCGCCCGTGCCATGATGCCCCGTTTCCGGTGTGCTCGTTGTGCGTGGCTTCTTTGTAATCTAAAACGACTCTCGGCAACGGATATCTCGGCTCACGCATCGATGAAGAACGTAGCAAAATGCGATACTTGGTGTGAATTGCAGAATCCCGTGAACCATCGAGTTTTTGAACGCAAGTTGCGCCCGAAGCCATCTGGTTGAGGGCACGTCTGCCTGGGCGTCACGCATCACGTCGCCCCCACCAAGCATCCCTTCTTGGGACGTGTTGGACGGGGGCGGAGATTGGTCTCCCGTGCATGTGGCGCGGTTGGCCTAAATAGGAGCCTTCTCAAGAGGGACGCACGGCTAGTGGTGGTTGAT----AAGACAGTCGTCTCGTGTCGTGTGTTTTGATCCTTGAGGAAGGAACTCTTAAGATACCCCGTCGCATTGTCTTTTGATGATGATTCGATCGCCATAGTATAAACAAATAACTATAGAAGTAATAACCAACTCATCACTTCGTATTATCTGGATCCAAAGAACCAGTCAAGATATGATATATTGTTCATATTGTTGTAGCAACTGAAATCTTTTTTTATTAAAAAATCTGCTTCTAAGTTGTCAATCGAAATAAAAAAGAAAGGGTATGGATAAATGGAAGGATGAGAGAAAGAAAGAAAAAGAATATTGATGATATAGAATTCCAATATGTAAGGTCTATGAGTCATCTCAGAAAAAATCTGCGTAATAAAGCATCAATACGGATTCATCATTAAATGGATCTGCTCATCGAACAAAAAAGAAAGAGCTTCGAGCCAATAAAGACTAAGAATATTGACTCAAGAACTAATAGCTCCGTTGTAGAATTCAGACCTAACCATTAAGTAAGAAGCGATGGGAACGATGGAACCTGTGAATTCAAAAGATTTTAGTGAAAATGAATTCGAATGATTCATTGATCGGGATGGCGGAACCGGCCAGAGACCAATTCATCTATTCGGAAAAGTTATGAACTAATGATAGAACTGAAATAGAAATTGAAAGAGTAAATATTCGCCCGCGAAAACTTTATTTTCTTGGATTGCTAAAATTGGGTCAATCCAATACGATAACGAGTAAAACAAAAGAAAGATTTGTTTGAACATTCTAAAATAGATATATATATAAATAGTTATTTAATATATTTAGATTAGATTTAGTTATCTATACAAACAAGATATACAAATTAATAATAGATTTGATCTAGATTAAATAAAATCCATGATTCAGTATATTACTTATTAAATACATGTATATCTTAATTCAAATTATATTCTATCTGAATTGAATTCAAAATCTTTAATTTGAATTGATTTTATTCGCGAGGAGCTGGATGAGAAGAAACTCTCACGTCCGGTTCTGTAGTAGAGATGGAATTCAAAACAAACCATCAACT
E_monguana_3765           CAGGCCTCCCTCTGCTTGGTTCCAGTCGTGGGCATGAGTGAGGGGCGATGCTTGATGGCTTTGATGCCATCGGTGGGAATGTGTTTAAGCATCGGCCTTCCCTCATGACCACGATGGTCTACAGTCTTGTGTACGAGTTAGTGACGTCGCTTGTTTGTTTTGATGCTTGCGTTGGAACTTGCTTAAGCAACCGACCTGACGAAGTACCCATGAATGTCTCCCATGATGGTCTACAGTCTTGCGTACGAGTTAGTGACGTCGCTTGTTTGTTTTGATGCTTGCGTTGGAACTTGCTTAAGCAACCGACCTGACGAAGTACCCATGAATGTCACCAATGATGGTCTACAGTCTAGCGTACGAGTTAGTGACGTCGCTTGTTTGTTTTGATGCTTGCGTTGGAACTTGCTTAAGCAACCGAACTGACGAAGTACCCATGAATGTCGCCCATGATGGTCTACAGTCTTGGGTATGAGTCAGTGACGATGCTTGTTTGTTTTGATGCTTGCGTTTGAACTTGCTTAAGCAACCGACCTGACGAAGTACCCATGAATGTCGCCCATGATGGTCTACAGTCTTGGGTATGAGTCAGTGACGATGCTTGTTTGTTTTGATGCTTGCGTTGGAACTTGCTTAAGCAACTGACCTGACGAAGTACCCATGAATGTCTCCCATGATGGTCTACAGTCTTGCGTACGAGTTAGTGACGTCGCTTGTTTGTTTTGATGCTTGCGTTGGAACTTGCTTAAGCAACCGACCTGACGAAGTACCCATGAATGTTCAACCTAGTAGGGACGTGTCCCTGCGCCCAACGAC-TTTT--GTCGGGATCGTGGCAAGTCTGCGATCCAGGGGGTGATGTTGAGAGCCGGAAGGCAAGGGGGTGCAAACACTAGTTGAACTTTGTCCCGATTGCCGAGTGTTATGTGCTTGATGTCCAAGGCTTGATGCTGATCCTCCAAGTGGGGCTTGTCCCTGCACCAATGGCTTTTGCCAGGATCATGGCGTTTGTTATGATCGAAAAACTGAGGGGGTGATGTTTAGAGCTGGAAGGCAAGGGGGTGCAAACACCAGTCGGCCTTTGTCCCGATTGCTGAGTGTTATGTGCTTGATGTCCAAGGCTTGAAGCTGACCCTCCAAGTGGGGGCTTTTTTGTTCCTGCGGTAACGACTCTGTTGGGATCATTGTGATCAAGTTTGGTTGGTTTCGTATTGTGGTGGGTTTTTTTGAAGCTTCTATCGTTCTTTTACGCATCGTGCGGTGCATCTTGGGGGCTGTTTTGGCTTTTGGTTGCTTGCTTGGGCTTTATGCTAGGCGGGTGGCTAATTCGAATCCTGCATAGCAGAATGACCCGTGAACTAGTACCAACAATAGGGTTTGGCGGGGATCGAAGCTTTTGTTTTGACCCTCGTCAAGCCTCGCTGACATGTGTTCATGGCCCTCTTTGGGGCTTCATGGACATAAAGTTGGCACAACAACAACCCCCGGCACGACACGTGCCAAGGAACACTAAACTTAAGAGCGCCCGTGCCATGATGCCCCGTTTCTGGTGTGCTCGTTGTGCGTGGCTTCTTTGTAATCTAAAACGACTCTCGGCAACGGATATCTCGGCTCACGCATCGATGAAGAACGTAGCAAAATGCGATACTTGGTGTGAATTGCAGAATCCCGTGAACCATCGAGTTTTTGAACGCAAGTTGCGCCCGAAGCCATCTGGTTGAGGGCACGTCTGCCTGGGCGTCACGCATCACGTCGCCCCCACCAAGCATCCCTTCTTGGGACGTGTTGGACGGGGGCGGAGATTGGTCTCCCGTGCATGTGGCGCGGTTGGCCTAAATAGGAGCCTTCTCAAGAGGGACGCACGGCTAGTGGTGGTTGAT----AAGACAGTCGTCTCGTGTCATGTGTTTTGATCCTTGAGGAAGGAACTCTTAAGATACCCCGTCGCATTGTCTTTTGATGATGATTCGATCGCCATAGTATAAACAAATAACTATAGAAGTAATAACCAACTCATCACTTCGTATTATCTGGATCCAAAGAACCAGTCAAGATATGATATATTGTTCATATTGTTGTAGCAACTGAAATCTTTTTTTATTAAAAAATCTGCTTCTAAGTTGTCAATCGAAATAAAAAAGAAAGGGTATGGATAAATGGAAGGATGAGAGAAAGAAAGAAAAAGAATATTGATGATATAGAATTCCAATATGTAAGGTCTATGAGTCATCTCAGAAAAAATCTGCGTAATAAAGCATCAATACGGATTCATCATTAAATGGATCTGCTCATCGAACAAAAAATAAAGAGCTTCGAGCCAATAAAGACTAAGAATATTGACTCAAGAACTAATAGCTCCGTTGTAGAATTCAGACCTAACCATTAAGTAAGAAGCGATGGGAACGATGGAACCTGTGAATTCAAAAGATTTTAGTGAAAATGAATTCGAATGATTCATTGATCGGGATGGCGGAACCGGCCAGAGACCAATTCATCTATTCGGAAAAGTTATGAACTAATGATAGAACTGAAATAGAAATTGAAAGAGTAAATATTCGCCCGCGAAAACTTTATTTTCTTGGATTGCTAAAATTGGGTCAATCCAATACGATAACGAGTAAAACAAAAGAAAGATTTGTTTGAACATTCTAAAATAGATATATATATAAAGAGTTATTTAATATATTTAGATTAGATTTAGTTATCTATACAAACAAGATATACAAATTAATAATAGATTTGATCTAGATTAAATAAAATCCATGATTCAGTATATTACTTATTAAATACATGTATATCTTAATTCAAATTATATTCTATCTGAATTGAATTCAAAATCTTTAATTTGAATTGATTTTATTCGCGAGGAGCTGGATGAGAAGAAACTCTCACGTCCGGTTCTGTAGTAGAGATGGAATTCAAAACAAACCATCAACT
E_multicongestiflora_3751 CAGGCCTCCCTCTGCTTGGTTCCAGTCGTGGGCATGAGTGAGGGGCGATGCTTGATGGCTTTGATGCCATCGGTGGGAATGTGTTTAAGCATCGGCCTTCCCTCATGACCACGATGGTCTACAGTCTTGTGTATGAGTCAATGACGATGCTTGTTTGTTTTGATGCTTGCGTTGGAACTTGCTTAAGCAACCGACCTGACGAAGTACCCATGAATGTCACCCATGATGGTCTACAGTCTTGGGTATGAGTCAGTGACGATGCTTGTTTGTTTTGATGCTTGCGTTGGAACTTGCTTGAGCAACCGACCTGACGAAGTACCCAYGAATGTCGCCCATGATGGTCTACAGTCTTGGGTATGAGTCAGTGACGATGCTTGTTTGTTTTGATGCTTGCGTTGGAACTTGCTTAAGCAACCGACTTGACGAAGTACCCATGAATGTCGCCCATGATGGTCTACAGTCTTGGGTATGAGTCAGTGACGATGCTTGTTTGTTTTGATGCTTGCGTTTGAACTTGCTTAAGCAACCGACCTGACGAAGTACACATGAATGTCGCCCATGATGGTCTACAGTCTTGGGTATGAGTCAGTGACGATGCTTGTTTGTTTTGATGCTTGCGTTTGAACTTGCTTAAGCAACCGACCTGACGAAGTACCCATGAATGTCGCCCATGATGGTCTACAGTCTTGGTTATGAGTCAGTGACGATGCTTGTTTGTTTTGATGCTTGCGTTTGAACTTGCTTAAGCAACCGACTTGACGAAGTACCCAAGAATGTTCAACCTAGTAGGGACGTGTCCCTGCGCCAAACGAC-TTTT--GTCGGGATCGTGGCAAGTCTGCGATCCAGGGGGTGATGTTGAGAGCCGGAAGGCAAGAGGGTGCAAACACTAGTC-GCCTTTGTCCCGATTGCTGAGTGTTATGTGCTTGATGTCCAAGGCTTGATGCTGATCCTCCAAGTGGGGCTTGTCCCTGCACCAATGGCTTTTGCCAGGATCATGGCGTTTGCTGTGATCGAAAAAATGAGGGGGTGATGTTGAGAGCCGGAAGGCAAGGGGGTGCAAACACCAGTCGGCCTTTGTCCCGATTGCTGAGTGTTATGTGCTTGACGTCCAAGGCTTGATGCTGACCCTCCAAGTGGGG-CTTTTTTGTTCCTGCGGTAACGACTYTGTTGGGATCATTGTGATCAAGTTTGGTTGGTTTCGTATTGTGGTGGGTTTTTTCGAAGCTTCTATCGTTCTTTTACGCATCGTGCGGTGCATCTTGGGGGCTGTTTTGGCTTTTGGTTGCTTGCTTGGGCTTTATGCTAGGCGGGTGGCTAATTCGAATCCTGCATAGCAGAATGACCCGTGAACTAGTACCAACAATAGGGCTTGGCGGGGATCGAAGCTTTTGTTTTGACTCTCGTCAAGCCTCGCTGACATGTGTTCATGGCCCTCTTTGGAGCTTCATGGACATAAAGTTGGCACAACAACAACCCCCGGCACGACACGTGCCAAGGAACACTAAACTTAAGAGCGCCCGTGCCATGATGCCCCGTTTTCGGTGTGCTCGTTGTGCGTGGCTTCTTTGTAATCTAAAACGACTCTCGGCAACGGATATCTCGGCTCACGCATCGATGAAGAACGTAGCAAAATGCGATACTTGGTGTGAATTGCAGAATCCCGTGAACCATCGAGTTTTTGAACGCAAGTTGCGCCCGAAGCCATCTGGTTGAGGGCACGTCTGCCTGGGCGTCACGCATCACGTCGCCCCCACCAAGCATCCCTTCTTGGGACGTGTTGGACGGGGGCGGAGATTGGTCTCCCGTGCATGTGGCGCGGTTGGCCTAAATAGGAGCCTTCTCAAGAGGGACGCACGGCTAGTGGTGGTTGAT----AAGACAGTCGTCTCGTGTCGTGTGTTTTGATCCTTGAGGAAGGAACTCTTAAGATACCCCGTCGCATTGTCTTTTGATGATGATTCGATCGCCATAGTATAAACAAATAACTATAGAAGTAATAACCAACTCATCACTTCGTATTATCTGGATCCAAAGAACCAGTCAAGATATGATATATTGTTCATATTGTTGTAGCAACTGAAATCTTTTTTTATTAAAAAATCTGCTTCTAAGTTGTCAATCGAAATAAAAAAGAAAGGGTATGGATAAATGGAAGGATGAGAGAAAGAAAGAAAAAGAATATTGATGATATAGAATTCCAATATGTAAGGTCTATGAGTCATCTCAGAAAAAATCTGCGTAATAAAGCATCAATACGGATTCATCATTAAATGGATCTGCTCATCGAACAAAAAATAAAGAGCTTCGAGCCAATAAAGACTAAGAATATTGACTCAAGAACTAATAGCTCCGTTGTAGAATTCAGACCTAACCATTAAGTAAGAAGCGATGGGAACGATGGAACCTGTGAATTCAAAAGATTTTAGTGAAAATGAATTCGAATGATTCATTGATCGGGATGGCGGAACCGGCCAGAGACCAATTCATCTATTCGGAAAAGTTATGAACTAATGATAGAACTGAAATAGAAATTGAAAGAGTAAATATTCGCCCGCGAAAACTTTATTTTCTTGGATTGCTAAAATTGGGTCAATCCAATACGATAACGAGTAAAACAAAAGAAAGATTTGTTTGAACATTCTAAAATAGATATATATAAAAATAGTTATTTAATATATTTAGATTAGATTTAGTTATCTATACAAACAAGATATACAAATTAATAATAGATTTGATCTAGATTAAATAAAATCCATGATTCAGTATATTACTTATTAAATACATGTATATCTTAATTCAAATTATATTCTATCTGAATTGAATTCAAAATCTTGAATTTGAATTGATTTGATTCGCGAGGAGCTGGATGAGAAGAAACTCTCACGTCCGGTTCTGTAGTAGAGATGGAATTCAAAACAAACCATCAACT
E_murilloi_3670           CAGGCCTCCCTCTGCTTGGTTCCAGTCGTGGGCATGAGTGAGGGGCGATGCTTGATGGCTTTGATGCCATCGGTGGGAATGTGTTTAAGCATCGGCCTTCCCTCATGACCACGATGGTCTACAGTCTTGTGTACGAGTTAGTGACGTCGCTTGTTTGTTTTGATGCTTGCGTTGGAACTTGCTTAAGCAACCGACCTGACGAAGTACCCATGAATGTCACTCATGATGGTCTACAGTCTTGCGTACGAGTTAGTGACGTCGCTTGTTTGTTTTGATGCTTGCGTTGGAACTTGCTTAAGCAACCGACCTGACGAAGTACCCATGAATGTCACCTATGATGGTCTACAGTCTTGCGTACGAGTTAGTGACGTCGCTTGTTTGTTTTGATGCTTGCGTTGGAACTTGCTTAAGCAACCGACCTGACGGAGTACCCATGAATGTCGTTCATGATGGTCTACAGTCTTGGGTATGAGTCAGTGACGATGCTTGTTTGTTTTGATGCTTGCGTTTGAACTTGCTTAAGCAACCGACCAGACGAAGTACACATGAATGTCGCCCATGATGGTCTACAGTCTTGGGTATGAGTCAGTGATGATGCTTGTTTGTTTTGATGCTTGCGTTTGAACTTGCTTAAGCAACCGACCAGACGAAGTACACATGAATGTCGCCCATGATGGTCTACAGTCTTGGGTATGAGTCAGTGACGATGCTTGTTTGTTTTGATGCTTGCGTTTGAACTTGCTTAAGCAACCGACCTGACGAAGTACACATGAATGTTCAACCTAGTAGGGACGTGTCCCTGCGCCCAACGAC-TTTT--GTCGGGATCGTGGCAAGTCTGCGATCCAGGGGGTGATGTTGAGAGCCGGAAGGCAAGGGGGTGCAAACACTAGTCTGCCTTTGTCCCGATTGCCGAGTGTTATGTGCTTGATGTCCAAGGCTTGATGCTGATCCTCCAAGTGGGGCTTGTCCCTGCACCAATGGCTTTTGCCAGGATCATGGCGTTAGTTATGATCGAAAAACTGAGGGGGTGATGTTTAGAGCTGGAAGGCAAGGGGGTGCAAACACCAGTCGGCCTTTGTCCCGATTGTTGAGTGTTTTGTGCTTGATGTCCAAGGCTTGAAGCTGACCCTCCAAGTGGGGGCTTTTTTGTTCCTGCGATAACGACTCTGTTGGGATCATTGTGATCAAGTTTGGTTGGTTTCGTATTGTGGTGGGTTTTTTCGAAGCTTCTATCGTTCTTTTACGCATCGTGCGGTGCATCTTGGGGGCTGTTTTGGCTTTTGGTTGCTTGCTTGGGCTTTATGCTAGGCGGGTGGCTAATTCGAATCCTGCATAGCAGAATGACCCGTGAACTAGTACCAACAATAGGGTTTGGCGGGGATCGAAGCTTTGGTTTTGACCCTCGTCAAGCCTCGCTGACATGTGTTCATGGCCCTCTTTGGGGCTTCATGGACATAAAGTTGGCACAACAACAACCCCCGGCACGACACGTGCCAAGGAACACTAAACTTAAGAGCGCCCGTGCCATGATGCCCCGTTTCTGGTGTGCTCGTTGTGCGTGGCTTCTTTGTAATCTAAAACGACTCTCGGCAACGGATATCTCGGCTCACGCATCGATGAAGAACGTAGCAAAATGCGATACTTGGTGTGAATTGCAGAATCCCGTGAACCATCGAGTTTTTGAACGCAAGTTGCGCCCGAAGCCATCTGGTTGAGGGCACGTCTGCCTGGGCGTCACGCATCACGTCGCCCCCACCAAGCATCCCTTCTTGGGACGTGTTGGACGGGGGCGGAGATTGGTCTCCCGTGCATGTGGCGCGGTTGGCCTAAATAGGAGCCTTCTCAAGAGGGACGCACGGCTAGTGGTGGTTGAT----AAGACAGTCGTCTCGTGTTGTGTGTTTTGATCCTTGAGGAAGGAACTCTTAAGATACCCCGTCGCATTGTCTTTTGATGATGATTCGATCGCCATAGTATAAACAAATAACTATAGAAGTAATAACCAACTCATCACTTCGTATTATCTGGATCCAAAGAACCAGTCAAGATATGATATATTGTTCATATTGTTGTAGCAACTGAAATCTTTTTTTATTAAAAAATCTGCTTCTAAGTTGTCAATCGAAATAAAAAAGAAAGGGTATGGATAAATGGAAGGATGAGAGAAAGAAAGAAAAAGAATATTGATGATATAGAATTCCAATATGTAAGGTCTATGAGTCATCTCAGAAAAAATCTGCGTAATAAAGCATCAATACGGATTCATCATTAAATGGATCTGCTCATCGAACAAAAAATAAAGAGCTTCGAGCCAATAAAGACTAAGAATATTGACTCAAGAACTAATAGCTCCGTTGTAGAATTCAGACCTAACCATTAAGTAAGAAGCGATGGGAACGATGGAACCTGTGAATTCAAAAGATTTTAGTGAAAATGAATTCGAATGATTCATTGATCGGGATGGCGGAACCGGCCAGAGACCAATTCATCTATTCGGAAAAGTTATGAACTAATGATAGAACTGAAATAGAAATTGAAAGAGTAAATATTCGCCCGCGAAAACTTTATTTTCTTGGATTGCTAAAATTGGGTCAATCCAATACGATAACGAGTAAAACAAAAGAAAGATTTGTTTGAACATTATAAAATAGATATATATATAAATAGTTATTTAATATATTTAGATTAGATTTAGTTATCTATACAAACAAGATATACAAATTAATAATAGATTTGATCTAGATTAAATAAAATCCATGATTCAGTATATTACTTATTAAATACATGTATATCTTAATTCAAATTATATTCTATCTGAATTGAATTCAAAATCTTTAATTTGAATTGATTTTATTCGCGAGGAGCTGGATGAGAAGAAACTCTCACGTCCGGTTCTGTAGTAGAGATGGAATTCAAAACAAACCATCAACT
E_murilloi_Vigu_3583      CAGGCCTCCCTCTGCTTGGTTCCAGTCGTGGGCATGAGTGAGGGGCGATGCTTGATGGCTTTGATGCCATCGGTGGGAATGTGTTTAAGCATCGGCCTTCCCTCATGACCACGATGGTCTACAGTCTTGTGTACGAGTTAGTGACGTCGCTTGTTTGTTTTGATGCTTGCGTTGGAACTTGCTTAAGCAACCGACCTGACGAAGTACCCATGAATGTCACCCATGATGGTCTACAGTCTTGCGTACGAGTTAGTGACGTCGCTTGTTTGTTTTGATGCTTGCGTTGGAACTTGCTTAAGCAACCGACCTGACGAAGTACCCATGAATGTCACCTATGATGGTCTACAGTCTTGCGTACGAGTTAGTGACGTCGCTTGTTTGTTTTGATGCTTGCGTTGGAACTTGCTTAAGCAACCGACCTGACGGAGTACCCATGAATGTCGTTCATGATGGTCTACAGTCTTGGGTATGAGTCAGTGACGATGCTTGTTTGTTTTGATGCTTGCGTTTGAACTTGCTTAAGCAACCGACCAGACGAAGTACACATGAATGTCGCCCATGATGGTCTACAGTCTTGGGTATGAGTCAGTGACGATGCTTGTTTGTTTTGATGCTTGTGTTTGAACTTGCTTAAGCAACCGACCTAACGAAGTACACATGAATGTCGCCCATGATGGTCTACAGTCTTGGGTATGAGTCAGTGACGATGCTTGTTTGTTTTGATGCTTGCGTTTGAACTTGCTTAAGCAACCGACCTGACGAAGTACCCAAGAATGTTCAACCTAGTAGGGACGTGTCCCTGCGCCCAACGAC-TTTT--GTCGGGATCGTGGCAAGTCTGCGATCCAGGGGGTGATGTTGAGAGCCGGAAGGCAAGGGGGTGCAAACACTAGTCTGCCTTTGTCCCGATTGCCGAGTGTTATGTGCTTGATGTCCAAGGCTTGATGCTGATCCTCCAAGTGGGGCTTGTCCCTGCACCAATGGCTTTTGCCAGGATCATGGTGTTTGCTGTGATCGAAAAAATGAGGGGGTGATGTTGAGAGCCGGAAGGCAAGGGGGTGCAAACACCAGTCGGCCTTTGTCCCGATTGCTGAGTGTTATGTGCTTGACGTCCAAGGCTTGAAGCTGACCCTCCAAGTGGGGGCTTTTTTGTTCCTGCGATAACGACTCTGTTGGGATCATTGTGATCAAGTTTGGTTGGTTTCGTATTGTGGTGGGTTTTTTCGAAGCTTCTATCGTTCTTTTACGCATCGTGCGGTGCATCTTGGGGGCTGTTTTGGCTTTTGGTTGCTTGCTTGGGCTTTATGCTAGGCGGGTGGCTAATTCGAATCCTGCATAGCAGAATGACCCGTGAACTAGTACCAACAATAGGGCTTGGCGGGGATCGAAGCTTTTGTTTTGACCCTCGTCAAGCCTCGCTGACATGTGTTCATGGCCCTCTTTGGGGCTTCATGGACATAAAGTTGGCACAACAACAACCCCCGGCACGACACGTGCCAAGGAACACTAAACTTAAGAGCGCCCGTGCCATGATGCCCCGTTTCTGGTGTGCTCGTTGTGCGTGGCTTCTTTGTAATCTAAAACGACTCTCGGCAACGGATATCTCGGCTCACGCATCGATGAAGAACGTAGCAAAATGCGATACTTGGTGTGAATTGCAGAATCCCGTGAACCATCGAGTTTTTGAACGCAAGTTGCGCCCGAAGCCATCTGGTTGAGGGCACGTCTGCCTGGGCGTCACGCATCACGTCGCCCCCACCAAGCATCCCTTCTTGGGACGTGTTGGACGGGGGCGGAGATTGGTCTCCCGTGCATGTGGCGCGGTTGGCCTAAATAGGAGCCTTCTCAAGAGGGACGCACGGCTAGTGGTGGTTGAT----AAGACAGTCGTCTCGTGTCGTGTGTTTTGATCCTTGAGGAAGGAACTCTTAAGATACCCCGTCGCATTGTCTTTTGATGATG??????????CATAGTATAAACAAATAACTATAGAAGTAATAACCAACTCATCACTTCGTATTATCTGGATCCAAAGAACCAGTCAAGATATGATATATTGTTCATATTGTTGTAGCAACTGAAATCTTTTTTTATTAAAAAATCTGCTTCTAAGTTGTCAATCGAAATAAAAAAGAAAGGGTATGGATAAATGGAAGGATGAGAGAAAGAAAGAAAAAGAATATTGATGATATAGAATTCCAATATGTAAGGTCTATGAGTCATCTCAGAAAAAATCTGCGTAATAAAGCATCAATACGGATTCATCATTAAATGGATCTGCTCATCGAACAAAAAATAAAGAGCTTCGAGCCAATAAAGACTAAGAATATTGACTCAAGAACTAATAGCTCCGTTGTAGAATTCAGACCTAACCATTAAGTAAGAAGCGATGGGAACGATGGAACCTGTGAATTCAAAAGATTTTAGTGAAAATGAATTCGAATGATTCATTGATCGGGATGGCGGAACCGGCCAGAGACCAATTCATCTATTCGGAAAAGTTATGAACTAATGATAGAACTGAAATAGAAATTGAAAGAGTAAATATTCGCCCGCGAAAACTTTATTTTCTTGGATTGCTAAAATTGGGTCAATCCAATACGATAACGAGTAAAACAAAAGAAAGATTTGTTTGAACATTCTAAAATAGATATATATATAAATAGTTATTTAATATATTTAGATTAGATTTAGTTATCTATACAAACAAGATATACAAATTAATAATAGATTTGATCTAGATTAAATAAAATCCATGATTCAGTATATTACTTATTAAATACATGTATATCTTAATTCAAATTATATTCTATCTGAATTGAATTCAAAATCTTTAATTTGAATTGATTTTAT?????????????????????????????????????????????????????????????????????????????
E_nemekenei_3632          CAGGCCTCCCTCTGCTTGGTTCCAGTCGTGGGCATGAGTGAGGGGCGATGCTTGATGGCTTTGATGCCATCGGTGGGAATGTGTTTAAGCATCGGCCTTCCCTCATGACCACGATGGTCTACAGTCTTGTGTACGAGTTAGTGACGTCGCTTGTTTGTTTTGATGCTTGCGTTGGAACTTGCTTAAGCAACCGACCTGACGAAGTACCCATGAATGTCACTCATGATGGTCTACAGTCTTGCGTACGAGTTAGTGACGTCGCTTGTTTGTTTTGATGCTTGCGTTGGAACTTGCTTAAGCAACCGACCTGACGAAGTACCCATGAATGTCACCTATGATGGTCTACAGTCTTGCGTACGAGTTAGTGACGTCGCTTGTTTGTTTTGATGCTTGCGTTGGAACTTGCTTAAGCAACCGACCTGACGGAGTACCCATGAATGTCGTTCATGATGGTCTACAGTCTTGGGTATGAGTCAGTGACGATGCTTGTTTGTTTTGATGCTTGCGTTTGAACTTGCTTAAGCAACCGACCAGACGAAGTACACATGAATGTCGCCCATGATGGTCTACAGTCTTGGGTATGAGTCAGTGATGATGCTTGTTTGTTTTGATGCTTGCGTTTGAACTTGCTTAAGCAACCGACCAGACGAAGTACACATGAATGTCGCCCATGATGGTCTACAGTCTTGGGTATGAGTCAGTGACGATGCTTGTTTGTTTTGATGCTTGCGTTTGAACTTGCTTAAGCAACCGACCTGACGAAGTACACATGAATGT-CAACCTAGTAGGGACGTGTCCCTGCGCCCAACGAC-TTTT--GTCGGGATCGTGGCAAGTCTGCGATCCAGGGGGTGATGTTGAGAGCCGGAAGGCAAGGGGGTGCAAACACTAGTCTGCCTTTGTCCCGATTGCCGAGTGTTATGTGCTTGATGTCCAAGGCTTGATGCTGATCCTCCAAGTGGGGCTTGTCCCTGCACCAATGGCTTTTGCCAGGATCATGGCGTTAGTTATGATCGAAAAACTGAGGGGGTGATGTTTAGAGCTGGAAGGCAAGGGGGTGCAAACACCAGTCGGCCTTTGTCCCGATTGCTGAGTGTTTTGTGCTTGATGTCCAAGGCTTGAAGCTGACCCTCCAAGTGGGGGCTTTTTTGTTCCTGCGATAACGACTCTGTTGGGATCATTGTGATCAAGTTTGGTTGGTTTCGTATTGTGGTGGGTTTTTTCGAAGCTTCTATCGTTCTTTTACGCATCGTGCGGTGCATCTTGGGGGCTGTTTTGGCTTTTGGTTGCTTGCTTGGGCTTTATGCTAGGCGGGTGGCTAATTCGAATCCTGCATAGCAGAATGACCCGTGAACTAGTACCAACAATAGGGTTTGGCGGGGATCGAAGCTTTGGTTTTGACCCTCGTCAAGCCTCGCTGACATGTGTTCATGGCCCTCTTTGGGGCTTCATGGACATAAAGTTGGCACAACAACAACCCCCGGCACGACACGTGCCAAGGAACACTAAACTTAAGAGCGCCCGTGCCATGATGCCCCGTTTCTGGTGTGCTCGTTGTGCGTGGCTTCTTTGTAATCTAAAACGACTCTCGGCAACGGATATCTCGGCTCACGCATCGATGAAGAACGTAGCAAAATGCGATACTTGGTGTGAATTGCAGAATCCCGTGAACCATCGAGTTTTTGAACGCAAGTTGCGCCCGAAGCCATCTGGTTGAGGGCACGTCTGCCTGGGCGTCACGCATCACGTCGCCCCCACCAAGCATCCCTTCTTGGGACGTGTTGGACGGGGGCGGAGATTGGTCTCCCGTGCATGTGGCGCGGTTGGCCTAAATAGGAGCCTTCTCAAGAGGGACGCACGGCTAGTGGTGGTTGAT----AAGACAGTCGTCTCGTGTTGTGTGTTTTGATCCTTGAGGAAGGAACTCTTAAGATACCCCGTCGCATTGTCTTTTGATGATGATTCGATCGCCATAGTATAAACAAATAACTATAGAAGTAATAACCAACTCATCACTTCGTATTATCTGGATCCAAAGAACCAGTCAAGATATGATATATTGTTCATATTGTTGTAGCAACTGAAATCTTTTTTTATTAAAAAATCTGCTTCTAAGTTGTCAATCGAAATAAAAAAGAAAGGGTATGGATAAATGGAAGGATGAGAGAAAGAAAGAAAAAGAATATTGATGATATAGAATTCCAATATGTAAGGTCTATGAGTCATCTCAGAAAAAATCTGCGTAATAAAGCATCAATACGGATTCATCATTAAATGGATCTGCTCATCGAACAAAAAATAAAGAGCTTCGAGCCAATAAAGACTAAGAATATTGACTCAAGAACTAATAGCTCCGTTGTAGAATTCAGACCTAACCATTAAGTAAGAAGCGATGGGAACGATGGAACCTGTGAATTCAAAAGATTTTAGTGAAAATGAATTCGAATGATTCATTGATCGGGATGGCGGAACCGGCCAGAGACCAATTCATCTATTCGGAAAAGTTATGAACTAATGATAGAACTGAAATAGAAATTGAAAGAGTAAATATTCGCCCGCGAAAACTTTATTTTCTTGGATTGCTAAAATTGGGTCAATCCAATACGATAACGAGTAAAACAAAAGAAAGATTTGTTTGAACATTCTAAAATAGATATATATATAAATAGTTATTTAATATATTTAGATTAGATTTAGTTATCTATACAAACAAGATATACAAATTAATAATAGATTTGATCTAGATTAAATAAAATCCATGATTCAGTATATTACTTATTAAATACATGTATATCTTAATTCAAATTATATTCTATCTGAATTGAATTCAAAATCTTTAATTTGAATTGATTTGATTCGCGAGGAGCTGGATGAGAAGAAACTCTCACGTCCGGTTCTGTAGTAGAGATGGAATTCAAAACAAACCATCAACT
E_nemekenei_3639          CAGGCCTCCCTCTGCTTGGTTCCAGTCGTGGGCATGAGTGAGGGGCGATGCTTGATGGCTTTGATGCCATCGGTGGGAATGTGTTTAAGCATCGGCCTTCCCTCATGACCACGATGGTCTACAGTCTTGTGTACGAGTTAGTGACGTCGCTTGTTTGTTTTGATGCTTGCGTTGGAACTTGCTTAAGCAACCGACCTGACGAAGTACCCATGAATGTCACTCATGATGGTCTACAGTCTTGCGTACGAGTTAGTGACGTCGCTTGTTTGTTTTGATGCTTGCGTTGGAACTTGCTTAAGCAACCGACCTGACGAAGTACCCATGAATGTCACCTATGATGGTCTACAGTCTTGCGTACGAGTTAGTGACGTCGCTTGTTTGTTTTGATGCTTGCGTTGGAACTTGCTTAAGCAACCGACCTGACGGAGTACCCATGAATGTCGTTCATGATGGTCTACAGTCTTGGGTATGAGTCAGTGACGATGCTTGTTTGTTTTGATGCTTGCGTTTGAACTTGCTTAAGCAACCGACCAGACGAAGTACACATGAATGTCGCCCATGATGGTCTACAGTCTTGGGTATGAGTCAGTGATGATGCTTGTTTGTTTTGATGCTTGCGTTTGAACTTGCTTAAGCAACCGACCAGACGAAGTACACATGAATGTCGCCCATGATGGTCTACAGTCTTGGGTATGAGTCAGTGACGATGCTTGTTTGTTTTGATGCTTGCGTTTGAACTTGCTTAAGCAACCGACCTGACGAAGTACACATGAATGTTCAACCTAGTAGGGACGTGTCCCTGCGCCCAACGAC-TTTT--GTCGGGATCGTGGCAAGTCTGCGATCCAGGGGGTGATGTTGAGAGCCGGAAGGCAAGGGGGTGCAAACACTAGTCTGCCTTTGTCCCGATTGCCGAGTGTTATGTGCTTGATGTCCAAGGCTTGATGCTGATCCTCCAAGTGGGGCTTGTCCCTGCACCAATGGCTTTTGCCAGGATCATGGCGTTAGTTATGATCGAAAAACTGAGGGGGTGATGTTTAGAGCTGGAAGGCAAGGGGGTGCAAACACCAGTCGGCCTTTGTCCCGATTGCTGAGTGTTTTGTGCTTGATGTCCAAGGCTTGAAGCTGACCCTCCAAGTGGGGGCTTTTTTGTTCCTGCGATAACGACTCTGTTGGGATCATTGTGATCAAGTTTGGTTGGTTTCGTATTGTGGTGGGTTTTTTCGAAGCTTCTATCGTTCTTTTACGCATCGTGCGGTGCATCTTGGGGGCTGTTTTGGCTTTTGGTTGCTTGCTTGGGCTTTATGCTAGGCGGGTGGCTAATTCGAATCCTGCATAGCAGAATGACCCGTGAACTAGTACCAACAATAGGGTTTGGCGGGGATCGAAGCTTTGGTTTTGACCCTCGTCAAGCCTCGCTGACATGTGTTCATGGCCCTCTTTGGGGCTTCATGGACATAAAGTTGGCACAACAACAACCCCCGGCACGACACGTGCCAAGGAACACTAAACTTAAGAGCGCCCGTGCCATGATGCCCCGTTTCTGGTGTGCTCGTTGTGCGTGGCTTCTTTGTAATCTAAAACGACTCTCGGCAACGGATATCTCGGCTCACGCATCGATGAAGAACGTAGCAAAATGCGATACTTGGTGTGAATTGCAGAATCCCGTGAACCATCGAGTTTTTGAACGCAAGTTGCGCCCGAAGCCATCTGGTTGAGGGCACGTCTGCCTGGGCGTCACGCATCACGTCGCCCCCACCAAGCATCCCTTCTTGGGACGTGTTGGACGGGGGCGGAGATTGGTCTCCCGTGCATGTGGCGCGGTTGGCCTAAATAGGAGCCTTCTCAAGAGGGACGCACGGCTAGTGGTGGTTGAT----AAGACAGTCGTCTCGTGTTGTGTGTTTTGATCCTTGAGGAAGGAACTCTTAAGATACCCCGTCGCATTGTCTTTTGATGATGATTCGATCGCCATAGTATAAACAAATAACTATAGAAGTAATAACCAACTCATCACTTCGTATTATCTGGATCCAAAGAACCAGTCAAGATATGATATATTGTTCATATTGTTGTAGCAACTGAAATCTTTTTTTATTAAAAAATCTGCTTCTAAGTTGTCAATCGAAATAAAAAAGAAAGGGTATGGATAAATGGAAGGATGAGAGAAAGAAAGAAAAAGAATATTGATGATATAGAATTCCAATATGTAAGGTCTATGAGTCATCTCAGAAAAAATCTGCGTAATAAAGCATCAATACGGATTCATCATTAAATGGATCTGCTCATCGAACAAAAAATAAAGAGCTTCGAGCCAATAAAGACTAAGAATATTGACTCAAGAACTAATAGCTCCGTTGTAGAATTCAGACCTAACCATTAAGTAAGAAGCGATGGGAACGATGGAACCTGTGAATTCAAAAGATTTTAGTGAAAATGAATTCGAATGATTCATTGATCGGGATGGCGGAACCGGCCAGAGACCAATTCATCTATTCGGAAAAGTTATGAACTAATGATAGAACTGAAATAGAAATTGAAAGAGTAAATATTCGCCCGCGAAAACTTTATTTTCTTGGATTGCTAAAATTGGGTCAATCCAATACGATAACGAGTAAAACAAAAGAAAGATTTGTTTGAACATTCTAAAATAGATATATATATAAATAGTTATTTAATATATTTAGATTAGATTTAGTTATCTATACAAACAAGATATACAAATTAATAATAGATTTGATCTAGATTAAATAAAATCCATGATTCAGTATATTACTTATTAAATACATGTATATCTTAATTCAAATTATATTCTATCTGAATTGAATTCAAAATCTTTAATTTGAATTGATTTGATTCGCGAGGAGCTGGATGAGAAGAAACTCTCACGTCCGGTTCTGTAGTAGAGATGGAATTCAAAACAAACCATCAACT
E_occidentalis_3827       --------------------------------------------------------------------------------------AAGCATCGGCCTTCCCTCATGACCACGATGGGCTACAGTCTTGGGTACGAGTTACTGACGTCGCTTGTTTGTTTTGATGCTTGCGTTGGAACTTGCTTAAGCAACCGACCTGACGAAGTACCCATGAATGTCACCCATGATGGTCTACAGTCTTGTGTACGAGTTACTGACGTCCCTTGTTTGTTTTGATGCTTGTGTTGGAACTTGCTTAACCAACCGACCTGACGAAGTACCCATGAATGTCACCCATGATGGTCTACAGTCTTGCGTACGAGTTAGTGACGTCGCTTGTTTGTTTTGATGCTTGCGTTGGAACTTGCTTAAGCAACCGACCTGACGAAGTACCCATGAATGTCGCCCATGATGGTCTACAGTCTTGGGTATGAGTCAGTGACGATGCTTGTTTGTTTTGATGCTTGCGTTTGAACTTGCTTAAGCAACCGACCTGACGAAGTACACATGAATGTCGCCCATGATGGTCTACAGTCTTGGATATGAGTCAGTGACGATGCTTGTTTGTTTTGATGCTTGTGTTTGAACTTGCTTAAGCAACCGACCTGACGAAGTACCCATGAATGTCACCCATGATGGTCTACAGTCTTGCATACGAGTTAGTGACTTCGCTTGTTTGTTTTGATGCTTGCGTTGGAACTTGCTTAGGCAACCGACCTGACGAAGTACCCATCAATGTTCAACCTAGTAGGGACGTGTCCCTGCGCCCAACGAC-TTTT--GTCGGGATCGTGGCAAGTCTGCGATCCAGGGGGTGATGTTGAGAGCCGGAAGGCAAGGGGGTGCAAACACTAGTCGGCCTTTGTCCCGATTGCCGAGTGTTATGTGCTTGATGTCCAAGGCTTGATGCTGATCCTCCAAGTGGGGCTTGTCCCTGCACCAATGGCTTTTGCCAGGATCATGGCGTTTGTTGTGATCGAAAAAATGAGGGGGTGATGTTGAGGGCCGGAAGGCAAGGGGGTGCAAACACCAGTCGGCCTTTGTCCCGATTGCTGAGTGTTATGTGCTTGATGTCCAAGGCTTGAAGCTGACCTTCCAAGTGGGGGCTTTTTTGTTCCTGCGGTAACGACTCTGTTGGGATCATTGTGATCAAGTTTGGTTGGTTTCGTATTGTGGTGGGTTTTTTTGAAGCTTCTATCGTTCTTTTACGCATCGTGCGGTGCATCTTGGGGGCTGTTTTGGCTTTTGGTTGCTTGCTTGGGCTTAATGCTAGGCGGGTGGCTAATTCGAATCCTGCATAGCAGAATGACCCGTGAACTAGTACCAACAATAGGGTTTGGCGGGGATCGAAGCTTTTGTTTTGACCCTCGTCAAGCCTCGCTGACATGTGTTCATGGCCCTCTTTGGGGCTTCATGGACATAAAGTTGGCACAACAACAACCCCCGGCACGACACGTGCCAAGGAACACTAAACTTAAGAGCGCCCGTGCCATGATGCCCCGTTTCCGGTGTGCTCGTTGTGCGTGGCTTCTTTGTAATCTAAAACGACTCTCGGCAACGGATATCTCGGCTCACGCATCGATGAAGAACGTAGCAAAATGCGATACTTGGTGTGAATTGCAGAATCCCGTGAACCATCGAGTTTTTGAACGCAAGTTGCGCCCGAAGCCATCTGGTTGAGGGCACGTCTGCCTGGGCGTCACGCATCACGTCGCCCCCACCAAGCATCCCTTCTTGGGACGTGTTGGACGGGGGCGGAGATTGGTCTCCCGTGCATGTGGCGCGGTTGGCCTAAATAGGAGCCTTCTCAAGAGGGACGCACGGCTAGTGGTGGTTGAT----AAGACAGTCGTCTCGTGTCGTGTGTTTTGATCCTTGAGGAAGGAACTCTTAAGATACCCCGTCGCATTGTCTTTTGATGATGATTCGATCGCCATAGTATAAACAAATAACTATAGAAGTAATAACCAACTCATCACTTCGTATTATCTGGATCCAAAGAACCAGTCAAGATATGATATATTGTTCATATTGTTGTAGCAACTGAAATCTTTTTTTATTAAAAAATCTGCTTCTAAGTTGTCAATCGAAATAAAAAAGAAAGGGTATGGATAAATGGAAGGATGAGAGAAAGAAAGAAAAAGAATATTGATGATATAGAATTCCAATATGTAAGGTCTATGAGTCATCTCAGAAAAAATCTGCGTAATAAAGCATCAATACGGATTCATCATTAAATGGATCTGCTCATCGAACAAAAAATAAAGAGCTTCGAGCCAATAAAGACTAAGAATATTGACTCAAGAACTAATAGCTCCGTTGTAGAATTCAGACCTAACCATTAAGTAAGAAGCGATGGGAACGATGGAACCTGTGAATTCAAAAGATTTTAGTGAAAATGAATTCGAATGATTCATTGATCGGGATGGCGGAACCGGCCAGAGACCAATTCATCTATTCGGAAAAGTTATGAACTAATGATAGAACTGAAATAGAAATTGAAAGAGTAAATATTCGCCCGCGAAAACTTTATTTTCTTGGATTGCTAAAATTGGGTCAATCCAATACGATAACGAGTAAAACAAAAGAAAGATTTGTTTGAACATTCTAAAATAGATATATAAAAAAATAGTTATTTAATCTATTTAGATTAGATTTAGTTATCTATACAAACAAGATATACAAATTAATAATAGATTTGATCTAGATTAAATAAAATCCATGATTCAGTATATTACTTATTAAATACATGTATATCTTAATTCAAATTATATTCTATCTGAATTGAATTCAAAATCTTTAATTTGAATTGATTTTATTCGCGAGGAGCTGGATGAGAAGAAACTCTCACGTCCGGTTCTGTAGTAGAGATGGAATTCAAAACAAACCATCAACT
E_oirensis_3924           CAGGCCTCCCTCTGCTTGGTTCCAGTCGTGGGCATGAGTGAGGGGCGATGCTTGATGGCTTTGATGCCATCGGTGGGAATGTGTTTAAGCATCGGCCTTCCCTCATGACCACGATGGTCTACAGTCCTGTGTACGAGTTAGTGACGTCGCTTGTTTGTTTTGATGCCTGCGTTGGAACTTGCTTAAGCAACCGACCTGACGAAGTACCCATGAATGTCACCCATGATGGTCTACAGTCTTGCGTACGAGTTAGTGACGTCGCTTGTTTGTTTTGATGCTTGCGTTGGAACTTGCTTAAGCAACCGACCTGACGAAGTACCCATGAATGTCACCAATGATGGTCTACAGTCTTGCGTACGAGTTAGTGACGTCGCTTGTTTGTTTTGATGCTTGCGTTGGAACTTGCTTAAGCAACCGAACTGACGAAGTACCCATGAATGTCGCCCATGATGGTCTACAGTCTTGGGTATGAGTCAGTGACGATGCTTGTTTGTTTTGATGCTTGTGTTTGAACTTGCTTAAGCAACCGACCTGACGAAGTACACATGAATGTCGCCCATGATGGTTTACAGTCTTGGGTATGAGTCAGTGACGATGCTTGTTTGTTTTGATGCTTGCGTTTGAACTTGCTTAAGCAACCGACCTGACGAAGTACCCATGAATGTCGCCCATGATGGTCTACAGTCTTGCGTACGAGTTAGTGACGTCGCTTGTTTGTTTTGATGCTTGCGTTGGAACTTGCTTAAGCAACCGACCTGACGAAGTACCCATGAATGTTCAACCTAGTAGGGACGTGTCCCTGCGCCCAACGAC-TTTT--GTCGGGATCGTGGCAAGTCTGCGATCCAGGGGGTGATGTTGAGAGCCGGAAGGCAAGGGGGTGCAAACACTAGTTGAACTTAGTCCCGATTGCCGAGTGTTATGTGCTTGATGTCCAAGGCTTGATGCTGATCCTCCAAGTGGGGCTTGTCCCTGCACCAATGGCTTTTGCCAGGATCATGGCGTTTGCTGTGATCGAAAAAATGAGGGGGTGATGTTTAGAGCCGGAAGGCAAGGGGGTGCAAACACCAGTCGGCCTTTGTCCCGATTGCTGAGTGTTATGTGCTTGACGTCCAAGGCTTGATGCTGACCCTCCAAGTGGGGGCTTTTTTGTTCCTGCGGTAACGACTCTGTTGGGATCATTGTGATCAAGTTTGGTTGGTTTCGTATTGTGGTGGGTTTTTTTGAAGCTTCTATCGTTCTTTTACGCATCGTGCGGTGCATCTTGGGGGCTGTTTTGGCTTTTGGTTGCTTGCTTGGGCTTTATGCTAGGCGGGTGGCTAAT???????????????????????????TGAACTAGTACCAACAATAGGGTTTGGCGGGGATCGAAGCTTTTGTTTTGACCCTCGTCAAGCCTCGCTGACATGTGTTCATGGCCCTCTTTGGGGCTTCATGGACATAAAGTTGGCACAACAACAACCCCCGGCACGACACGTGCCAAGGAACACTAAACTTAAGAGCGCCCGTGCCATGATGCCCCGTTTCCGGTGTGCTCGTTGTGCGTGGCTTCTTTGTAATCTAAAACGACTCTCGGCAACGGATATCTCGGCTCACGCATCGATGAAGAACGTAGCAAAATGCGATACTTGGTGTGAATTGCAGAATCCCGTGAACCATCGAGTTTTTGAACGCAAGTTGCGCCCGAAGCCATCTGGTTGAGGGCACGTCTGCCTGGGCGTCACGCATCACGTCGCCCCCACCAAGCATCCCTTCTTGGGACGTGTTGGACGGGGGCGGAGATTGGTCTCCCGTGCATGTGGCGCGGTTGGCCTAAATAGGAGCCTTCTCAAGAGGGACGCACGGCTAGTGGTGGTTGAT----AACACAGTCGTCTCGTGTCGTGTGTTTTGATCCTTGAGGA????????????????????????????????????????????????????CATAGTATAAACAAATAACTATAGAAGTAATAACCAACTCATCACTTCGTATTATCTGGATCCAAAGAACCAGTCAAGATATGATATATTGTTCATATTGTTGTAGCAACTGAAATCTTTTTTTATTAAAAAATCTGCTTCTAAGTTGTCAATCGAAATAAAAAAGAAAGGGTATGGATAAATGGAAGGATGAGAGAAAGAAAGAAAAAGAATATTGATGATATAGAATTCCAATATGTAAGGTCTATGAGTCATCTCAGAAAAAATCTGCGTAATAAAGCATCAATACGGATTCATCATTAAATGGATCTGCTCATCGAACAAAAAATAAAGAGCTTCGAGCCAATAAAGACTAAGAATATTGACTCAAGAACTAATAGCTCCGTTGTAGAATTCAGACCTAACCATTAAGTAAGAAGCGATGGGAACGATGGAACCTGTGAATTCAAAAGATTTTAGTGAAAATGAATTCGAATGATTCATTGATCGGGATGGCGGAACCGGCCAGAGACCAATTCATCTATTCGGAAAAGTTATGAACTAATGATAGAACTGAAATAGAAATTGAAAGAGTAAATATTCGCCCGCGAAAACTTTATTTTCTTGGATTGCTAAAATTGGGTCAATCCAATACGATAACGAGTAAAACAAAAGAAAGATTTTTTTTAACATTCTAAAATAGATAGAAAATAAAATAGTTATTTAATATATTTAGATTAGATTTAGTTATCTATACAAACAAGATATACAAATTAATAATAGATTTGATCTAGATTAAATGAAATCCATGATTCAGTATATTACTTATTAAATACATGTATATCTTAATTCAAATTCTATTCTATCTGAATTGAATTCAAAATCTTTCATTTGAATTGATTTTATTCGCGAGGAGCTGGATGAGAAGAAACTCTCACGTCCGGTTCTGTAGTAGAGATGGAATTCAAAACAAACCATCAACT
E_oswaldiana_3758         CATGCCTCCCTCTGGTTGGTTCCGGTCGTGGGCATGAGTGAGGGGCGATGCTTGATGGCTTTGATGCCATCGGTGGGAATGTGTTTAAGCATCGGCCTTCCCTCATGACCACGATGGTCTACAGTCTTGTGTACGAGTTAGTGACGTCGCTTGTTTGTTTTGATGCTTGCGTTGGAACTTGCTTAAGCAACCGATCTGACGAAGTACCCATGAATGTCTCCCATGATGGTCTACAGTCTTGCGTACGAGTTAGTGACGTCGCTTGTTTGTTTTGATGCTTGCGTTGGAACTTGCTTAAGCAACCGACCTGACGAAGTACCCATGAATGTCACCAATGATGGTCTACAGTCTAGCGTACGAGTTAGTGACGTCGCTTGTTTGTTTTGATGCTTGCGTTGGAACTTGCTTAAGCAACCGAACTGACGAAGTACCCATGAATGTCGCCCATGATGGTCTACAGTCTTGGGTATGAGTCAGTGACGATGCTTGTTTGTTTTGATGCTTGCGTTTGAACTTGCTTAAGCAACCGACCTGACGAATTACCCATGAATGTCGCCCATGATGGTCTACAGTCTTGGGTATGAGTCACTG-CCATGCTTGTTTGTTTTGATGCTTGC-TTTGAACTTGCTTAAGCAACCGACCTGACGAACTACCCATGAATGTCTCCCATGATGGTCTACAGTCTTGCGTACGACTCAGTGACGA-CGT--------------------------------------------------------------------------------------------------------------------------------------------------------------------------------------------------------------------------------------------------------------------------------------------------------------------------------------------------------------------------------------------------------------------------------------------------------------------------------------------------------------------------------------------------------------------------------------------------------------------------------------------------------------------------------------------------------------------------------------------------------------------------------------------------------------------------------------------------------------------------------------------------------------------------------------------------------------------------------------------------------------------------------------------------------------------------------------------------------------------------------------------------------------------------------------------------------------------------------------------------------------------------------------------------------------CATAGTATAAACAAATAACTATAGAAGTAATAACCAACTCATCACTTCGTATTATCTGGATCCAAAGAACCAGTCAAGATATGATATATTGTTCATATTGTTGTAGCAACTGAAATCTTTTTTTATTAAAAAATCTGCTTCTAAGTTGTCAATCGAAATAAAAAAGAAAGGGTATGGATAAATGGAAGGATGAGAGAAAGAAAGAAAAAGAATATTGATGATATAGAATTCCAATATGTAAGGTCTATGAGTCATCTCAGAAAAAATCTGCGTAATAAAGCATCAATACGGATTCATCATTAAATGGATCTGCTCATCGAACAAAAAATAAAGAGCTTCGAGCCAATAAAGACTAAGAATATTGACTCAAGAACTAATAGCTCCGTTGTAGAATTCAGACCTAACCATTAAGTAAGAAGCGATGGGAACGATGGAACCTGTGAATTCAAAAGATTTTAGTGAAAATGAATTCGAATGATTCATTGATCGGGATGGCGGAACCGGCCAGAGACCAATTCATCTATTCGGAAAAGTTATGAACTAATGATAGAACTGAAATAGAAATTGAAAGAGTAAATATTCGCCCGCGAAAACTTTATTTTCTTGGATTGCTAAAATTGGGTCAATCCAATACGATAACGAGTAAAACAAATGAGAGATTTGTTTGAACATTCTAAAATAGATATATAAAAAAATAGTTATTTAATATATTTAGATTAGATTTAGTTATCTATACAAACAAGATATACAAATTAATAATAGATTTGATCTAGATTAAATAAAATCCATGATTCAGTATATTACTTATTAAATACATGTATATCTTAATTCAAATTATATTCTATCTGAATTGAATTCAAAATCTTTAATTTGAATTGATTTGATTCGCGAGGAGCTGGATGAGAAGAAACTCTCACGTCCGGTTCTGTAGTAGAGATGGAATTCAAAACAAACCATCAACT
E_pescana_3659            CAGGCCTCCCTCTGCTTGGTTCCAGTCGTGGGCATGAGTGAGGGGCGATGCTTGATGGCTTTGATGCCATCGGTGGGAATGTGTTTAAGCATCGGCCTTCCCTCATGACCACGATGGTCTACAGTCTTGTGTACGAGTTAGTGACGTCGCTTGTTTGTTTTGATGCTTGCGTTGGAACTTGCTTAAGCAACTGACCTGACGAAGTACCCATGAATGTCACCCATGATGGTCTACAGTCTTGCGTACGAGTTAGTGACGTCGCTTGTTTGTTTTGATGCTTGCGTTGGAACTTGCTTAAGCAACCGACCTGACGAAGTACCCATGAATGTCACCAATGATGGTCTACAGTCTTGCGTACGAGTTAGTGACGTCGCTTGTTTGTTTTGATGCTTGCGTTGGAACTTGCTTAAGCAACCGAACTGACGAAGTACCCATGAATGTCGCCCATGATGGTCTACAGTCTTGGGTATGAGTCAGTGACGATGCTTGTTTGTTTTGATGCTTGTGTTTGAACTTGCTTAAGCAACCGACCTGACGAAGTACACATGAATGTCGCCCATGATGGTTTACAGTCTTGGGTATGAGTCAGTGATGATGCTTGTTTGTTTTGATGCTTGCGTTTGAACTTGCTTAAGCAACCGACCTGACGAAGTACACATGAATGTCACCCATGATGGTCTACAGTCTTGCGTACGAGTTAGTGACGTCGCTTGTTTGTTTTGATGCTTGCGTTGGAACTTGCTTAAGCAACCGACCTGACGAAGTACCCATGAATGTTCAACCTAGTAGGGACGTGTCCCTGCGCCCAACGAC-TTTT--GTCGGGATCGTGGCAAGTTTGCGATCCAGGGGGTGATGTTGAGAGCCGGAAGGCAAGGGGGTGCAAACACTAGTTGAACTTTGTCCCGATTGCCGAGTGTTATGTGCTTGATGTCCAAGGCTTGATGCTGATCCTCCAAGTGGGGCTTGTCCCTGCACCAATGGCTTTTGCCAGGATCATGGCGTTTGTTATGATCGAAAAACTGAGGGGGTGATGTTTAGAGCTGGAAGGCAAGGGGGTGCAAACACCAGTCGGCCTTTGTCCCGATTGCTGAGTGTTATGTGCTTGATGTCCAAGGCTTGAAGCTGACCCTCCAAGTGGGGGCTTTTTTGTTCCTGCGGTAACGACTCTGTTGGGATCATTGTGATCAAGTTTGGTTGGTTTCGTATTGTGGTGGGTTTTTTCGAAGCTTCTATCGTTCTTTTACGCATCGTGCGGTGCATCTTGGGGGCTGTTTTGGCTTTTGGTTGCTTGCTTGGGCTTTATGCTAGGCGGGTGGCTAATTCGAATCCTGCATAGCAGAATGACCCGTGAACTAGTACCAACAATAGGGTTTGGCGGGGATTGAAGCTTTTGTTTTGACCCTCGTCAAGCCTCGCTGACATGTGTTCATGGCCCTCTTTGGGGCTTCATGGACATAAAGTTGGCACAACAACAACCCCCGGCACGACACGTGCCAAGGAACACTAAACTTAAGAGCGCCCGTGCCATGATGCCCCGTTTTCGGTGTGCTCATTGTGCGTGGCTTCTTTGTAATCTAAAACGACTCTCGGCAACGGATATCTCGGCTCACGCATCGATGAAGAACGTAGCAAAATGCGATACTTGGTGTGAATTGCAGAATCCCGTGAACCATCGAGTTTTTGAACGCAAGTTGCGCCCGAAGCCATCTGGTTGAGGGCACGTCTGCCTGGGCGTCACGCATCACGTCGCCCCCACCAAGCATCCCTTCTTGGGACGTGTTGGACGGGGGCGGAGATTGGTCTCCCGTGCATGTGGCGCGGTTGGCCTAAATAGGAGCCTTCTCAAGAGGGACGCACGGCTAGTGGTGGTTGAT----AAGACAGTCGTCTCGTGTCGTGTGTTTTGATCCTTGAGGAAGGAACTCTTAAGATACCCCGTCGCATTGTCTTTTGATGATGATTCGATCGCCATAGTATAAACAAATAACTATAGAAGTAATAACCAACTCATCACTTCGTATTATCTGGATCCAAAGAACCAGTCAAGATATGATATATTGTTCATATTGTTGTAGCAACTGAAATCTTTTTTTATTAAAAAATCTGCTTCTAAGTTGTCAATCGAAATAAAAAAGAAAGGGTATGGATAAATGGAAGGATGAGAGAAAGAAAGAAAAAGAATATTGATGATATAGAATTCCAATATGTAAGGTCTATGAGTCATCTCAGAAAAAATCTGCGTAATAAAGCATCAATACGGATTCATCATTAAATGGATCTGCTCATCGAACAAAAAATAAAGAGCTTCGAGCCAATAAAGACTAAGAATATTGACTCAAGAACTAATAGCTCCGTTGTAGAATTCAGACCTAACCATTAAGTAAGAAGCGATGGGAACGATGGAACCTGTGAATTCAAAAGATTTTAGTGAAAATGAATTCGAATGATTCATTGATCGGGATGGCGGAACCGGCCAGAGACCAATTCATCTATTCGGAAAAGTTATGAACTAATGATAGAACTGAAATAGAAATTGAAAGAGTAAATATTCGCCCGCGAAAACTTTATTTTCTTGGATTGCTAAAATTGGGTCAATCCAATACGATAACGAGTAAAACAAAAGAAAGATTTGTTTGAACATTATAAAATAGATATATAAAAAAATAGTTATTTAATATATTTAGATTAGATTTAGTTATCTATACAAACAAGATATACAAATTAATAATAGATTTGATCTAGATTAAATAAAATCCATGATTCAGTATATTACTTATTAAATACATGTATATCTTAATTCAAATTATATTCTATCTGAATTGAATTCAAAATCTTTAATTTGAATTGATTTTATTCGCGAGGAGCTGGATGAGAAGAAACTCTCACGTCCGGTTCTGTAGTAGAGATGGAAT-CAAAACAAACCATCAACT
E_pisbana_3814            ---------------------------------------------------------------------------------------------------------------------------------------------------------------------------------------------------------------------------------------------------------------------------------------------------------------------------------------------------------------------------------------------------------------------------------------------------------------------------------------------------------------------------------------------------------------------------------------------------------------------------------------------------------------------------------------------------------------------------------------------------------------------------------------------------------TCAACCTAGTAGGGACGTGTCCCTGCGCCAAACGAC-TTTT--GTCGGGATCGTGGCAAGTCTGCGATCCAGGGGGTGATGTTGAGAGCCGGAAGGCAAGGGGGTGCAAACACTAGTTGAACTTTGTCCCGATTGCCGAGTGTTATGTGCTTGATGTCCAAGGCTTGATGCTGATCCTCCAAGTGGGGCTTGTCCCTGCACCAATGGCTTTTGCCAGGATCATGGTGTTTGTTATGATCGAAAAACTGAGGGGGTGATGTTTAGAGCTGGAAGGCAAGGGGGTGCAAACACCAGTCGGCCTTTGTCCCGATTGCTGAGTGTTATGTGCTTGATGTCCAAGGCTTGAAGCTGACCCTCCAAGTGGGGGCTTTTTTGTTCCTGCGGTAACGACTCTGTTGGGATCATTGTGATCAAGTTTGGTTGGTTTCGTATTGTGGTGGGTTTTTTCGAAGCTTCTATCGTTCTTTTACGCATCGTGCGGTGCATCTTGGGGGCTGTTTTGGCTTTTGGTTGCTTGCTTGGGCTTTATGCTAGGCGGGTGGCTAATTCGAATCCTGCATAGCAGAATGACCCGTGAACTAGTACCAACAATAGGGTTTGGCGGGGATCGAAGCTTTTGTTTTGACCCTCGTCAAGCCTCGCTGACATGTGTTCATGGCCCTCTTTGGGGCTTCATGGACATAAAGTTGGCACAACAACAACCCCCGGCACGACACGTGCCAAGGAACACTAAACTTAAGAGCGCCCGTGCCATGATGCCCCGTTTCTGGTGTGCTCGTTGTGCGTGGCTTCTTTGTAATCTAAAACGACTCTCGGCAACGGATATCTCGGCTCACGCATCGATGAAGAACGTAGCAAAATGCGATACTTGGTGTGAATTGCAGAATCCCGTGAACCATCGAGTTTTTGAACGCAAGTTGCGCCCGAAGCCATCTGGTTGAGGGCACGTCTGCCTGGGCGTCACGCATCACGTCGCCCCCACCAAGCATCCCTTCTTGGGACGTGTTGGACGGGGGCGGAGATTGGTCTCCCGTGCATGTGGCGCGGTTGGCCTAAATAGGAGCCTTCTCAAGAGGGACGCACGGCTAGTGGTGGTTGAT----AAGACAGTCGTCTCGTGTCGTGTGTTTTGATCCTTGAGGAAGGAACTCTTAAGATACCCCGTCGCATTGTCTTTTGATGATGATTCGATCGCCATAGTATAAACAAATAACTATAGAAGTAATAACCAACTCATCACTTCGTATTATCTGGATCCAAAGAACCAGTCAAGATATGATATATTGTTCATATTGTTGTAGCAACTGAAATCTTTTTTTATTAAAAAATCTGCTTCTAAGTTGTCAATCGAAATAAAAAAGAAAGGGTATGGATAAATGGAAGGATGAGAGAAAGAAAGAAAAAGAATATTGATGATATAGAATTCCAATATGTAAGGTCTATGAGTCATCTCAGAAAAAATCTGCGTAATAAAGCATCAATACGGATTCATCATTAAATGGATCTGCTCATCGAACAAAAAATAAAGAGCTTCGAGCCAATAAAGACTAAGAATATTGACTCAAGAACTAATAGCTCCGTTGTAGAATTCAGACCTAACCATTAAGTAAGAAGCGATGGGAACGATGGAACCTGTGAATTCAAAAGATTTTAGTGAAAATGAATTCGAATGATTCATTGATCGGGATGGCGGAACCGGCCAGAGACCAATTCATCTATTCGGAAAAGTTATGAACTAATGATAGAACTGAAATAGAAATTGAAAGAGTAAATATTCGCCCGCGAAAACTTTATTTTCTTGGATTGCTAAAATTGGGTCAATCCAATACGATAACGAGTAAAACAAAAGAAAGATTTGTTTGAACATTCTAAAATAGATATATATATAAATAGTTATTTAATATATTTAGATTAGATTTAGTTATCTATACAAACAAGATATACAAATTAATAATAGATTTGATCTAGATTAAATAAAATCCATGATTCAGTATATTACTTATTAAATACATGTATATCTTAATTCAAATTATATTCTATCTGAATTGAATTCAAAATCTTTAATTTGAATTGATTTTATTCGCGAGGAGCTGGATGAGAAGAAACTCTCACGTCCGGTTCTGTAGTAGAGATGGAATTCAAAACAAACCATCAACT
E_praefrontina_3832       CAGGCCTCCCTCTGCTTGGTTCCAGTCGTGGGCATGAGTGAGGGGCGATGCTTGATGGCTTTGATGCCATCGGTGGGAATGTGTTTAAGCATCGGCCTTCCCTCATGACCACGATGGTCTACAGTCTTGTGTACGAGTTAGTGACGTCGCTTGTTTGTTTTGATGCTTGCGTTGGAACTTGCTTAAGCAACCGACCTGACGAAGTACCCATGAATGTCTCCCATGATGGTCTACAGTCTTGCGTACGAGTTAGTGACGTCGCTTGTTTGTTTTGATGCTTGCGTTGGAACTTGCTTAAGCAACCGACCTGAGGAAGTACCCATGAATGTCACCAATGATGGTCTACAGTCTAGCGTACGAGTTAGTGACGTCGCTTGTTTGTTTTGATGCTTGCGTTGGAACTTGCTTAAGCAACCGAACTGACGAAGTACCCATGAATGTCGCCCATGATGGTCTACAGTCTTGGGTATGAGTCAGTGACGATGCTTGTTTGTTTTGATGCTTGCGTTTGAACTTGCTTAAGCAACCGACCTGACGAAGTACACATGAATGTCGCCCATGATGGTCTACAGTCTTGGGTATGAGTCAGTGACGATGCTTGTTTGTTTTGATGCTTGCGTTTGAACTTGCTTAAGCAACCGACCTGACGAAGTACACATGAATGTCGCCCATGATGGTCTACAGTCTTGGGTATGAGTCAGTGACGATGCTTGTTTGTTTTGATGCTTGCGTTTGAACTTGCTTAAGCAACCGACCTGACGAAGTACCCAAGAATGTTCAACCTAGTAGGGACGTGTCCCTGCGCCCAACGAC-TTTT--GTCGGGATCGTGGCAAGTCTGCGATCCAGGGGGTGATGTTGAGAGCCGGAAGGCAAGGGGGTGCAAACKCTAGTTGAACTTTGTCCCGATTGCCGAGTGTTATGTGCTTGATGTCCAAGGCTTGATGCTGATCCTCCAAGTGGGGCTTGTCCCTGCACCAATGGCTTTTGCCAGGATCATGGCGTTTGTTATGATCGAAAAACTGAGGGGGTGATGTTTAGAGCTGGAAGGCAAGGGGGTGCAAACACCAGTCGGCCTTTGTCCCGATTGCTGAGTGTTATGTGCTTGATGTCCAAGGCTTGAAGCTGACCCTCCAAGTGGGGGCTTTTTTGTTCCTGCGGTAACGACTCTGTTGGGATCATTGTGATCAAGTTTGGTTGGTTTCGTATTGTGGTGGGTTTTTTTGAAGCTTCTATCGTTCTTTTACGCATCGTGCGGTGCATCTTGGGGGCTGTTTTGGCTTTTGGTTGCTTGCTTGGGCTTTATGCTAGGCGGGTGGCTAATTCGAATCCTGCATAGCAGAATGACCCGTGAACTAGTACCAACAATAGGGTTTGGCGGGGATCGAAGCTTTTGTTTTGACCCTCGTCAAGCCTCGCTGACATGTGTTCATGGCCCTCTTTGGGGCTTCATGGACATAAAGTTGGCACAACAACAACCCCCGGCACGACACGTGCCAAGGAACACTAAACTTAAGAGCGCCCGTGCCATGATGCCCCGTTTCCGGTGTGCTCGTTGTGCGTGGCTTCTTTGTAATCTAAAACGACTCTCGGCAACGGATATCTCGGCTCACGCATCGATGAAGAACGTAGCAAAATGCGATACTTGGTGTGAATTGCAGAATCCCGTGAACCATCGAGTTTTTGAACGCAAGTTGCGCCCGAAGCCATCTGGTTGAGGGCACGTCTGCCTGGGCGTCACGCATCACGTCGCCCCCACCAAGCATCCCTTCTTGGGACGTGTTGGACGGGGGCGGAGATTGGTCTCCCGTGCATGTGGCGCGGTTGGCCTAAATAGGAGCCTTCTCAAGAGGGACGCACGGCTAGTGGTGGTTGAT----AAGACAGTCGTCTCGTGTCGTGTGTTTTGATCCTTGAGGAAGGAACTCTTAAGATACCCCGTCGCATTGTCTTTTGATGATGATTCGATCGCCATAGTATAAACAAATAACTATAGAAGTAATAACCAACTCATCACTTCGTATTATCTGGATCCAAAGAACCAGTCAAGATATGATATATTGTTCATATTGTTGTAGCAACTGAAATCTTTTTTTATTAAAAAATCTGCTTCTAAGTTGTCAATCGAAATAAAAAAGAAAGGGTATGGATAAATGGAAGGATGAGAGAAAGAAAGAAAAAGAATATTGATGATATAGAATTCCAATATGTAAGGTCTATGAGTCATCTCAGAAAAAATCTGCGTAATAAAGCATCAATACGGATTCATCATTAAATGGATCTGCTCATCGAACAAAAAATAAAGAGCTTCGAGCCAATAAAGACTAAGAATATTGACTCAAGAACTAATAGCTCCGTTGTAGAATTCAGACCTAACCATTAAGTAAGAAGCGATGGGAACGATGGAACCTGTGAATTCAAAAGATTTTAGTGAAAATGAATTCGAATGATTCATTGATCGGGATGGCGGAACCGGCCAGAGACCAATTCATCTATTCGGAAAAGTTATGAACTAATGATAGAACTGAAATAGAAATTGAAAGAGTAAATATTCGCCCGCGAAAACTTTATTTTCTTGGATTGCTAAAATTGGGTCAATCCAATACGATAACGAGTAAAACAAAAGAAAGATTTGTTTGAACATTCTAAAATAGATATATAAAAAAATAGTTATTTAATCTATTTAGATTAGATTTAGTTATCTATACAAACAAGATATACAAATTAATAATAGATTTGATCTAGATTAAATAAAATCCATGATTCAGTATATTACTTATTAAATACATGTATATCTTAATTCAAATTATATTCTATCTGAATTGAATTCAAAATCTTTAATTTGAATTGATTTTATTCGCGAGGAGCTGGATGAGAAGAAACTCTCACGTCCGGTTCTGTAGTAGAGATGGAATTCAAAACAAACCATCAACT
E_praefrontina_3835       CAGGCCTCCCTCTGCTTGGTTCCAGTCGTGGGCATGAGTGAGGGGCGATGCTTGATGGCTTTGATGCCATCGGTGGGAATGTGTTTAAGCATCGGCCTTCCCTCATGACCACGATGGTCTACAGTCTTGTGTACGAGTTAGTGACGTCGCTTGTTTGTTTTGATGCTTGCGTTGGAACTTGCTTAAGCAACCGACCTGACGAAGTACCCATGAATGTCTCCCATGATGGTCTACAGTCTTGCGTACGAGTTAGTGACGTYGCTTGTTTGTTTTGATGCTTGCGTTGGAACTTGCTTAAGCAACCGACCTGACGAAGTACCCATGAATGTCACCAATGATGGTYTACAGTCTAGCGTACGAGTTAGTGACGTCGCTTGTTTGTTTTGATGCTTGCGTTGGAACTTGCTTAAGCAACCGAACTGACGAAGTACCCATGAATGTCGCCCATGATGGTCTACAGTCTTGGGTATGAGTCAGTGACGATGCTTGTTTGTTTTGATGCTTGCGTTTGAACTTGCTTAAGCAACCGACCTGACGAAGTACACATGAATGTCGCCCATGATGGTCTACAGTCTTGGGTATGAGTCAGTGACGATGCTTGTTTGTTTTGATGCTTGCGTTTGAACTTGCTTAAGCAACCGACCTGACGAAGTACACATGAATGTCGCCCATGATGGTCTACAGTCTTGGGTATGAGTCAGTGACGATGCTTGTTTGTTTTGATGCTTGCGTTTGAACTTGCTTAAGCAACCGACCTGACGAAGTACCCAAGAATGTTCAACCTAGTAGGGACGTGTCCCTGCGCCCAACGAC-TTTT--GTCGGGATCGTGGCAAGTCTGCGATCCAGGGGGTGATGTTGAGAGCCGGAAGGCAAGGGGGTGCAAACACTAGTTGAACTTTGTCCCGATTGCCGAGTGTTATGTGCTTGATGTCCAAGGCTTGATGCTGATCCTCCAAGTGGGGCTTGTCCCTGCACCAATGGCTTTTGCCAGGATCATGGCGTTTGTTATGATCGAAAAACTGAGGGGGTGATGTTTAGAGCTGGAAGGCAAGGGGGTGCAAACACCAGTCGGCCTTTGTCCCGATTGCTGAGTGTTATGTGCTTGATGTCCAAGGCTTGAAGCTGACCCTCCAAGTGGGGGCTTTTTTGTTCCTGCGGTAACGACTCTGTTGGGATCATTGTGATCAAGTTTGGTTGGTTTCGTATTGTGGTGGGTTTTTTCGAAGCTTCTATCGTTCTTTTACGCATCGTGCGGTGCATCTTGGGGGCTGTTTTGGCTTTTGGTTGCTTGCTTGGGCTTTATGCTAGGCGGGTGGCTAATTCGAATCCTGCATAGCAGAATGACCCGTGAACTAGTACCAACAATAGGGTTTGGCGGGGATCGAAGCTTTTGTTTTGACCCTCGTCAAGCCTCGCTGACATGTGTTCATGGCCCTCTTTGGGGCTTCATGGACATAAAGTTGGCACAACAACAACCCCCGGCACGACACGTGCCAAGGAACACTAAACTTAAGAGCGCCCGTGCCATGATGCCCCGTTTCCGGTGTGCTCGTTGTGCGTGGCTTCTTTGTAATCTAAAACGACTCTCGGCAACGGATATCTCGGCTCACGCATCGATGAAGAACGTAGCAAAATGCGATACTTGGTGTGAATTGCAGAATCCCGTGAACCATCGAGTTTTTGAACGCAAGTTGCGCCCGAAGCCATCTGGTTGAGGGCACGTCTGCCTGGGCGTCACGCATCACGTCGCCCCCACCAAGCATCCCTTCTTGGGACGTGTTGGACGGGGGCGGAGATTGGTCTCCCGTGCATGTGGCGCGGTTGGCCTAAATAGGAGCCTTCTCAAGAGGGACGCACGGCTAGTGGTGGTTGAT----AAGACAGTCGTCTCGTGTCGTGTGTTTTGATCCTTGAGGAAGGAACTCTTAAGATACCCCGTCGCATTGTCTTTTGATGATGATTCGATCGCCATAGTATAAACAAATAACTATAGAAGTAATAACCAACTCATCACTTCGTATTATCTGGATCCAAAGAACCAGTCAAGATATGATATATTGTTCATATTGTTGTAGCAACTGAAATCTTTTTTTATTAAAAAATCTGCTTCTAAGTTGTCAATCGAAATAAAAAAGAAAGGGTATGGATAAATGGAAGGATGAGAGAAAGAAAGAAAAAGAATATTGATGATATAGAATTCCAATATGTAAGGTCTATGAGTCATCTCAGAAAAAATCTGCGTAATAAAGCATCAATACGGATTCATCATTAAATGGATCTGCTCATCGAACAAAAAATAAAGAGCTTCGAGCCAATAAAGACTAAGAATATTGACTCAAGAACTAATAGCTCCGTTGTAGAATTCAGACCTAACCATTAAGTAAGAAGCGATGGGAACGATGGAACCTGTGAATTCAAAAGATTTTAGTGAAAATGAATTCGAATGATTCATTGATCGGGATGGCGGAACCGGCCAGAGACCAATTCATCTATTCGGAAAAGTTATGAACTAATGATAGAACTGAAATAGAAATTGAAAGAGTAAATATTCGCCCGCGAAAACTTTATTTTCTTGGATTGCTAAAATTGGGTCAATCCAATACGATAACGAGTAAAACAAAAGAGAGATTTGTTTGAACATTCTAAAATAGATATATAAAAAAATAGTTATTTAATCTATTTAGATTAGATTTAGTTATCTATACAAACAAGATATACAAATTAATAATAGATTTGATCTAGATTAAATAAAATCCATGATTCAGTATATTACTTATTAAATACATGTATATCTTAATTCAAATTATATTCTATCTGAATTGAATTCAAAATCTTTAATTTGAATTGATTTTATTCGCGAGGAGCTGGATGAGAAGAAACTCTCACGTCCGGTTCTGTAGTAGAGATGGAATTCAAAACAAACCATCAACT
E_pycnophylla_3718        CAGGCCTCCCTCTGCTTGGTTCCAGTCGTGGGCATGAGTGAGGGGTGATGCTGGATGGCTTTGATGCCATCGGTGGGAATGTGTTTAAGCATCGGCCTTCCCTCATGAACACGATGGTCTACAGTCTTGTGTATGAGTCAATGACGATGCTTGTTTGTTTTGATGCTTGCGTTTGAACTTGCTTAAGCAACCGACCTGACGAAGTACCCATGAATGTCACTCATGATGGTCTACAGTCTTGCGTACGAGTTAGTGACGTCGCTTGTTTGTTTTGATGCTTGCGTTGGAACTTGCTTAAGCAACCGACCTGACGAAGTACCCATGAATGTCACCTATGATGGTCTACAGTCTTGCGTACGAGTTAGTGACGTCGCTTGTTTGTTTTGATGCTTGCGTTGGAACTTGCTTAAGCAACCGACCTGACGAAGTACCCATGAATGTCGCCCATGATGGTCTACAGTCTTGGGTATGAGTCAGTGACGATGCTTGTTTGTTTTGATGCTTGCGTTTGAACTTGCTTAAGCAACCGACCTGACGAAGTACAAATGAATGTCGCCCATGATGGTCTACAGTCTTGGGTATGAGTCAGTGACGATGCTTGTTTGTTTTGATGCTTGCGTTTGAACTTGCTTAAGCAACCGACCTGACGAAGTACACATGAATGTCGCCCATGATGGTCTACAGTCTTGGGTATGAGTCAGTGACGATGCTTGTTTGTTTTGTTGCTTGCGTTTGAACTTGCTTAAGCAACCGACCTGACGAAGTACCCAAGAATGTTCAACCTAGTAGGGACGTGTCCCTGCGCCCAACGAC-TTTT--GTCGGGATCGTGGCAAGTCTGCGATCCAGGGGGTGATGTTGAGAGCCGGAAGGCAAGGGGGTGCAAACACTAGTCTGCCTTTGTCCCGATTGCCGAGTGTTATGTGCTTGATGTCCAAGGCTTGATGCTGATCCTCCAAGTGGGGCTTGTCCCTGCACCAATGGCTTTTGCCAGGATCATGGCGTTTGCTGTGATTGAAAAAATGAGGGGGTGATGTTGAGAGCCGGAAGGCAAGGGGGTGCAAACACCAGTCGGCCTTTGTCCCGATTGCTGAGTGTTATGTGCTTGATGTCCAAGGCTTGAAGCTGACCCTCCAAGTGGGGGCTTTTTTGTTCCTGCGGTAACGACTCTGTTGGGATCATTGTGATCAAGTTTGGTTGGTTTCGTATTGTGGTGGGTTTTTTCGAAGCTTCTATCGTTCTTTTACGCATCGTGCGGTGCATCTTGGGGGCTGTTTTGGCTTTTGGTTGCTTGCTTGGGCTTTATGCTAGGCGGGTGGCTAATTCGAATCCTGCATAGCAGAATGACCCGTGAACTAGTACCAACAATAGGGTTTGGCGGGGATCGAAGCTTTTGTTTTGACCCTCGTCAAGCCTCGCTGACATGTGTTCATGGCCTTCTTTGGGGCTTCATGGACATAAAGTTGGCACAACAACAACCCCCGGCACGACACGTGCCAAGGAACACTAAACTTAAGAGCGCCCGTGCCATGATGCCCCGTTTCCGGTGTGCTCGTTGTGCGTGGCTTCTTTGTAATCTAAAACGACTCTCGGCAACGGATATCTCGGCTCACGCATCGATGAAGAACGTAGCAAAATGCGATACTTGGTGTGAATTGCAGAATCCCGTGAACCATCGAGTTTTTGAACGCAAGTTGCGCCCGAAGCCATCTGGTTGAGGGCACGTCTGCCTGGGCGTCACGCATCACGTCGCCCCCACCAAGCTTCCCTTCTTGGGACGTGTTGGACGGGGGCGGAGATTGGTCTCCCGTGCATGTGGCGCGGTTGGCCTAAATAGGAGCCTTCTCAAGAGGGACACACGGCTAGTGGTGGTTGAT----AAGACAGTCGTCTCGTGTCGTGTGTTTTGATCCTTGAGGAAGGAACTCTTAAGATACCCCGTCGCATTGTCTTTTGATGATGATTCGATCGC--------------------------------------------------------------------------------------------------------------------------------------------------------------------------------------------------------------------------------------------------------------------------------------------------------------------------------------------------------------------------------------------------------------------------------------------------------------------------------------------------------------------------------------------------------------------------------------------------------------------------------------------------------------------------------------------------------------------------------------------------------------------------------------------------------------------------------------------------------------------------------------------------------------------------------------------------------------------------------------------------
E_robertii_3888           CAGGCCTCCCTCTGCTTGGTTCCAGTCGTGGGCATGAGTGAGGGGCGATGCTTGATGGCTTTGATGCCATCGGTGGGAATGTGTTTAAGCATCGGCCTTCCCTCATGACCACGATGGTCTACAGTCTTGTGTACGAGTTAGTGACGTCGCTTGTTTGTTTTGATGCTTGCGTTGGAACTTGCTTAAGCAACCGACCTGACGAAGTACCCATGAATGTCACCCATGATGGTCTACAGTCTTGCGTACGAGTTAGTGACGTCGCTTGTTTGTTTTGATGCTTGCGTTGGAACTTGCTTAAGCAACCGACCTGACGAAGTACCCATGAATGTCACCAATGATGGTCTACAGTCTTGCGTACGAGTTAGTGACGTCGCTTGTTTGTTTTGATGCTTGCGTTGGAACTTGCTTAAGCAACCGAACTGACGAAGTACCCATGAATGTCGCCCATGATGGTCTACAGTCTTGGGTATGAGTCAGTGACGATGCTTGTTTGTTTTGATGCTTGTGTTTGAACTTGCTTAAGCAACCGACCTGACGAAGTACACATGAATGTCGCCCATGATGGTTTACAGTCTTGGGTATGAGTCAGTGACGATGCTTGTTTGTTTTGATGCTTGCGTTTGAACTTGCTTAAGCAACCGACCTGACGAAGTACACATGAATGTCGCCCATGATGGTCTACAGTCTTGCGTACGAGTTAGTGACGTCGCTTGTTTGTTTTGATGCTTGCGTTGGAACTTGCTTAAGCAACCGACCTGACGAAGTACCCATGAATGTTCAACCTAGTAGGGACGTGTCCCTGCGCCCAACGAC-TTTT--GTCGGGATCGTGGCAAGTCTGCGATCCAGGGGGTGATGTTGAGAGCCGGAAGGCAAGGGGGTGCAAACACTAGTTGAACTTTGTCCCGATTGCCGAGTGTTATGTGCTTGATGTCCAAGGCTTGATGCTGATCCTCCAAGTGGGGCTTGTCCCTGCACCAATGGCTTTTGCCAGGATCATGGCGTTTGCTGTGATCGAAAAAATGAGGGGGTGATGTTTAGAGCCGGAAGGCAAGGGGGTGCAAACACCAGTCGGCCTTTGTCCCGATTGCTGAGTGTTATGTGCTTGACGTCCAAGGCTTGATGCTGACCCTCCAAGTGGGGGCTTTTTTGTTCCTGCGGTAACGACTCTGTTGGGATCATTGTGATCAAGTTTGGTTGGTTTCGTATTGTGGTGGGTTTTTTCGAAGCTTCTATCGTTCTTTTACGCATCGTGCGGTGCATCTTGGGGGCTGTTTTGGCTTTTGGTTGCTTGCTTGGGCTTTATGCTAGGCGGGTGGCTAATTCGAATCCTGCATAGCAGAATGACCCGTGAACTAGTACCAACAATAGGGTTTGGCGGGGATCGAAGCTTTTGTTTTGACCCTCGTCAAGCCTCGCTGACATGTGTTCATGGCCCTCTTTGGGGCTTCATGGACATAAAGTTGGCACAACAACAACCCCCGGCACGACACGTGCCAAGGAACACTAAACTTAAGAGCGCCCGTGCCATGATGCCCCGTTTCCGGTGTGCTCGTTGTGCGTGGCTTCTTTGTAATCTAAAACGACTCTCGGCAACGGATATCTCGGCTCACGCATCGATGAAGAACGTAGCAAAATGCGATACTTGGTGTGAATTGCAGAATCCCGTGAACCATCGAGTTTTTGAACGCAAGTTGCGCCCGAAGCCATCTGGTTGAGGGCACGTCTGCCTGGGCGTCACGCATCACGTCGCCCCCACCAAGCATCCCTTCTTGGGACGTGTTGGACGGGGGCGGAGATTGGTCTCCCGTGCATGTGGCGCGGTTGGCCTAAATAGGAGCCTTCTCAAGAGGGACGCACGGCTAGTGGTGGTTGAT----AAGACAGTCGTCTCGTGTCGTGTGTTTTGATCCTTGAGGAAGGAACTCTTAAGATACCCCGTCGCATTGTCTTTTGATGATGATTCGATCGCCATAGTATAAACAAATAACTATAGAAGTAATAACCAACTCATCACTTCGTATTATCTGGATCCAAAGAACCAGTCAAGATATGATATATTGTTCATATTGTTGTAGCAACTGAAATCTTTTTTTATTAAAAAATCTGCTTCTAAGTTGTCAATCGAAATAAAAAAGAAAGGGTATGGATAAATGGAAGGATGAGAGAAAGAAAGAAAAAGAATATTGATGATATAGAATTCCAATATGTAAGGTCTATGAGTCATCTCAGAAAAAATCTGCGTAATAAAGCATCAATACGGATTCATCATTAAATGGATCTGCTCATCGAACAAAAAATAAAGAGCTTCGAGCCAATAAAGACTAAGAATATTGACTCAAGAACTAATAGCTCCGTTGTAGAATTCAGACCTAACCATTAAGTAAGAAGCGATGGGAACGATGGAACCTGTGAATTCAAAAGATTTTAGTGAAAATGAATTCGAATGATTCATTGATCGGGATGGCGGAACCGGCCAGAGACCAATTCATCTATTCGGAAAAGTTATGAACTAATGATAGAACTGAAATAGAAATTGAAAGAGTAAATATTCGCCCGCGAAAACTTTATTTTCTTGGATTGCTAAAATTGGGTCAATCCAATACGATAACGAGTAAAACAAAAGAAAGATTTGTTTTAACATTCTAAAATAGATATAAAATAAAATAGTTATTTAATATATTTAGATTAGATTTAGTTATCTATACAAACAAGATATACAAATTAATAATAGATTTGATCTAGATTAAATGAAATCCATGATTCAGTATATTACTTATTAAATACATGTATATCTTAATTCAAATTCTATTCTATCTGAATTGAATTCAAAATCTTTCATTTGAATTGATTTTATTCGCGAGGAGCTGGATGAGAAGAAACTCTCACGTCCGGTTCTGTAGTAGAGATGGAATTCAAAACAAACCATCAACT
E_saboyensis_3782         CAG-CCTCCCTCTGCTTGGTTCCAGTCGTGGGCATGAGTGAGGGGCGATGCTTGATGGCTTTGATGCCATCGGTGGGAATGTGTTTAAGCATCGGCCTTCCCTCATGACCACGATGGTCTACAGTCTTGTGTACGAGTTAGTGACGTCGCTTGTTTGTTTTGATGCTTGCGTTGGAACTTGCTTAAGCAACCGACCTGACGAAGTACCCATGAATGTCACCCATGATGGTCTACAGTCTTGCGTACGAGTTAGTGACGTCGCTTGTTTGTTTTGATGCTTGCGTTGGAACTTGCTTAAGCAACCGACCTGACGAAGTACCCATGAATGTCACCTATGATGGTCTACAGTCTTGCGTACGAGTTAGTGACGTCGCTTGTTTGTTTTGATGCTTGCGTTGGAACTTGCTTAAGCAACCGACCTGACGGAGTACCCATGAATGTCGTTCATGATGGTCTACAGTCTTGGGTATGAGTCAGTGACGATGCTTGTTTGTTTTGATGCTTGCGTTTGAACTTGCTTAAGCAACCGACCAGACGAAGTACACATGAATGTCGCCCATGATGGTCTACAGTCTTGGGTATGAGTCAGTGACGATGCTTGTTTGTTTTGATGCTTGCGTTTGAACTTGCTTAAGCAACCGACCAGACGAAGTACACATGAATGTCGCCCATGATGGTCTACAGTCTTGGGTATGAGTCAGTGACGATGCTTGTTTGTTTTGATGCTTGCGTTTGAACTTGCTTAAGCAACCGACCTGACGAAGTACCCAAGAATGTTCAACCTAGTAGGGACGTGTCCCTGCGCCCAACGAC-TTTT--GTCGGGATCGTGGCAAGTCTGCGATCCAGGGGGTGATGTTGAGAGCCGGAAGGCAAGGGGGTGCAAACACTAGTCTGCCTTTGTCCCGATTGCCGAGTGTTATGTGCTTGATGTCCAAGGCTTGATGCTGATCCTCCAAGTGGGGCTTGTCCCTGCACCAATGGCTTTTGCCAGGATCATGGCGTTTGTTATGATCGAAAAACTGAGGGGGTGATGTTTAGAGCTGGAAGGCAAGGGGGTGCAAACACCAGTCGGCCTTTGTCCCGATTGCTGAGTGTTTTGTGCTTGATGTCCAAGGCTTGAAGCTGACCCTCCAAGTGGGGGCTTTTTTGTTCCTGCGATAACGACTCTGTTGGGATCATTGTGATCAAGTTTGGTTGGTTTCGTATTGTGGTGGGTTTTTTCGAAGCTTCTATCGTTCTTTTACGCATCGTGCGGTGCATCTTGGGGGCTGTTTTGGCTTTTGGTTGCTTGCTTGGGCTTTATGCTAGGCGGGTGGCTAATTCGAATCCTGCATAGCAGAATGACCCGTGAACTAGTACCAACAATAGGGTTTGGCGGGGATCGAAGCTTTGGTTTTGACCCTCGTCAAGCCTCGCTGACATGTGTTCATGGCCCTCTTTGGGGCTTCATGGACATAAAGTTGGCACAACAACAACCCCCGGCACGACACGTGCCAAGGAACACTAAACTTAAGAGCGCCCGTGCCATGATGCCCCGTTTCTGGTGTGCTCGTTGTGCGTGGCTTCTTTGTAATCTAAAACGACTCTCGGCAACGGATATCTCGGCTCACGCATCGATGAAGAACGTAGCAAAATGCGATACTTGGTGTGAATTGCAGAATCCCGTGAACCATCGAGTTTTTGAACGCAAGTTGCGCCCGAAGCCATCTGGTTGAGGGCACGTCTGCCTGGGCGTCACGCATCACGTCGCCCCCACCAAGCATCCCTTCTTGGGACGTGTTGGACGGGGGCGGAGATTGGTCTCCCGTGCATGTGGCGCGGTTGGCCTAAATAGGAGCCTTCTCAAGAGGGACGCACGGCTAGTGGTGGTTGAT----AAGACAGTCGTCTCGTGTTGTGTGTTTTGATCCTTGAGGAAGGAACTCTTAAGATACCCCGTCGCATTGTCTTTTGATGATGATTCGATCGCCATAGTATAAACAAATAACTATAGAAGTAATAACCAACTCATCACTTCGTATTATCTGGATCCAAAGAACCAGTCAAGATATGATATATTGTTCATATTGTTGTAGCAACTGAAATCTTTTTTTATTAAAAAATCTGCTTCTAAGTTGTCAATCGAAATAAAAAAGAAAGGGTATGGATAAATGGAAGGATGAGAGAAAGAAAGAAAAAGAATATTGATGATATAGAATTCCAATATGTAAGGTCTATGAGTCATCTCAGAAAAAATCTGCGTAATAAAGCATCAATACGGATTCATCATTAAATGGATCTGCTCATCGAACAAAAAATAAAGAGCTTCGAGCCAATAAAGACTAAGAATATTGACTCAAGAACTAATAGCTCCGTTGTAGAATTCAGACCTAACCATTAAGTAAGAAGCGATGGGAACGATGGAACCTGTGAATTCAAAAGATTTTAGTGAAAATGAATTCGAATGATTCATTGATCGGGATGGCGGAACCGGCCAGAGACCAATTCATCTATTCGGAAAAGTTATGAACTAATGATAGAACTGAAATAGAAATTGAAAGAGTAAATATTCGCCCGCGAAAACTTTATTTTCTTGGATTGCTAAAATTGGGTCAATCCAATACGATAACGAGTAAAACAAAAGAAAGATTTGTTTGAACATTCTAAAATAGATATATATAAAAATAGTTATTTAATATATTTAGATTAGATTTAGTTATCTATACAAACAAGATATACAAATTAATAATAGATTTGATCTAGATTAAATAAAATCCATGATTCAGTATATTACTTATTAAATACATGTATATCTTAATTCAAATTATATTCTATCTGAATTGAATTCAAAATCTTTAATTTGAATTGATTTGATTCGCGAGGAGCTGGATGAGAAGAAACTCTCACGTCCGGTTCTGTAGTAGAGATGGAATTCAAAACAAACCATCAACT
E_schultesiana_CamaSN     ----------------------------------------------------------------------------------------------------------------------------------------------------------------------------------------------------------------------------------------------------------------------------------------------------------------------------------------------------------------------------------------------------------------------------------------------------------------------------------------------------------------------------------------------------------------------------------------------------------------------------------------------------------------------------------------------------------------------------------------------------------------------------------------------------------------------------------------------------------------------------------------------------------------------------------------------------------------------------------------------------------------------------------------------------------------------------------------------------------------------------------------------------------------------------------------------------------------------------------------------------------------------------------------------------------------------------------------------------------------------------TCGAATCCTGCATAGCAGAATGACCCGTGAACTAGTACCAACAATAGGGTTTGGCGGGGATCGAAGCTTTTGTTTTGACCCTCGTCAAGCCTCGCTGACATGTGTTCATGGCCCTCTTTGGGGCTTCATGGACATAAAGTTGGCACAACAACAACCCCCGGCACGACACGTGCCAAGGAACACTAAACTTAAGAGCGCCCGTGCCATGATGCCCCGTTTCCGGTGTGCTCGTTGTGCGTGGCTTCTTTGTAATCTAAAACGACTCTCGGCAACGGATATCTCGGCTCACGCATCGATGAAGAACGTAGCAAAATGCGATACTTGGTGTGAATTGCAGAATCCCGTGAACCATCGAGTTTTTGAACGCAAGTTGCGCCCGAAGCCATCTGGTTGAGGGCACGTCTGCCTGGGCGTCACGCATCACGTCGCCCCCACCAAGCATCCCTTCTTGGGACGTGTTGGACGGGGGCGGAGATTGGTCTCCCGTGCATGTGGCGCGGTTGGCCTAAATAGGAGCCTTCTCAAGAGGGACGCACGGCTAGTGGTGGTTGAT----AAGACAGTCGTCTCGTGTCGTGTGTTTTGATCCTTGAGGAAGGAACTCTTAAGATACCCCGTCGCATTGTCTTTTGATGATGATTCGATCGCCATAGTATAAACAAATAACTATAGAAGTAATAACCAACTCATCACTTCGTATTATCTGGATCCAAAGAACCAGTCAAGATATGATATATTGTTCATATTGTTGTAGCAACTGAAATCTTTTTTTATTAAAAAATCTGCTTCTAAGTTGTCAATCGAAATAAAAAAGAAAGGGTATGGATAAATGGAAGGATGAGAGAAAGAAAGAAAAAGAATATTGATGATATAGAATTCCAATATGTAAGGTCTATGAGTCATCTCAGAAAAAATCTGCGTAATAAAGCATCAATACGGATTCATCATTAAATGGATCTGCTCATCGAACAAAAAATAAAGAGCTTCGAGCCAATAAAGACTAAGAATATTGACTCAAGAACTAATAGCTCCGTTGTAGAATTCAGACCTAACCATTAAGTAAGAAGCGATGGGAACGATGGAACCTGTGAATTCAAAAGATTTTAGTGAAAATGAATTCGAATGATTCATTGATCGGGATGGCGGAACCGGCCAGAGACCAATTCATCTATTCGGAAAAGTTATGAACTAATGATAGAACTGAAATAGAAATTGAAAGAGTAAATATTCGCCCGCGAAAACTTTATTTTCTTGGATTGCTAAAATTGGGTCAATCCAATACGATAACGAGTAAAACAAAAGAAAGATTTGTTTTAACATTCTAAAATAGATATATATATAAATAGTTATTTAATATATTTAGATTAGATTTAGTTATCTATACAAACAAGATATACAAATTAATAATAGATTTGATCTAGATTAAATGAAATCCATGATTCAGTATATTACTTATTAAATACATGTATATCTTAATTCAAATTATATTCTATCTGAATTGAATTCAAAATCTTTAATTTGAATTGATTTTATTCGCGAGGAGCTGGATGAGAAGAAACTCTCACGTCCGGTTCTGTAGTAGAGATGGAATTCAAAACAAACCATCAACT
E_schultzii_3928          CAGGCCTCCCTCTGCTTGGTTCCAGTCGTGGGCATGAGTGAGGGGTGATGCTTGATGGCTTTGATGCCATCGGTGGGAAAGTGTTTAAGCATCGGCCTTCCCTTATGTCTACGATGGTCTACAGTCTTGGGTATGAGTCAGTGATGATGCTTGTTTGTTTTGATGCTTGCGTTTGAACTTGCTTGGGCAACCGACCCGACGAAGTACCCATGAATGTCGCCCACGATGGTCTACAGTCTTGGGTATGAGTCAGTGACGATGCTTGTTTGTTTTGATGCTTGCGTTTGAACTTGCTTGGGCAACCGACCTGACGAAGTACCCATGAATGTCGCCCACGATGGTCTACAGTCTTGGGTATGAGTCATTGACGATGCTTGTTTGTTTTGATGCTTGCGTTTGAACTTGCTTGAGCAACCGACCCGACGAAGTACCCATGAATGTCGCCCACGATGGTCTACAGTCTTGGGTATGAGTCAGTGACGATGCTTGTTTGTTTTGATGCTTGCGTTTGAACTTGCTTGAGCAACCGACCTGACGAAGTACCCATGAATGTCGCCCACGATGGTCTACAGTCATGGGTATGAGTCAGTGACGATGCTTGTTTGTTTTGATGCTTGTGTTTGAACTTGCTTGAGCAACTGACCTGACGAAGTACCCATGAATGTCGCCCACGATGGTCTACAGTCATGGGTATGAGTTAGTGACGATGCTTGTTTGTTTTGATGCTTGCGTTTGAACTTGCTTGAGCAACAGACCTGACGAAGTACCCATGAATGTTCAACCTAGTAGGGATGTGTCCCTGCGCCAAACGAC-TTTT--GTCGGGATCGTGGCATGCCTGCGATCGAGGGGGTGATGTTGAGAGTCGGAAGGCAAGGGGGTGCAAACACCAGTCAGCCTTTGTCCTGATTGCTGAGTGTTATGTGCTTGATGTCCAAGGCTTGATGTTGATCCTCCAAGTGGGGCTTGTCCCTGCACCAATGGCTATTGCCAGGATCATGGTGTTTGCTGTGATCGAAAAAATGAGGGGGTGATGTTGAGAGCCGGAAGGCAAGGGGGTGCAAACACCAGTCGGCCTTTGTCCCGATTGCTGAGTGTTATGTGCTTGACGTCCAAGGCTTGATGTTGATCCTCCAAGTGGGGGCTTTTTTGTTCCTGTGGTAACGACTTTGTTGGGATCATTGTGATCAAGTTTGGTTGGTTTTGTATTGTGGTGGGTTTTTTCTAAGCTTATGTCGTTCTTTTACGCATCGTGCGGTGCATCTTGGGGGCTGTTTTGGCTTTTGGTTGCTTGCTTGGGCTTTATGCTAGGCGGGTGGCTAATTCGAATCCTGCATAGCAGAATGACCCGTGAACTAGTACCAATAATAGGGCTTGGCGGGGATCGAAGCTTATGTTTCGACCCTCGCGAAGCCTCGCTGACATGTGTTCATGGGCCTCTTTGGGGCTTCATGGACATAAAGTTGGCACAACAACAACCCCCGGCACGACACGTGCCAAGGAACACTAAACTTAAGAGCGCCCGTGCCATGATGCCCCGTTTCTGGTGTGCTCGTTGTGCGTGGCTTCTTTGTAATATAAAACGACTCTCGGCAACGGATATCTCGGCTCACGCATCGATGAAGAACGTAGCAAAATGCGATACTTGGTGTGAATTGCAGAATCCCGTGAACCATCGAGTTTTTGAACGCAAGTTGCGCCCGAAGCCATCTGGTTGAGGGCACGTCTGCCTGGGCGTCACGCATCACGTCGCCCCCACCAAGCATCCCTTCTTAGGACGCGTTGGACGGGGGCGGAGATTGGTCTCCCGTGCATGTGGCGCGGTTGGCCTAAATAGGAGCCTCCTCAAGAGGGACGCACGGCTAGTGGTGGTTGAT----AAGACAGTCGTCTCGTGTCGTGTGTTTTGATCCTTGAGGAAGGAACTCTTAAGATACCCCGTCGCATCGTCTTTTGATGATGATTCGATCGCCATAGTATAAACAAATAACTATAGAAGTAATAACCAACTCATCACTTCGTATTATCTGGATCCAAAGAACCAGTCAAGATATGATATATTGTTCATATTGTTGTAGCAACTGAAATCTTTTTTTATTAAAAAATCTGCTTCTAAGTTGTCAATCGAAATAAAAAAGAAAGGGTATGGATAAATGGAAGGATGAGAGAAAGAAAGAAAAAGAATATTGATGATATAGAATTCCAATATGTAAGGTCTATGAGTCATCTCAGAAAAAATCTGCGTAATAAAGCATCAATACGGATTCATCATTAAATGGATCTGCTCATCGAACAAAAAATAAAGAGCTTCGAGCCAATAAAGACTAAGAATATTGACTCAAGAACTAATAGCTCCGTTGTAGAATTCAGACCTAACCATTAAGTAAGAAGCGATGGGAACGATGGAACCTGTGAATTCAAAAGATTTTAGTGAAAATGAATTCGAATGATTCATTGATCGGGATGGCGGAACCGGCCAGAGACCAATTCATCTATTCGGAAAAGTTATGAACTAATGATAGAACTGAAATAGAAATTGAAAGAGTAAATATTCGCCCGCGAAAACTTTATTTTCTTGGATTGCTAAAATTGGGTCAATCCAATACGATAACGAGTAAAACAAAAGAAAGATTTGTTTTAACATTCTAAAATAGATATAAAAATAAATAGTTATTTAATATATTTAGATTAGATTTAGTTATCTATACAAACAAGATATACAAATTAATAATAGATTTGATCTAGATTAAATGAAATCCATGATTCAGTATATTACTTATTAAATACATGTATATCTTAATTCAAATTCTATTCTATCTGAATTGAATTCAAAATCTTTAATTTGAATTGATTTTATTCGCGAGGAGCTGGATGAGAAGAAACTCTCACGTCCGGTTCTGTAGTAGAGATGGAATTCAAAACAAACCATCAACT
E_summapacis_3735         CAGGCCTCCCTCTGCTTGGTTCCAGTCGTGGGCATGAGTGAGGGGCGATGCTTGATGGCTTTGATGCCATCGGTGGGAATGTGTTTAAGCATCGGCCTTCCCTCATGACCACGATGGTCTACAGTCTTGTGTACGAGTTAGTGACGTCGCTTGTTTGTTTTGATGCTTGCGTTGGAACTTGCTTAAGCAACCGACCTGACGAAGTACCCATGAATGTCACCCATGATGGTCTACAGTCTTGTGTACGAGTTAGTGACGTCGCTTGTTTGTTTTGATGCTTGTGTTGGAACTTGCTTAAGCAACCGACCTGACGAAGTACCCGTGAATGTCACCTATGATGGTCTACAGTCTTGCGTACGAGTTAGTGACGTCGCTTGTTTGTTTTGATGCTTGCGTTGGAACTTGCTTAAGCAACCGACCTGACGAAGTACCCATGAATGTCGCCCATGATGGTCTACAGTCTTGGGTATGAGTCAGTGACGATGCTTGTTTGTTTTGATGCTTGTGTTTGAACTTGCTTAAGCAACCGACCTGACGAAGTACACATGAATGTCGCCCATGATGGTCTACAGTCTTGGGTATGAGTCAGTGACGATGCTTGTTTGTTTTGATGCTTGCGTTTGAACTTGCTTAAGCAACCGACCTGACGAAGTACCCATGAATGTCACCCATGATGGTCTACAGTCTTGCGTACGAGTTAGTGACGTCGCTTGTTTGTTTTGATGCTTGCGTTGGAACTTGCTTAAGCAACCGACCTGACGAAGTACCCATGAATGT------------------------------------------------GATCGTGGCAAGTCTGCGATCCAGGGG-TGATGT-GAGAGCCGGAAGGCAA-GGGGTGCAAACACTAGTCGGCCTTTGTCCCGATTGTGGAGTGTTATGTGCTTGATGTCCAAGGCTTGATGCTGATCCTCCAAGTGGGGCTTGTCCCTGCACCAATGGCTTTTGCCAGGATCATGGCGTTTGTTGTGATCGAAAAAATGAGGGGGTGATGTTGAGGGCCGGAAGGCAAGGGGGTGCAAACACCAGTCGGCCTTTGTCCCGATTGTTGAGTGTTATGTGCTTGACGTCCAAGGCTTGATGCTGACCCTCCAAGTGGGGGCTTTTTTGTTCCTGCGGTAACGACTCTGTTGGGATCATTGTGATCAAGTTTGGTTGGTTTCGTTTTGTGGTGGGTTTTTTCGAAGCTTCTATCGTTCTTTTACGCATCGTGCGGTGCATCTTGGGGGCTGTTTTGGCTTTTGGTTGCTTGCTTGGGCTTTATGCTAGGCGGGTGGCTAATTCGAATCCTGCATAGCAGAATGACCCGTGAACTAGTACCAACAATAGGGTTTGGCGGGGATCGAAGCATTTGTTTTGACCCTCGTCAAGCCTCGCTGACATGTGTTCATGGCCCTCTTTGGGGCTTTATGGACATAAAGTTGGCACAACAACAACCCCCGGCACGACACGTGCCAAGGAACACTAAACTTAAGAGCGCCCGTGCCATGATGCCCCGTTTCCGGTGTGCTCGTTGTGCGTGGCTTCTTTGTAATCTAAAACGACTCTCGGCAACGGATATCTCGGCTCACGCATCGATGAAGAACGTAGCAAAATGCGATACTTGGTGTGAATTGCAGAATCCCGTGAACCATCGAGTTTTTGAACGCAAGTTGCGCCCGAAGCCATCTGGTTGAGGGCACGTCTGCCTGGGCGTCACGCATCACGTCGCCCCCACCAAGCATCCCTTCTTGGGACGTGTTGGACGGGGGCGGAGATTGGTCTCCCGTGCATGTGGCGCGGTTGGCCTAAATAGGAGCCTTCCCAAGAGGGACGCACGGCTAGTGGTGGTTGAT----AAGACAGTCGTCTCGTGTCGTGTGTTTTGATCCTTGAGGAAAGAACTCTTAAGATACCCCGTCGCATTGTCTTTTGATGATGATTCGATCGCCATAGTATAAACAAATAACTATAGAAGTAATAACCAACTCATCACTTCGTATTATCTGGATCCAAAGAACCAGTCAAGATATGATATATTGTTCATATTGTTGTAGCAACTGAAATCTTTTTTTATTAAAAAATCTGCTTCTAAGTTGTCAATCGAAATAAAAAAGAAAGGGTATGGATAAATGGAAGGATGAGAGAAAGAAAGAAAAAGAATATTGATGATATAGAATTCCAATATGTAAGGTCTATGAGTCATCTCAGAAAAAATCTGCGTAATAAAGCATCAATACGGATTCATCATTAAATGGATCTGCTCATCGAACAAAAAATAAAGAGCTTCGAGCCAATAAAGACTAAGAATATTGACTCAAGAACTAATAGCTCCGTTGTAGAATTCAGACCTAACCATTAAGTAAGAAGCGATGGGAACGATGGAACCTGTGAATTCAAAAGATTTTAGTGAAAATGAATTCGAATGATTCATTGATCGGGATGGCGGAACCGGCCAGAGACCAATTCATCTATTCGGAAAAGTTATGAACTAATGATAGAACTGAAATAGAAATTGAAAGAGTAAATATTCGCCCGCGAAAACTTTATTTTCTTGGATTGCTAAAATTGGGTCAATCCAATACGATAACGAGTAAAACAAAAGAAAGATTTGTTTGAACATTCTAAAATAGATAAAAAAAAAAATAGTTATTTAATCTATTTAGATTAGATTTAGTTATCTATACAAACAAGATATACAAATTAATAATAGATTTGATCTAGATTAAATAAAATCCATGATTCAGTATATTACTTATTAAATACATGTATATCTTAATTCAAATTATATTCTATCTGAATTGAATTCAAAATCTTTAATTTGAATTGATTTTATTCGCGAGGAGCTGGATGAGAAGAAACTCTCACGTCCGGTTCTGTAGTAGAGATGGAATTCAAAACAAACCATCAACT
E_totensis_3752           CAGGCCTCCCTCTGCTTGGTTCCAGTCGTGGGCATGAGTGAGGGGCGATGCTTGATGGCTTTGATGCCATCGGTGGGAATGTGTTTAAGCATCGGCCTTCCCTCATGACCACAATGGTCTACAGTCTTGTGTACGAGTTAGTGACGTCGCTTGTTTGTTTTGATGCTTGCGTTGGAACTTGCTTAAGCAACCGATCTGACGAATTACCCATGAATGTCTCCCATGATGGTCTACAGTCTTGCGTACGAGTTAGTGACGTCGCTTGTTTGTTTTGATGCTTGCGTTGGAACTTGCTTAAGCAACCGACCTGACGAAGTACCCATGAATGTCACCAATGATGGTCTACAGTCTAGCGTACGAGTTAGTGACGTCGCTTGTTTGTTTTGATGCTTGCGTTGGAACTTGCTTAAGCAACCGAACTGACGAAGTACCCATGAATGTCGCCCATGATGGTCTACAGTCTTGGGTATGAGTCAGTGACGATGCTTGTTTGTTTTGATGCTTGTGTTTGAACTTGCTTAAGCAACCGACCTGACGAAGTACCCATGAATGTCGCCCATGATGGTCTACAGTCTTGGGTATGAGTCAGTGACGATGCTTGTTTGTTTTGATGCTCGCGTTGGAACTTGCTT-----------------------------------------------------------------------------------------------------------------------------------------------------------------------------------------------------------------------AGGGGGTGATGTTGAGAGCCGGAAGGCAAAGGGGTGCAAACACTAGTTGGACTTTGTCCCGATTGCCGAGTGTTATGTGCTTGATGTCCAAGGCTTGATGTTGATCCTCCAAGTGGGGCTTGTCCCTGCACCAATGGCTTTTGCCAGGATCATGGGGTTTGTTATGATCGAAAAACTTAAGGGGGGGGGTTTAGAGCTGGAAGGCAAGGGGGTGCAAACACCAGTCGGCCTTTGTCCCGATTCATGAGTGTCATGTGCTTGATGTCCAAGGCTTGAAGCTGACCCTCCAAGTAGGGGCGTTTTTGTTTCTGCGGTAACGACTCTGTTGGGATCATTGTGATCAAGTTTGGTTGGTTTCGTATTGTGGTGGGTTTTTTCGAAGCTTCTATCGTTCTTTTACGCATCGTGCGGTGCATCTTGGGGGCTGTTTTGGCTTTTGGTTGCTTGCTTGGGCTTTATGCTAGGCGGGTGGCTAATTCGAATCCTGCATAGCAGAATGACCCGTGAACTAGTACCAACAATAGGGTTTGGTGGGGATCGAAGCTTTTGTTTTGACCCTCGTCAAGCCTCGCTGACATGTGTTCATGGCCCTCTTTGGGGCTTCATGGACATAAAGTTGGCACAACAACAACCCCCGGCACGACACGTGCCAAGGAACACTAAACTTAAGAGCGCCCGTGCCATGATGCCCCGTTTCTGGTGTGCTCGTTGTGCGTGGCTTCTTTGTAATCTAAAACGACTCTCGGCAACGGATATCTCGGCTCACGCATCGATGAAGAACGTAGCAAAATGCGATACTTGGTGTGAATTGCAGAATCCCGTGAACCATCGAGTTTTTGAACGCAAGTTGCGCCCGAAGCCATCTGGTTGAGGGCACGTCTGCCTGGGCGTCACGCATCACGTCGCCCCCACCAAGCATCCCTTCTTGGGACGTGTTGGACGGGGGCGGAGATTGGTCTCCCGTGCATGTGGCGCGGTTGGCCTAAATAGGAGCCTTCTCAAGAGGGACGCACGGCTAGTGGTGGTTGAT----AAGACAGTCGTCTCGTGTCGTGTGTTTTGATCCTTGAGGAAGGAACTCTTAAGATACCCCGTCGCATTGTCTTTTGATGATGATTCGATCGCCATAGTATAAACAAATAACTATAGAAGTAATAACCAACTCATCACTTCGTATTATCTGGATCCAAAGAACCAGTCAAGATATGATATATTGTTCATATTGTTGTAGCAACTGAAATCTTTTTTTATTAAAAAATCTGCTTCTAAGTTGTCAATCGAAATAAAAAAGAAAGGGTATGGATAAATGGAAGGATGAGAGAAAGAAAGAAAAAGAATATTGATGATATAGAATTCCAATATGTAAGGTCTATGAGTCATCTCAGAAAAAATCTGCGTAATAAAGCATCAATACGGATTCATCATTAAATGGATCTGCTCATCGAACAAAAAATAAAGAGCTTCGAGCCAATAAAGACTAAGAATATTGACTCAAGAACTAATAGCTCCGTTGTAGAATTCAGACCTAACCATTAAGTAAGAAGCGATGGGAACGATGGAACCTGTGAATTCAAAAGATTTTAGTGAAAATGAATTCGAATGATTCATTGATCGGGATGGCGGAACCGGCCAGAGACCAATTCATCTATTCGGAAAAGTTATGAACTAATGATAGAACTGAAATAGAAATTGAAAGAGTAAATATTCGCCCGCGAAAACTTTATTTTCTTGGATTGCTAAAATTGGGTCAATCCAATACGATAACGAGTAAAACAAAAGAAAGATTTGTTTGAACATTATAAAATAGATATATATAAAAATAGTTATTTAATATATTTAGATTAGATTTAGTTATCTATACAAACAAGATATACAAATTAATAATAGATTTGATCTAGATTAAATAAAATCCATGATTCAGTATATTACTTATTAAATACATGTATATCTTAATTCAAATTATATTCTATCTGAATTGAATTCAAAATCTTTAATTTGAATTGATTTTATTCGCGAGGAGCTGGATGAGAAGAAACTCTCACGTCCGGTTCTGTAGTAGAGATGGAATTCAAAACAAACCATCAACT
E_tunjana_3742            CAGGCCTCCCTCTGCTTGGTTCCAGTCGTGGGCATGAGTGAGGGGCGATGCTTGATGGCTTTGATGCCATCGGTGGGAATGTGTTTAAGCATCGGCCTTCCCTCATGACCACGATGGTCTACAGTCTTGTGTACGAGTTAGTGACGTCGCTTGTTTGTTTTGATGCTTGCGTTGGAACTTGCTTAAGCAACCGACCTGACGAAGTACCCATGAATGTCACTCATGATGGTCTACAGTCTTGCGTACGAGTTAGTGACGTCGCTTGTTTGTTTTGATGCTTGCGTTGGAACTTGCTTAAGCAACCGACCTGACGAAGTACCCATGAATGTCACCTATGATGGTCTACAGTCTTGCGTACGAGTTAGTGACGTCGCTTGTTTGTTTTGATGCTTGCGTTGGAACTTGCTTAAGCAACCGACCTGACGAAGTACCCATGAATGTCGCCCATGATGGTCTACAGTCTTGGGTATGAGTCAGTGACGATGCTTGTTTGTTTTGATGCTTGCGTTTGAACTTGCTTAAGCAACCGACCAGACGAAGTACACATGAATGTCGCCCATGATGGTCTACAGTCTTGGGTATGAGTCAGTGACGATGCTTGTTTGTTTTGATGCTTGCGTTTGAACTTGCTTAAGCAACCGACCTGACGAAGTACACATGAATGTCGCCCATGATGGTCTACAGTCTTGCGTATGAGTCAGTGACGATGCTTGTTTGTTTTGATGCTTGCGTTTGAACTTGCTTAAGCAACCGACCTGACGAAGTACACATGAATGTTCAACCTAGTAGGGACGTGTCCCTGCGCCCAACGAC-TTTT--GTCGGGATCGTGGCAAGTCTGCGATCCAGGGGGTGATGTTGAGAGCCGGAAGGCAAGGGGGTGCAAACACTAGTCTGCCTTTGTCCCGATTGCCGAGTGTTATGTGCTTGATGTCCAAGGCTTGATGCTGATCCTCCAAGTGGGGCTTGTCCCTGCACCAATGGCTTTTGCCAGGATCATGGCGTTAGTTATGATCGAAAAACTGAGGGGGTGATGTTTAGAGCTGGAAGGCAAGGGGGTGCAAACACCAGTCGGCCTTTGTCCCGATTGCTGAGTGTTTTGTGCTTGATGTCCAAGGCTTGAAGCTGACCCTCCAAGTGGGGGCTTTTTTGTTCCTGCGATAACGACTCTGTTGGGATCATTGTGATCAAGTTTGGTTGGTTTCGTATTGTGGTGGGTTTTTTCGAAGCTTCTATCGTTCTTTTACGCATCGTGCGGTGCATCTTGGGGGCTGTTTTGGCTTTTGGTTGCTTGCTTGGGCTTTATGCTAGGCGGGTGGCTAATTCGAATCCTGCATAGCAGAATGACCCGTGAACTAGTACCAACAATAGGGTTTGGCGGGGATCGAAGCTTTTGTTTTGACCCTCGTCAAGCCTCGCTGACATGTGTTCATGGCCCTCTTTGGGGCTTCATGGACATAAAGTTGGCACAACAACAACCCCCGGCACGACACGTGCCAAGGAACACTAAACTTAAGAGCGCCCGTGCCATGATGCCCCGTTTCTGGTGTGCTCGTTGTGCGTGGCTTCTTTGTAATCTAAAACGACTCTCGGCAACGGATATCTCGGCTCACGCATCGATGAAGAACGTAGCAAAATGCGATACTTGGTGTGAATTGCAGAATCCCGTGAACCATCGAGTTTTTGAACGCAAGTTGCGCCCGAAGCCATCTGGTTGAGGGCACGTCTGCCTGGGCGTCACGCATCACGTCGCCCCCACCAAGCATCCCTTCTTGGGACGTGTTGGACGGGGGCGGAGATTGGTCTCCCGTGCATGTGGCGCGGTTGGCCTAAATAGGAGCCTTCTCAAGAGGGACGCACGGCTAGTGGTGGTTGAT----AAGACAGTCGTCTCGTGTCGTGTGTTTTGATCCTTGAGGAAGGAACTCTTAAGATACCCCGTCGCATTGTCTTTTGATGATGATTCGATCGCCATAGTATAAACAAATAACTATAGAAGTAATAACCAACTCATCACTTCGTATTATCTGGATCCAAAGAACCAGTCAAGATATGATATATTGTTCATATTGTTGTAGCAACTGAAATCTTTTTTTATTAAAAAATCTGCTTCTAAGTTGTCAATCGAAATAAAAAAGAAAGGGTATGGATAAATGGAAGGATGAGAGAAAGAAAGAAAAAGAATATTGATGATATAGAATTCCAATATGTAAGGTCTATGAGTCATCTCAGAAAAAATCTGCGTAATAAAGCATCAATACGGATTCATCATTAAATGGATCTGCTCATCGAACAAAAAATAAAGAGCTTCGAGCCAATAAAGACTAAGAATATTGACTCAAGAACTAATAGCTCCGTTGTAGAATTCAGACCTAACCATTAAGTAAGAAGCGATGGGAACGATGGAACCTGTGAATTCAAAAGATTTTAGTGAAAATGAATTCGAATGATTCATTGATCGGGATGGCGGAACCGGCCAGAGACCAATTCATCTATTCGGAAAAGTTATGAACTAATGATAGAACTGAAATAGAAATTGAAAGAGTAAATATTCGCCCGCGAAAACTTGATTTTCTTGGATTGCTAAAATTGGGTCAATCCAATACGATAACGAGTAAAACAAAAGAAAGATTTGTTTGAACATTATAAAATAGATATATATAAAAATAGTTATTTAATATATTTAGATTAGATTTAGTTATCTATACAAACAAGATATACAAATTAATAATAGATTTGATCTAGATTAAATAAAATCCATGATTCAGTATATTACTTATTAAATACATGTATATCTTAATTCAAATTATATTCTATCTTAATTGAATTCAAAATTTTTAATTTGAATTGATTTTATTCGCGAGGAGCTGGATGAGAAGAAACTCTCACGTCCGGTTCTGTAGTAGAGATGGAATTCAAAACAAACCATCAACT
E_ulotricha_3970          CAGGCCTCCCTCTGCTTGGTTCCAGTCGTGGGCATGAGTGAGGGTCGATGCTTGATGGCTTTGATGCCATCGGTGGGAATGTATTTAAGCATCGGCCTTCCCTCATGCCCACGATGGTCTACAGTCTTGGGTATGAGTCAGTGACGATGCTTGTTTGTTTAGATGCTTGTGTTGGAACTTGCTT-----------------------------------------------------------------------------------------------------------------------------------------------------------------------------------------------------------------------------------------------------------------------------------------------------------------------------------------------------------------------------------------------------------------------------------------------------------------------------------------------------------------------------------------------------------------------------------------------------------------TCAACCTAGTAGGGACGTGTCCCTGCGCCCAACGACAATTTTTGTCGGGATCGTGGCAAGTCTGCGATCCAGGGGGTGATGTTGAGAGCCGGAAGGCAAGGGGGTGCAAACACCAGTCGGCCTTTGTCCCGATTGCTGAGTGTTATGTGCTTGATGTCCAAGGCTTGATGCTGATCTTCCAAGTGGGGCTTGTCCCTGCACCAATGGCTATTGCCAGGATCATGGCGTTTGCTATGATCGAAAAAATGAGGGGGTGATGTTGAGAGCCGGAAGGCAAGGGGGTGCAAACACCAGTCGGCCTTTGTCCCGATTGCTGAGTGTTATGTGCTTGACGTCCAAGGCTTGATGTTGACCCTCCAAGTGGGG-CTTTTTTGTTCCTGCGGTAACGACTTTGTTGGGATCATTGTGATCAAGTTTGGTTGGTTTCGTATTGTGGTGGGTTTTTTCGAAGCTTCTATCGTTGTTTTACGCATCGTGCGGTGCATCTTGGGGGCTGTTTTGGCTTTTGGTTGCTTGCTTGGGCTTTATGCTAGGCGGGTGGCTAATTCGAATCCTGCATAGCAGAATGACCCGTGAACTAGTACCAATAATAGGGCTTGGCGGGGATCGAAGCTTTTGTTTCGACCCTCGTGAAGCCTCGTTGACATGTGTTCATGGGCCTCATTGGGGCTTCATGGACATAAAGTTGGCACAACAACAACCCCCGGCACGACACGTGCCAAGGAACACTAAACTTAAGAGCGCCCGTGCCATGATGCCCCGTTTCTGGTGTGCTCGTTGTGCGTGGCTTCTTTGTAATCTAAAACGACTCTCGGCAACGGATATCTCGGCTCACGCATCGATGAAGAACGTAGCAAAATGCGATACTTGGTGTGAATTGCAGAATCCCGTGAACCATCGAGTTTTTGAACGCAAGTTGCGCCCGAAGCCATCTGGTTGAGGGCACGTCTGCCTGGGCGTCACGCATCACGTCGCCCCCACCAAGCATCCCTTCTTGGGACGCTTTGGACGGGGGCGGAGATTGGTCTCCCGTGCATGAGGCGCGGTTGGCCTAAATAGGAGCCTCCTCAAGAGGGACGCACGGCTAGTGGTGGTTGAT----AAGACAGTCGTCTCGTGTCGTGTGTTATGATCCTTGAGGAAGAAACTCTTAAGATACCCCGACGCATCCTCTTTTGATGATGATTCGATCGCCATAGTATAAACAAATAACTATAGAAGTAATAACCAACTCATCACTTCGTATTATCTGGATCCAAAGAACCAGTCAAGATATGATATATTGTTCATATTGTTGTAGCAACTGAAATCTTTTTTTATTAAAAAATCTGCTTCTAAGTTGTCAATCGAAATAAAAAAGAAAGGGTATGGATAAATGGAAGGATGAGAGAAAGAAAGAAAAAGAATATTGATGATATAGAATTCCAATATGTAAGGTCTATGAGTCATCTCAGAAAAAATCTGCGTAATAAAGCATCAATACGGATTCATCATTAAATGGATCTGCTCATCGAACAAAAAATAAAGAGCTTCGAGCCAATAAAGACTAAGAATATTGACTCAAGAACTAATAGCTCCGTTGTAGAATTCAGACCTAACCATTAAGTAAGAAGCGATGGGAACGATGGAACCTGTGAATTCAAAAGATTTTAGTGAAAATGAATTCGAATGATTCATTGATCGGGATGGCGGAACCGGCCAGAGACCAATTCATCTATTCGGAAAAGTTATGAACTAATGATAGAACTGAAATAGAAATTGAAAGAGTAAATATTCGCCCGCGAAAACTTTATTTTCTTGGATTGCTAAAATTGGGTCAATCCAATACGATAACGAGTAAAACAAAAGAAAGATTTGTTTTAACATTCTAAAATAGATATAAAATAAAATAGTTATTTAATATATTTAGATTAGATTTAGTTATCTATACAAACAAGATATACAAATTAATAATAGATTTGATCTAGATTAAATGAAATCCATGATTCAGTATATTACTTATTAAATACATGTATATCTTAATTCAAATTCTATTCTATCTGAATTGAATTCAAAATCTTTAATTTGAATTGATTTTATTCGCGAGGAGCTGGATGAGAAGAAACTCTCACGTCCGGTTCTGTAGTAGAGATGGAATTCAAAACAAACCATCAACT
E_uribei_3617             CAGGCCTCCCTCTGCTTGGTTCCAGTCGTGGGCATGAGTGAGGGGCGATGCTTGATGGCTTTGATGCCATCGGTGGGAATGTGTTTAAGCATCGGCCTTCCCTCATGACCACGATGGTCTACAGTCTTGTGTACGAGTTAGTGACGTCGCTTGTTTGTTTTGATGCTTGCGTTGGAACTTGCTTAAGCAACCGACCTGACGAAGTACCCATGAATGTCACCCATGATGGTCTACAGTCTTGTGTACGAGTTAGTGACGTCGCTTGTTTGTTTTGATGCTTGTGTTGGAACTTGCTTAAGCAACCGACCTGACGAAGTACCCATGAATGTCACCTATGATGGTCTACAGTCTTGCGTACGAGTTAGTGACGTCGCTTGTTTGTTTTGATGCTTGCGTTGGAACTTGCTTAAGCAACCGACCTGACGAAGTACCCATGAATGTCGCTCATGATGGTCTACAGTCTTGGGTATGAGTCAGTGACGATGCTTGTTTGTTTTGATGCTTGTGTTTGAACTTGCTTAAGCAACCGACCTRACGAAGTACACATGAATGTCGCCCATGATGGTCTACAGTCTTGGGTATGAGTCAGTGACGATGCTTGTTTGTTTTGATGCTTGCGTTTGAACTTGCTTAAGCAACCGACCTGACGAAGTACCCATGAATGTCACCCATGATGGTCTACAGTCTTGCGTACGAGTTAGTGACGTCGCTTGTTTGTTTTGATGCTTGCGTTGGAACTTGCTTAAGCAACCGACCTGACGAAGTACCCATGAATGTTCAACCTAGTAGGGACGTGTCCCTGCGCCCAACGAC-TTTT--GTCGGGATCGTGGCAAGTCTGCGATCCAGGGGGTGATGTTGAGAGCCGGAAGGCAAGGGGGTGCAAACACTAGTCGGCCTTTGTCCCGATTGTGGAGTGTTATGTGCTTGATGTCCAAGGCTTGATGCTGATCCTCCAAGTGGGGCTTGTCCCTGCACCAATGGCTTTTGCCAGGATCATGGCGTTTGTTGTGATCGAAAAAATGAGGGGGTGATGTTGAGGGCCGGAAGGCAAGGGGGTGCAAACACCAGTCGGCCTTTGTCCCGATTGTTGAGTGTTATGTGCTTGACGTCCAAGGCTTGATGCTGACCCTCCAAGTGGGGGCTTTTTTGTTCCTGCGGTAACGACTCTGTTGGGATCATTGTGATCAAGTTTGGTTGGTTTCGTTTTGTGGTGGGTTTTTTCGAAGCTTCTATCGTTCTTTTACGCATCGTGCGGTGCATCTTGGGGGCTGTTTTGGCTTTTGGTTGCTTGCTTGGGCTTTATGCTAGGCGGGTGGCTAATTCGAATCCTGCATAGCAGAATGACCCGTGAACTAGTACCAACAATAGGGTTTGGCGGGGATCGAAGCATTTGTTTTGACCCTTGTCAAGCCTCGCTGACATGTGTTCATGGCCCTCTTTGGGGCTTTATGGACATAAAGTTGGCACAACAACAACCCCCGGCACGACACGTGCCAAGGAACATTAAACTTAAGAGCGCCCGTGCCATGATGCCCCGTTTTCGGTGTGCTCGTTGTGCGTGGCTTCTTTGTAATCTAAAACGACTCTCGGCAACGGATATCTCGGCTCACGCATCGATGAAGAACGTAGCAAAATGCGATACTTGGTGTGAATTGCAGAATCCCGTGAACCATCGAGTTTTTGAACGCAAGTTGCGCCCGAAGCCATCTGGTTGAGGGCACGTCTGCCTGGGCGTCACGCATCACGTCGCCCCCACCAAGCATCCCTTCTTGGGACGTGTTGGACGGGGGCGGAGATTGGTCTCCCGTGCATGTGGCGCGGTTGGCCTAAATAGGAGCCTTCTCAAGAGGGACGCACGGCTAGTGGTGGTTGAT----AAGACAGTCGTCTCGTGTCGTGTGTTTTGATCCTTGAGGAAAGAACTCTTAAGATACCCCGTCGCATTGTCTTTTGATGATGATTCGATCGCCATAGTATAAACAAATAACTATAGAAGTAATAACCAACTCATCACTTCGTATTATCTGGATCCAAAGAACCAGTCAAGATATGATATATTGTTCATATTGTTGTAGCAACTGAAATCTTTTTTTATTAAAAAATCTGCTTCTAAGTTGTCAATCGAAATAAAAAAGAAAGGGTATGGATAAATGGAAGGATGAGAGAAAGAAAGAAAAAGAATATTGATGATATAGAATTCCAATATGTAAGGTCTATGAGTCATCTCAGAAAAAATCTGCGTAATAAAGCATCAATACGGATTCATCATTAAATGGATCTGCTCATCGAACAAAAAATAAAGAGCTTCGAGCCAATAAAGACTAAGAATATTGACTCAAGAACTAATAGCTCCGTTGTAGAATTCAGACCTAACCATTAAGTAAGAAGCGATGGGAACGATGGAACCTGTGAATTCAAAAGATTTTAGTGAAAATGAATTCGAATGATTCATTGATCGGGATGGCGGAACCGGCCAGAGACCAATTCATCTATTCGGAAAAGTTATGAACTAATGATAGAACTGAAATAGAAATTGAAAGAGTAAATATTCGCCCGCGAAAACTTTATTTTCTTGGATTGCTAAAATTGGGTCAATCCAATACGATAACGAGTAAAACAAAAGAAAGATTTGTTTGAACATTCTAAAATAGATATATAAAAAAAGAGTTATTTAATCTATTTAGATTAGATTTAGTTATCTATACAAACAAGATATACAAATTAATAATAGATTTGATCTAGATTAAATAAAATCCATGATTCAGTATATTACTTATTAAATACATGTATATCTTAATTCAAATTATATTCTATCTGAATTGAATTCAAAATCTTTAATTTGAATTGATTTTATTCGCGAGGAGCTGGATGAGAAGAAACTCTCACGTCCGGTTCTGTAGTAGAGATGGAATTCAAAACAAACCATCAACT
E_weddellii_3937          CAGGCCTCCCTCTGCTTGGTTCCAGTCGTGGGCATGAGTGAAGGGCGATGCTTGATGGCTTTGATGCCATCGGTGGGAATGTGTTTAAGCATCGGCCTTCCCTCATGTCCACGATGGTCTACAGTCTTGGGTATGAGTCAGTGACGATGCTTGTTTGTTTTGATGCTTGCGTTTGAACTTGCTT------------------------------------------------------------------------------------GTTTAGATGCTTGCGTTGGAACTTGCTT------------------------------------------------------------------------------------GTTTAGATGCTTGTGTTGGAACTTGCTTAAGCAACCGACCTGACGAAGTACCCATGAATGTCGCCCACGATGGTCTACAGTCTTGGGTATGAGTCAGTGACGATGCTTGTTTGTTTTGATGCTTGCGTTTGAACTTGCTTAAGCAACCGACCCGACGAAGTACCCATGAATGTCGCCCACGATGGTCTACAGTCTTGGGTATGAGTCAGTGACGATGCTTGTTTGTTTTGATGCTTGCGTTTGAACTTGCTTAAGCAACCGACCCGACGAAGTACCCATGAATGTCGCCCACGATGGTCTACAGTCTTGGGTATGAGTCAGTGACGATGCTTGTTTGTTTTGATGCTTGCGTTTGAACTTGCTTGAGCAACTGATCCGACGAAGTACCCATGAATGTTCAACCTAGTAGGGACATGTCCCTGCGCCCAACGACATTTTTTGTCGGGATCGTGGCAAGTCTGCGATCCAGGGGGTGATGTTGAGAGCCTGAAGGCAAGGGGGTGCAAACACCAGTCGGCCTTTGTCCCGATTGCTGAGTGTTATGTGCTTGATGTCCAAGGCTTGATGCTGATCCTCCAAGTGGGGCTTGTCCCTGCACTAATGGCTTTTGCCAGGATCATGGCGTTTGCTATGATCGAAAAAATGAGGGGGTGATGTTGAGAGCCGGAAGGCAAGGGGGTGCAAACACCAGTCGGCCTTTGTCCCGATTGCTGAGTGTTATGTGCTTGACGTCTAAGGCTTGATGTTGACCCTCCAAGTGGGG-CTTTTTTGTTCCTGCGGTAACGACTTTGTTGGGATCATTGTGATCAAGGTTGGTTGGTTTCGTATTGTGGTGGGTTTTTTCGAAGCTTCTATCGTTGTTTTACGCATCGTGCGGTGCATCTTGGGGGTTGTTCTGGCTTTTGGTTGCTTGCTTGGGCTTTATGCTAGGCGGGTGGCTAATTCGAATCCTGCATAGCAGAATGACCCGTGAACTAGTACCAATAATAGGGCTTGGCGGGGATCGAAGCTTATGTTTCGACCCTCGTGAAGCCTCGCTGACATGTGTTCATGGGCCTCTTTGGGGCTTCATGGACATAAAGTTGGCACAACAACAACCCCCGGCACGACACGTGCCAAGGAACACTAAACTTAAGAGCGCCCGTGCCATGATGCCCCGTTTCTGGTGTGCTCGTTGTGCGTGGCTTCTTTGTAATATAAAATGACTCTCGGCAACGGATATCTCGGCTCACGCATCGATGAAGAACGTAGCAAAATGCGATACTTGGTGTGAATTGCAGAATCCCGTGAACCATCGAGTTTTTGAACGCAAGTTGCGCCCGAAGCCATCTGGTTGAGGGCACGTCTGCCTGGGCGTCACGCATCACGTCGCCCCCACCAAGCATCCCTTCTTGGGACGCGTTGGACGGGGGCGGAGATTGGTCTCCCGTGCATGTGGCGCGGTTGGCCTAAATAGGAGCCTCCTCAAGAGGGACGCACGGCTAGTGGTGGTTGAT----AAGACAGTCGTCTCGTGTCGTGTGTTTTGATCCTTGAGGAAGGAACTCTTAAGATACCCCGTCGCATCGTCTTTTGATGATGATTCGATCGCCATAGTATAAACAAATAACTATAGAAGTAATAACCAACTCATCACTTCGTATTATCTGGATCCAAAGAACCAGTCAAGATATGATATATTGTTCATATTGTTGTAGCAACTGAAATCTTTTTTTATTAAAAAATCTGCTTCTAAGTTGTCAATCGAAATAAAAAAGAAAGGGTATGGATAAATGGAAGGATGAGAGAAAGAAAGAAAAAGAATATTGATGATATAGAATTCCAATATGTAAGGTCTATGAGTCATCTCAGAAAAAATCTGCGTAATAAAGCATCAATACGGATTCATCATTAAATGGATCTGCTCATCGAACAAAAAATAAAGAGCTTCGAGCCAATAAAGACTAAGAATATTGACTCAAGAACTAATAGCTCCGTTGTAGAATTCAGACCTAACCATTAAGTAAGAAGCGATGGGAACGATGGAACCTGTGAATTCAAAAGATTTTAGTGAAAATGAATTCGAATGATTCATTGATCGGGATGGCGGAACCGGCCAGAGACCAATTCATCTATTCGGAAAAGTTATGAACTAATGATAGAACTGAAATAGAAATTGAAAGAGTAAATATTCGCCCGCGAAAACTTTATTTTCTTGGATTGCTAAAATTGGGTCAATCCAATACGATAACGAGTAAAACAAAAGAAAGATTTGTTTTAACATTCTAAAATAGATATAAAAATAAATAGTTATTTAATATATTTAGATTAGATTTAGTTATCTATACAAACAAGATATACAAATTAATAATAGATTTGATCTAGATTAAATGAAATCCATGATTCAGTATATTACTTATTAAATACATGTATATCTTAATTCAAATTCTATTCTATCTGAATTGAATTCAAAATCTTTAATTTGAATTGATTTTATTCGCGAGGAGCTGGATGAGAAGAAACTCTCACGTCCGGTTCTGTAGTAGAGATGGAATTCAAAACAAACCATCAACT
Es_angustifolia_4037      CAGGCCTCCCTCTGCTTGGTTCCAGTCGTGGGCATGAGTGAGGGTCGATGCTTGATGGCTTTGATGCCATCGGTGGGAATGTATTTAAGCATCGGCCTTCCCTCATGCCCACGATGGTCTACAGTCTTGGGTATGAGTCAGTGACGATGCTTGTTTGTTTAGATGCTTGTGTTGGAACTTGCTT------------------------------------------------------------------------------------GTTTAGATGCTTGCGTTAGAACTTGCTT------------------------------------------------------------------------------------GTTTAGATGCTTGTGTTGGAACTTGCTTGAGCAACC-------------------------------------------------------------------------------------------------------------------------------------------------------------------------------------------------------------------------------------------------------------------------------------------------------------------------------------------------------------------------TCAACCTAGTAGGGAAGTGTCCCTGCGCCCAACGACATTTTTTGTCGGGATCGTGGCAAGTCTGCGATCCAGGGGGTGATGTTGAGAGCCGGAAGGCAAGGGGGTGCAAACACCAGTCGGCCTTTGTCCCGATTGCTGAGTGTTATGTGCTTGATGTCCAAGGCTTGATGCTGATCCTCCAAGTGGGGCTTGTCCCTGCACCAATGGCTTTTGCCAGGATCATGGTGTTTGCTATGATCGAAAAAATGAGGGGGTGATGTTGAGAGCCGGAAGGCAAGGGGGTGCAAACACCAGTCGGCCTTTGTCCCGATTGCTGAGTGTTATGTGCTTGACGTCCAAGGCTTGATGTTGACCCTCCAAGTGGGG-CTTTTTTGTTCTTGCGGTAACGACTTTGTTGGGATCATTGTGATCAAGTTTGGTTGGTTTCGTATTGTGGTGGGTTTTTTCGAAGCTTCTATTGTTGTTTTACGCATCGTGCGGTGCATCTTGGGGGCTGTTTTGGCTTTTGGTTGCTTGCTTGGGCTTTATGCTAGGCGGGTGGCTAATTCGAATCCTGCATAGCAGAATGACCCGTGAACTAGTACCAATAATAGGGCTTGGCGGGGATCGAAGCTTTTGTTTTGACCCTCGTGAAGCCTCGCTGACATGTGTTCATGGGCCTCTTTGGGGCTTCATGGACATAAAGTTGGCACAACAACAACCCCCGGCACGACACGTGCCAAGGAACACTAAACTTAAGAGCGCCCGTGCCATGATGCCCCRTTTCTGGTGTGCTCGTTGTGCGTGGCTTCTTTGTAATCTAAAACGACTCTCGGCAACGGATATCTCGGCTCACGCATCGATGAAGAACGTAGCAAAATGCGATACTTGGTGTGAATTGCAGAATCCCGTGAACCATCGAGTTTTTGAACGCAAGTTGCGCCCGAAGCCATCTGGTTGAGGGCACGTCTGCCTGGGCGTCACGCATCACGTCGCCCCCACCAAGCATCCCTTCTTGGGACGCTTTGGACGGGGGCGGAGATTGGTCTCCCGTGCATGTGGCGCGGTTGGCCTAAATAGGAGCCTCCTCAAGAGGGACGCACGGCTAGTGGTGGTTGAT----AAGACAGTCGTCTCGTGTCGTGTGTTATGATCCTTGAGGAAGGAACTCTTAAGATACCCCGTCGCATCGTCTTTTGATGATGATTCGATCGCCATAGTATAAACAAATAACTATAGAAGTAATAACCAACTCATCACTTCGTATTATCTGGATCCAAAGAACCAGTCAAGATATGATATATTGTTCATATTGTTGTAGCAACTGAAATCTTTTTTTATTAAAAAATCTGCTTCTAAGTTGTCAATCGAAATAAAAAAGAAAGGGTATGGATAAATGGAAGGATGAGAGAAAGAAAGAAAAAGAATATTGATGATATAGAATTCCAATATGTAAGGTCTATGAGTCATCTCAGAAAAAATCTGCGTAATAAAGCATCAATACGGATTCATCATTAAATGGATCTGCTCATCGAACAAAAAATAAAGAGCTTCGAGCCAATAAAGACTAAGAATATTGACTCAAGAACTAATAGCTCCGTTGTAGAATTCAGACCTAACCATTAAGTAAGAAGCGATGGGAACGATGGAACCTGTGAATTCAAAAGATTTTAGTGAAAATGAATTCGAATGATTCATTGATCGGGATGGCGGAACCGGCCAGAGACCAATTCATCTATTCGGAAAAGTTATGAACTAATGATAGAACTGAAATAGAAATTGAAAGAGTAAATATTCGCCCGCGAAAACTTTATTTTCTTGGATTGCTAAAATTGGGTCAATCCAATACGATAACGAGTAAAACAAAAGAAAGATTTGTTTTAACATTCTAAAATAGATATAAAATAAAATAGTTATTGAATATATTTAGATTAGATTTAGTTATCTATACAAACAAGATATACAAATTAATAATAGATTTGATCTAGATTAAATGAAATCCATGATTCAGTATATTACTTATTAAATACATGTATATCTTAATTCAAATTCTATTCTATCTGAATTGAATTCAAAATCTTTAATTTGAATTGATTTTATTCGCGAGGAGCTGGATGAGAAGAAACTCTCACGTCCGGTTCTGTAGTAGAGATGGAATTCAAAACAAACCATCAACT
Es_caldasii_3901          CAGGCCCCCCTCTGCTTGGTTCCAGTCGTGGGTATGTGTGAGGGGCGATGCTTGTTGGCTTTGATGCCATCGGTGGGAATGTGTTTAAGCATCGGCCTTCCCTAATGCCCACGATGGTTTACAGTCTTGTGTATGAGTCAGTGACGATGCTTGTTTGTTTTGATGCTTGCGTTTCAACTTGCTTAAGCAACCGACCAGATGAAGTACCCATGAATGTCTCCCATGATGGTCTACAGTCTTTGGTATGAGTCAGTGATGATGCTTGTTTGTTTTGATGCTTGCGTTGGAACTTGCTTAAGCAACCGATCTGACAAAGTACCCATGAATGTTGCCCATGATGGTTTACAGTCTTGGGTATGAGTCAGTGACGATGCTTGTTTGTTTTGATGCTTGTGTTGGAACTTGCTTAAGCAACCGACCTGACGAAGTACCCATGAATGTCGCCCATGATGGTCTACAGTCTTTGGTATGAGTCAGTGACGATGCTTGTTTGTTTTGATGCTTGTGTTGGAACTTGCTTAAGCAACCGACTTGACGAAGTACCCATGAATGTCGCCCATGATGGTCTACAGTCTTTGGTATGAGTTAGTGATGATGCTTGTTTGTTTTGATGCTTGCGTTGGAACTTGCTTAAGCAACCGACCTGACGAAGTACCCATGAATGTCGCCCATGATGGTTTACAGTCTTGGGTATGAGTCAGTGACGATGCTTGTTTGTTTTGATGCTTGTGTTGGAACTTGCTTAAGCAACTGACCTGACGAAGTACCCATGAATGTTCAACCTAGTAGGGACACGTCCCTGCGCCCAACGAC-TTTT--GTCGGGATCGTGGCAAGTCTGCGATCCAGGGGGTGATGTTGAGAGCCGGAAGGCAAGGGGGTGCAAACACTAGTC-GCCTTTGTCCCGATTGCTGAGTGTTTTGTGCTTGATGTCCAAGGCTTGATGTTGATCTTCCAAGTGGGGCTTGTCCCTGCACTAATGGCTTTTGCCAGGATCATGGTGTTTGCTGTGATCGAAAAAATGAGGGGGTGATGTTGAGAGCCRGAAGGCAAGGGGGTGCAAACACCAGTCGGCCTTTGTCCCGATTGCTGAGTGTTATGTGCTTGACGTCCAAGGCTTGATGCTGACCCTCCAAGTGGGG-CTTTTTTGTTCCTGCGGTAACGACTTTGTTGGGATCATTTTGATCAAGTTTGGTTGGTTTCGTATTGTGGTGGGTTTTTTCGAAGCTTCTATCGTTCTTTTACGCATCGTGCGGTGCATCTTGGGGGCTGTTTTGGCTTTTGGTTGCTTGCTTGGGCTTTATGCTAGGCGGGTGGCTAAATCGAATCCTGCACAGCAGAATGACCCGTGAACTAGTACCAACAATAGGGCTTGGCGGGGATCAAAGCTTTTGTTTTGACCCTCGTCAAGCCTCGCTGACATGTGTTCATGGCCCTCTTTTGGGCTTCATGGACATAAAGTTGGCACAACAACAACCCCCGGCACGACACGTGCCAAGGAACACTAAACTTAAGAGCGCCCGTGCCATGATGCCCCGTTTTTGGTGTGCTTGTTGTGCGTGGCTTCTTTGTAATCTAAAACGACTCTCGGCAACGGATATCTCGGCTCACGCATCGATGAAGAACGTAGCAAAATGCGATACTTGGTGTGAATTGCAGAATCCCGTGAACCATCGAGTTTTTGAACGCAAGTTGCGCCCGAAGCCATCTGGTTGAGGGCACGTCTGCCTGGGCGTCACGCATCACGTCGCCCCCACCAAGCATCCCTTCTTGGGACGTGTTGGACGGGGGCGGAGATTGGTCTCCCGTGCATGTGGCACGGTTGGCCTAAATAGGAGCCTTCTCAAGAGGGACGCACGGCTAGTGGTGGTTGAT----AAGACAGTCGTCTCGTGTCGTGTGTTTTGATCCTTGAGGAAGGAACTCTTAAGATACCCCGTCGCATTGTCTTTTGATGATGATTCGATTGCCATAGTATAAACAAATAACTATAGAAGTAATAACCAACTCATCACTTCGTATTATCTGGATCCAAAGAACCAGTCAAGATATGATATATTGTTCATATTGTTGTAGCAACTGAAATCTTTTTTTATTAAAAAATCTGCTTCTAAGTTGTCAATCGAAATAAAAAAGAAAGGGTATGGATAAATGGAAGGATGAGAGAAAGAAAGAAAAAGAATATTGATGATATAGAATTCCAATATGTAAGGTCTATGAGTCATCTCAGAAAAAATCTGCGTAATAAAGCATCAATACGGATTCATCATTAAATGGATCTGCTCATCGAACAAAAAATAAAGAGCTTCGAGCCAATAAAGACTAAGAATATTGACTCAAGAACTAATAGCTCCGTTGTAGAATTCAGACCTAACCATTAAGTAAGAAGCGATGGGAACGATGGAACCTGTGAATTCAAAAGATTTTAGTGAAAATGAATTCGAATGATTCATTGATCGGGATGGCGGAACCGGCCAGAGACCAATTCATCTATTCGGAAAAGTTATGAACTAATGATAGAACTGAAATAGAAATTGAAAGAGTAAATATTCGCCCGCGAAAACTTTATTTTCTTGGATTGCTAAAATTGGGTCAATCCAATACGATAACGAGTAAAACAAAAGAAAGATTTGTTTTAACATTCTAAAATAGATATAAAATAAAATAGTTATTTAATATATTTAGATTAGATTTAGTTATCTATACAAACAAGATATACAAATTAATAATAGATTTGATCTAGATTAAATGAAATCCATGATTCAGTATATTACTTATTAAATACATGTATATCTTAATTCAAATTCTATTCTATCTGAATTGAATTCAAAATCTTTCATTTGAATTGATTTTATTCGCGAGGAGCTGGATGAGAAGAAACTCTCACGTCCGGTTCTGTAGTAGAGATGGAATTCAAAACAAACCATCAACT
Es_colombiana_3675        CAGGCCTCCCTCTGCTTGGTTCCAGTCGTGGGCATGAGTGAGGGGCGATGCTTGATGGCTTTGATGCCATCGGTGGGAATGTGTTTAAGCATCGGCCTTCCCTCATGACCACGATGGTCTACAGTCTTGTGTACGAGTTAGTGACGTCGCTTGTTTGTTTTGATGCTTGCGTTGGAACTTGCTTAACCAACCGACCTGACGAAGTACCCATGAATGTCTCCCATGATGGTCTACAGTCTTGCGTACGAGTTAGTGACGTCGCTTGTTTGTTTTGATGCTTGCGTTCGAACTTGCTTAAGCAACCGACCTGACGAAGTACCCATGAATGTCACCAATGATGGTCTACAGTCTAGCGTACGAGTTAGTGACGTCGCTTGTTTGTTTTGATGCTTGCGTTGGAACTTGCTTAAGCAACCGAACTGACGAAGTACCCATGAATGTCGCCCATGATGGTCTACAGTCTTGGGTATGAGTCAGTGACGATGCTTGTTTGTTTTGATGCTTGCGTTTGAACTTGCTTAAGCAACCGACCTGACGAAGTACCCATGAATGTCGCCCATGATGGTCTACAGTCTTGGGTATGAGTCAGTGACGATGCTTGTTTGTTTTGATGCTTGCGTTGGAACTTGCTTAAGCAACCGACCTGACGAAGTACCCATGAATGTCTCCCATGATGGTCTACAGTCTTGCGTACGAGTTAGTGACGTCGCTTGTTTGTTTTGATGCTTGCGTTGGAACTTGCTTAAGCAACCGACCTGACGAAGTACCCATGAATGTTCAACCTAGTAGGGACGTGTCCCTGCGCCCAACGAC-TTTT--GTCGGGATCGTGGCAAGTCTGCGATCCAGGGGGTGATGTTGAGAGCCGGAAGGCAAGGGGGTGCAAACACTAGTTGAACTTTGTCCCGATTGCCGAGTGTTATGTGCTTGATGTCCAAGGCTTGATGCTGATCCTCCAAGTGGGGCTTGTCCCTGCACCAATGGCTTTTGCCAGGATCATGGCGTTTGTTATGATCGAAAAACTGAGGGGGTGATGTTTAGAGCTGGAAGGCAAGGGGGTGCAAACACCAGTCGGCCTTTGTCCCGATTGCTGAGTGTTATGTGCTTGATGTCCAAGGCTTGAAGCTGACCCTCCAAGTGGGGGCTTTTTTGTTCCTGCGGTAACGACTCTGTTGGGATCATTGTGATCAAGTTTGGTTGGTTTCGTATTGTGGTGGGTTTTTTAGAAGCTTCTATCGTTCTTTTACGCATCGTGCGGTGCATCTTGGGGGCTGTTTTGGCTTTTGGTTGCTTGCTTGGGCTTTATGCTAGGCGGGTGGCTAATTCGAATCCTGCATAGCAGAATGACCCGTGAACTAGTACCAACAATAGGGTTTGGCGGGGATCGAAGCTTTTGTTTTGACCCTCGTCAAGCCTCGCTGACATGTGTTCATGGCCCTCTTTGGGGCTTCATGGACATAAAGTTGGCACAACAACAACCCCCGGCACGACACGTGCCAAGGAACACTAAACTTAAGAGCGCCCGTGCCATGATGCCCCGTTTCTGGTGTGCTCGTTGTGCGTGGCTTCTTTGTAATCTAAAACGACTCTCGGCAACGGATATCTCGGCTCACGCATCGATGAAGAACGTAGCAAAATGCGATACTTGGTGTGAATTGCAGAATCCCGTGAACCATCGAGTTTTTGAACGCAAGTTGCGCCCGAAGCCATCTGGTTGAGGGCACGTCTGCCTGGGCGTCACGCATCACGTCGCCCCCACCAAGCATCCCTTCTTGGGACGTGTTGGACGGGGGCGGAGATTGGTCTCCCGTGCATGTGGCGCGGTTGGCCTAAATAGGAGCCTTCTCAAGAGGGACGCACGGCTAGTGGTGGTTGAT----AAGACAGTCGTCTCGTGTCGTGTGTTTTGATCCTTGAGGAAGGAACTCTTAAGATACCCCGTCGCATTGTCTTTTGATGATGATTCGATCGCCATAGTATAAACAAATAACTATAGAAGTAATAACCAACTCATCACTTCGTATTATCTGGATCCAAAGAACCAGTCAAGATATGATATATTGTTCATATTGTTGTAGCAACTGAAATCTTTTTTTATTAAAAAATCTGCTTCTAAGTTGTCAATCGAAATAAAAAAGAAAGGGTATGGATAAATGGAAGGATGAGAGAAAGAAAGAAAAAGAATATTGATGATATAGAATTCCAATATGTAAGGTCTATGAGTCATCTCAGAAAAAATCTGCGTAATAAAGCATCAATACGGATTCATCATTAAATGGATCTGCTCATCGAACAAAAAATAAAGAGCTTCGAGCCAATAAAGACTAAGAATATTGACTCAAGAACTAATAGCTCCGTTGTAGAATTCAGACCTAACCATTAAGTAAGAAGCGATGGGAACGATGGAACCTGTGAATTCAAAAGATTTTAGTGAAAATGAATTCGAATGATTCATTGATCGGGATGGCGGAACCGGCCAGAGACCAATTCATCTATTCGGAAAAGTTATGAACTAATGATAGAACTGAAATAGAAATTGAAAGAGTAAATATTCGCCCGCGAAAACTTTATTTTCTTGGATTGCTAAAATTGGGTCAATCCAATACGATAACGAGTAAAACAAAAGAAAGATTTGTTTGAACATTATAAAATAGATATATATAAAAATAGTTATTTAATATATTTAGATTAGATTTAGTTATCTATACAAACAAGATATACAAATTAATAATAGATTTGATCTAGATTAAATAAAATCCATGATTCAGTATATTACTTATTAAATACATGTATATCTTAATTCAAATTATATTCTATCTGAATTGAATTCAAAATCTTTAATTTGAATTGATTTTATTCGCGAGGAGCTGGATGAGAAGAAACTCTCACGTCCGGTTCTGTAGTAGAGATGGAATTCAAAACAAACCATCAACT
Es_corymbosa_3565         CAGGCCTCCCTCTGCTTGGTTCCAGTCGTGGGCATGAGTGAGGGGCGATGCTTGATGGCTTTATTGCTATCGGTGGGAATGTGTTTAAGCATTGGCCTTCCCTCATGCTCACGATGGTCTACAGTCTTGTGTATGAGTCAGTGACGATGCTTGTTTGTTTTGATGCTTGCGTTTGAACTTGCTTAAGCAACCGACCTGATGAAGTACCCATGAATGTCTCTCATGATGGTCTACAGTCTTGGGTATGAGTCAGTGATGATGCTTGTTTGTTTTGATGCTTGCGTTGGAACTTGCTTAAGCAACCGACCTGACGAAGTACCCATGAATGTCGCCCATGATGGTCTACAGTCTTGGGTATGATTCAGTGACGATGCTTGTTTGTTTTGATGCTTGTGTTGGAACTTGCTTAAGCAACCGACCTGACGAAGTACACATGAATGTCGCCCATGATGGTCTACAGTCTTGGTTATGATTCAGTGACGATGCTTGTTTGTTTTGATGCTTGCGTTGGAACTTGCTTAAGCAACCGATCTGACGAAGTACCCATGAATGTCGCCCATGATGGTCTACAGTCTTGGTTATGATTTAGTGATGATGCTTGTTTGTTTTGATGCTTGCGTTGGAACTTGCTTAAGCAACTGACCTGATGAATTACCTATGAATGTTGCCCATGATGGTCTACAGTCTTGGTTATGAGTCAGTGATGATGCTTGTTTGTTTTGATGCTTGCGTTTGAACTTGCTTAAGCAACCGACCTGAAGAAGTACCCATGAATGTTCAACCTAGTAGGGACGTGTCCCTGCGCCCAACGAC-TTTT--GTCGGGATCGTGGCAAGTCTGCGATCCAGGGGGTGATGTTGAGAGCCGGAAGGCAAGAGGGTGCAAACACCAGCCAGCCTTTGTCCCGATTGCTGAGTGTTATGTGCTTGATGTCCAAAGCTTGATGCTGATCTTCCAAGTGGGGCTTGTCCCTGCACCAATGGCTTTTGCCAGGATCATGGCGTTTGCTGTGATCGAAAAAATGAGGGGGTGATGTTGAGAGCCGGAAGACAAGGGGGTGCAAACACCAGTCGGCCTTTGTCCCGATTGCTGAGTGTTATGTGCTTGATGTCCAAGGCTTGATGCTGACCCTCCAAGTGGGAGCTTTTTTGTTCCTGCGGTAACGACTTTGTTGGGATCATTGTGATCAAGTTTGGTTGGTTTCGTATTGTGGTGGGTTTTTTCGAAGCTTCTATCGTTCTTTTACGCATCGTGCGGTGCATCTTGGGGGCTGTTTTGGCTTTTGGTTGCTTGCTTGGGCTTTATGCTAGGCGGGTGGCTAATTCGAATCCTGCATAGCAGAATGACCCGTGAACTAGTACCAACAATAGGGCTTGGCGGGGATCGAAGCTTTTGTTTTGACCCTTGTCAAGCCTCGCTGACATGTGTTCATGGATTTCTTTGGAGCTTCATGGACATAAAGTTGGCACAACAACAACCCCCGGCACGACACGTGCCAAGGAACACTAAACTTAAAAGCGCCCGTGCCATGATGCCCCGTTTCTGGTGTGCTCGTTGTGCGTGGCTTCTTTGTAATCTATAACGACTCTCGGCAACGGATATCTCGGCTCACGCATCGATGAAGAACGTAGCAAAATGCGATACTTGGTGTGAATTGCAGAATCCCGTGAACCATCGAGTTTTTGAACGCAAGTTGCGCCCGAAGCCATCTGGTTGAGGGCACGTCTGCCTGGGCGTCACGCATCACGTCGCCCCCACCAAGCATCCCTTCTTGGGATGTGTTGGACGGGGGCGGAGATTGGTCTCCCGTGCATGTGGCGCGGTTGGCCTAAATAGGAGCCTTTTCAAGAGGGACGCACGGCTAGTGGTGGTTGAT----AAGACAGTCGTCTCGTGTCGTGTGTTTTGATCCTTGAGGAAGGAACTCTTAAGATACCCCGTCGCATTGTCTTTTGATGATGATTCGATCGCCATAGTATAAACAAATAACTATAGAAGTAATAACCAACTCATCACTTCGTATTATCTGGATCCAAAGAACCAGTCAAGATATGATATATTGTTCATATTGTTGTAGCAACTGAAATCTTTTTTTATTAAAAAATCTGCTTCTAAGTTGTCAATCGAAATAAAAAAGAAAGGGTATGGATAAATGGAAGGATGAGAGAAAGAAAGAAAAAGAATATTGATGATATAGAATTCCAATATGTAAGGTCTATGAGTCATCTCAGAAAAAATCTGCGTAATAAAGCATCAATACGGATTCATCATTAAATGGATCTGCTCATCGAACAAAAAATAAAGAGCTTCGAGCCAATAAAGACTAAGAATATTGACTCAAGAACTAATAGCTCCGTTGTAGAATTCAGACCTAACCATTAAGTAAGAAGCGATGGGAACGATGGAACCTGTGAATTCAAAAGATTTTAGTGAAAATGAATTCGAATGATTCATTGATCGGGATGGCGGAACCGGCCAGAGACCAATTCATCTATTCGGAAAAGTTATGAACTAATGATAGAACTGAAATAGAAATTGAAAGAGTAAATATTCGCCCGCGAAAACTTTATTTTCTTGGATTGCTAAAATTGGGTCAATCCAATACGATAACGAGTAAAACAAAAGAAAGATTTGTTTGAACATTCTAAAATAGATATATATATAAATAGTTTTTTAATATATTTAGATTAGATTTAGTTATCTATACAAACAAGATATACAAATTAATAATAGATTTGATCTAGATTAAATAAAATCCATGATTCAGTATATTACTTATTAAATACATGTATATCTTAATTCAAATTATATTCTATCTGAATTGAATTCAAAATCTTTAATTTGAATTGATTTGATTCGCGAGGAGCTGGATGAGAAGAAACTCTCACGTCCGGTTCTGTAGTAGAGATGGAATTCAAAACAAACCATCAACT
Es_diazii_3897            CAGGCCTCCCTCTGCTTGGTTCCAGTCGTGGGCATGAGTGAGGGGCGATGCTTGATGGCTTTGATGCTATCGGTGGGAATGTGTTTAAGCATCGGCCTTCCCTCATGCCCACGATGGTCTACAATCTTGTGTATGAGTCAATGACGATGCTTGTTTGTTTTGATGCTTGCGTTTGAACTTGCTTGAGCAACCGACCTGACGAAGTACCCATGAATGTCACCCATGATGGTCTACAGTCTTGGGTATGAGTCAGTGACGATGCTTGTTTGTTTTGATGCTTGCGTTGGAACTTGCTTGAGCAACCGACCTGACGAAGTACACATGAATGTCGCCCATGATGGTCTACAGTCTTGGGTATGAGTCAGTGACGATGCTTGTTTGTTTTGATGCTTGTGTTTGAACTTGCTTAAGCAACCGACTTGACGAAGTACACATGAATGTCGTCCATGATGGTCTACAGTTTTGGGTATGAGTCAGTGACGATGCTTGTTTGTTTTGATGCTTGCGTTTGAACTTGCTTAAGCAACCGACTTGACGAAGTACCCATGAATGTCGTCCATGATGGTCTACAGTTTTGGGTATGAGTCAGTGACGATGCTTGTTTGTTTTGATGCTTGCGTTTGAACTTGCTTAAGCAACCGACCTGATGAAGTACCCAAAAATGT----------------------------------------------------------------------------------------------------------------TCAACCTAGTAGGGACGTGTCCCTGCGACCAACGAC-TTTT--GTCGGGATCGTGGCAAGTCTGCGATCCAGGGGGTGATGTTGAGAGCCGGAAGGCATGGGGGTGCAAACACTAGT-TGCCTTTGTCCCGATTGTTGAGTGTTATGTGCTTGATGTCCAAGGCTTGATGCTGATCCTCCAAGTGGGGCTTGTCCCTGCACTAATGGCTTTTGCCAGGATCATGGCGTTTGCTGTGATCAAAAAAATGAGGGGGTGATGTTGAGAGCCGGAAGGCAAGGGGGTGCAAACACCAGTCGGCCTTTGTCCCGATTGCTGAGTGTTATGTGCTTGACGTCCAAGGCTTGATGCTGACCCTCCAAGTGGGG-CTTTTTTGTTCCTGCGGTAACGACTTTGTTGGGATCATTGTGATCAAGTTTGGTTGGTTTCGTATTGTGGTGGGTTTTTTCGAAGCTTTTATCGTTCTTTTACGCATCGTGCGGTGCATCTTGGGGGCTGTTTTGGCTTTTGGTTGCTTGCTTGGGCTTTATGCTAGGCGGGTGGCTAATTCGAATCCTGCATAGCAGAATGACCCGTGAACTAGTACCAACAATAGGGCTTGGCGGGGATCGAAGCTTTTGTTTTGACCCTTGTCAAGCCTCGCTGACATGTGTTCATGGCCCTCTTTGGAGCTTCATGGACATAAAGTTGGCACAACAACAAACCCCGGCACGACACGTGCCAAGGAACACTAAACTTTAGAGTGCCCGTGCCATGATGCCCCGTTTTCGGTGTGCTCGTTGTGCGTGGCTTCTTTGTAATCTAAAACGACTCTCGGCAACGGATATCTCGGCTCACGCATCGATGAAGAACGTAGCAAAATGCGATACTTGGTGTGAATTGCAGAATCCCGTGAACCATCGAGTTTTTGAACGCAAGTTGCGCCCGAAGCCATCTGGTTGAGGGCACGTCTGCCTGGGCGTCACGCATCACGTCGCCCCCACCAAGCATCCCTTCTTGGGACGTGTTGGACGGGGGCGGAGATTGGTCTCCCGTGCATGTGGCGCGGTTGGCCTAAATAGGAGCCTTCTCAAGAGGGACGCACGGCTAGTGGTGGTTGAT----AAGACAGTCGTCTCGTGTCGTGTGTTTTGATCCTTGAGGAAGGAACTCTTAAGATACCCCGTCGCATTGTCTTTTGATGATGATTCGATCGC?????????????????????????????????????????????TTCGTATTATCTGGATCCAAAGAACCAGTCAAGATATGATATATTGTTCATATTGTTGTAGCAACTGAAATCTTTTTTTATTAAAAAATCTGCTTCTAAGTTGTCAATCGAAATAAAAAAGAAAGGGTATGGATAAATGGAAGGATGAGAGAAAGAAAGAAAAAGAATATTGATGATATAGAATTCCAATATGTAAGGTCTATGAGTCATCTCAGAAAAAATCTGCGTAATAAAGCATCAATACGGATTCATCATTAAATGGATCTGCTCATCGAACAAAAAATAAAGAGCTTCGAGCCAATAAAGACTAAGAATATTGACTCAAGAACTAATAGCTCCGTTGTAGAATTCAGACCTAACCATTAAGTAAGAAGCGATGGGAACGATGGAACCTGTGAATTCAAAAGATTTTAGTGAAAATGAATTCGAATGATTCATTGATCGGGATGGCGGAACCGGCCAGAGACCAATTCATCTATTCGGAAAAGTTATGAACTAATGATAGAACTGAAATAGAAATTGAAAGAGTAAATATTCGCCCGCGAAAACTTTATTTTCTTGGATTGCTAAAATTGGGTCAATCCAATACGATAACGAGTAAAACAAAAGAAAGATTTGTTTTAACATTCTAAAATAGATATAAAATAAAATAGTTATTTAATATATTTAGATTAGATTTAGTTATCTATACAAACAAGATATACAAATTAATAATAGATTTGATCTAGATTAAATGAAATCCATGATTCAGTATATTACTTATTAAATACATGTATATCTTAATTCAAATTCTATTCTATCTGAATTGAATTCAAAATCTTTAATTTGAATTGATTT-ATTCGCGAGGAGCTGGATGAGAAGAAACTCTCACGTCCGGTTCTGTAGTAGAGATGGAATTCAAAACAAACCATCAACT
Es_funckii_3882           CATGCCTCGCT--GTTTGGTTGCCGTCGTGGGCATGAGTGAGGGGCGATGCTTGATGGCTTTGAGGCCATCGGTGGGAATGTGTTTAAGCATCGGCCTTCCCTCATGATCACGATGGTCTACAATCTTGTGTACGAGTTAGTGACGTCGCTTGTTTGTTTTGATGCTTGCGTTGGAACTTGCTTAATCAACCGACCTGACGAAATACCCATGAATGTCACCCATGATGGTCTGCAGTCTTGCCCACCATGTATTGACGTCCCTTGTTTGTTTTGATGCTTGCGTTGGAACTTGCTTAACCAACCGACCTGACGAAGTACCCATGAATGTCACCAATGATGGTCTACAGTCTTGCGTACGAGTTAGTGACTTCGCTTGTTTGTTTTGATGCTTGCGTTGGAACTTGCTTAAGCGACCGAACTGACTAAGTACCCATGAATGTCGCCCATGATGGTCTACAGTCTTGGGTATGAGTCAGTGACGATGCTTGTTTGTTTTGATGCTTGCGTTTGAACTTGCTTAAGCAACCGACCTGACGAAGTACACATGAATGTCGCCCATGATGGTCTACAGTCTTGGGTATGAGTCAGTGACGATGCTTGTTTGTTTTGATGCTTGTGTTTGAACTTGCTTAAGCAACCGACCTGACGAAGTACACATGAATGTCGCCCATGATGGTCTACAGTCTTGCGTACGAGTTAGTGACGTCGCTTGTTTGTTTTGATGCTTGCGTTGGAACTTGCTTAAGCAACCGACCTGACGAAGTACCCATGAATGTTCAACCTAGTAGGGACGTGTCCCTGCGCCCAACGAC-TTTT--GTCGGGATCATGGCAAGTTTGTGATCCAGGGGGTGATGTTGAGAGCCGGAAGGCAAGGGGGTGCAAACACTAGTCTGCCTTTGTCCCGATTGCCGAGTGTTATGTGCTTGATGTCCAAGGCTTGATGCTGATCCTCCAAGTGGGGCTTGTCCCTGCACCAATGGCTTTTGCCAGGATCATGGCGTTTGTTATGATCGAAAAACTGAGGGGGTGATGTTTAGAGCTGGAAGGCAAGGGGGTGCAAACACCAGTCGGCCTTTGTCCCGATTGCTGAGTGTTATGTGCTTGATGTCCAAGGCTTGAAGCTGACCCTCCAAGTGGGGGCTTTTTTGTTCCTGCGGTAACGACTCTGTTGGGATCATTGTGATCAAGTTTGGTTGGTTTCGTATTGTGGTGGGTTTTTTCGAAGCTTCTATCGTTCTTTTACGCATCGTGCGGTGCATCTTGGGGGCTGTTTTGGCTTTTGGTTGCTTGCTTGGGCTTTATGCTAGGCGGGTGGCTAATTCGAATCCTGCATAGCAGAATGACCCGTGAACTAGTACCAACAATAGGGTTTGGCGGGGATCGAAGCTTTTGTTTTGACCCTCGTCAAGCCTCGCTGACATGTGTTCATGGCCCTCTTTGGGGCTTCATGGACATAAAGTTGGCACAACAACAACCCCCGGCACGACACGTGCCAAGGAACACTAAACTTAAGAGCGCCCGTGCCATGATGCCCCGTTTCCGGTGTGCTCGTTGTGCGTGGCTTCTTTGTAATCTAAAACGACTCTCGGCAACGGATATCTCGGCTCACGCATCGATGAAGAACGTAGCAAAATGCGATACTTGGTGTGAATTGCAGAATCCCGTGAACCATCGAGTTTTTGAACGCAAGTTGCGCCCGAAGCCATCTGGTTGAGGGCACGTCTGCCTGGGCGTCACGCATCACGTCGCCCCCACCAAGCATCCCTTCTTGGGACGTGTTGGACGGGGGCGGAGATTGGTCTCCCGTGCATGTGGCGCGGTTGGCCTAAATAGGAGCCTTCTCAAGAGGGACGCACGGCTAGCGGTGGTTGAT----AAGACAGTCGTCTCGTGTCGTGTGTTTTGATCCTTGAAGAAGGAACTCTTAAGATACCCCGTCGCATTGTCTTTTGATGATGATTCGATCGC--------------------------------------------------------------------------------------------------------------------------------------------------------------------------------------------------------------------------------------------------------------------------------------------------------------------------------------------------------------------------------------------------------------------------------------------------------------------------------------------------------------------------------------------------------------------------------------------------------------------------------------------------------------------------------------------------------------------------------------------------------------------------------------------------------------------------------------------------------------------------------------------------------------------------------------------------------------------------------------------------
Es_garciae_3580           CAGGCCTCCCTCTGCTTGGTTCCAGTCGTGGGCATGAGTGAGGGGCGATGCTTGATGGCTTTGATGCCATCGGTGGGAATGTGTTTAAGCATCGGCCTTCCCTCATGCCCACGATGGTCTACAGTCTTGTGTACGAGTCAGTGACGACGCTTGTTTGTTTTGATGCTTGCGTTGGAACTTGCTTAAGCAACCGACCTGACGAAGTACCCATGAATGTCTCTCATGATGGTCTACAGTCTTGCGTACGAGTTAGTGACGACGCTTGTTTGTTTTGATGCTTGCGTTGGAACTTGCTTAAGCAACCGACCTGACGAAGTACCCATGAATGTCGCCCATGATGGTCTACAGTCTTGGGTATGAGTCAGTGACGATGCTTGTTTGTTTTGATGCTTGCGTTGGAACTTGCTTAAGCAACCGACCTGACGAAGTACCCATGAATGTCGCCCATGATGGTCTACAGTCTTGGTTATGATTCAGTGACGATGCTTGTTTGTTTTGATGCTTGCGTTGGAACTTGCTTAAGCAACTGATCTGACGAAGTACCCATGAATGTCGCCCATGATGGTCTACAGTCTTGGGTATGATTTAGTGACGATGCTTGTTTGTTTTGATGCTTGCGTTGGAACTTGC------------------------------------------------------------------------------------------------------------------------------------------------------------------------------------------------------------------------------------------------------------------------------------------------------------------------------------------------------------CAATGGCTTTTGCCAGGATCATGGCGTTTGCTATGATCGAAAAACTGAGGGGGTGATGTTTAGAGCTGGAAGGCAAGGGGGTGCAAACACCAGTCGGCCTTTGTCCCGATTGCTGAGTGTTATGTGCTTGATGTCCAAGGCTTGAAGCTGACCCTCCAAGTGGGAGCTTTTTTGTTCCTGCGGTAACGACTCTGTTGGGATCATTGTGATCAAGTTTGGTTGGTTTCGTATTGTGGTGGGTTTTTTCGAAGCTTCTATCGTTCTTTTACGCATCGTGCGGTGCATCTTGGGGGCTGTTTTGGCTTTTGGTTGCTTGCTTGGGCTTTATGCTAGGCGGGTGGCTAATTCGAATCCTGCATAGCAGAATGACCCGTGAACTAGTACCAACAATCAGGTTTGGCGGAGATCGAAGCTTTTGTTTTGACCCTCGTCAAGCCTCGCTGACATGTGTTCATGGCCCTCTTTGGGGCTTCATGGACATAAAGTTGGCACAACAACAACCCCCGGCACGACACGTGCCAAGGAACACTAAACTTAAGAGCGCCCGTGCCATGATGCCCCGTTTCCGGTGTGCTCGTTGTGCGTGGCTTCTTTGTAATCTAAAACGACTCTCGGCAACGGATATCTCGGCTCACGCATCGATGAAGAACGTAGCAAAATGCGATACTTGGTGTGAATTGCAGAATCCCGTGAACCATCGAGTTTTTGAACGCAAGTTGCGCCCGAAGCCATCTGGTTGAGGGCACGTCTGCCTGGGCGTCACGCATCACGTCGCCCCCACCAAGCATCCCTTCTTGGGACGTGTTGGACGGGGGCGGAGATTGGTCTCCCGTGCATGTGGCGCGGTTGGCCTAAATAGGAGCCTTCTCAAGAGGGACGCACGGCTAGTGGTGGTTGAT----AAGACAGTCGTCTCGTGTCGTGTGTTTTGATCCTTGAGGAAGGAACTCTTAAGATACCCCGTCGCATTGTCTTTTGATGATGATTCGATCGCCATAGTATAAACAAATAACTATAGAAGTAATAACCAACTCATCACTTCGTATTATCTGGATCCAAAGAACCAGTCAAGATATGATATATTGTTCATATTGTTGTAGCAACTGAAATCTTTTTTTATTAAAAAATCTGCTTCTAAGTTGTCAATCGAAATAAAAAAGAAAGGGTATGGATAAATGGAAGGATGAGAGAAAGAAAGAAAAAGAATATTGATGATATAGAATTCCAATATGTAAGGTCTATGAGTCATCTCAGAAAAAATCTGCGTAATAAAGCATCAATACGGATTCATCATTAAATGGATCTGCTCATCGAACAAAAAATAAAGAGCTTCGAGCCAATAAAGACTAAGAATATTGACTCAAGAACTAATAGCTCCGTTGTAGAATTCAGACCTAACCATTAAGTAAGAAGCGATGGGAACGATGGAACCTGTGAATTCAAAAGATTTTAGTGAAAATGAATTCGAATGATTCATTGATCGGGATGGCGGAACCGGCCAGAGACCAATTCATCTATTCGGAAAAGTTATGAACTAATGATAGAACTGAAATAGAAATTGAAAGAGTAAATATTCGCCCGCGAAAACTTTATTTTCTTGGATTGCTAAAATTGGGTCAATCCAATACGATAACGAGTAAAACAAAAGAAAGATTTGTTTGAACATTCTAAAATAGATATATATATAAATAGTTATTTAATATATTTAGATTAGATTTAGTTATCTATACAAACAAGATATACAAATTAATAATAGATTTGATCTAGATTAAATAAAATCCATGATTCAGTATATTACTTATTAAATACATGTATATCTTAATTCAAATTATATTCTATCTGAATTGAATTCAAAATCTTTAATTTGAATTGATTTGATTCGCGAGGAGCTGGATGAGAAGAAACTCTCACGTCCGGTTCTGTAGTAGAGATGGAATTCAAAACAAACCATCAACT
Es_garciae_3715           CAGGCCTCCCTCTGCTTGGTTCCCGTCGTGGGCATGAGTGAGGGGCGATGCTTGATGGCTTTAATGCTATCGGTGGGAATGTGTTTAAGCATTGGCCTTCCCTCATGCTCACGATGGTCTACAGTCTTGTGTATGAGTCAGTGACGATGCTTGTTTGTTTTGATGCTTGCGTTTGAACTTGCTTAAGCAACCGACCTGATGAAGTACCCATGAATGTCTCTCATGATGGTCTACAGTCTTGGGTATGAGTCAGTGATGATGCTTGTTTGTTTTGATGCTTGCGTTGGAACTTGCTTAAGCAACCGACCTGACGAAGTACCCATGAATGTCGCCCATGATGGTCTACAGTCTTGGGTATGATTCAGTGACGATGCTTGTTTGTTTTGATGCTTGTGTTGGAACTTGCTTAAGCAACCGACCTGACAAAGTACACATGAATGTCGCCCATGATGGTCTACAGTCTTGGTTATGATTCAATGACGATGCTTGTTTGTTTTGATGCTTGCGTTGGAACTTGCTTAAGCAACTGATCTGACGAAGTACCCATGAATGTCGCCCATGATGGTCTACAGTCTTGGTTATGATTTAGTGACGATGCTTGTTTGTTTTGATGCTTGCGTTGGAACTTGCTTAAGCAACTGACCTGATGAAGTACCTATGAATGTTGCCCATGATGGTCTACAGTCTTGGTTATGATTCAGTGACGATGCTTGTTTGTTTTGATGCTTGCGTTTGAACTTGCTTAAGCAACCGATCTGAAGAAGTACCCATGAATGT---------------------------------------------------------AAGTCTGCGATCCAGGGG-TGATGTTGAGAGCCG-AAGGCAAGAGGATGCAAACACCAGCCAGCCTTTGTCCCGATTGCTGAGTG-TATGTGCTTGATGTCCAAAGCTTGATGCTGATCTTCCAAGTGGGGCTTGTCCCTGCACCAATGGCTTTTGCCAGGATCATGGCGTTTGCTGTGATCGAAAAAATGAGGGGGTGATGTTGAGAGCCGGAAGACAAGGGGGTGCAAACACCAGTCGGCCTTTGTCCCGATTGCTGAGTGTTATGTGCTTGATGTCCAAGGCTTGATGCTGACCCTCCAAGTGGGAGCTTTTTTGTTCCTGCGGTAACGACTTTGTTGGGATCATTGTGATCAAGTTTGGTTGGTTTCGTATTGTGGTGGGTTTTTTCGAAGCTTCTATCGTTCTTTTACGCATCGTGCGGTGCATCTTGGGGGCTGTTTTGGCTTTTGGTTGCTTGCTTGGGCTTTATGCTAGGCGGGTGGCTAATTCGAATCCTGCATAGCAGAATGACCCGTGAACTAGTACCAACAATAGGGCTTGGCGGAGATCGAAGCTTTTGTTTTGACCCTTGTCAAGCCTCGCTGACATGTGTTCATGGATTTCTTTGGAGCTTCATGGACATAAAGTTGGCACAACAACAACCCCCGGCACGACACGTGCCAAGGAACACTAAACTTAAAAGCGCCCGTGCCATGATGCCCCGTTTCTGGTGTGCTCGTTGTGCGTGGCTTCTTTGTAATCTATAACGACTCTCGGCAACGGATATCTCGGCTCACGCATCGATGAAGAACGTAGCAAAATGCGATACTTGGTGTGAATTGCAGAATCCCGTGAACCATCGAGTTTTTGAACGCAAGTTGCGCCCGAAGCCATCTGGTTGAGGGCACGTCTGCCTGGGCGTCACGCATCACGTCGCCCCCACCAAGCATCCCTTCTTGGGATGTGTTGGACGGGGGCGGAGATTGGTCTCCCGTGCATGTGGCGCGGTTGGCCTAAATAGGAGCCTTTTCAAGAGGGACGCACGGCTAGTGGTGGTTGAT----AAGACAGTCGTCTCGTGTCGTGTGTTTTGATCCTTGAGGAAGGAACTCTTAAGATACCCCGTCGCATTGTCTTTTGATGATGATTCGATCGCCATAGTATAAACAAATAACTATAGAAGTAATAACCAACTCATCACTTCGTATTATCTGGATCCAAAGAACCAGTCAAGATATGATATATTGTTCATATTGTTGTAGCAACTGAAATCTTTTTTTATTAAAAAATCTGCTTCTAAGTTGTCAATCGAAATAAAAAAGAAAGGGTATGGATAAATGGAAGGATGAGAGAAAGAAAGAAAAAGAATATTGATGATATAGAATTCCAATATGTAAGGTCTATGAGTCATCTCAGAAAAAATCTGCGTAATAAAGCATCAATACGGATTCATCATTAAATGGATCTGCTCATCGAACAAAAAATAAAGAGCTTCGAGCCAATAAAGACTAAGAATATTGACTCAAGAACTAATAGCTCCGTTGTAGAATTCAGACCTAACCATTAAGTAAGAAGCGATGGGAACGATGGAACCTGTGAATTCAAAAGATTTTAGTGAAAATGAATTCGAATGATTCATTGATCGGGATGGCGGAACCGGCCAGAGACCAATTCATCTATTCGGAAAAGTTATGAACTAATGATAGAACTGAAATAGAAATTGAAAGAGTAAATATTCGCCCGCGAAAACTTTATTTTCTTGGATTGCTAAAATTGGGTCAATCCAATACGATAACGAGTAAAACAAAAGAAAGATTTGTTTGAACATTCTAAAATAGATATATATATAAATAGTTATTTAATATATTTAGATTAGATTTAGTTATCTATACAAACAAGATATACAAATTAATAATAGATTTGATCTAGATTAAATAAAATCCATGATTCAGTATATTACTTATTAAATACATGTATATCTTAATTCAAATTATATTCTATCTGAATTGAATTCAAAATCTTTAATTTGAATTGATTTGATTCGCGAGGAGCTGGATGAGAAGAAACTCTCACGTCCGGTTCTGTAGTAGAGATGGAATTCAAAACAAACCATCAACT
Es_guacharaca_3636        CAGGCCTCCCTCTGCTTGGTTCCAGTCGTGGGCATGAGTGAGGGGCGATGCTTGATGGTTTTGATGCCATCGGTGGGAATGTGTTTAAGCATCGGCCTTCCCTCATGCCCACGATGGTCTACAGTCTTGTGTACGAGTTAGTGACGTCGCTTGTTTGTTTTGATGCTTGCGTTGGAACTTGCTTAAGCAACCGACCTGACGAAGTACCCATGAATGTCACTCATGATGGTCTACAGTCTTGCGTACGATTTATTGACGTCGCTTGTTTGTTTTGATGCTTGCGTTGGAACTTGCTTAACCAACCGAGCTGACGAAGTACCCATGAATGTCGCCCATGATGGTCTACAGTCTTGGGTATGAGTCAGTGATGATGCTTGTTTGTTTTGATGCTTGCGTTTGAACTTGCTTAGGCAACCGATCTGACGAAGTACCCAAGAATGTCACTCATGATGGTCTACAGTCTTGCGTACGAATTAATGACGTCGCTTGTTTGTTTTGATGCTTGCGTTTGAACTTGCTTAARCAACCGATCTGACGAAGTACCCATGAATGTCACTCATGATGGTCTACAGTCTTGCGTACGAGTTAGTGACGTCGCTTGTTTGTTTTGATGCTTGTGTTTGAACTTGCTTAAGCAACCGATCTGACGAATTACCCATGAATGTCGCTCATGATGGTCTACAWTCTTGTGTATGATT-AGTGACGTCGCTTGTTTGTTTTGATGCTTGCATTGGAACTTGCTTAAGCAACCGAGCTGACGAAGTACCCATGAATGTTCAACCTAGTAGGGACGTGTCCCTGCGCCCAACGAC-TTTT--GTCGGGATCGTGGCAAGTCTGCGATCCAGGGGGTGATGTTGAGAGCCGGAAAGCAAGGGGGTGCAAACACTAGTTGTCCTTTGTCCCGATTGCCGAGTGTTATGTGCTTGATGTCCAAGGCTTGATGCTGATCCTCCAAGTGGGGCTTGTCCCTGCACCAATGGCTTTTGCCAGGATCATGGCGTTTGCTGTGATCGAAAAAATGAGGGGGTGATGTTGAGAGCCGGAAGGCAAGGGGGTGCAAACACCAGTCGGCCTTTGTCCCGATTGCTGAGTGTTATGTGCTTGACGTCCAAGGCTTGATGCTGACCCTTCAAGTGGGG-CTTTTTTGTTCCTGCGGTAACGACTCTGTTGGGATCATTGTGATCAAGTTTGGTTGGTTTCGTATTGTGGTGGGTTTTTTCGAAGCTTCTATCGTTCTTTTACGCATCGTGCGGTGCATCTTGGGGGCTGTTTTGGCTTTTGGTTGCTTGCTTGGGCTTTATGCTAGGCGGGTGGCTAATTCGAATCCTGCATAGCAGAATGACCCGTGAACTAGTACCAACAATCAGGTTTGGCGGAGATCGAAGCTTTTGTTTTGACCCTCGTCAAGCCTCGCTGACATGTGTTCATGGCCCTCTTTGGGGCTTCATGGACATAAAGTTGGCACAACAACAACCCCCGGCACGACACGTGCCAAGGAACACTAAACTTAAGAGCGCCCGTGCCATGATGCCCCGTTTCCGGTGTGCTCGTTGTGCGTGGCTTCTTTGTAATCTAAAACGACTCTCGGCAACGGATATCTCGGCTCACGCATCGATGAAGAACGTAGCAAAATGCGATACTTGGTGTGAATTGCAGAATCCCGTGAACCATCGAGTTTTTGAACGCAAGTTGCGCCCGAAGCCATCTGGTTGAGGGCACGTCTGCCTGGGCGTCACGCATCACGTCGCCCCCACCAAGCATCCCTTCTTGGGACGTGTTGGACGGGGGCGGAGATTGGTCTCCCGTGCATGTGGCGCGGTTGGCCTAAATAGGAGCCTTCTCAAGAGGGACGCACGGCTAGTGGTGGTTGAT----AAGACAGTCGTCTCGTGTCGTGTGTTTTGATCCTTGAGGAAGGAACTCTTAAGATACCCCGTCGCATTGTCTTTTGATGATGATTCGATCGCCATAGTATAAACAAATAACTATAGAAGTAATAACCAACTCATCACTTCGTATTATCTGGATCCAAAGAACCAGTCAAGATATGATATATTGTTCATATTGTTGTAGCAACTGAAATCTTTTTTTATTAAAAAATCTGCTTCTAAGTTGTCAATCGAAATAAAAAAGAAAGGGTATGGATAAATGGAAGGATGAGAGAAAGAAAGAAAAAGAATATTGATGATATAGAATTCCAATATGTAAGGTCTATGAGTCATCTCAGAAAAAATCTGCGTAATAAAGCATCAATACGGATTCATCATTAAATGGATCTGCTCATCGAACAAAAAATAAAGAGCTTCGAGCCAATAAAGACTAAGAATATTGACTCAAGAACTAATAGCTCCGTTGTAGAATTCAGACCTAACCATTAAGTAAGAAGCGATGGGAACGATGGAACCTGTGAATTCAAAAGATTTTAGTGAAAATGAATTCGAATGATTCATTGATCGGGATGGCGGAACCGGCCAGAGACCAATTCATCTATTCGGAAAAGTTATGAACTAATGATAGAACTGAAATAGAAATTGAAAGAGTAAATATTCGCCCGCGAAAACTTTATTTTCTTGGATTGCTAAAATTGGGTCAATCCAATACGATAACGAGTAAAACAAAAGAAAGATTTGTTTGAACATTCTAAAATAGATATATATATAAATAGTTATTTAATATATTTAGATTAGATTTAGTTATCTATACAAACAAGATATACAAATTAATAATAGATTTGATCTAGATTAAATAAAATCCATGATTCAGTATATTACTTATTAAATACATGTATATCTTAATTCAAATTATATTCTATCTGAATTGAATTCAAAATCTTTAATTTGAATTGATTTGATTCGCGAGGAGCTGGATGAGAAGAAACTCTCACGTCCGGTTCTGTAGTAGAGATGGAATTCAAAACAAACCATCAACT
Es_insignis_3863          CAGGCCTCCCTCTGCTTGGTTCCAGTCGTGGGGATGAGTGAGGGGCGATGCTTGATGGCTTTGATGCCATCGGTGGGAATGTGTTT---------------------CCCATGATGGTTTACAGTCTTGGGTATGAGTCAGTGACGATGCTTGTTTGTTTTGATGCTTGCGTTGGAACTTGCTTAAGCAACCGACCTGACGAAGTACCCATGAATGTCGCCCATGATGGTCTACAGTCTTGGGTATGAGTCAGTGACGATGCTTGTTTGTTTTGATGCTTGCGTTGGAACTTGCTTAAGCAACCGACCTGACGAAGTACCCATGAATGTCGCCCATGATGGTCTACAGTCTTGGGTATGATTCAGTGACGATGCTTGTTTGTTTTGATGCTTGCGTTGGAACTTGCTTAAGCAACCGATCTGACGAAGTACCCATGAATGTCGCCCATGATGGTCTACAGTCTTGCGTACGAGTTAGTGACGATGCTTGTTTGTTTTGATGCTTGCGTTGGAACTTGCTTAAGCAACCGACCTGACGAAGTACCCATGAATGTCGCCCATGATGGTCTACAGTCTTGGGTATGATTCAGTGACGATGCTTGTTTGTTTTGATGCTTGCGTTGGAACTTGCTTAAGCAACCGACCTGACGAAGTACCCATGAATGTCGCCCATGATGGTCTACAGTCTTGCGTATGAGTCAGTGACGATGCTTGTTTGTTTTGATGCTTGCGTTGGAACTTGCTTAAGCCACCGATCTGACGAAGTACCCATGAATGT---------------------------------------------------------------------CAGGGGGTGATGTTGAGAGCCGGAAGGCAAGGGGGTGCAAACACCAGTCGGCCTTTGTCCCGATTGCTGAGTGTTATGTGCTTGATGTTCAAGGCTTGATGCTGATCCTCCAAGTGGGGCTTGTCCCTGCACCAATGGCTTTTGCCAGGATCATGGCGTTTGTTATGATCGAAAAACTGAGGGGGTGATGTTGAGAGCCGGAAGGCAAGGGGGTGCAAACACCAGTCGGCCTTTGTCCCGATTGCCGAGTGTTATGTGCTTGACGTTCAAGGCTTGATGCTGACCCTCCAAGTGGGG-C-------------------------------------TCTGATCAAGTTTGGTTGGTTTCGTATTGTGGTGGGTTTTTTCGAAGCTTCTATCGTTCTTTTACGCATCGTGCGGTGCATCTTGGGGGCTGTTTTGGCTTTTGGTTGCTTGCTTGGGCTTTATGCTAGGCGGGTGGCTAATTCGAATCCTGCATAGCAGAATGACCCGTGAACTAGTACCAATAATAGGGCTTGGCGGGGAACGAAGCTTATGTTTCGACCCTCGTGAAGCCTTGCTGACATGTGTTCATGGGCCTCTTTGGGGCTTCATGGACATAAAGTTCGCACAACAACAACCCCCGGCACGACACGTGCCAAGGAACACTAAACTTAAGAGTGCCCGTGCCATGATGCCCCGTTTCTGGTGTGCTCGTTGTGCGTGGCTTCTTTGTAATATAAAACGACTCTCGGCAACGGATATCTCGGCTCACGCATCGATGAAGAACGTAGCAAAATGCGATACTTGGTGTGAATTGCAGAATCCCGTGAACCATCGAGTTTTTGAACGCAAGTTGCGCCCGAAGCCATCTGGTTGAGGGCACGTCTGCCTGGGCGTCACGCATCACGTCGCCCCCACCAAGCATCCCTTCTTGGGACGTGTTGGACGGGGGCGGAGATTGGTCTCCCGTGCATGTGGCGCGGTTGGCCTAAATAGGAGCCTTCTCAAGAGGGACGCACGGCTAGTGGTGGTTGAT----AAGACAGTCGTCTCGTGTCGTGTGTTTTGATCCTTGAGGAAGGAACTCTTAAGATACCCCGTCGCATTGTCTTTTGATGATGATTCGATCGCCATAGTATAAACAAATAACTATAGAAGTAATAACCAACTCATCACTTCGTATTATCTGGATCCAAAGAACCAGTCAAGATATGATATATTGTTCATATTGTTGTAGCAACTGAAATCTTTTTTTATTAAAAAATCTGCTTCTAAGTTGTCAATCGAAATAAAAAAGAAAGGGTATGGATAAATGGAAGGATGAGAGAAAGAAAGAAAAAGAATATTGATGATATAGAATTCCAATATGTAAGGTCTATGAGTCATCTCAGAAAAAATCTGCGTAATAAAGCATCAATACGGATTCATCATTAAATGGATCTGCTCATCGAACAAAAAATAAAGAGCTTCGAGCCAATAAAGACTAAGAATATTGACTCAAGAACTAATAGCTCCGTTGTAGAATTCAGACCTAACCATTAAGTAAGAAGCGATGGGAACGATGGAACCTGTGAATTCAAAAGATTTTAGTGAAAATGAATTCGAATGATTCATTGATCGGGATGGCGGAACCGGCCAGAGACCAATTCATCTATTCGGAAAAGTTATGAACTAATGATAGAACTGAAATAGAAATTGAAAGAGTAAATATTCGCCCGCGAAAACTTTCTTTTCTTGGATTGCTAAAATTGGGTCAATCCAATACGATAACGAGTAAAACAAAAGAAAGATTTGTTTGAACATTCTAAAATAGATATATAAAAAAATAGTTATTTAATATATTTAGATTAGATTTAGTTATCTATACAAACAAGATATACAAATTAATAATAGATTTGATCTAGATTAAATAAAATCCATGATTCAGTATATTACTTATTAAATACATGTATATCTTAATTCAAATTATATTCTATCTGAATTGAATTCAAAATCTTTAATTTGAATTGATTTTATTCGCGAGGAGCTGGATGAGAAGAAACTCTCACGTCCGGTTCTGTAGTAGAGATGGAATTCAAAACAAACCATCAACT
Es_muiska_3741            CAGGCCTCCCTCTGCTTGGTTCCAGTCGTGGGCATGAGTGAGGGGTGATGTTTGATGGCTTTGATGCCATCGGTGGGAATGTGTTTAAGCATCGGCCTTCCCTCATGCTCACGATGGTCTACAGTCTTGTGTATGAGTCAGTGACGATGCTTGTTTGTTTTGATGCTTGCGTTTGAACTTGCTTAAGCAACCGACCTGATGAAGTACCCATGAATGTCTCTCATGATGGTCTATAGTCTTGGGTATGAGTCAGTGACGATGCTTGTTTGTTTTGATGCTTGCGTTGAAACTTGCTTAAGCAACCGACCTGACGAAGTACCCATGAATGTCGCCCATGATGGTCTACAGTCTTGGGTATGATTCAGTGACGATGCTTGTTTGTTTTGATGCTTGTGTTGGAACTTGCTTAAGCAACCGACCTGACGAAGTACACATGAATGTCGCCCATGATGGTCTACAGTCTTGGTTATGATTCAGTGACGATGCTTGTTTGTTTTGATGCTTGCGTTGGAACTTGCTTAAGCAACCGATCTGACGAAGTACCCATGAATGT-GCCCATGATGGTTTACAGTCTTGGTTATGATTCAGTGACGATGCTTGTTTGTTTTGATGCTTGCGTTGGAACTTGCTTAAGCAACCGACCTGACGAAGTAC-CATGAATGTTGCCCATGATGGTCTACAGTCTTGGGTATGAGTCAGTGACGATGCTTGTTTGTTTTGATGCTTGCGTTTGAACTTGCTTGAGCAACCGACCTGATGAAGTACCCATGAATGT-CAACCTAGTAGGGACGTGTCCCTGCGCCCAACGAC-TTTT--GTCGGGATCGTGGCAAGTCTGCGATCCAGGGGGTGATGTTGAGAGCCGGAAGACAAGAGGGTGCAAACACCAGCCAGCCTTTGTCCCGATTTCTGAGTGTTATGTGCTTGATGTCCAAAGCTTGATGCTGATCTTCCAAGTGGGGCTTGTCCCTGCACCAATGGCTTTTGCCAGGATCATGGCGTTTGCTGTGATCGAAAAAATGAGGGGGTGATGTTGAGAGCCGGAAGACAAGAGGGTGCAAACACCAGCCAGCCTTTGTCCCGATTTCTGAGTGTTATGTGCTTGATGTCCAAAGCTTGATGCTGATCTTCCAAGTGGGG-CTTTTTTGTTCCTGCGGTAACGACTTTGTTGGGATCATTGTGATCAAGTTTGGTTGGTTTCGTATTGTGGTGGGTTTTTTCGAAGCTTCTATTGTTCTTTTACGCATCGTGCGGTGCATCTTGGGGGCTGTTTTGGCTTTTGGTTGCTTGCTTGGGCTTTATGCTAGGCGGGTGGCTAATTCGAATCCTGCATAGCAGAATGACCCGTGAACTAGTACCAACAATAGGGCTTGGCGGGGATCGAAGCTTTTGTTTTGACCCTTGTCAAGCCTCGCTGACATGTGTTCATGGCCCTCTTTGGAGCTTCATGGACATAAAGTTGGCACAACAACAACCCCCGGCACGACACGTGCCAAGGAACACTAAACTTAAGAGCGCCCGTGCCATGATGCCCCGTTTCTGGTGTGCTCGTTGTGCGTGGCTTCTTTGTAATCTATAACGACTCTCGGCAACGGATATCTCGGCTCACGCATCGATGAAGAACGTAGCAAAATGCGATACTTGGTGTGAATTGCAGAATCCCGTGAACCATCGAGTTTTTGAACGCAAGTTGCGCCCGAAGCCATCTGGTTGAGGGCACGTCTGCCTGGGCGTCACGCATCACGTCGCCCCCACCAAGCATCCCTTCTTGGGATGTGTTGGACGGGGGCGGAGATTGGTCTCCCGTGCATGTGGCGCGGTTGGCCTAAATAGGAGCCTTCTCAAGAGGGACGCACGGCTAGTGGTGGTTGAT----AAGACAGTCGTCTCGTGTCGTGTGTTTTGATCCTTGAGGAAGGAACTCTTAAGATACCCCGTCGCATTGTCTTTTGATGATGATTCGATCGC?????????AACAAATAACTATAGAAGTAATAACCAACTCATCACTTCGTATTATCTGGATCCAAAGAACCAGTCAAGATATGATATATTGTTCATATTGTTGTAGCAACTGAAATCTTTTTTTATTAAAAAATCTGCTTCTAAGTTGTCAATCGAAATAAAAAAGAAAGGGTATGGATAAATGGAAGGATGAGAGAAAGAAAGAAAAAGAATATTGATGATATAGAATTCCAATATGTAAGGTCTATGAGTCATCTCAGAAAAAATCTGCGTAATAAAGCATCAATACGGATTCATCATTAAATGGATCTGCTCATCGAACAAAAAATAAAGAGCTTCGAGCCAATAAAGACTAAGAATATTGACTCAAGAACTAATAGCTCCGTTGTAGAATTCAGACCTAACCATTAAGTAAGAAGCGATGGGAACGATGGAACCTGTGAATTCAAAAGATTTTAGTGAAAATGAATTCGAATGATTCATTGATCGGGATGGCGGAACCGGCCAGAGACCAATTCATCTATTCGGAAAAGTTATGAACTAATGATAGAACTGAAATAGAAATTGAAAGAGTAAATATTCGCCCGCGAAAACTTTCTTTTCTTGGATTGCTAAAATTGGGTCAATCCAATACGATAACGAGTAAAACAAAAGAAAGATTTGTTTGAACATTCTAAAATAGATATATAAAAAAATAGTTATTTAATATATTTAGATTAGATTTAGTTATCTATACAAACAAGATATACAAATTAATAATAGATTTGATCTAGATTAAATAAAATCCATGATTCAGTATATTACTTATTAAATACATGTATATCTTAATTCAAATTATATTCTATCTGAATTGAATTCAAAATCTTTAATTTGAATTGATTTTATTCGCGAGGAGCTGGATGAGAAGAAACTCTCACGTCCGGTTCTGTAGTAGAGATGGAATTCAAAACAAACCATCAACT
Es_pannosa_3930           CAGGCCTCCCTCTGCTTGGTTCCAGTCGTGGGCATGAGTGAGGGTCGATGCTTGATGGCTTTGATGCCATCGGTGGGAATGTATTTAAGCATCGGCCTTCCCTCATGCCCACGATGGTCTACAGTCTTGGGTATGAGTCAGTGACGATGCTTGTTTGTTTAGATGCTTGTGTTGGAACTTGCTT------------------------------------------------------------------------------------GTTTAGATGCTTGCGTTAGAACTTGCTT------------------------------------------------------------------------------------GTTTAGATGCTTGTGTTGGAACTTGCTTGAGCAACC--------------------------------------------------------------------------TTG-TTAGATGCTTGAGTTAGAACTTGCTT-----------------------------------------------------------------------------------------------------------------------------------------------------------------------------------------------------------------------------------------------------------------TCAACCTAGTAGGGAAGTGTCCCTGCGACCAACGACATTTTTTGTCGGGATCGTGGCAAGTCTGCGATCCAGGGGGTGATGTTGAGAGCCGGAAGGCAAGGGGGTGCAAACACCAGTCGGCCTTTGTCCCGATTGCTGAGTGTTATGTGCTTGATGTCYAAGGCTTGATGCTGATCCTCCAAGTGGGGCTTGTCCCTGCACCAATGGCTTTTGCCAGGATCATGGTGTTTGCTATGATCGAAAAAATGAGGGGGTGATGTTGAGAGCCGGAAGGCAAGGGGGTGCAAACACCAGTCGGCCTTTGTCCCGATTGCTGAGTGTTATGTGCTWGACGTCCAAGGCTTGATGTTGACCCTCCAAGTGGGG-CTTTTTTGTTCTTGCGGTAACGACTTTGTTGGGATCATTGTGATCAAGTTTGGTTGGTTTCGTATTGTGGTGGGTTTGTTCGAAGCTTCTATCGTTGTTTTACGCATCGTGCGGTGCATCTTGGGGGCTGTTTTGGCTTTTGGTTGCTTGCTTGGGCTTTATGCTAGGCGGGTGGCTAATTCGAATCCTGCATAGCAGAATGACCCGTGAACTAGTACCAATAATAGGGCTTGGCGGGGATCGAAGCTTTTGTTTCGACCCTCGTGAAGCCTCGCTGACATGTGTTCATGGGCCTCTTTGGGGCTTCATGGACATAAAGTTGGCACAACAACAACCCCCGGCACGACACGTGCCAAGGAACACTAAACTTAAGAGCGCCCGTGCCATGATGCCCCGTTTCTGGTGTGCTCGTTGTGCGTGGCTTCTTTGTAATCTAAAACGACTCTCGGCAACGGATATCTCGGCTCACGCATCGATGAAGAACGTAGCAAAATGCGATACTTGGTGTGAATTGCAGAATCCCGTGAACCATCGAGTTTTTGAACGCAAGTTGCGCCCGAAGCCATCTGGTTGAGGGCACGTCTGCCTGGGCGTCACGCATCACGTCGCCCCCACCAAGCATCCCTTCTTGGGACGCTTTGGACGGGGGCGGAGATTGGTCTCCCGTGCATGTGGCGCGGTTGGCCTAAATAGGAGCCTCCTCAAGAGGGACGCACGGCTAGTGGTGGTTGAT----AAGACAGTCGTCTCGTGTCGTGTGTTATGATCCTTGAGGAAGGAACTCTTAAGATACCCCGTCGCATCGTCTTTTGATGATGATTCGATCGCCATAGTATAAACAAATAACTATAGAAGTAATAACCAACTCATCACTTCGTATTATCTGGATCCAAAGAACCAGTCAAGATATGATATATTGTTCATATTGTTGTAGCAACTGAAATCTTTTTTTATTAAAAAATCTGCTTCTAAGTTGTCAATCGAAATAAAAAAGAAAGGGTATGGATAAATGGAAGGATGAGAGAAAGAAAGAAAAAGAATATTGATGATATAGAATTCCAATATGTAAGGTCTATGAGTCATCTCAGAAAAAATCTGCGTAATAAAGCATCAATACGGATTCATCATTAAATGGATCTGCTCATCGAACAAAAAATAAAGAGCTTCGAGCCAATAAAGACTAAGAATATTGACTCAAGAACTAATAGCTCCGTTGTAGAATTCAGACCTAACCATTAAGTAAGAAGCGATGGGAACGATGGAACCTGTGAATTCAAAAGATTTTAGTGAAAATGAATTCGAATGATTCATTGATCGGGATGGCGGAACCGGCCAGAGACCAATTCATCTATTCGGAAAAGTTATGAACTAATGATAGAACTGAAATAGAAATTGAAAGAGTAAATATTCGCCCGCGAAAACTTTATTTTCTTGGATTGCTAAAATTGGGTCAATCCAATACGATAACGAGTAAAACAAAAGAAAGATTTGTTTTAACATTCTAAAATAGATATAAAAAAAAATAGTTATTGAATATATTTAGATTAGATTTAGTTATCTATACAAACAAGATATACAAATTAATAATAGATTTGATCTAGATTAAATGAAATCCATGATTCAGTATATTACTTATTAAATACATGTATATCTTAATTCAAATTCTATTCTATCTGAATTGAATTCAAAATCTTTAATTTGAATTGATTTTATTCGCGAGGAGCTGGATGAGAAGAAACTCTCACGTCCGGTTCTGTAGTAGAGATGGAATTCAAAACAAACCATCAACT
Es_petiolata_3874         CAGGCCTCCCTCTGCTTGGTTCCAGTCGTGGGGATGAGTGAGGGGCGATGCTTGATGGCTTTGATGCCATCGGTGGGAATGTGTTTAAGCATCGGCCTTCGGTCACGAACACGATGGTCTACAGTCTTGTGTACGAGTTAGTGACGACGCTTGTTTGTTTTGATGCTTGCGTTGGAACTTGCTTTTTGGTCCGATCTGACGAATTACCCCTGAGTGTCTCCCATGATGGTCTACAGTCTTGCGTATGAGTTAGTGACGTCGCTTGTTTGTTTTGATGCTTGCGTTGGAACTTGCTTAAGCAACCGACCTGACGAAGTACCCATGAATGTCACCAATGATGGTCTACAGTCTTGCGTACGAGTTAGTGACGTCGCTTGTTTGTTTTGATGCTTGCGTTGGAACTTGCTTAAGCAACCGAACTGACGAAGTACCCATGAATGTCGCCCATGATGGTCTACAGTCTTGGGTATGAGTCAGTGACGATGCTTGTTTGTTTTGATGCTTGCGTTTGAACTTGCTTAAGCAACCGACCTGACGAAGTACACATGAATGTCGCCCATGATGGTCTACAGTCTTGGGTACGAGTCAGTGACGATGCTTGTTTGTTTTGATGCTTGCGTTGGAACTTGCTTAAGCAACCGATCTGACGAAGTACCCATGAATGTCACCCATGATGGTCTACAGTCTTGCGTACGAGTTAGTGACGTCGCTTGTTTGTTTTGATGCTTGCGTTGGAACTTGCTTAAGCAACCGACCTGACGAAGTACACATGAATGTTCAACCTAGTAGGGACGTGTCCCTGCGCCCAACGAC-TTTT--GTCGGGATCGTGGCAAGTCTGCGATCCAGGGGGTGATGTTGAGAGCCGGAAGGCAAGGGGGTGCAAACACTAGTTGGCCTTTGTCCCGATTGCCGAGTGTTATGTGCTTGATGTCCAAGGCTTGATGCTGATCCTCCAAGTGGGGCTTGTCCCTGCACCAATGGCTTTTGCCAGGATCATGGCGTTTGTTATGATCAAAAAAATCAGGGGGTGATGTTTAGAGCTGGAAGGCAAGGGGGGGCAAACACCAGTCGGCCTTTGTCCCGATTGCTGAGTGTTATGTGCTTGATGTCCAAGGCTTGAAGCTGACCCTCCAAGTGGGGGCTTTTTTGTTCGTGCGGTAACGACTCTGTGGGGATCATTGTGATCAAGTTTGGTTGGTTTCGTATTGTGGTGGGTTTTTTCGAAGCTTCTATCGTTCTTTTACGCATCGTGCGGTGCATCTTGGGGGCTGTTTTGGCTTTTGGTTGCTTGCTTGGGCTTTATGCTAGGCGGGTGGCTAATTCGAATCCTGCATAGCAGAATGACCCGTGAACTAGTACCAACAATAGGGTTTGGCGGAGATCGAAGCTTTTGTTTTGACCCTCGTCAAGCCTCGCTGACATGTGTTCATGGTCCTCTTTGGGGCTTCATGGACATAAAGTTGGCACAACAACAACCCCCGGCACGACACGTGCCAAGGAACACTAAACTTAAGAGCGCCCGTGCCATGATGCCCCGTTTCTGGTGTGCTCGTTGTGCGTGGCTTCTTTGTAATCTAAAACGACTCTCGGCAACGGATATCTCGGCTCACGCATCGATGAAGAACGTAGCAAAATGCGATACTTGGTGTGAATTGCAGAATCCCGTGAACCATCGAGTTTTTGAACGCAAGTTGCGCCCGAAGCCATCTGGTTGAGGGCACGTCTGCCTGGGCGTCACGCATCACGTCGCCCCCACCAAGCATCCCTTCTTGGGACGTGTTGGACGGGGGCGGAGATTGGTCTCCCGTGCATGTGGCGCGGTTGGCCTAAATAGGAGCCTTCTCAAGAGGGACGCACGGCTAGTGGTGGTTGAT----AAGACAGTCGTCTCGTGTCGTGTGTTTTGATCCTTGAGGAAGGAACTCTTAAGATACCCCGTCGCATTGTCTTTTGATGATGATTCGATCGCCATAGTATAAACAAATAACTATAGAAGTAATAACCAACTCATCACTTCGTATTATCTGGATCCAAAGAACCAGTCAAGATATGATATATTGTTCATATTGTTGTAGCAACTGAAATCTTTTTTTATTAAAAAATCTGCTTCTAAGTTGTCAATCGAAATAAAAAAGAAAGGGTATGGATAAATGGAAGGATGAGAGAAAGAAAGAAAAAGAATATTGATGATATAGAATTCCAATATGTAAGGTCTATGAGTCATCTCAGAAAAAATCTGCGTAATAAAGCATCAATACGGATTCATCATTAAATGGATCTGCTCATCGAACAAAAAATAAAGAGCTTCGAGCCAATAAAGACTAAGAATATTGACTCAAGAACTAATAGCTCCGTTGTAGAATTCAGACCTAACCATTAAGTAAGAAGCGATGGGAACGATGGAACCTGTGAATTCAAAAGATTTTAGTGAAAATGAATTCGAATGATTCATTGATCGGGATGGCGGAACCGGCCAGAGACCAATTCATCTATTCGGAAAAGTTATGAACTAATGATAGAACTGAAATAGAAATTGAAAGAGTAAATATTCGCCCGCGAAAACTTTCTTTTCTTGGATTGCTAAAATTGGGTCAATCCAATACGATAACGAGTAAAACAAAAGAAAGATTTGTTTGAACATTCTAAAATAGATAAAAAAAAAAATAGTTATTTAATATATTTAGATTAGATTTAGTTATCTATACAAACAAGATATACAAATTAATAATAGATTTGATCTAGATTAAATAAAATCCATGATTCAGTATATTACTTATTAAATACATGTATATCTTAATTCAAATTATATTCTATCTGAATTGAATTCAAAATCTTTAATTTGAATTGATTTTATTCGCGAGGAGCTGGATGAGAAGAAACTCTCACGTCCGGTTCTGTAGTAGAGATGGAATTCAAAACAAACCATCAACT
Es_pleiochasia_3630       CAGGCCTCCCTCTGCTTGGTTCC-GTCGTGGGCATGAGTGAGGGGCGATGCTTGATGGCTTTGATGCCATCGGTGGGAATGTGTTTAAGCATCGGCCTTCCCTCATGACCACGATGGTCTACAGTCTTGTGTACGAGTTAGTGACGTCGCTTGTTTGTTTTGATGCTTGCGTTGGAACTTGCTTAAGCAACCGACCTGACGAAGTACCCATGAATGTCACCCATGATGGTCTACAGTCTTGCGTACGAGTTAGTGACGTCGCTTGTTTGTTTTGATGCTTGCGTTGGAACTTGCTTAAGCAACCGACCTGACGAAGTACCCATGAATGTCACCTATGATGGTCTACAGTCTTGCGTACGAGTTAGTGACGTCGCTTGTTTGTTTTGATGCTTGCGTTGGAACTTGCTTAAGCAACCGACCTGACGAAGTACCCATGAATGTCGTTCATGATGGTCTACAGTCTTGGGTATGAGTCAGTGACGATGCTTGTTTGTTTTGATGCTTGCGTTTGAACTTGCTTAAGCAACCGACCAGACGAAGTACACATGAATGTCGCCCATGATGGTCTACAGTCTTGGGTATGAGTCAGTGACGATGCTTGTTTGTTTTGATGCTTGTGTTTGAACTTGCTTAAGCAACCGACCAGACGAAGTACACATGAATGTCGCCCATGATGGTCTACAGTCTTGGGTATGAGTCAGTGACGATGCTTGTTTGTTTTGATGCTTGCGTTTGAACTTGCTTAAGCAACCGACCAGACGAAGTACACATGAATGTTCAACCTAGTAGGGACGTGTCCCTGCGCCCAACGAC-TTTT--GTCGGGATCGTGGCAAGTCTGCGATCCAGGGGGTGATGTTGAGAGCCAGAAGGCAAGGGGGTGCAAACACTAGTCTGCCTTTGTCCCGATTGCTGAGTGTTATGTGCTTGATGTCCAAGGCTTGATGCTGATCCTCCAAGTGGGGCTTGTCCCTGCACCAATGGCTTTTGCCAGGATCATGGCGTTTCATGTGATCGAAAAAATGAGGGGGTGATGTTGAGAGCCGGAAGGCAAGGGGGTGCAAACACCAGTCGGCCTTTGTCCCGATTGCTGAGTGTTATGTGCTTGATGTCCAAGGCTTGAAGCTGACCCTCCAAGTGGGGGCTTTTTTGTTCCTGCGGTAACGACTCTGTTGGGATCATTGTGATCAAGTTTGGTTGGTTTCGTATTGTGGTGGGTTTTTTCGAAGCTTCTATCGTTCTTTTACGCATCGTGCGGTGCATCTTGGGGGCTGTTTTGGCTTTTGGTTGCTTGCTTGGGCTTTATGCTAGGCGGGTGGCTAATTCGAATCCTGCATAGCAGAATGACCCGTGAACTAGTACCAACAATAGGGTTTGGCGGGGATCGAAGCTTTTGTTTTGACCCTCGTCAAGCCTCGCTGACATGTGTTCATGGCCCTCTTTGGGGCTTCATGGACATAAAGTTGGCACAACAACAACCCCCGGCACGACACGTGCCAAGGAACACTAAACTTAAGAGCGCCCGTGCCATGATGCCCCGTTTCTGGTGTGCTCGTTGTGCGTGGCTTCTTTGTAATCTAAAACGACTCTCGGCAACGGATATCTCGGCTCACGCATCGATGAAGAACGTAGCAAAATGCGATACTTGGTGTGAATTGCAGAATCCCGTGAACCATCGAGTTTTTGAACGCAAGTTGCGCCCGAAGCCATCTGGTTGAGGGCACGTCTGCCTGGGCGTCACGCATCACGTCGCCCCCACCAAGCATCCCTTCTTGGGACGTGTTGGACGGGGGCGGAGATTGGTCTCCCGTGCATGTGGCGCGGTTGGCCTAAATAGGAGCCTTCTCAAGAGGGACGCACGGCTAGTGGTGGTTGAT----AAGACAGTCGTCTCGTGTTGTGTGTTTTGATCCTTGAGGAAGGAACTCTTAAGATACCCCGTCGCATTGTCTTTTGATGATGATTCGATCGCCATAGTATAAACAAATAACTATAGAAGTAATAACCAACTCATCACTTCGTATTATCTGGATCCAAAGAACCAGTCAAGATATGATATATTGTTCATATTGTTGTAGCAACTGAAATCTTTTTTTATTAAAAAATCTGCTTCTAAGTTGTCAATCGAAATAAAAAAGAAAGGGTATGGATAAATGGAAGGATGAGAGAAAGAAAGAAAAAGAATATTGATGATATAGAATTCCAATATGTAAGGTCTATGAGTCATCTCAGAAAAAATCTGCGTAATAAAGCATCAATACGGATTCATCATTAAATGGATCTGCTCATCGAACAAAAAATAAAGAGCTTCGAGCCAATAAAGACTAAGAATATTGACTCAAGAACTAATAGCTCCGTTGTAGAATTCAGACCTAACCATTAAGTAAGAAGCGATGGGAACGATGGAACCTGTGAATTCAAAAGATTTTAGTGAAAATGAATTCGAATGATTCATTGATCGGGATGGCGGAACCGGCCAGAGACCAATTCATCTATTCGGAAAAGTTATGAACTAATGATAGAACTGAAATAGAAATTGAAAGAGTCAATATTCGCCCGCGAAAACTTTATTTTCTTGGATTGCTAAAATTGGGTCAATCCAATACGATAACGAGTAAAACAAAAGAAAGATTTGTTTGAACATTATAAAATAGATATATATATAAATAGTTATTTAATATATTTAGATTAGATTTAGTTATCTATACAAACAAGATATACAAATTAATAATAGATTTGATCTAGATTAAATAAAATCCATGATTCAGTATATTACTTATTAAATACATGTATATCTTAATTCAAATTATATTCTATCTGAATTGAATTCAAAATCTTTAATTTGAATTGATTTTATTCGCGAGGAGCTGGATGAGAAGAAACTCTCACGTCCGGTTCTGTAGTAGAGATGGAATTCAAAACAAACCATCAACT
Es_pleiochasia_3631       CAGGCCTCCCTCTGCTTGGTTCC-GTCGTGGGCATGAGTGAGGGGCGATGCTTGATGGCTTTGATGCCATCGGTGGGAATGTGTTTAAGCATCGGCCTTCCCTCATGACCACGATGGTCTACAGTCTTGTGTACGAGTTAGTGACGTCGCTTGTTTGTTTTGATGCTTGCGTTGGAACTTGCTTAAGCAACCGACCTGACGAAGTACCCATGAATGTCACCCATGATGGTCTACAGTCTTGCGTACGAGTTAGTGACGTCGCTTGTTTGTTTTGATGCTTGCGTTGGAACTTGCTTAAGCAACCGACCTGACGAAGTACCCATGAATGTCACCTATGATGGTCTACAGTCTTGCGTACGAATTAGTGACGTCGCTTGTTTGTTTTGATGCTTGCGTTGGAACTTGCTTAAGCAACCGACCTGACGAAGTACCCATGAATGTCGTTCATGATGGTCTACAGTCTTGCGTATGAGTCAGTGACGACGCTTG------------------------------------------------------------------------------------------------------------------------------------------------------------------------------------------------------------------------------------------------------------------------------------------------TCAACCTAGTAGGGACGTGTCCCTGCGCCCAACGAC-TTTT--GTCGGGATCGTGGCAAGTCTGCGATCCAGGGGGTGATGTTGAGAGCCAGAAGGCAAGGGGGTGCAAACACTAGTCTGCCTTTGTCCCGATTGCCGAGTGTTATGTGCTTGATGTCCAAGGCTTGATGCTGATCCTCCAAGTGGGGCTTGTCCCTGCACCAATGGCTTTTGCCAGGATCATGGCGTTTG-TGTGATCGAAAAAATGAGGGGGTGATGTTGAGAGCCGGAAGGCAAGGGGGTGCAAACACCAGTCGGCCTTTGTCCCGATTGCTGAGTGTTATGTGCTTGATGTCCAAGGCTTGAAGCTGACCCTCCAAGTGGGGGCTTTTTTGTTCCTGCGGTAACGACTCTGTTGGGATCATTGTGATCAAGTTTGGTTGGTTTCGTATTGTGGTGGGTTTTTTCGAAGCTTCTATCGTTCTTTTACGCATCGTGCGGTGCATCTTGGGGGCTGTTTTGGCTTTTGGTTGCTTGCTTGGGCTTTATGCTAGGCGGGTGGCTAATTCGAATCCTGCATAGCAGAATGACCCGTGAACTAGTACCAACAATAGGGTTTGGCGGGGATCGAAGCTTTGGTTTTGACCCTCGTCAAGCCTCGCTGACATGTGTTCATGGCCCTCTTTGGGGCTTCATGGACATAAAGTTGGCACAACAACACCCCCCGGCACGACACGTGCCAAGGAACACTAAACTTAAGAGCGCCCGTGCCATGATGCCCCGTTTCTGGTGTGCTCGTTGTGCGTGGCTTCTTTGTAATCTAAAACGACTCTCGGCAACGGATATCTCGGCTCACGCATCGATGAAGAACGTAGCAAAATGCGATACTTGGTGTGAATTGCAGAATCCCGTGAACCATCGAGTTTTTGAACGCAAGTTGCGCCCGAAGCCATCTGGTTGAGGGCACGTCTGCCTGGGCGTCACGCATCACGTCGCCCCCACCAAGCATCCCTTCTTGGGACGTGTTGGACGGGGGCGGAGATTGGTCTCCCGTGCATGTGGCGCGGTTGGCCTAAATAGGAGCCTTCTCAAGAGGGACGCACGGCTAGTGGTGGTTGAT----AAGACAGTCGTCTCGTGTTGTGTGTTTTGATCCTTGAGGAAGGAACTCTTAAGATACCCCGTCGCATTGTCTTTTGATGATGATTCGATCGCCATAGTATAAACAAATAACTATAGAAGTAATAACCAACTCATCACTTCGTATTATCTGGATCCAAAGAACCAGTCAAGATATGATATATTGTTCATATTGTTGTAGCAACTGAAATCTTTTTTTATTAAAAAATCTGCTTCTAAGTTGTCAATCGAAATAAAAAAGAAAGGGTATGGATAAATGGAAGGATGAGAGAAAGAAAGAAAAAGAATATTGATGATATAGAATTCCAATATGTAAGGTCTATGAGTCATCTCAGAAAAAATCTGCGTAATAAAGCATCAATACGGATTCATCATTAAATGGATCTGCTCATCGAACAAAAAATAAAGAGCTTCGAGCCAATAAAGACTAAGAATATTGACTCAAGAACTAATAGCTCCGTTGTAGAATTCAGACCTAACCATTAAGTAAGAAGCGATGGGAACGATGGAACCTGTGAATTCAAAAGATTTTAGTGAAAATGAATTCGAATGATTCATTGATCGGGATGGCGGAACCGGCCAGAGACCAATTCATCTATTCGGAAAAGTTATGAACTAATGATAGAACTGAAATAGAAATTGAAAGAGTAAATATTCGCCCGCGAAAACTTTCTTTTCTTGGATTGCTAAAATTGGGTCAATCCAATACGATAACGAGTAAAACAAAAGAAAGATTTGTTTGAACATTCTAAAATAGATATATAAAAAAATAGTTATTTAATATATTTAGATTAGATTTAGTTATCTATACAAACAAGATATACAAATTAATAATAGATTTGATCTAGATTAAATAAAATCCATGATTCAGTATATTACTTATTAAATACATGTATATCTTAATTCAAATTATATTCTATCTGAATTGAATTCAAAATCTTTAATTTGAATTTATTTTATTCGCGAGGAGCTGGATGAGAAGAAACTCTCACGTCCGGTTCTGTAGTAGAGATGGAATTCAAAACAAACCATCAACT
Es_purpurascens_3926      CAGGCCTCCCTCTGCTTGGTTCCAGTCCTGGGCATGAGTGAGGGGCGATGTTTGATGGCTTTGATGCCATCAGTGGGAATGTGTTT-------------------------------------------------------------------------------------------------------------------------------------------------------------------------------------------------------------------------------------------------------------------------------------------------------------------------------------------------------------------------------------------------------------------------------------------------------------------------------------------------------------------------------------------------------------------------------------------------------------------------------------------------------------------------------------------------------------------TCAACCTAGTAGGGACGTGTCCCTGCGCCCAACGAC-TTTT--GTCGGGATCGTGGCAAGTCTGCGATCCAGGGGGTGATGTTGAGAGCCGGAAGGCAAGAGGGTGCAAACACCAGCCAGCCTTTGTCCCGATTGCTGAGTGTTATGTGCTTGATGTCCAAAGCTTGATGCTGATCTTCCAAGTGGGGCTTGTCCCTGCACCAATGGCTTTTGCCAGGATCATGGCGTTTGCTGTGATCGAAAAAATGAGGGGGTGATGTTGAGAGCCGGAAGACAAGGGGGTGCAAACACCAGTCGGCCTTTGTCCCGATTGCTGAGTGTTATGTGCTTGACGTTCAAGGCTTGATGCTGACCCTCCAAGTGGGG-CTTTTTTGTTCCTGCGGTAACGACTTTGTTGGGATCATTGTGATCAAGTTTGGTTGGTTTCGTATTGTGGTGGGTTTTTTCGAAGCTTCTATCGTTCTTTTACGCATCGTGCGGTGCATCTTGGGGGCTGTTTTGGCTTTTGGTTGCTTGCTTGGGCTTTATGCTAGGCGGGTGGCTAATTCGAATCCTGCATAGCAGAATGACCCGTGAACTAGTACCAACAATAGGGCTTGGCGGGGATCGAAGCTTTTGTTTTGACCCTTGTCAAGCCTCGCTGACATGTGTTCATGGCCCTCTTTGGAGCTTCATGGACATAAAGTTGGCACAACAACAACCCCCGGCACGACACGTGCCAAGGAACACTAAACTTAAGAGCGCCCGTGCCATGATGCCCCATTTCTGGTGTGCTCGTTGTGCGTGGCTTCTTTGTAATCTATAACGACTCTCGGCAACGGATATCTCGGCTCACGCATCGATGAAGAACGTAGCAAAATGCGATACTTGGTGTGAATTGCAGAATCCCGTGAACCATCGAGTTTTTGAACGCAAGTTGCGCCCGAAGCCATCTGGTTGAGGGCACGTCTGCCTGGGCGTCACGCATCACGTCGCCCCCACCAAGCATCCCTTCTTGAGATGTGTTGGACGGGGGCGGAGATTGGTCTCCCGTGCATGTGGCGCGGTTGGCCTAAATAGGAGCCTTCTCAAGAGGGACGCACGGCTAGTGGTGGTTGAT----AAGACAGTCGTCTCGTGTCGTGTGTTTTGATCCTTGAGGAAAGAACTCTTAAGAAACCCCGTCGCATTGTCTTTTGATGATGATTCGATCGCCATAGTATAAACAAATAACTATAGAAGTAATAACCAACTCATCACTTCGTATTATCTGGATCCAAAGAACCAGTCAAGATATGATATATTGTTCATATTGTTGTAGCAACTGAAATCTTTTTTTATTAAAAAATCTGCTTCTAAGTTGTCAATCGAAATAAAAAAGAAAGGGTATGGATAAATGGAAGGATGAGAGAAAGAAAGAAAAAGAATATTGATGATATAGAATTCCAATATGTAAGGTCTATGAGTCATCTCAGAAAAAATCTGCGTAATAAAGCATCAATACGGATTCATCATTAAATGGATCTGCTCATCGAACAAAAAATAAAGAGCTTCGAGCCAATAAAGACTAAGAATATTGACTCAAGAACTAATAGCTCCGTTGTAGAATTCAGACCTAACCATTAAGTAAGAAGCGATGGGAACGATGGAACCTGTGAATTCAAAAGATTTTAGTGAAAATGAATTCGAATGATTCATTGATCGGGATGGCGGAACCGGCCAGAGACCAATTCATCTATTCGGAAAAGTTATGAACTAATGATAGAACTGAAATAGAAATTGAAAGAGTAAATATTCGCCCGCGAAAACTTTATTTTCTTGGATTGCTAAAATTGGGTCAATCCAATACGATAACGAGTAAAACAAAAGAAAGATTTGTTTTAACATTCTAAAATAGATAGAAAATAAAATAGTTATTTAATATATTTAGATTAGATTTAGTTATCTATACAAACAAGATATACAAATTAATAATAGATTTGATCTAGATTAAATGAAATCCATGATTCAGTATATTACTTATTAAATACATGTATATCTTAATTCAAATTCTATTCTATCTGAATTGAATTCAAAATCTTTCATTTGAATTGATTTTATTCGCGAGGAGCTGGATGAGAAGAAACTCTCACGTCCGGTTCTGTAGTAGAGATGGAATTCAAAACAAACCATCAACT
Es_rabanalensis_3591      CAGGCCTCCCTCTGCTTGGTTCCAGTCGTGGGCATGAGTGAGGGGCGATGCTTGATGGCTTTAATGCTATCGGTGGGAATGTGTTTAATCATTGGCCTTCCCTCATGCTCACGATGGTCTACAGTCTTGTGTATGAGTCAGTGACGATGCTTGTTTGTTTTGATGCTTGCGTTTGAACTTGCTTAAGCAACCGACCTGATGAAGTACCCATGAGTGTCTCTCATGATGGTCTACAGTCTTGGGTATGAGTCAGTGATGATGCTTGTTTGTTTTGATGCTTGCGTTGGAACTTGCTTAAGCAACCGACCTGACGAAGTACCCATGAATGTCGCCCATGATGGTCTACAGTCTTGGGTATGATTCAGTGACGATGCTTGTTTGTTTTGATGCTTGTGTTGGAACTTGCTTAAGCAACCGACCTGACGAAGTACACATGAATGTCGCCCATGATGGTCTACAGTCTTGGTTATGATTCAGTGACGATGCTTGTTTGTTTTGATGCTTGCGTTGGAACTTGCTTAAGCAACCGATCTGACGAAGTACCCATGAATGTCGCCCATGATGGTCTACAGTCTTGGTTATGATTTAGTGATGATGCTTGTTTGTTTTGATGCTTGCGTTGGAACTTGCTTAAGCAACTGACCTGATGAATTACCTATGAATGTTGCCCATGATGGTCTACAGTCTTGGTTATGAGTCAGTGATGATGCTTGTTTGTTTTGATGCTTGCGTTTGAACTTGCTTAAGCAACCGACCTGAAGAAGTACCCATGAATGTTCAACCTAGTAGGGACGTGTCCCTGCGCCCAACGAC-TTTT--GTCGGGATCGTGGCAAGTCTGCGATCCAGGGGGTGATGTTGAGAGCCGGAAGGCAAGAGGGTGCAAACACCAGCCAGCCTTTGTCCCGATTGCTGAGTGTTATGTGCTTGATGTCCAAAGCTTGATGCTGATCTTCCAAGTGGGGCTTGTCCCTGCACCAATGGCTTTTGCCAGGATCATGGCGTTTGCTGTGATCGAAAAAATGAGGGGGTGATGTTGAGAGCCGGAAGACAAGGGGGTGCAAACACCAGTCGGCCTTTGTCCCGATTGCTGAGTGTTAWGTGCTTGATGTCCAAGGCTTGATGCTGACCCTCCAAGTGGGAGCTTTTTTGTTCCTGCGGTAACGACTTTGTTGGGATCATTGTGATCAAGTTTGGTTGGTTTCGTATTGTGGTGGGTTTTTTCGAAGCTTCTATCGTTCTTTTACGCATCGTGCGGTGCATCTTGGGGGCTGTTTTGGCTTTTGGTTGCTTGCTTGGGCTTTATGCTAGGCGGGTGGCTAATTCGAATCCTGCATAGCAGAATGACCCGTGAACTAGTACCAATAATAGGGCTTGGCGGGGATCAAAGCTTTTGTTTCGACCCTCGCGAAGCCTTGCTGACATGTGTTTGTGGGTCTCTTTGGGGCTTCATGGACATAAAGTTGGCACAACAACAACCCCCGGCACGACACGTGCCAAGGAACACTAAACTTAAGAGCGCCCGTGCCATGATGCCCCGTTTCTGGTGTGCTCGTTGTGCGTGGCTTCTTTGTAATCTAAAACGACTCTCGGCAACGGATATCTCGGCTCACGCATCGATGAAGAACGTAGCAAAATGCGATACTTGGTGTGAATTGCAGAATCCCGTGAACCATCGAGTTTTTGAACGCAAGTTGCGCCTGAAGCCATCTGGTTGAGGGCACGTCTGCCTGGGCGTCACGCATCACGTCGCCCCCACCAAGCATCCCTTCTTGGGACGCGTTGGACGGGGGCGGAGATTGGTCTCCCGTGCATGTGGCGCGGTTGGCCTAAATAGGAGCCTCCTCAAGAGGGACGCACGGCTAGTGGTGGTTGAT----AAGACAGTCGTCTCGTGTCGTGTGTTTTGATCCTTGAGGAAGGAACTCTTAAGATACCCCGTCGCATTGTCTTTTGATGATGATTCGATCGCCATAGTATAAACAAATAACTATAGAAGTAATAACCAACTCATCACTTCGTATTATCTGGATCCAAAGAACCAGTCAAGATATGATATATTGTTCATATTGTTGTAGCAACTGAAATCTTTTTTTATTAAAAAATCTGCTTCTAAGTTGTCAATCGAAATAAAAAAGAAAGGGTATGGATAAATGGAAGGATGAGAGAAAGAAAGAAAAAGAATATTGATGATATAGAATTCCAATATGTAAGGTCTATGAGTCATCTCAGAAAAAATCTGCGTAATAAAGCATCAATACGGATTCATCATTAAATGGATCTGCTCATCGAACAAAAAATAAAGAGCTTCGAGCCAATAAAGACTAAGAATATTGACTCAAGAACTAATAGCTCCGTTGTAGAATTCAGACCTAACCATTAAGTAAGAAGCGATGGGAACGATGGAACCTGTGAATTCAAAAGATTTTAGTGAAAATGAATTCGAATGATTCATTGATCGGGATGGCGGAACCGGCCAGAGACCAATTCATCTATTCGGAAAAGTTATGAACTAATGATAGAACTGAAATAGAAATTGAAAGAGTAAATATTCGCCCGCGAAAACTTTATTTTCTTGGATTGCTAAAATTGGGTCAATCCAATACGATAACGAGTAAAACAAAAGAAAGATTTGTTTGAACATTCTAAAATAGATATATATATAAATAGTTATTTAATATATTTAGATTAGATTTAGTTATCTATACAAACAAGATATACAAATTAATAATAGATTTGATCTAGATTAAATAAAATCCATGATTCAGTATATTACTTATTAAATACATGTATATCTTAATTCAAATTATATTCTATCTGAATTGAATTCAAAATCTTTAATTTGAATTGATTTGATTCGCGAGGAGCTGGATGAGAAGAAACTCTCACGTCCGGTTCTGTAGTAGAGATGGAATTCAAAACAAACCATCAACT
Es_sanchezii_3848         CAGGCCTCCCTCTGCTTGGTTCCAGTCGTGGGCATGAGTGAGGGGCGATGTTTGATGGCTTTGATGCCATCGGTGGGAATGTGTTTAAGCATCCGCCTTCCCTCATGCTCACGATGGTCTACAGTCTTGTGTATGAGTCAGTGACGATGCTTGTTTGTTTTGATGCTTGCGTTTGAACTTGCTTAAGCAACCGACCTGATGAAGTACCCATGAATGTCTCTCATGATGGTCTACAGTCTTGGGTATGAGTCAGTGACGATGCTTGTTTGTTTTGATGCTTGCGTTGGAACTTGCTTAAGCAACCGATCTGACGAAGTACCCATGAATGTCGCCCATGATGGTTTACAGTCTTGGGTATGATTCAGTGACGATGCTTGTTTGTTTTGATGCTTGTGTTGGAACTTGCTTAAGCAACCGACCTGACGAAGTACACATGAATGTCGCCCATGATGGTCTACAGTCTTGGTTATGATTCAGTGACGATGCTTGTTTGTTTAGATGCTTGCGTTGGAACTTGCTTAAGCAACCCATCTGACGAAGTACCCATGAATGTCGCCCATGATGGTCTACAGTCTTGGTTATGATTTAGTGACGATGCTTGTTTGTTTTGATGCTTGCGTTGGAACTTGCTTAAGCAACCGACCTGACGAAGTACCCATGAATGTCGCCCATGATGGTCTACAGTCTTGGGTATGAGTCAGTGAGGATGCTTGTTTGTTTTGATGCTTGCCTTGGAACTTGCTTCAGCAACCGATCTGACGAAGTACCCATGAATGT--------------------------------CGAC-TTT---GTT-GGATCGT-GCA-GTTTGCGATCCAGGGGGTGATGTTGAGAAGCCGAAG-CAAGAGGGTGCAAAC-CCAGCCAGCCTTTGT-CCGAT-GCTGAGTGTTATGTGCTTGATGTCCAAAGCTTGATG-TGATCTTCCAAGTGGGGCTTGTCCCTGCACTAATGGCTTT-GCCAGGATCATGGCGTTTGCTGTGATCGAAAAAATGAGGGGGTGATGTTGAGAGCCGGAAGACAAGGGGGTACAAACACCAGTCGGCCTTTGTCCCGATTGCTGAGTGTTATGTGCTTGACGTTCAAGGCTTGATGCTGACCCTCCAAGTGGGG-CTTTTTTGTTCCTGCGGTAACGACTTTGTTGGGATCATTGTGATCAAGTTTGGTTGGTTTCGTATTGTGGTGGGTTTTTTCGAAGCTTCTATCGTTCTTTTACGCATCGTGCGGTGCATCTTGGGGGCTGTTTTGGCTTTTGGTTGCTTGCTTGGGCTTTATGCTAGGCGGGTGGCTAATTCGAATCCTGCATAGCAGAATGACCCGTGAACTAGTACCAACAATAGGGCTTGGCGGGGATCGAAGCTTTTGTTTTGACCCTTGTCAAGCCTCGCTGACATGTGTTCATGGCCCTCTTTGGAGCTTCATGGACATAAAGTTGGCACAACAACAACCCCCGGCACGACACGTGCCAAGGAACACTAAACTTAAGAGCGCCCGTTCCATGATGCCCCATTTCTGGTGTGCTCGTTGTGCGTGGCTTCTTTGTAATCTATAACGACTCTCGGCAACGGATATCTCGGCTCACGCATCGATGAAGAACGTAGCAAAATGCGATACTTGGTGTGAATTGCAGAATCCCGTGAACCATCGAGTTTTTGAACGCAAGTTGCGCCCGAAGCCATCTGGTTGAGGGCACGTCTGCCTGGGCGTCACGCATCACGTCGCCCCCACCAAGCATCCCTTCTTGAGATGTGTTGGACGGGGGCGGAGATTGGTCTCCCGTGCATGTGGCGCGGTTGGCCTAAATAGGAGCCTTCTCAAGAGGGACGCACGGCTAGTGGTGGTTGAT----AAGACAGTCGTCTCGTGTCGTGTGTTTTGATCCTTGAGGAAAGAACTCTTAAGATACCCCGTCGCATTGTCTTTTGATGATGATTCGATCGCCATAGTATAAACAAATAACTATAGAAGTAATAACCAACTCATCACTTCGTATTATCTGGATCCAAAGAACCAGTCAAGATATGATATATTGTTCATATTGTTGTAGCAACTGAAATCTTTTTTTATTAAAAAATCTGCTTCTAAGTTGTCAATCGAAATAAAAAAGAAAGGGTATGGATAAATGGAAGGATGAGAGAAAGAAAGAAAAAGAATATTGATGATATAGAATTCCAATATGTAAGGTCTATGAGTCATCTCAGAAAAAATCTGCGTAATAAAGCATCAATACGGATTCATCATTAAATGGATCTGCTCATCGAACAAAAAATAAAGAGCTTCGAGCCAATAAAGACTAAGAATATTGACTCAAGAACTAATAGCTCCGTTGTAGAATTCAGACCTAACCATTAAGTAAGAAGCGATGGGAACGATGGAACCTGTGAATTCAAAAGATTTTAGTGAAAATGAATTCGAATGATTCATTGATCGGGATGGCGGAACCGGCCAGAGACCAATTCATCTATTCGGAAAAGTTATGAACTAATGATAGAACTGAAATAGAAATTGAAAGAGTAAATATTCGCCCGCGAAAACTTTATTTTCTTGGATTGCTAAAATTGGGTCAATCCAATACGATAACGAGTAAAACAAAAGAAAGATTTGTTTTAACATTCTAAAATAGATATAAATAAAAATAGTGATTTAATATATTTAGATTAGATTTAGTTATCTATACAAACAAGATATACAAATTAATAATAGATTTGATCTAGATTAAATGAAATCCATGATTCAGTATATTACTTATTAAATACATGTATATCTTAATTCAAATTCTATTCTATCTGAATTGAATTCAAAATCTTTAATTTGAATTGATTTTATTCGCGAGGAGCTGGATGAGAAGAAACTCTCACGTCCGGTTCTGTAGTAGAGATGGAATTCAAAACAAACCATCAACT
Es_santanderensis_3841    CAGGCCCCCCTCTGCTTGGTTCCAGTCGTGGGTATGTGTGAGGGGCGATGCTTGTTGGCTTTGATGCCATCGGTGGGAATGTGTTTAAGCATCGGCCTTCCCTAATGCCCACGATGGTCTACAGTCTTGTGTATGAGTCAGTGACGATGCTTGTTTGTTTTGATGCTTGCGTTTCAACTTGCTTAAGCAACCGACCAGATGAAGTACCCATGAATGTCTCCCATGATGGTCTACAGTCTTTGGTATGAGTCAGTGATGATGCTTGTTTGTTTTGATGCTTGCGTTGGAACTTGCTTAAGCAACCGATCTGACAAAGTACCCATGAATGTTGCCCATGATGGTTTACAGTCTTGGGTATGAGTCAGTGACGATGCTTGTTTGTTTTGATGCTTGTGTTGGAACTTGCTTAAGCAACCGACCTGACGAAGTACCCATGAATGTCGCCCATGATGGTCTACAGTCTTTGGTATGAGTCAGTGACGATGCTTGTTTGTTTTGATGCTTGTGTTGGAACTTGCTTAAGCAACCGACTTGACGAAGTACCCATGAATGTCGCCCATGATGGTCTACAGTCTTTGGTATGAGTCAGTGATGATGCTTGTTTGTTTTGATGCTTGCGTTGGAACTTGCTTAAGCAACCGACCTGACGAAGTACCCATGAATGTCGCCCATGATGGTTTACAGTCTTGGGTATGAGTCAGTGACGATGCTTGTTTGTTTTGATGCTTGTGTTGGAACTTGCTTAAGCAACTGACCTGACGAAGTACCCATGAATGTTCAACCTAGTAGGGACACGTCCCTGCGCCCAACGAC-TTTT--GTCGGGATCGTGGCAAGTCTGCGATCCAGGGGGTGATGTTGAGAGCCGGAAGGCAAGGGGGTGCAAACACTAGTC-GCCTTTGTCCCGATTGCTGAGTGTTTTGTGCTTGATGTCCAAGGCTTGATGTTGATCTTCCAAGTGGGGCTTGTCCCTGCACTAATGGCTTTTGCCAGGATCATGGTGTTTGCTGTGATCGAAAAAATGAGGGGGTGATGTTGAGAGCCGGAAGGCAAGGGGGTGCAAACACCAGTCGGCCTTTGTCCCGATTGCTGAGTGTTATGTGCTTGACGTCCAAGGCTTGATGCTGACCCTCCAAGTGGGG-CTTTTTTGTTCCTGCGGTAACGACTTTGTTGGGATCATTTTGATCAAGTTTGGTTGGTTTCGTATTGTGGTGGGTTTTTTCGAAGCTTCTATCGTTCTTTTACGCATCGTGCGGTGCATCTTGGGGGCTGTTTTGGCTTTTGGTTGCTTGCTTGGGCTTTATGCTAGGCGGGTGGCTAAATCGAATCCTGCACAGCAGAATGACCCGTGAACTAGTACCAACAATAGGGCTTGGCGGGGATCAAAGCTTTTGTTTTGACCCTCGTCAAGCCTCGCTGACATGTGTTCATGGCCCTCTTTTGGGCTTCATGGACATAAAGTTGGCACAACAACAACCCCCGGCACGACACGTGCCAAGGAACACTAAACTTAAGAGCGCCCGTGCCATGATGCCCCGTTTTTGGTGTGCTTGTTGTGCGTGGCTTCTTTGTAATCTAAAACGACTCTCGGCAACGGATATCTCGGCTCACGCATCGATGAAGAACGTAGCAAAATGCGATACTTGGTGTGAATTGCAGAATCCCGTGAACCATCGAGTTTTTGAACGCAAGTTGCGCCCGAAGCCATCTGGTTGAGGGCACGTCTGCCTGGGCGTCACGCATCACGTCGCCCCCACCAAGCATCCCTTCTTGGGACGTGTTGGACGGGGGCGGAGATTGGTCTCCCGTGCATGTGGCACGGTTGGCCTAAATAGGAGCCTTCTCAAGAGGGACGCACGGCTAGTGGTGGTTGAT----AAGACAGTCGTCTCGTGTCGTGTGTTTTGATCCTTGAGGAAGGAACTCTTAAGATACCCCGTCGCATTGTCTTTTGATGATGATTCGATGCGCATAGTATAAACAAATAACTATAGAAGTAATAACCAACTCATCACTTCGTATTATCTGGATCCAAAGAACCAGTCAAGATATGATATATTGTTCATATTGTTGTAGCAACTGAAATCTTTTTTTATTAAAAAATCTGCTTCTAAGTTGTCAATCGAAATAAAAAAGAAAGGGTATGGATAAATGGAAGGATGAGAGAAAGAAAGAAAAAGAATATTGATGATATAGAATTCCAATATGTAAGGTCTATGAGTCATCTCAGAAAAAATCTGCGTAATAAAGCATCAATACGGATTCATCATTAAATGGATCTGCTCATCGAACAAAAAATAAAGAGCTTCGAGCCAATAAAGACTAAGAATATTGACTCAAGAACTAATAGCTCCGTTGTAGAATTCAGACCTAACCATTAAGTAAGAAGCGATGGGAACGATGGAACCTGTGAATTCAAAAGATTTTAGTGAAAATGAATTCGAATGATTCATTGATCGGGATGGCGGAACCGGCCAGAGACCAATTCATCTATTCGGAAAAGTTATGAACTAATGATAGAACTGAAATAGAAATTGAAAGAGTAAATATTCGCCCGCGAAAACTTTATTTTCTTGGATTGCTAAAATTGGGTCAATCCAATACGATAACGAGTAAAACAAAAGAAAGATTTGTTTTAACATTCTAAAATAGATATAAAATAAAATAGTTATTTAATATATTTAGATTAGATTTAGTTATCTATACAAACAAGATATACAAATTAATAATAAATTTGATCTAGATTAAATGAAATCCATGATTCAGTATATTACTTATTAAATACATGTATATCTTAATTCAAATTCTATTCTATCTGAATTGAATTCAAAATCTTTCATTTGAATTGATTTTATTCGCGAGGAGCTGGATGAGAAGAAACTCTCACGTCCGGTTCTGTAGTAGAGATGGAATTCAAAACAAACCATCAACT
Es_sclerophyla_3866       ---------------------------------------------------------------------------------------------------------------------------------------------------------------------------------------------------------------------------------------------------------------------------------------------------------------------------------------------------------------------------------------------------------------------------------------------------------------------------------------------------------------------------------------------------------------------------------------------------------------------------------------------------------------------------------------------------------------------------------------------------------------------------------------------------------TCAACCTAGTAGSGACGTGTCCCTGCGCCCAACGAC-TTTT--GTTGGGATCGTGGCAAGTCTGCGATCCAGGGGGTGATGTTGAGAGCCGGAAGGCAAGGGGGTGCAAWCACTAGTTGGCCTTTGTCCCGATTGCCGAGTGTTATGTGCTTGATGTCCAAGGCTTGATGCTGATCCTCCAAGTGGGGCTTGTCCCTGCACCAATGGCTTTTGCCAGGATCATGGCGTTTGCTGTGATCGAAAAAATGAGGGGGTGATGTTGAGAGCTGGAAGGCAAGGGGGTGCAAACACCAGTCGGCCTTTGTCCCGATTGCTGAGTGTTATGTGCTTGACGTCCAAGGCTTGATGCTGACCCTTCAAGTGGGGGCTTTTTTGTTCCTGCGGTAACGACTCTGTTGGGATCATTGTGATCAAGTTTGGTTGGTTTCGTATTGTGGTGGGTTTTTTCGAAGCTTCTATCGTTCTTTTACGCATCGTGCGGTGCATCTTGGGGGCTGTTTTGGCTTTTGGTTGCTTGCTTGGGCTTTATGCTAGGCGGGTGGCTAATTCGAATCCTGCATAGCAGAATGACCCGTGAACTAGTACCAACAATAGGGTTTGGCGGGGATCGAAGCTTTTGTTTTGACCCTCGTCAAGCCTCGCTGACATGTGTTCATGGCCCTCTTTGGGGCTTCATGGACATAAAGTTGGCACAACAACAACCCCCGGCACGACACGTGCCAAGGAACACTAAACTTAAGAGCGCCCGTGCCATGATGCCCCGTTTCCGGTGTGCTCGTTGTGCGTGGCTTCTTTGTAATCTAAAACGACTCTCGGCAACGGATATCTCGGCTCACGCATCGATGAAGAACGTAGCAAAATGCGATACTTGGTGTGAATTGCAGAATCCCGTGAACCATCGAGTTTTTGAACGCAAGTTGCGCCCGAAGCCATCTGGTTGAGGGCACGTCTGCCTGGGCGTCACGCATCACGTCGCCCCCACCAAGCATCCCTTCTTGGGACGTGTTGGACGGGGGCGGAGATTGGTCTCCCGTGCATGTGGCGCGGTTGGCCTAAATAGGAGCCTTCTCAAGAGGGACGCACGGCTAGTGGTGGTTGAT----AAGACAGTCGTCTCGTGTCGTGTGTTTTGATCCTTGAGGAAGGAACTCTTAAGATACCCCGTCGCATTGTCTTTTGATGATGATTCGATCGCCATAGTATAAACAAATAACTATAGAAGTAATAACCAACTCATCACTTCGTATTATCTGGATCCAAAGAACCAGTCAAGATATGATATATTGTTCATATTGTTGTAGCAACTGAAATCTTTTTTTATTAAAAAATCTGCTTCTAAGTTGTCAATCGAAATAAAAAAGAAAGGGTATGGATAAATGGAAGGATGAGAGAAAGAAAGAAAAAGAATATTGATGATATAGAATTCCAATATGTAAGGTCTATGAGTCATCTCAGAAAAAATCTGCGTAATAAAGCATCAATACGGATTCATCATTAAATGGATCTGCTCATCGAACAAAAAATAAAGAGCTTCGAGCCAATAAAGACTAAGAATATTGACTCAAGAACTAATAGCTCCGTTGTAGAATTCAGACCTAACCATTAAGTAAGAAGCGATGGGAACGATGGAACCTGTGAATTCAAAAGATTTTAGTGAAAATGAATTCGAATGATTCATTGATCGGGATGGCGGAACCGGCCAGAGACCAATTCATCTATTCGGAAAAGTTATGAACTAATGATAGAACTGAAATAGAAATTGAAAGAGTAAATATTCGCCCGCGAAAACTTTCTTTTCTTGGATTGCTAAAATTGGGTCAATCCAATACGATAACGAGTAAAACAAAAGAAAGATTTGTTTGAACATTCTAAAATAGATAAAAAAAAAAATAGTTATTTAATATATTTAGATTAGATTTAGTTATCTATACAAACAAGATATACAAATTAATAATAGATTTGATCTAGATTAAATAAAATCCATGATTCAGTATATTACTTATTAAATACATGTATATCTTAATTCAAATTATATTCTATCTGAATTGAATTCAAAATCTTTAATTTGAATTGATTTTATTCGCGAGGAGCTGGATGAGAAGAAACTCTCACGTCCGGTTCTGTAGTAGAGATGGAATTCAAAACAAACCATCAACT
Es_xbogotensis_3713       CAGGCCTCCCTCTGCTTGGTTCCAGTCGTGGGCATGAGTGAGGGGCGATGCTTGATGGCTTTGATGCCATCGGTGGGAATGTGTTTAAGCATCGGCCTTCCCTCATGCTCACGATGGTCTACAGTCTTGTGTATGAGTCAGGGACGATGCTTGTTTGTTTTGATGCTTGCGTTTGAACTTGCTTAAGCAACCGACCTGATGAAGTACCCATGAATGTCTCCCATGATGGTCTACAGTCTTGGGTATGAGTCAGTGACGATGCTTGTTTGTTTTGATGCTTGTGTTGGAACTTGCTTAAGCAACCGACCTGACGAAGTACCCATGAATGTCGCCCATGATGGTCTACAGTCTTGGGTATGATTCAGTGACGATGCTTGTTTGTTTTGATGCTTGCGTTGGAACTTGCTTAAGCAACCGACCTGACGAAGTACCCATGAATGTCGCCCATGATGGTCTACAGTCTTGGKTATGATTCAGTGACGATGCTTGTTTGTTTTGATGCTTGCGTTGGAACTTGCTTAAGCAACCGATCTGACGAAGTACCCATGAATGTCGCCCATGATGGTCTACAGTCTTGGGTATGATTTAGTGACGATGCTTGTTTGTTTTGATGCTTGCGTTGGAACTTGCTTAAGCAACTGACCTGACGAAGTACCCATGAATGTTGCCCATGATGGTCTACAGTCTTGCGTATGAGTCAGTGACGATGCTTGTTTGTTTTGATGCTTGCGTTTGAACTTGCTTAAGCAACCGACCTGACGAAGTACCCATGAATGTTCAACCTAGTAGGGACGTGTCCCTGCGCCCAACGAC-TTTT--GTCGGGATCGTGGCAAGTCTGCGATCCAGGGGGTGATGTTGAGAGCCGGAAGGCAAGGGGGTGCAAACACCAGTCGGCCTTTGTCCCGATTGTTGAGTGTTATGTGCTTGATGTCCAAAGCTTGATGCTGATCTTCCAAGTGGGGCTTGTCCCTGCACCAATGGCTTTTGCCAGGATCATGGCGTTTGTTGTGATCGAAAAAATGAGGGGGTGATGTTGAGAGCCGGAAGGCAAGGGGGTGCAAACACCAGTCGGCCTTTGTCCCGATTGCTGAGTGTTATGTGCTTGATGTCCAAGGCTTGATGCTGACCCTCCAAGTGGGGGCTTTTTTGTTCCTGCGGTAACGACTTTGTTGGGATCATTGTGATCAAGTTTGGTTGGTTTCGTATTGTGGTGGGTTTTTTCGAAGCTTCTATCGTTCTTTTACGCATCGTGCGGTGCATCTTGGGGGCTGTTTTGGCTTTTGGTTGCTTGCTTGGGCTTTATGCTAGGCGGGTGGCTAATTCGAATCCTGCATAGCAGAATGACCCGTGAACTAGTACCAACAATAGGGTTTGGCGGGGATCGAAGCATTTGTTTTGACCCTCGTCAAGCCTCGCTGACATGTGTTCATGGCCCTCTTTGGGGCTTYATGGACATAAAGTTGGCACAACAACAACCCCCGGCACGACACGTGCCAAGGAACACTAAACTTAARAGCGCCCGTGCCATGATGCCCCGTTTTCGGTGTGCTCGTTGTGCGTGGCTTCTTTGTAATCTAAAACGACTCTCGGCAACGGATATCTCGGCTCACGCATCGATGAAGAACGTAGCAAAATGCGATACTTGGTGTGAATTGCAGAATCCCGTGAACCATCGAGTTTTTGAACGCAAGTTGCGCCCGAAGCCATCTGGTTGAGGGCACGTCTGCCTGGGCGTCACGCATCACGTCGCCCCCACCAAGCATCCCTTCTTGGGACGTGTTGGACGGGGGCGGAGATTGGTCTCCCGTGCATGTGGCGCGGTTGGCCTAAATAGGAGCCTTYTCAAGAGGGACGCACGGCTAGTGGTGGTTGAT----AAGACAGTCGTCTCGTGTCGTGTGTTTTGATCCTTGAGGAAAGAACTCTTAAGATACCCCGTCGCATTGTCTTTTGATGATGATTCGATCGCCATAGTATAAACAAATAACTATAGAAGTAATAACCAACTCATCACTTCGTATTATCTGGATCCAAAGAACCAGTCAAGATATGATATATTGTTCATATTGTTGTAGCAACTGAAATCTTTTTTTATTAAAAAATCTGCTTCTAAGTTGTCAATCGAAATAAAAAAGAAAGGGTATGGATAAATGGAAGGATGAGAGAAAGAAAGAAAAAGAATATTGATGATATAGAATTCCAATATGTAAGGTCTATGAGTCATCTCAGAAAAAATCTGCGTAATAAAGCATCAATACGGATTCATCATTAAATGGATCTGCTCATCGAACAAAAAATAAAGAGCTTCGAGCCAATAAAGACTAAGAATATTGACTCAAGAACTAATAGCTCCGTTGTAGAATTCAGACCTAACCATTAAGTAAGAAGCGATGGGAACGATGGAACCTGTGAATTCAAAAGATTTTAGTGAAAATGAATTCGAATGATTCATTGATCGGGATGGCGGAACCGGCCAGAGACCAATTCATCTATTCGGAAAAGTTATGAACTAATGATAGAACTGAAATAGAAATTGAAAGAGTAAATATTCGCCCGCGAAAACTTTATTTTCTTGGATTGCTAAAATTGGGTCAATCCAATACGATAACGAGTAAAACAAAAGAAAGATTTGTTTGAACATTCTAAAATAGATATAAAAAAAAATAGTTATTTAATCTATTTAGATTAGATTTAGTTATCTATACAAACAAGATATACAAATTAATAATAGATTTGATCTAGATTAAATAAAATCCATGATTCAGTATATTACTTATTAAATACATGTTTATCTTAATTCAAATTATATTCTATCTGAATTGAATTCAAAATCTTTAATTTGAATTGATTTTATTCGCGAGGAGCTGGATGAGAAGAAACTCTCACGTCCGGTTCTGTAGTAGAGATGGAATTCAAAACAAACCATCAACT
Es_xsmithiana_3844        CAGGCCTCCCTCTGCTTGGTTCCAGTCGTGGGTATGTGTGAGGGGCGATGCTTGTTGGCTTTGATGCCATCGGTGGGAATGTGTTTAAGCATCGGCCTTCCCTAATGCCCACGATGGTCTACAGTCTTGTGTATGAGTCAGTGACGATGCTTGTTTGTTTTGATGCTTGCGTTTGAACTTGCTTAAGCAACCGACCAGATGAAGTACCCATGAATGTCTCCCATGATGGTCTACAGTCTTTGGTATGAGTCAGTGATGATGCTTGTTTGTTTTGATGCTTGCGTTGGAACTTGCTTAAGCAACCGATCTGACGAAGTACCCATGAATGTTGCCCATGATGGTTTACAGTCTTGGGTATGAGTCAGTGACGATGCTTGTTTGTTTTGATGCTTGTGTTGGAACTTGCTTAAGCAACCGACCTGACGAAGTACCCATGAATGTCGCCCATGATGGTCTACAGTCTTGGGTATGAGTCAGTGACGATGCTTGTTTGTTTTGATGCTTGTGTTGGAACTTGCTTAAGCAACCGACCTGACGAAGTACACATGAATGTCGCCCATGATGGTCTACAGTCTTTGGTATGAGTCAGTGACGATGCTTGTTTGTTTTGATGCTTGCGTTTGAACTTGCTTAAGCAACCGACCTGACGAAGTACACATGAATGTCGCCCATGATGGTCTACAGTCTTGCGTACGAGTTAGTGACGTCGCTTGTTTGTTTTGATGCTTGCGTTGGAACTTGCTTAAGCAACCGACCTGACGAAGTACCCATGAATGTTSAACCTAGTAGGGACACGTCCCTGCGCCCAACGAC-TTTT--GTCGGGATCGTGGCAAGTCTGCGATCCAGGGGGTGATGTTGAGAGCCGGAAGGCAAGGGGGTGCAAACACTAGTCGTCCTTTGTCCCGATTGCTGAGTGTTTTGTGCTTGATGTCCAAAGC------------------------------------------------------------------------------------AGGGGGTGATGTTGAGAGCCGGAAGGCAAGGGGGTGCAAACACCAGTCGGCCTTTGTCCCGATTGCCGAGTGTTATGTGCTTGACGTCCAAGGCTTGATGCTGACCCTCCAAGTGGGG-CTTTTTTGTTCCTGCGGTAACGACTCTGTTGGGATCATTTTGATCAAGTTTGGTTGGTTTCGTATTGTGGTGGGTTTTTTCGAAGCTTCTATCGTTCTTTTACGCATCGTGCGGTGCATCTTGGGGGCTGTTTTGGCTTTTGGTTGCTTGCTTGGGCTTTATGCTAGGCGGGTGGCTAATTCGAATCCTGCACAGCAGAATGACCCGTGAACTAGTACCAACAATAGGGTTTGGCGGGGATCGAAGCTTTTGTTTTGACCCTCGTCAAGCCTCGCTGACATGTGTTCATGGCCCTCTTTTGGGCTTCATGGACATAAAGTTGGCACAACAACAACCCCCGGCACGACACGTGCCAAGGAACACTAAACTTAAGAGCGCCCGTGCCATGATGCCCCGTTTCCGGTGTGCTCGTTGTGCGTGGCTTCTTTGTAATCTAAAACGACTCTCGGCAACGGATATCTCGGCTCACGCATCGATGAAGAACGTAGCAAAATGCGATACTTGGTGTGAATTGCAGAATCCCGTGAACCATCGAGTTTTTGAACGCAAGTTGCGCCCGAAGCCATCTGGTTGAGGGCACGTCTGCCTGGGCGTCACGCATCACGTCGCCCCCACCAAGCATCCCTTCTTGGGACGTGTTGGACGGGGGCGGAGATTGGTCTCCCGTGCATGTGGCGCGGTTGGCCTAAATAGGAGCCTTCTCAAGAGGGACGCACGGCTAGTGGTGGTTGAT----AAGACAGTCGTCTCGTGTCGTGTGTTTTGATCCTTGAGGAAGGAACTCTTAAGATACCCCGTCGCATTGTCTTTTGATGATGATTCGATCGCCATAGTATAAACAAATAACTATAGAAGTAATAACCAACTCATCACTTCGTATTATCTGGATCCAAAGAACCAGTCAAGATATGATATATTGTTCATATTGTTGTAGCAACTGAAATCTTTTTTTATTAAAAAATCTGCTTCTAAGTTGTCAATCGAAATAAAAAAGAAAGGGTATGGATAAATGGAAGGATGAGAGAAAGAAAGAAAAAGAATATTGATGATATAGAATTCCAATATGTAAGGTCTATGAGTCATCTCAGAAAAAATCTGCGTAATAAAGCATCAATACGGATTCATCATTAAATGGATCTGCTCATCGAACAAAAAATAAAGAGCTTCGAGCCAATAAAGACTAAGAATATTGACTCAAGAACTAATAGCTCCGTTGTAGAATTCAGACCTAACCATTAAGTAAGAAGCGATGGGAACGATGGAACCTGTGAATTCAAAAGATTTTAGTGAAAATGAATTCGAATGATTCATTGATCGGGATGGCGGAACCGGCCAGAGACCAATTCATCTATTCGGAAAAGTTATGAACTAATGATAGAACTGAAATAGAAATTGAAAGAGTAAATATTCGCCCGCGAAAACTTTATTTTCTTGGATTGCTAAAATTGGGTCAATCCAATACGATAACGAGTAAAACAAAAGAAAGATTTGTTTGAACATTATAAAATAGATATATATAAAAATAGTTATTTAATATATTTAGATTAGATTTAGTTATCTATACAAACAAGATATACAAATTAATAATAGATTTGATCTAGATTAAATAAAATCCATGATTCAGTATATTACTTATTAAATACATGTATATCTTAATTCAAATTATATTCTATCTGAATTGAATTCAAAATCTTTAATTTGAATTGATTTTATTCGCGAGGAGCTGGATGAGAAGAAACTCTCACGTCCGGTTCTGTAGTAGAGATGGAATTCAAAACAAACCATCAACT
I_mollis_Ro2758           ---------------------------------------------------------------------------------------------------------------------------------------------------------------------------------------------------------------------------------------------------------------------------------------------------------------------------------------------------------------------------------------------------------------------------------------------------------------------------------------------------------------------------------------------------------------------------------------------------------------------------------------------------------------------------------------------------------------------------------------------------------------------------------------------------------TCAACCTAGTAGGGACGTGTCCCTGCGCCCAACGAC-TTTT--GTCGGGATCGTGGCAAGTCTGCGATCCAGGGGGTGATGTTGAGAGCCGGAAGGCAAGGGGGTGCAAACACTAGTTGAACTTTGTCCCGATTGCCGAGTGTTATGTGCTTGATGTCCAAGGCTTGATGCTGATCCTCCAATTGGGGCTTGTCCCTGCACCAATGGCTTTTGCCAGGATCATGGCGTTTGTTGTGATCGAAAAAATGAGGGGGTGATGTTTAGAGCCGGAAGGCAAGGGGGTGCAAACACCAGTCGGCCTTTGTCCCGATTGCTGAGTGTTATGTGCTTGACGTCCAAGGCTTGATGCTGACCCTCCAAGTGGGGGCTTTTTTGTTCCTGCGGTAACGACTCTGTTGGGATCATTGTGATCAAGTTTGGTTGGTTTCGTATTGTGGTGGGTTTTTTCGAAGCTTATATCGTTCTTTTACGCATCGTGCGGTGCATCTTGGGGGCTGTTTTGGCTTTTGGTTGCTTGCTTGGGCTTTATGCTAGGCGGGTGGCTAATTCGAATCCTG--T---AGAATGACCAGTGAACTAGTACTAATAAGATGGATTGGTGAGGATTGAAGCCTATGTTTTGACCCTTGTTAATCCTTGTTGACTTGTATTCATGGGACTTTTTGAGGCTTCATGGACATAAAGTTGGCACAACAACAACCCCCGGCACGACATGTGCCAAGGAAAACTAAACATAAGAGCGCCCATGCCATGTTGCCCCGTTTTTGGTGTGCTCATTGTGTGTGGCTTCTTTGTAATCTAAAATGACTCTCGGCAACGGATATCTCGGCTCACGCATCGATGAAGAACGTAGCAAAATGCGATACTTGATGTGAATTGCAGAATCCCGTGAACCATCGAGTTTTTGAACGCAAGTTGCGCCCAAAGCCATCTGGTTGAGGGCACGTCTGCCTGGGCGTCACGCATCACGTCGCCCC-ACAAAGCAWCCCTTATTGGGACATGTTAGAAGGGG-CGGATATTGGTCTCCCATGCATGTGGTGTGGTTGGCCTAAATAGGAGCMTACTCAAGAAGGACGCACGACTAGTGGTGGTTGAT----AAGACAGTYGTCT-GTGTCATGCGTTCTGATCATTGAGGAA--AACTCATAAGATACCTCATCACATCATCTTTAGATGATGATTTGATCGCCATAGTATAAACAAATAACTATAGAAGTAATAACCAACTCATCACTTCGTATTATCTGGATCCAAAGAACCAGTCAAGATATGATATATTGTTCATATTGTTGCAGCAACTGAAATCTTTTTTTATGAAAAAATCTGCTTCTAAGTTGTCAATCGAAATAAAAAAGAAAGGGTATGGATAAATGGAAGGATGAGAGAAAGAAAGAAAAAGAATATTGATGATATAGAATTCCAATATGTAAGGTCTATGAGTCATCTCAGAAAAAATCTGCGTAATAAAGCATCAATACGGATTCATCATTAAATGGATCTGCTCATCGAACAAAAAAGAAAGAGCTTCGAGCCAATAAAGACTAAGAATATTGACTCAAGAACTAATAGCTCCGTTGTAGAATTCAGACCTAACCATTAAGTAAGAAGCGATGGGAACGATGGAACCTGTGAATTCAAAAGATTTTAGTGAAAATGAATTCGAATGATTCATTGATCGGGATGGCGGAACCGGCCAGAGACCAATTCATCTATTCGGAAAAGTTATGAACTAATGATAGAACTGAAATAGAAATTGAAAGAGTAAATATTCGCCCGCGAAAACTTTATTTTCTTGGATTGCTAAAATTGGGTCAATCCAATACGATAACGAGTAAAACAAAAGAAAGATTAGTTTGAACATTCTAAAATATATAAATATAAGAAAAAAAGAGTTATATATTTAGATTAGATTTAGTTATCTATACAAACAAGATATACAAATTAATAATAGATTTGATCTAGATTAAATGAAATCCATGATTCAGTATATTACTTATTAAATACATGTATATCTTAATTCAAATTATATTCTATCTGAATTGAATTCAAAATCTTGAATTTGAATTGATTTTATTCGCGAGGAGCTGGATGAGAAGAAACTCTCACGTCCGGTTCTGTAGTAGAGATGGAATTCAAAACAAACCATCAACT
I_scandens_Mv8447         CAGGCCTCCCTCTGCTTGGTTCTAGTCGTGGGCATGAGTGAGGGGTGATGCTTGATGGCTTTGATGCCATCGGTGGGAATGTGTTTAAGCATCGGCCTTCCCTCATGACCACGATGGTCTACAGTCTTGTGTACGAGTTAGTGACGTCGCTTGTTTGTTTTGATGCTTGCGTTGGAACTTGCTTAAGCAACCGACCTGACGAAGTACCCATGAATGTCACCCATGATGGTCTACAGTCTTGCGTACGAGTTAGTGACGTCGCTTGTTTGTTTTGATGCTTGCGTTGGAACTTGCTTAAGCAACCGACCTGACGAAGTACCCGTGAATGTCACCAATGATGGTCTACAGTCTTGCGTACGAGTTAGTGACGTCGCTTGTTTGTTTTGATGCTTGCGTTGGAACTTGCTTAAGCAACCGAACTGACGAAGTACCCATGAATGTCGCCCATGATGGTCTACAGTCTTGGGTATGAGTCAGTGACGATGCTTGTTTGTTTTGATGCTTGTGTTTGAACTTGCTTAAGCAACCGACCTGACGAAGTACACATGAATGTCGCCCATGATGGTTTACAGTCTTGGGTATGAGTCAGTGACGATGCTTGTTTGTTTTGATGCTTGCGTCTGAACTTGCTTAAGCAACCGACCTGACGAAGTACACATGAATGTCGCCCATGATGGTCTACAGTCTTGCGTACGAGTTAGTGACGTCGCTTGTTTGTTTTGATGCTTGCGTTGGAACTTGCTTAAGCAACCGACCTGACGAAGTACCCATGAATGTTCAACCTAGTAGGGACGTGTCCCTGCGCCCAACGAC-TTTT--GTCGGGATCGTGGCAAGTCTGCGATCCAGGGGGTGATGTTGAGAGCCGGAAGGCAAGGGGGTGCAAACACTAGTTGAACTTTGTCCCGATTGCCGAGTGTTATGTGCTTGA-GTCCAAGGCTTGATGCTGATCCTCCAAGTGGGGCTTGTCCCTGCACCAATGGCTTTTGCCAGGATCATGGCGTTTGCTGTGATCGAAAAAATGAGGGGGTGATGTTTAGAGCCGGAAGGCAAGGGGGTGCAAACACCAGTCGGCCTTTGTCCCGATCGCTGAGTGTTATGTGCTTGACGTCCAAGGCTTGATGCTGACCCTCGAAGTGGGGGCTTTTTTGTTCCTGTGGTAACGACTCTGTTGGGATCGTTGTGATCAAGTTTGGTTGGTTTCGTATTGTGGTGGGTTTTTTCGAAGCTTCTATCGTTCTTTTACGCATCGTGCGGTGCATCTTGGGGGCTGTTTTGGCTTTTGGTTGCTTGCTTGGGCTTTATGCTAGGCGGGTGGCTAATTCGAATCCTG--T---AGAATGACCAGTGAACTAGTACTAATAAGATGGATTGGTGAGGATTGAAGCCTATGTTTTGACCCTTGTTAATCCTTGTTGACTTGTATTCATGGGACTTTTTGAGGCTTCATGGACATAAAGTTGGCACAACAACAACCCCCGGCACGACATGTGCCAAGGAAAACTAAACATAAGAGCGCCCATGCCATGTTGCCCCGTTTTTGGTGTGCTCATTGTGTGTGGCTTCTTTGTAATCTAAAATGACTCTCGGCAACGGATATCTCGGCTCACGCATCGATGAAGAACGTAGCAAAATGCGATACTTGATGTGAATTGCAGAATCCCGTGAACCATCGAGTTTTTGAACGCAAGTTGCGCCCAAAGCCATCTGGTTGAGGGCACGTCTGCCTGGGCGTCACGCATCACGTCRCCCC-ACAAAGCATCCCTTATTGGGACATGTTAGAAGGGG-CGGATATTGGTCTCCCATGCATGTGGTGTGGTTGGCCTAAATAGGAGCCTACTCAAGAAGGACGCACGACTAGTGGTGGTTGAT----AAGACAGTYGTCT-GTGTCATGCGTTCTGATCATTGAGGAA--AACTCAYAAGATACCTCATCACATCATCTTTAGATGATGATTTGATCGCCATAGTATAAACAAATAACTATAGAAGTAATAACCAACTCATCACTTCGTATTATCTGGATCCAAAGAACCAGTCAAGATATGATATATTGTTCATATTGTTGCAGCAACTGAAATCTTTTTTTATGAAAAAATCTGCTTCTAAGTTGTCAATCGAAATAAAAAAGAAAGGGTATGGATAAATGGAAGGATGAGAGAAAGAAAGAAAAAGAATATTGATGATATAGAATTCCAATATGTAAGGTCTATGAGTCATCTCAGAAAAAATCTGCGTAATAAAGCATCAATACGGATTCATCATTAAATGGATCTGCTCATCGAACAAAAAAGAAAGAGCTTCGAGCCAATAAAGACTAAGAATATTGACTCAAGAACTAATAGCTCCGTTGTAGAATTCAGACCTAACCATTAAGTAAGAAGCGATGGGAACGATGGAACCTGTGAATTCAAAAGATTTTAGTGAAAATGAATTCGAATGATTCATTGATCGGGATGGCGGAACCGGCCAGAGACCAATTCATCTATTCGGAAAAGTTATGAACTAATGATAGAACTGAAATAGAAATTGAAAGAGTAAATATTCGCCCGCGAAAACTTTATTTTCTTGGATTGCTAAAATTGGGTCAATCCAATACGATAACGAGTAAAACAAAAGAAAGATTAGTTTGAACATTCTAAAATATATAAATATAAGAAAAAAAGAGTTATATATTTAGATTAGATTTAGTTATCTATACAAACAAGATATACAAATTAATAATAGATTTGATCTAGATTAAATGAAATCCATGATTCAGTATATTACTTATTAAATACATGTATATCTTAATTCAAATTATATTCTATCTGAATTGAATTCAAAATCTTGAATTTGAATTGATTTTATTCGCGAGGAGCTGGATGAGAAGAAACTCTCACGTCCGGTTCTGTAGTAGAGATGGAATTCAAAACAAACCATCAACT
L_griffini_3984           CAGGCCTCCCTCTGCTTGGTTCCAGTCGTGGGCATGAGTGAGGGGTGATGCTTGATGGCTTTGATGCCATCGGTGGGAATGCGTTTAAGCATCGACCTTCCCTTATGCCCACGATGGTCTACAGTCTTGGGTATGAGTCAGTGACGATGCTTGTTTGTTTTGATGCTTGCGAATGAACCTGCTTGAGCAACCGACCCGATGAAGTATCAATGAATGTCGCCCACAATGGTCTACAGTCTTGGGTATGAGTCAGTGACGATGCTTGTTTGTTTTGATGCTTGCGTTTGAACTTGCTTAAGCAACCGACCCGACGAAGTACCCGTGAATGTCGCCCACGATGGTCTACAGTCTTGGGTATGAGTCAGTGACGATGCTTGTTTGTTTTGATGCTTGCGTTTGAACTTGCTTAAGCAACCGATCCGACGAAGTACCCATGAATGTCGCCCACGATGGTCTACAGTCTTGGGTATGAGTCAGTGACGATGCTTGTTTGTTTTGATGCTTGCGTTTGAACTTGCTTAAGCAACCGAACCGACGAAGTACCCATGAATGTCGCCCACGATGGTCTACAGTCTTGGGTATGAGTCAGTGACGATGCTTGTTTGTTTTGATGCTTGCGTTTGAACTTGCTTAAGCAACCGACCCGACGAAGTACCCGTGAATGTCGCCCACGATGGTCTACAGTCTTGGGTATGAGTCAGTGACGATGCTTGTTTGTTTTGATGCTTGCGTTTGAACTTGCTTAAGCAACCGACCCGACGAAGTACCCGTGAGTGTTCAACCTAGTAGGGACTTGTCCCTGCGCCCAACGAC-TTTT--GTCGGGATCGTGGCATGTCTGCGATCCAGGGGGTGATGTTGAGAGCTGGAAGGCAAGGGGGTGCAAACACCAGTCGGCCTTTGTCCCGATTGCTGAGTGTTATGTGCTTGACGTCCAAGGCTTGATGCTGACCCTCCAAGTGGGGCTTGTCCCTGCACTAATGGCTTTTGCCAGGATCATGGCGTTTGTTATGATCGAAAAACTGAGGGGGTGATGTTGAGAGCCGGAAGGCAAGGGGGTGCAAACACCAGTCGGCCTTTGTCCCGATTGCTGAGTGTTATGTGCTTGATGTCCAAGGCTTGATGCTGACCTTCCAAGTGGGGTGTTTTTTGTTCCTGCGGTAACGACTTTGTTGGGATCATTGTGATCAAGTTTGGTTGGTTTCGTATTGTGGTGGGTTTTTTCGAAGCTTCTGTCGTTTTTTTACGCATCGTGCGGTGCATCTTGGGGGCTGTTTTGGCTTTTGGTTGCTTGCTTGGGCTTTATGCTAGGCGGGTGGCTAATTCGAATCCTGCATAGCAGAATGACCCGTGAACTAGTACCAATAATAGGGCTTGGCGGGGAACGAAGCTTATGTTTCGACCCTCGTGAAGCCTCGCTGACATGTGTTCATGGGCCTCTTTGGGGCTTCATGGACATAAAGTTCGCACAACAACAACCCCCGGCACGACACGTGCCAAGGAACACTAAACTTAAGAGCGCCCGTGCCATGATGCCCCGTTTCTGGTGTGCTCGTTGTGCGTGGCTTCTTTGTAATATAAAACGACTCTCGGCAACGGATATCTCGGCTCACGCATCGATGAAGAACGTAGCAAAATGCGATACTTGGTGTGAATTGCAGAATCCCGTGAACCATCGAGTTTTTGAACGCAAGTTGCGCCCGAAGCCATCTGGTTGAGGGCACGTCTGCCTGGGCGTCACGCATCACGTCGCCCCCACCAAGCATCCCTTCTTGGGACGCGTTGGACGGGGGCGGAGATTGGTCTCCCGTGCATGTGGCGCGGTTGGCCTAAATAGGAGCCTCCTCAAGAGGGACGCACGACTAGTGGTGGTTGAT----AAGACAGTCGTCTCGTGTTGTGTGTTTTTATCCTTGAGGAAGGAACTCTTAAGATACCCCGTCGCATCGTCTTTTGATGATGACTCGATCGCCATAGTATAAACAAATAACTATAGAAGTAATAACCAACTCATCACTTCGTATTATCTGGATCCAAAGAACCAGTCAAGATATGATATATTGTTCATATTGTTGTAGCAACTGAAATCTTTTTTTATTAAAAAATCTGCTTCTAAGTTGTCAATCGAAATAAAAAAGAAAGGGTATGGATAAATGGAAGGATGAGAGAAAGAAAGAAAAAGAATATTGATGATATAGAATTCCAATATGTAAGGTCTATGAGTCATCTCAGAAAAAATCTGCGTAATAAAGCATCAATACGGATTCATCATTAAATGGATCTGCTCATCGAACAAAAAATAAAGAGCTTCGAGCCAATAAAGACTAAGAATATTGACTCAAGAACTAATAGCTCCGTTGTAGAATTCAGACCTAACCATTAAGTAAGAAGCGATGGGAACGATGGAACCTGTGAATTCAAAAGATTTTAGTGAAAATGAATTCGAATGATTCATTGATCGGGATGGCGGAACCGGCCAGAGACCAATTCATCTATTCGGAAAAGTTATGAACTAATGATAGAACTGAAATAGAAATTGAAAGAGTAAATATTCGCCCGCGAAAACTTTATTTTCTTGGATTGCTAAAATTGGGTCAATCCAATACGATAACGAGTAAAACAAAAGAAAGATTTGTTTTAACATTCTAAAATAGATATCAAAAAAAATAGTTATTTAATATATTTAGATTAGATTTAGTTATCTATACAAACAAGATATACAAATTAATAATAGATTTGATCTAGATTAAATGAAATCCATGATTCAGTATATTACTTATTAAATACATGTATATCTTAATTCAAATTCTATTCTATCTGAATTGAATTCAAAATCTTTAATTTGAATTGATTTTATTCGCGAGGAGCTGGATGAGAAGAAAGGCTCACGTCCGGTTCTGTAGTAGAGATGGAATTCAAAACAAACCATCAACT
L_lucidus_3943            CAGGCCTCCCTCTGCTTGGTTCCAGTCGTGGTCATGAGTGAGGGGCGATGCTTGATGGCTTTGATGCCATCGGTGGGAATGCGTTTAAGCATCGGCCTTCCCTTATGCCCACGATGGTCTACAGTCTTGGGTATGAGTCAGTGACGATGCTTGTTTGTTTTGATGCTTGCGAATGAACTTGCTTGAGCAACCGACCCGATGAAGTATCAATGAATGTCGCCCACAATGGTCTACAGTCTTGGGTATGAGTCAGTGACGATGCTTGTTTGTTTTGATGCTTGCGTTTGAACTTGCTTAAGCAACCGACCCGACGAAGTACCCGTGAATGTCGCCCACGATGGTCTACAGTCTTGGGTATGAGTCAGTGACGATGCTTGTTTGTTTTGATGCTTGCGTTTGAACTTGCTTAAGCAACCGAACCGACGAAGTACCCGTGAATGTCGCCCACGATGGTCTACAGTCTTGGGTATGAGTCAGTGACGATGCTTGTTTGTTTTGATGCTTGCGTTTGAACTTGCTTAAGCAACCGAACCGACGAAGTACCCGTGAATGTCGCCCACGATGGTCTACAGTCATGGGTATGAGTCAGTGACGATGCTTGTTTGTTTTGATGCTTGCGTTTGAACTTGCTTGAGCAACCGACCTGACGAAGTACCCGTGAATGTCGCCCACGATGGTCTACAGTCTTGGGTATGAGTCAGTGACGATGCTTGTTTGTTTTGATGCTTGCGTTTGAACTTGCTTAAGCAACCGAACCGACGAAGTACCCGTGAATGTTCAACCTAGTAGGGACTTGTCCCTGCGCCCAACGAC-TTTT--GTCGGGATCGTGGCATGTCTGCGATCCAGGGGGTGATGTTGAGAGCTGGAAGGCAAGGGGGTGCAAACACCAGTCGGCCTTTGTCCCGATTGCTGAGTGTTATGTGCTTGACGTCCAAGGCTTGATGCTGACCCTCCAAGTGGGGCTTGTCCCTGCACTAATGGCTTTTGCCAGGATCATGGCGTTTGTTATGATCGAAAAACTGAGGGGGTGATGTTGAGAGCCGGAAGGCAAGGGGGTGCAAACACCAGTCGGCCTTTGTCCCGATTGCTGAGTGTTATGTGCTTGATGTCCAAGGCTTGATGCTGACCTTCCAAGTGGGGTGTTTTTTGTTCCTGCGGTAACGATTTTGTTGGGATCATTGTGATCAAGTTTGGTTGGTTTCGTATTGTGGTGGGTTTTTTCGAAGCTTCTGTCGTTCTTTTACGCATCGTGCGGTGCATCTTGGGGGCTGTTTTGGCTTTTGGTTGCTTGCTTGGGCTTTATGCTAGGCGGGTGGCTAATTCGAATCCTGCATAGCAGAATGACCCGTGAACTAGTACCAATAATAGGGCTTGGCGTGGAACGAAGCTTATGTTTCGACCCTCGTGAAGCCTTGCTGACATGTGTTCATGGGCCTCTTTGGGGCTTCATGGACATAAAGTTCGCACAACAACAACCCCCGGCACGACACGTGCCAAGGAACACTAAACTTAAGAGTGCCCGTGCCATGATGCCCCGTTTCTGGTGTGCTCGTTGTGCGTGGCTTCTTTGTAATATAAAACGACTCTCGGCAACGGATATCTCGGCTCACGCATCGATGAAGAACGTAGCAAAATGCGATACTTGGTGTGAATTGCAGAATCCCGTGAACCATCGAGTTTTTGAACGCAAGTTGCGCCCGAAGCCATCTGGTTGAGGGCACGTCTGCCTGGGCGTCACGCATCACGTCGCCCCCACCAAGCATCCCTTCTTGGGACGCGTTGGACGGGGGCGGATATTGGTCTCCCGTGCATGTGGCGCGGTTGGCCTAAATAGGAGCCTCCTCAAGAGGGACGCACGGCTAGTGGTGGTTGAT----AAGACAGTCGTCTCGTGTTGTGTGTTTTTATCCTTGAGGAAGGAACTCTTAAGATACCCCGTCGCATCGTCTTTTGATGATGACTCGATCGCCATAGTATAAACAAATAACTATAGAAGTAATAACCAACTCATCACTTCGTATTATCTGGATCCAAAGAACCAGTCAAGATATGATATATTGTTCATATTGTTGTAGCAACTGAAATCTTTTTTTATTAAAAAATCTGCTTCTAAGTTGTCAATCGAAATAAAAAAGAAAGGGTATGGATAAATGGAAGGATGAGAGAAAGAAAGAAAAAGAATATTGATGATATAGAATTCCAATATGTAAGGTCTATGAGTCATCTCAGAAAAAATCTGCGTAATAAAGCATCAATACGGATTCATCATTAAATGGATCTGCTCATCGAACAAAAAATAAAGAGCTTCGAGCCAATAAAGACTAAGAATATTGACTCAAGAACTAATAGCTCCGTTGTAGAATTCAGACCTAACCATTAAGTAAGAAGCGATGGGAACGATGGAACCTGTGAATTCAAAAGATTTTAGTGAAAATGAATTCGAATGATTCATTGATCGGGATGGCGGAACCGGCCAGAGACCAATTCATCTATTCGGAAAAGTTATGAACTAATGATAGAACTGAAATAGAAATTGAAAGAGTAAATATTCGCCCGCGAAAACTTTATTTTCTTGGATTGCTAAAATTGGGTCAATCCAATACGATAACGAGTAAAACAAAAGAAAGATTTGTTTTAACATTCTAAAATAGATATAAAATAAAATAGTTATTGAATATATTTAGATTAGATTTAGTTATCTATACAAACAAGATATACAAATTAATAATAGATTTGATCTAGATTAAATGAAATCCATGATTCAGTATATTACTTATTAAATACATGTATATCTTAATTCAAATTCTATTCTATCTGAATTGAATTCAAAATCTTTAATTTGAATTGATTTTATTCGCGAGGAGCTGGATGAGAAGAAACTCTCACGTCCGGTTCTGTAGTAGAGATGGAATTCAAAACAAACCATCAACT
L_neriifolius_3955        CAGGCCTCCCTCTGCTTGGTTCCAGTCGTGGTCATGAGTGAGGGGCGATGCTTGATGGCTTTGATGCCATCGGTGGGAATGCGTTTAAGCATCGACCTTCCCTTATGCCCACGATGGTCTACAGTCTTGGGTATGAGTCAGTGATGATGCTTGTTTGTTTTGATGCTTGCGAATGAACCTGCTTGAGCAACCGACCCGATGAAGTATCAATGAATGTCGCCCACAATGGTCTACAGTCTTGGGTATGAGTCAGTGACGATGCTTGTTTGTTTTGATGCTTGCGTTTGAACTTGCTTAAGCAACCGACCCGACGAAGTACCCGTGAATGTCGCCTACGATGGTCTACAGTCTTGGGTATGAGTCAGTGACGATGCTTGTTTGTTTTGATGCTTGCGTTTGAACTTGCTTAAGCAACCGATCCGACGAAGTACCCATGAATGTCGCCCACGATGGTCTACAGTCTTGGGTATTAGTCAGTGACGATGCTTGTTTGTTTTGATGCTTGCGTTTGAACTTGCTTAAGCAACCGAACCGACGAAGTACCCGTGAATGTCGCCCACGATGGTCTACAGTCTTGGGTATGAGTCAGTGACGATGCTTGTTTGTTTTGATGCTTGCGTTTGAACTTGCTTAAGCAACCGACCCGACGAAGTACCCGTGAATGTCGCCCACGATGGTCTACAGTCTTGGGTATGAGTCAGTGACGATGCTTGTTTGTTTTGATGCTTGCGTTTGAACTTGCTTAA-CAACCGACCCGACGAAGTACCCGTGAGTGTTCAACCTAGTAGGGACTTGTCCCTGCGCCCAACGAC-TTTT--GTCGGGATCGTGGCATGTCTGCGATCCAGGGGGTGATGTTGAGAGCTGGAAGGCAAGGGGGTGCAAACACCAGTCGGCCTTTGTCCCGATTGCTGAGTGTTATGTGCTTGATGTCCAAGGCTTGATGCTGACCCTCCAAGTGGGGCTTGTCCCTGCACTAATGGCTTTTGCCAGGATCATGGCGTTTGTTATGATCGAAAAACTGAGGGGGTGTTGTTGAGAGCCGGAAGGCAAGGGGGTGCAAACACCAGTCGGCCTTTGTCCCGATTGCTGAGTGTTATGTGCTTGATGTCCAAGGCTTGATGCTGACCTTCCAAGTGGGGTGTTTTTTGTTCCTGCGGTAACGACTTTGTTGGGATCATTGTGATCAAGTTTGGTTGGTTTCGTATTGTGGTGGGTTTTTTCGAAGCTTCTGTCGTTTTTTTACGCATCGTGCGGTGCATCTTGGGGGCTGTTTTGGCTTTTGGTTGCTTGCTTGGGCTTTATGCTAGGCGGGTGGCTAATTCGAATCCTGCATAGCAGAATGACCCGTGAACTAGTACCAATAATAGGGCTTGGCGGGGAACGAAGCTTATGTTTCGACCCTCGTGAAGCCTCGCTGACATGTGTTCATGGGCCTCTTTGGGGCTTCATGGACATAAAGTTCGCACAACAACAACCCCCGGCACGACACGTGCCAAGGAACACTAAACTTAAGAGCGCCCGTGCCATGATGCCCCGTTTCTGGTGTGCTCGTTGTGCGTGGCTTCTTTGTAATATAAAACGACTCTCGGCAACGGATATCTCGGCTCACGCATCGATGAAGAACGTAGCAAAATGCGATACTTGGTGTGAATTGCAGAATCCCGTGAACCATCGAGTTTTTGAACGCAAGTTGCGCCCGAAGCCATCTGGTTGAGGGCACGTCTGCCTGGGCGTCACGCATCACGTCGCCCCCACCAAGCATCCCTTCTTGGGACGCGTTGGACGGGGGCGGAGATTGGTCTCCCGTGCATGTGGCGCGGTTGGCCTAAATAGGAGCCTCCTCAAGAGGGACGCACGACTAGTGGTGGTTGAT----AAGACAGTCGTCTCGTGTTGTGTGTTTTTATCCTTGAGGAAGGAACTCTTAAGATACCCCGTCGCATCGTCTTTTGATGATGACTCGATCGCCATAGTATAAACAAATAACTATAGAAGTAATAACCAACTCATCACTTCGTATTATCTGGATCCAAAGAACCAGTCAAGATATGATATATTGTTCATATTGTTGTAGCAACTGAAATCTTTTTTTATTAAAAAATCTGCTTCTAAGTTGTCAATCGAAATAAAAAAGAAAGGGTATGGATAAATGGAAGGATGAGAGAAAGAAAGAAAAAGAATATTGATGATATAGAATTCCAATATGTAAGGTCTATGAGTCATCTCAGAAAAAATCTGCGTAATAAAGCATCAATACGGATTCATCATTAAATGGATCTGCTCATCGAACAAAAAATAAAGAGCTTCGAGCCAATAAAGACTAAGAATATTGACTCAAGAACTAATAGCTCCGTTGTAGAATTCAGACCTAACCATTAAGTAAGAAGCGATGGGAACGATGGAACCTGTGAATTCAAAAGATTTTAGTGAAAATGAATTCGAATGATTCATTGATCGGGATGGCGGAACCGGCCAGAGACCAATTCATCTATTCGGAAAAGTTATGAACTAATGATAGAACTGAAATAGAAATTGAAAGAGTAAATATTCGCCCGCGAAAACTTTATTTTCTTGGATTGCTAAAATTGGGTCAATCCAATACGATAACGAGTAAAACAAAAGAAAGATTTGTTTTAACATTCTAAAATAGATATAAAAAAAAATAGTTATTTAATATATTTAGATTAGATTTAGTTATCTATACAAACAAGATATACAAATTAATAATAGATTTGATCTAGATTAAATGAAATCCATGATTCAGTATATTACTTATTAAATACATGTATATCTTAATTCAAATTCTATTCTATCTGAATTGAATTCAAAATCTTTAATTTGAATTGATTTTATTCGCGAGGAGCTGGATGAGAAGAAACTCTCACGTCCGGTTCTGTAGTAGAGATGGAATTCAAAACAAACCATCAACT
L_neriifolius_Sboc_3979   CAGGCCTCCCTCTGCTTGGTTCCAGTCGTGGTCATGAGTGAGGGGCGATGCTTGATGGCTTTGATGCCATCGGTGGGAATGCGTTTAAGCATCGACCTTCCCTTATGCCCACGATGGTCTACAGTCTTGGGTATGAGTCAGTGACGATGCTTGTTTGTTTTGATGCTTGCGAATGAACCTGCTTGAGCAACCGACCCGATGAAGTATCAATGAATGTCGCCCACAATGGTCTACAGTCTTGGGTATGAGTCAGTGACGATGCTTGTTTGTTTTGATGCTTGCGTTTGAACTTGCTTAAGCAACCGACCCGACGAAGTACCCGTGAATGTCGCCTACGATGGTCTACAGTCTTGGGTATGAGTCAGTGACGATGCTTGTTTGTTTTGATGCTTGCGTTTGAACTTGCTTAAGCAACCGATCCGACGAAGTACCCATGAATGTCGCCCACGATGGTCTACAGTCTTGGGTATTAGTCAGTGACGATGCTTGTTTGTTTTGATGCTTGCGTTTGAACTTGCTTAAGCAACCGAACCGACGAAGTACCCGTGAATGTCGCCCACGATGGTCTACAGTCTTGGGTATGAGTCAGTGACGATGCTTGTTTGTTTTGATGCTTGCGTTTGAACTTGCTTAAGCAACCGACCCGACGAAGTACCCGTGAATGTCGCCCACGATGGTCTACAGTCTTGGGTATGAGTCAGTGACGATGCTTGTTTGTTTTGATGCTTGCGTTTGAACTTGCTTAAGCAACCGACCCGACGAAGTACCCGTGAGTGTTCAACCTAGTAGGGACTTGTCCCTGCGCCCAACGAC-TTTT--GTCGGGATCGTGGCATGTCTGCGATCCAGGGGGTGATGTTGAGAGCTGGAAGGCAAGGGGGTGCAAACACCAGTCGGCCTTTGTCCCGATTGCTGAGTGTTATGTGCTTGATGTCCAAGGCTTGATGCTGACCCTCCAAGTGGGGCTTGTCCCTGCACTAATGGCTTTTGCCAGGATCATGGCGTTTGTTATGATCGAAAAACTGAGGGGGTGTTGTTGAGAGCCGGAAGGCAAGGGGGTGCAAACACCAGTCGGCCTTTGTCCCGATTGCTGAGTGTTATGTGCTTGATGTCCAAGGCTTGATGCTGACCTTCCAAGTGGGGTGTTTTTTGTTCCTGCGGTAACGACTTTGTTGGGATCATTGTGATCAAGTTTGGTTGGTTTCGTATTGTGGTGGGTTTTTTCGAAGCTTCTGTCGTTTTTTTACGCATCGTGCGGTGCATCTTGGGGGCTGTTTTGGCTTTTGGTTGCTTGCTTGGGCTTTATGCTAGGCGGGTGGCTAATTCGAATCCTGCATAGCAGAATGACCCGTGAACTAGTACCAATAATAGGGCTTGGCGGGGAACGAAGCTTATGTTTCGACCCTCGTGAAGCCTCGCTGACATGTGTTCATGGGCCTCTTTGGGGCTTCATGGACATAAAGTTCGCACAACAACAACCCCCGGCACGACACGTGCCAAGGAACACTAAACTTAAGAGCGCCCGTGCCATGATGCCCCGTTTCTGGTGTGCTCGTTGTGCGTGGCTTCTTTGTAATATAAAACGACTCTCGGCAACGGATATCTCGGCTCACGCATCGATGAAGAACGTAGCAAAATGCGATACTTGGTGTGAATTGCAGAATCCCGTGAACCATCGAGTTTTTGAACGCAAGTTGCGCCCGAAGCCATCTGGTTGAGGGCACGTCTGCCTGGGCGTCACGCATCACGTCGCCCCCACCAAGCATCCCTTCTTGGGACGCGTTGGACGGGGGCGGAGATTGGTCTCCCGTGCATGTGGCGCGGTTGGCCTAAATAGGAGCCTCCTCAAGAGGGACGCACGACTAGTGGTGGTTGAT----AAGACAGTCGTCTCGTGTTGTGTGTTTTTATCCTTGAGGAAGGAACTCTTAAGATACCCCGTCGCATCGTCTTTTGATGATGACTCGATCGCCATAGTATAAACAAATAACTATAGAAGTAATAACCAACTCATCACTTCGTATTATCTGGATCCAAAGAACCAGTCAAGATATGATATATTGTTCATATTGTTGTAGCAACTGAAATCTTTTTTTATTAAAAAATCTGCTTCTAAGTTGTCAATCGAAATAAAAAAGAAAGGGTATGGATAAATGGAAGGATGAGAGAAAGAAAGAAAAAGAATATTGATGATATAGAATTCCAATATGTAAGGTCTATGAGTCATCTCAGAAAAAATCTGCGTAATAAAGCATCAATACGGATTCATCATTAAATGGATCTGCTCATCGAACAAAAAATAAAGAGCTTCGAGCCAATAAAGACTAAGAATATTGACTCAAGAACTAATAGCTCCGTTGTAGAATTCAGACCTAACCATTAAGTAAGAAGCGATGGGAACGATGGAACCTGTGAATTCAAAAGATTTTAGTGAAAATGAATTCGAATGATTCATTGATCGGGATGGCGGAACCGGCCAGAGACCAATTCATCTATTCGGAAAAGTTATGAACTAATGATAGAACTGAAATAGAAATTGAAAGAGTAAATATTCGCCCGCGAAAACTTTATTTTCTTGGATTGCTAAAATTGGGTCAATCCAATACGATAACGAGTAAAACAAAAGAAAGATTTGTTTTAACATTCTAAAATAGATAAAAAAAAAAATAGTTATTTAATATATTTAGATTAGATTTAGTTATCTATACAAACAAGATATACAAATTAATAATAGATTTGATCTAGATTAAATGAAATCCATGATTCAGTATATTACTTATTAAATACATGTATATCTTAATTCAAATTCTATTCTATCTGAATTGAATTCAAAATCTTTAATTTGAATTGATTTTATTCGCGAGGAGCTGGATGAGAAGAAACTCTCACGTCCGGTTCTGTAGTAGAGATGGAATTCAAAACAAACCATCAACT
L_neriifolius_Stur_3968   CAGGCCTCCCTCTGCTTGGTTCCAGTCGTGGTCATGAGTGAGGGGCGATGCTTGATGGCTTTGATGCCATCGGTGGGAATGCGTTTAAGCATCGACCTTCCCTTATGCCCACGATGGTCTACAGTCTTGGGTATGAGTCAGTGACGATGCTTGTTTGTTTTGATGCTTGCGAATGAACCTGCTTGAGCAACCGACCCGATGAAGTATCAATGAATGTCGCCCACAATGGTCTACAGTCTTGGGTATGAGTCAGTGACGATGCTTGTTTGTTTTGATGCTTGCGTTTGAACTTGCTTAAGCAACCGACCCGACGAAGTACCCGTGAATGTCGCCTACGATGGTCTACAGTCTTGGGTATGAGTCAGTGACGATGCTTGTTTGTTTTGATGCTTGCGTTTGAACTTGCTTAAGCAACCGATCCGACGAAGTACCCATGAATGTCGCCCACGATGGTCTACAGTCTTGGGTATTAGTCAGTGACGATGCTTGTTTGTTTTGATGCTTGCGTTTGAACTTGCTTAAGCAACCGAACCGACGAAGTACCCGTGAATGTCGCCCACGATGGTCTACAGTCTTGGGTATGAGTCAGTGACGATGCTTGTTTGTTTTGATGCTTGCGTTTGAACTTGCTTAAGCAACCGACCCGACGAAGTACCCGTGAATGTCGCCCACGATGGTCTACAGTCTTGGGTATGAGTCAGTGACGATGCTTGTTTGTTTTGATGCTTGCGTTTGAACTTGCTTAAGCAACCGACCCGACGAAGTACCCGTGAGTGTTCAACCTAGTAGGGACTTGTCCCTGCGCCCAACGAC-TTTT--GTCGGGATCGTGGCATGTCTGCGATCCAGGGGGTGATGTTGAGAGCTGGAAGGCAAGGGGGTGCAAACACCAGTCGGCCTTTGTCCCGATTGCTGAGTGTTATGTGCTTGACGTCCAAGGCTTGATGCTGACCCTCCAAGTGGGGCTTGTCCCTGCACTAATGGCTTTTGCCAGGATCATGGCGTTTGTTATGATCGAAAAACTGAGGGGGTGATGTTGAGAGCCGGAAGGCAAGGGGGTGCAAACACCAGTCGGCCTTTGTCCCGATTGCTGAGTGTTATGTGCTTGATGTCCAAGGCTTGATGCTGACCTTTCAAGTGGGGTGTTTTTTGTTCCTGCGGTAACGACTTTGTTGGGAAAATTGTGATCAAGTTTGGTTGGTTTCGTATTGTGGTGGGTTTTTTCGAAGCTTCTGTCGTTTTTTTACGCATCGTGCGGTGCATCTTGGGGGCTGTTTTGGCTTTTGGTTGCTTGCTTGGGCTTTATGCTAGGCGGGTGGCTACTTCGAATCCTGCATAGCAGAATGACCCGTGAACTAGTACCAATAATAGGGCTTGGCGGGGAACGAAGCTTATGTTTCGACCCTCGTGAAGCCTCGCTGACATGTGTTCATGGGCCTCTTTGGGGCTTCATGGACATAAAGTTCGCACAACAACAACCCCCGGCACGACACGTGCCAAGGAACACTAAACTTAAGAGCGCCCGTGCCATGATGCCCCGTTTCTGGTGTGCTCGTTGTGCGTGGCTTCTTTGTAATATAAAACGACTCTCGGCAACGGATATCTCGGCTCACGCATCGATGAAGAACGTAGCAAAATGCGATACTTGGTGTGAATTGCAGAATCCCGTGAACCATCGAGTTTTTGAACGCAAGTTGCGCCCGAAGCCATCTGGTTGAGGGCACGTCTGCCTGGGCGTCACGCATCACGTCGCCCCCACCAAGCATCCCTTCTTGGGACGCGTTGGACGGGGGCGGAGATTGGTCTCCCGTGCATGTGGCGCGGTTGGCCTAAATAGGAGCCTCCTCAAGAGGGACGCACGACTAGTGGTGGTTGAT----AAGACAGTCGTCTCGTGTTGTGTGTTTTTATCCTTGAGGAAGGAACTCTTAAGATACCCCGTCGCATCGTCTTTTGATGATGACTCGATCGCCATAGTATAAACAAATAACTATAGAAGTAATAACCAACTCATCACTTCGTATTATCTGGATCCAAAGAACCAGTCAAGATATGATATATTGTTCATATTGTTGTAGCAACTGAAATCTTTTTTTATTAAAAAATCTGCTTCTAAGTTGTCAATCGAAATAAAAAAGAAAGGGTATGGATAAATGGAAGGATGAGAGAAAGAAAGAAAAAGAATATTGATGATATAGAATTCCAATATGTAAGGTCTATGAGTCATCTCAGAAAAAATCTGCGTAATAAAGCATCAATACGGATTCATCATTAAATGGATCTGCTCATCGAACAAAAAATAAAGAGCTTCGAGCCAATAAAGACTAAGAATATTGACTCAAGAACTAATAGCTCCGTTGTAGAATTCAGACCTAACCATTAAGTAAGAAGCGATGGGAACGATGGAACCTGTGAATTCAAAAGATTTTAGTGAAAATGAATTCGAATGATTCATTGATCGGGATGGCGGAACCGGCCAGAGACCAATTCATCTATTCGGAAAAGTTATGAACTAATGATAGAACTGAAATAGAAATTGAAAGAGTAAATATTCGCCCGCGAAAACTTTATTTTCTTGGATTGCTAAAATTGGGTCAATCCAATACGATAACGAGTAAAACAAAAGAAAGATTTGTTTTAACATTCTAAAATAGATATAAAATAAAATAGTTATTTAATATATTTAGATTAGATTTAGTTATCTATACAAACAAGATATACAAATTAATAATAGATTTGATCTAGATTAAATGAAATCCATGATTCAGTATATTACTTATTAAATACATGTATATCTTAATTCAAATTCTATTCTATCTGAATTGAATTCAAAATCTTTAATTTGAATTGATTTTATTCGCGAGGAGCTGGATGAGAAGAAACTCTCACGTCCGGTTCTGTAGTAGAGATGGAATTCAAAACAAACCATCAACT
L_occultus_4013           CAGGCCTCCCTCTGCTTGGTTCCAGTCGTGGGCATGAGTGAGGGGCGATGCTTGATGGCTTTGATGCCATCGGTGGGAATGCGTTTAAGCATCGGCCTTCCCTTATGCCCACGATGGTCTACAGTCTTGGGTATGAGTCAGTGACGATGCTTGTTAGTTTTGATGCTTGCGAATGAACTTGCTTGAGCAACCGACCCGATGAAGTAT------------------------------------------------------------------------------------------------------------------------------------------------------------------------------------------------------------------------------------------------------------------------------------------------------------------------------------------------------------------------------------------------------------------------------------------------------------------------------------------------------------------------------------------------------------------------------------------TCAACCTAGTAGGGACTTGTCCCTGCGCCCAACGAC-TTTT--GTCGGGATCGTGGCATGTCTGCGATCCAGGGGGTGATGTTGAGAGCTGGAAGGCAAGGGGGTGCAAACACCAGTCGGCCTTTGTCCCGATTGCTGAGTGTTATGTGCTTGACGTCCAAGGCTTGATGCTGACCCTCCAAGTGGGGCTTGTCCCTGCACTAATGGCTTTTGCCAGGATCATGGCGTTTGTTATGATCGAATAACTGAGGGGGTGATGTTGAGAGCCGGAAGGCAAGGGGGTGCAAACACCAGTCGGCCTTTGTCCCGATTGCTGAGTGTTATGTGCTTGATGTCCAAGGCTTGATGCTGACCTTCCAAGTGGGGTGTTTTTTGTTCCTGCGGTAACGACTTTGTTGGGATCATTGTGATCAAGTTTGGTTGGTTTCGTATTGTGGTGGGTTTTTTCGAAGCTTCTGTCGTTCTTTTACGCATCGTGCGGTGCATCTTGGGGGCTGTTTTGGCTTTTGGTTGCTTGCTTGGGCTTTATGCTAGGCGGGTGGCTAATTCGAATCCTGCATAGCAGAATGACCCGTGAACTAGTACCAATAATAGGGCTTGGCGGGGAACGAAGCTTATGTTTCGACCCTCGTGAAGCCTTGCTGACATGTGTTCATGGGCCTCTTTGGGGCTTCATGGACATAAAGTTCGCACAACAACAACCCCCGGCACGACACGTGCCAAGGAACACTAAACTTAAGAGTGCCCGTGCCATGATGCCCCGTTTCTGGTGTGCTCGTTGTGCGTGGCTTCTTTGTAATATAAAACGACTCTCGGCAACGGATATCTCGGCTCACGCATCGATGAAGAACGTAGCAAAATGCGATACTTGGTGTGAATTGCAGAATCCCGTGAACCATCGAGTTTTTGAACGCAAGTTGCGCCCGAAGCCATCTGGTTGAGGGCACGTCTGCCTGGGCGTCACGCATCACGTCGCCCCCACCAAGCATCCCTTCTTGGGACGCGTTGGACGGGGGCGGATATTGGTCTCCCGTGCATGTGGCGCGGTTGGCCTAAATAGGAGCCTCCTCAAGAGGGACGCACGGCTAGTGGTGGTTGAT----AAGACAGTCGTCTCGTGTTGTGTGTTTTTATCCTTGAGGAAGGAACTCTTAAGATACCCCGTCGCATCATCTTTTGATGATGACTCGATCGCCATAGTATAAACAAATAACTATAGAAGTAATAACCAACTCATCACTTCGTATTATCTGGATCCAAAGAACCAGTCAAGATATGATATATTGTTCATATTGTTGTAGCAACTGAAATCTTTTTTTATTAAAAAATCTGCTTCTAAGTTGTCAATCGAAATAAAAAAGAAAGGGTATGGATAAATGGAAGGATGAGAGAAAGAAAGAAAAAGAATATTGATGATATAGAATTCCAATATGTAAGGTCTATGAGTCATCTCAGAAAAAATCTGCGTAATAAAGCATCAATACGGATTCATCATTAAATGGATCTGCTCATCGAACAAAAAATAAAGAGCTTCGAGCCAATAAAGACTAAGAATATTGACTCAAGAACTAATAGCTCCGTTGTAGAATTCAGACCTAACCATTAAGTAAGAAGCGATGGGAACGATGGAACCTGTGAATTCAAAAGATTTTAGTGAAAATGAATTCGAATGATTCATTGATCGGGATGGCGGAACCGGCCAGAGACCAATTCATCTATTCGGAAAAGTTATGAACTAATGATAGAACTGAAATAGAAATTGAAAGAGTAAATATTCGCCCGCGAAAACTTTATTTTCTTGGATTGCTAAAATTGGGTCAATCCAATACGATAACGAGTAAAACAAAAGAAAGATTTGTTTTAACATTCTAAAATAGATATAAAATAAAATAGTTATTTAATATATTTAGATTAGATTTAGTTATCTATACAAACAAGATATACAAATTAATAATAGATTTGATCTAGATTAAATGAAATCCATGATTCAGTATATTACTTATTAAATACATGTATATCTTAATTCAAATTCTATTCTATCTGAATTGAATTCAAAATCTTTAATTTGAATTGATTTTATTCGCGAGGAGCTGGATGAGAAGAAACTCTCACGTCCGGTTCTGTAGTAGAGATGGAATTCAAAACAAACCATCAACT
L_occultus_Soro_3892      CAGGCCTCCCTCTGCTTGGTTCCAGTCGTGGGCATGAGTGAGGGGCGATGCTTGATGGCTTTGATGCCATCGGTGGGAATGCGTTTAAGCATCGGCCTTCCCTTCTGCCCACGATGGTCTACAGTCTTGGGTATGAGTCAGTGACGATGCTTGTTTGTTTTGATGCTTGCGAATGAACTTGCTTGAGCAACCGACCCGATGAAGTATCAATGAATGTCGCCCACAATGGTCTACAGTCTTGGGTATGAGTCAGTGACGATGCTTGTTTGTTTTGATGCTTGCGTTTGAACTTGCTTAAGCAACCGACCCGACGAAGTACCCGTGAATGTCGCCCACGATGGTCTACAGTCTTGGGTATGAGTCAGTGACGATGCTTGTTTGTTTTGATGCTTGCGTTTGAACTTGCTTAAGCAACCGACCCGACGAAGTACCCATGAATGTCGCCCACGATGGTCTACAGTCTTGGGTATGAGTCAGTGACGATGCTTGTTTGTTTTGATGCTTGCGTTTGAACTTGCTTAAGCAACCGAACCGACGAAGTACCCGTGAATGTCGCCCACGATGGTCTACAGTCTTGGGTATGAGTCAGTGACGATGCTTGTTTGTTTTGATGCTTGCGTTTGAACTTGCTTAAGCAACCGACCCGACGAAGTACCCGTGAATGTCGCCCACGATGGTCTACAGTCTTGGGTATGAGTCAGTGACGATGCTTGTTTGTTTTGATGCTTGCGTTTGAACTTGCTTAAGCAACCGACCCGACGAAGTACCCGTGAATGTTCAACCTAGTAGGGACTTGTCCCTGCGCCCAACGAC-TTTT--GTCGGGATCGTGGCATGTCTGCGATCCAGGGGGTGATGTTGAGAGCTGGAAGGCAAGGGGGTGCAAACACCAGTCGGCCTTTGTCCCGATTGCTGAGTGTTATGTGCTTGACGTCCAAGGCTTGATGCTGACCCTCCAAGTGGGGCTTGTCCCTGCACTAATGGCTTTTGCCAGGATCATGGCGTTTGTTATGATCGAAAAACTGAGGGGGTGATGTTGAGAGCCGGAAGGCAAGGGGGTGCAAACACCAGTCGGCCTTTGTCCCGATTGCTGAGTGTTATGTGCTTGATGTCCAAGGCTTGATGCTGACCTTCCAAGTGGGGTGTTTTTTGTTCCTGCGGTAACGACTTTGTTGGGATCATTGTGATCAAGTTTGGTTGGTTTCGTATTGTGGTGGGTTTTTTCGAAGCTTCTGTCGTTCTTTTACGCATCGTGCGGTGCATCTTGGGGGCTGTTTTGGCTTTTGGTTGCTTGCTTGGGCTTTATGCTAGGCGGGTGGCTAATTCGAATCCTGCATAGCAGAATGACCCGTGAACTATTACCAATAATAGGGCTTGGCGGGGAACGAAGCTTATGTTTCGACCCTCGTGAAGCCTTGCTGACATGTGTTCATGGGCCTCTTTGGGGCTTCATGGACATAAAGTTCGCACAACAACAACCCCCGGCACGACACGTGCCAAGGAACACTAAACTTAAGAGTGCCCGTGCCATGATGCCCCGTTTCTGGTGTGCTCGTTGTGCGTGGCTTCTTTGTAATATAAAACGACTCTCGGCAACGGATATCTCGGCTCACGCATCGATGAAGAACGTAGCAAAATGCGATACTTGGTGTGAATTGCAGAATCCCGTGAACCATCGAGTTTTTGAACGCAAGTTGCGCCCGAAGCCATCTGGTTGAGGGCACGTCTGCCTGGGCGTCACGCATCACGTCGCCCCCACCAAGCCTCCCTTCTTGGGACGCGTTGGACGGGGGCGGATATTGGTCTCCCGTGCATGTGGCGCGGTTGGCCTAAATAGGAGCCTCCTCAAGAGGGACGCACGGCTAGTGGTGGTTGAT----AAGACAGTCGTCTCGTGTTGTGTGTTTTTATCCTTGAGGAAGGAACTCTTAAGATACCCCGTCGCATCATCTTTTGATGATGACTCGATCGCCATAGGATAAACAAATAACTATAGAAGTAATAACCAACTCATCACTTCGTATTATCTGGATCCAAAGA-CCAGTCAAGATATGATATATTGTTCATATTGTTGTAGCAACTGAAATCTTTTTTTATTAAAAAATCTGCTTCTAAGTTGTCAATCGAAATAAAAAAGAAAGGGTATGGATAAATGGAAGGATGAGAGAAAGAAAGAAAAAGAATATTGATGATATAGAATTCCAATATGTAAGGTCTATGAGTCATCTCAGAAAAAATCTGCGTAATAAAGCATCAATACGGATTCATCATTAAATGGATCTGCTCATCGAACAAAAAATAAAGAGCTTCGAGCCAATAAAGACTAAGAATATTGACTCAAGAACTAATAGCTCCGTTGTAGAATTCAGACCTAACCATTAAGTAAGAAGCGATGGGAACGATGGAACCTGTGAATTCAAAAGATTTTAGTGAAAATGAATTCGAATGATTCATTGATCGGGATGGCGGAACCGGCCAGAGACCAATTCATCTATTCGGAAAAGTTATGAACTAATGATAGAACTGAAATAGAAATTGAAAGAGTAAATATTCGCCCGCGAAAACTTTATTTTCTTGGATTGCTAAAATTGGGTCAATCCAATACGATAACGAGTAAAACAAAAGAAAGATTTGTTTTAACATTCTAAAATAGATATAAAAAAAAATAGTTATTTAATATATTTAGATTAGATTTAGTTATCTATACAAACAAGATATACAAATTAATAATAGATTTGATCTAGATTAAATGAAATCCATGATTCAGTATATTACTTATTAAATACATGTATATCTTAATTCAAATTCTATTCTATCTGAATTGAATTCAAAATCTTTAATTTGAATTGATTTTATTCGCGAGGAGCTGGATGAGAAGAAACTCTCACGTCCGGTTCTGTAGTAGAGATGGAATTCAAAACAAACCATCAACT
L_pamplonensis_3853       CAGGCCTCCCTCTGCTTGGTGCCAGTCGTGGGCATGAGTGAGGGGCGATGCTTGATGGCTTTGATGCCATCGGTGGGAATGCGTTTAAGCATCGGCCTTCCCTTATGCCCACGATGGTCTACAGTCTTGGGTATCAGTCAGTGACGATGCTTGTTTGTTTTGATGCTTGTGTTTGAACTTGCTTGAGCAACCGACCCGACGAAGTATACATGAATGTTGTCCAAAATGGTCTACAGTCTTGGGTATGAGTCAGTGACGATGCTTGTTTGTTTTGATGCTTGCGTTTGAACTTGCTTAAGCAACCGAYCCGACGAAGTACCCATGAATGTCGCCCACGATGGTTTACAGTCTTGTGTATGAGTCAGTGACGATGCTTGTTTGTTTTGATGCTTGCGTTTGAACTTGCTTAAGCAACCGACCCGACAAAGTACCCATGAATGTCGCCCACGATGGTCTACAGTCTTGGGTATGAGTCAGTGACGATGCTTGTTTGTTTTGATGCTTGCGTTTGAACTTGCTTAAGCAACCGATCCGACGAAGTACCCATGAATGTCGCCCACGATGGTCTACAGTCTTGGGTATGAGTCAGTGACGATGCTTGTTTGTTTTGATGCTTGCGTTTGAACTTGCTTAAGCAACCGACCCGACGAAGTACCCATGAATGTCGCCCACGATGGTCTACAGTCATGGGTATGAGTCAGTGACGATGCTTGTTTGTTTTGATGCTTGTGTTTGAACTTGCTTGAGCAACTGACCTGACGAAGTACCCATGAATGTTCAACCTAGTAGGGACTTGTCCCTGCGCCCAACGAC-TTTT--GTCGGGATCGTGGCATGTCTGCGATCCAGGGGGTGATGTTGAGAGCTGGAAGGCAAGGGGGTGCAAACACCAGTCGACCTTTGTCCCGATTGCTGAGTGTTATGTGCTAGACGTCCAAGGCTTGATGCTGACCCTCCAAGTGGGGCTTGTCCCTGCACCAATGGCTTTTGCCAGGATCATGGTGTTTGCTGTGATCGAAAAAATGAGGGGGTGATGTTGAGAGCCGGAAGGCAAGGGGGTGCAAACACCAGTCGGCCTTTGTCCCGATTGCTGAGTGTTATGTGCTTGACGTCCAAGGCTTGATGCTGACCCTCCAAGTGGGG-CTTTTTTGTTCCTGCGGTAACGACTTTGTTGGGATCATTGTGATCAAGTTTGGTTGGTTTCGTATTGTGGTGGGTTTTTTCGAAGCTTCTGTCGTTCTTTTACGCATCGTGCGGTGCATCTTGGGGGCTGTTTTGGCTTTTGSTTGCTTGCTTGGGCTTTATGCTAGGCGGGTGGCTAATTCGAATCCTGCATAGCAGAATGACCCGTGAACTAGTACCAATAATAGGGTTTGGCGGGGATCGAAGCTTATGTTTCGACCCTCGTGAAGCCTCGCTGACATGTGTTCATGGGCCTCTTTGGGGCTTCATGGACATAAAGTTGGCACAACAACAACCCCCGGCACGACACGTGCCAAGGAACACTAAACTTAAGAGCGCCCGTGCCATGATGCCCCGTTTTTGGTGTGCTCGTTGTGCGTGGCTTCTTTGTAATATAAAACGACTCTCGGCAACGGATATCTCGGCTCACGCATCGATGAAGAACGTAGCAAAATGCGATACTTGGTGTGAATTGCAGAATCCCGTGAACCATCGAGTTTTTGAACGCAAGTTGCGCCCGAAGCCATCTGGTTGAGGGCACGTCTGCCTGGGCGTCACGCATCACGTCACCCCCACCAAGCATCCCTTCTTGGGACGCGTTGGACGGGGGTGGAGATTGGTCTCCCGTGCATGTGGCGCGGTTGGCCTAAATAGGAGCCTCCTCAAGAGGGACGCACGGCTAGTGGTGGTTGAT----AAGACAGTCGTCTCGTGTCGTGTGTTTTTATCCTTGAGGAAGGAACTCTTAAGATACCCCGTCGCATCGTCTTTTGATGATGATTCGATCGCCATAGTATAAACAAATAACTATAGAAGTAATAACCAACTCATCACTTCGTATTATCTGGATCCAAAGAACCAGTCAAGATATGATATATTGTTCATATTGTTGTAGCAACTGAAATCTTTTTTTATTAAAAAATCTGCTTCTAAGTTGTCAATCGAAATAAAAAAGAAAGGGTATGGATAAATGGAAGGATGAGAGAAAGAAAGAAAAAGAATATTGATGATATAGAATTCCAATATGTAAGGTCTATGAGTCATCTCAGAAAAAATCTGCGTAATAAAGCATCAATACGGATTCATCATTAAATGGATCTGCTCATCGAACAAAAAATAAAGAGCTTCGAGCCAATAAAGACTAAGAATATTGACTCAAGAACTAATAGCTCCGTTGTAGAATTCAGACCTAACCATTAAGTAAGAAGCGATGGGAACGATGGAACCTGTGAATTCAAAAGATTTTAGTGAAAATGAATTCGAATGATTCATTGATCGGGATGGCGGAACCGGCCAGAGACCAATTCATCTATTCGGAAAAGTTATGAACTAATGATAGAACTGAAATAGAAATTGAAAGAGTAAATATTCGCCCGCGAAAACTTTATTTTCTTGGATTGCTAAAATTGGGTCAATCCAATACGATAACGAGTAAAACAAAAGAAAGATTTGTTTTAACATTCTAAAATAGATATAAAATAAAATAGTTATTGAATATATTTAGATTAGATTTAGTTATCTATACAAACAAGATATACAAATTAATAATAGATTTGATCTAGATTAAATGAAATCCATGATTCAGTATATTACTTATTAAATACATGTATATCTTAATTCAAATTCTATTCTATCTGAATTGAATTCAAAATCTTTAATTTGAATTGATTTTATTCGCGAGGAGCTGGATGAGAAGAAACTCTCACGTCCGGTTCTGTAGTAGAGATGGAATTCAAAACAAACCATCAACT
L_parvulus_3969           CAGGCCTCCCTCTGCTTGGTTCCAGTCGTGGTCATGAGTGAGGGGCGATGCTTGATGGCTTTGATGCCATCGGTGGGAATGCGTTTAAGCATCGACCTTCCCTTATGCCCACGATGGTCTACAGTCTTGGGTATGAGTCAGTGACGATGCTTGTTTGTTTTGATGCTTGCGAATGAACCTGCTTGAGCAACCGACCCGATGAAGTATCAATGAATGTCGCCCACAATGGTCTACAGTCTTGGGTATGAGTCAGTGACGATGCTTGTTTGTTTTGATGCTTGCGTTTGAACTTGCTTAAGCAACCGACCCGACGAAGTACCCGTGAATGTCGCCTACGATGGTCTACAGTCTTGGGTATGAGTCAGTGACGATGCTTGTTTGTTTTGATGCTTGCGTTTGAACTTGCTTAAGCAACCGATCCGACGAAGTACCCATGAATGTCGCCCACGATGGTCTACAGTCTTGGGTATTAGTCAGTGACGATGCTTGTTTGTTTTGATGCTTGCGTTTGAACTTGCTTAAGCAACCGAACCGACGAAGTACCCGTGAATGTCGCCCACGATGGTCTACAGTCTTGGGTATGAGTCAGTGACGATGCTTGTTTGTTTTGATGCTTGCGTTTGAACTTGCTTAAGCAACCGACCCGACGAAGTACCCGTGAATGTCGCCCACGATGGTCTACAGTCTTGGGTATGAGTCAGTGACGATGCTTGTTTGTTT-GATGCTTGCGTTTGA-CTTGCTTAAGCAACCGACCCGACGAAGTACCCG-------TCAACCTAGTAGGGACTTGTCCCTGCGCCCAACGAC-TTTT--GTCGGGATCGTGGCATGTCTGCGATCCAGGGGGTGATGTTGAGAGCTGGAAGGCAAGGGGGTGCAAACACCAGTCGGCCTTTGTCCCGATTGCTGAGTGTTATGTGCTTGACGTCCAAGGCTTGATGCTGACCCTCCAAGTGGGGCTTGTCCCTGCACTAATGGCTTTTGCCAGGATCATGGCGTTTGTTATGATCGAAAAACTGAGGGGGTGATGTTGAGAGCCGGAAGGCAAGGGGGTGCAAACACCAGTCGGCCTTTGTCCCGATTGCTGAGTGTTATGTGCTTGATGTCCAAGGCTTGATGCTGACCTTTCAAGTGGGGTGTTTTTTGTTCCTGCGGTAACGACTTTGTTGGGAAAATTGTGATCAAGTTTGGTTGGTTTCGTATTGTGGTGGGTTTTTTCGAAGCTTCTGTCGTTTTTTTACGCATCGTGCGGTGCATCTTGGGGGCTGTTTTGGCTTTTGGTTGCTTGCTTGGGCTTTATGCTAGGCGGGTGGCTAATTCGAATCCTGCATAGCAGAATGACCCGTGAACTAGTACCAATAATAGGGCTTGGCGGGGAACGAAGCTTATGTTTCGACCCTCGTGAAGCCTCGCTGACATGTGTTCATGGGCCTCTTTGGGGCTTCATGGACATAAAGTTCGCACAACAACAACCCCCGGCACGACACGTGCCAAGGAACACTAAACTTAAGAGCGCCCGTGCCATGATGCCCCGTTTCTGGTGTGCTCGTTGTGCGTGGCTTCTTTGTAATATAAAACGACTCTCGGCAACGGATATCTCGGCTCACGCATCGATGAAGAACGTAGCAAAATGCGATACTTGGTGTGAATTGCAGAATCCCGTGAACCATCGAGTTTTTGAACGCAAGTTGCGCCCGAAGCCATCTGGTTGAGGGCACGTCTGCCTGGGCGTCACGCATCACGTCGCCCCCACCAAGCATCCCTTCTTGGGACGCGTTGGACGGGGGCGGAGATTGGTCTCCCGTGCATGTGGCGCGGTTGGCCTAAATAGGAGCCTCCTCAAGAGGGACGCACGACTAGTGGTGGTTGAT----AAGACAGTCGTCTCGTGTTGTGTGTTTTTATCCTTGAGGAAGGAACTCTTAAGATACCCCGTCGCATCGTCTTTTGATGATGACTCGATCGCCATAGTATAAACAAATAACTATAGAAGTAATAACCAACTCATCACTTCGTATTATCTGGATCCAAAGAACCAGTCAAGATATGATATATTGTTCATATTGTTGTAGCAACTGAAATCTTTTTTTATTAAAAAATCTGCTTCTAAGTTGTCAATCGAAATAAAAAAGAAAGGGTATGGATAAATGGAAGGATGAGAGAAAGAAAGAAAAAGAATATTGATGATATAGAATTCCAATATGTAAGGTCTATGAGTCATTTCAGAAAAAATCTGCGTAATAAAGCATCAATACGGATTCATCATTAAATGGATCTGCTCATCGAACAAAAAATAAAGAGCTTCGAGCCAATAAAGACTAAGAATATTGACTCAAGAACTAATAGCTCCGTTGTAGAATTCAGACCTAACCATTAAGTAAGAAGCGATGGGAACGATGGAACCTGTGAATTCAAAAGATTTTAGTGAAAATGAATTCGAATGATTCATTGATCGGGATGGCGGAACCGGCCAGAGACCAATTCATCTATTCGGAAAAGTTATGAACTAATGATAGAACTGAAATAGAAATTGAAAGAGTAAATATTCGCCCGCGAAAACTTTATTTTCTTGGATTGCTAAAATTGGGTCAATCCAATACGATAACGAGTAAAACAAAAGAAAGATTTGTTTTAACATTCTAAAATAGATATAAAATAAAATAGTTATTTAATATATTTAGATTAGATTTAGTTATCTATACAAACAAGATATACAAATTAATAATAGATTTGATCTAGATTAAATGAAATCCATGATTCAGTATATTACTTATTAAATACATGTATATCTTAATTCAAATTCTATTCTATCTGAATTGAATTCAAAATCTTTAATTTGAATTGATTTTATTCGCGAGGAGCTGGATGAGAAGAAACTCTCACGTCCGGTTCTGTAGTAGAGATGGAATTCAAAACAAACCATCAACT
L_tamanus_3914            CAGGCCTCCCTCTGCTTGGTTCCAGTCGTGGGCATGAGTGAGGGGCGATGCTTGATGGCTTTGATGCCATCGGTGGGAATGTGTTTAAGCATCGGCCTTCCCTTATGCCCACGATGGTCTACAGTCTTGGGTATGAGTCAGTGACGATGCTTGTTTGTTTTGATGCTTGCGTTTGAACTTGCTTGAGCAACCGACCCGACGAAGTATACATGAATGTTGTCCAAGATGGTCTACAGTCTTGGGTATGAGTCAGTGACGATGCTTGTTTGTTTTGATGCTTGCGTTTGAACTTGCTTAAGCAACCGATCCGACGAAGTACCCATGAATGTCGCCCATGATGGTCTACAGTCTTGGGTATGAGTCAGTGACGATGCTTGTTTGTTTTGATGCTTGCGTTTGAACTTGCTTAAGCAACCGACCCGACGAAGTACCCATGAATGTCGCCCACGATGGTCTACAGTCTTGGGTATGAGTCAGTGACGATGCTTGTTTGTTTTGATGCTTGCGTTTGAACTTGCTTAAGCAACCGATCCGACGAAGTACCCATGAATGTCGCCCACGATGGTCTACAGTCTTGGGTATGAGTCAGTGACGATGCTTGTTTGTTTTGATGCTTGCGTTTGAACTTGCTTAAGCAACCGACCCGACGAAGTACCCATGAATGTCGCCCACGATGGTCTACAGTCATGGGTATGAGTCAGTGACGATGCTTGTTTGTTTTGATGCTTGCGTTTGAACTTACTTGAGCAACCGACCCGACGAAGTACCCATGAATGTTCAACCTAGTAGGGACTTGTCCCTGCGCCAAACGAC-TTTT--GTCGGGATCGTGGCATGTCTGCGATCCAGGGGGTGATGTTGAGAGCTGGAAGGCAAGGGGGTGCAAACACTAGTCGGCCTTTGTCCCGATTGCTGAGTGTTATGTGCTAGACGTCCAAGGCTTGATGCTGACCCTCCAAGTGGGGCTTGTCCCTGCACCAATGGCTTTTGCCAGGATCATGGTGTTTGCTGTGATCGAAAAAATGAGGGGGTGATGTTGAGAGCCGGAAGGCAAGGGGGTGCAAACACCAGTCGGCCTTTGTCCCGATTGCTGAGTGTTATGTGCTTGACGTCCAAGGCTTGATGCTGACCCTCCAAGTGGGG-CTTTATTGTTCCTGCGGTAACGACTATGTTGGGATCATTGTGATCAAGTTTGGTTGGTTTCGTATTGTGGTGGGTTTTTTTGAAGCTTCTGTCGTTCTTTTACGCATCGTGCGGTGCATCTTGGGGGCTGTTTTGGCTTTTGGTTGCTTGCTTGGGCTTTATGCTAGGCGGGTGGCTAATTCGAATCCTGCATAGCAGAATGACCCGTGAACTAGTACCAATAATAGGGCTTGGCGGGGATCGAAGCTTATGTTTCGACCCTCGCGAAGCCTCGCTGACATGTGTTCATGGGCCTCTTTGGGGCTTCATGGACATAAAGTTGGCACAACAACAACCCCCGGCACGACACGTGCCAAGGAACACTAAACTTAAGAGCGCCCGTGCCATGATGCCCCGTTTCTGGTGTGCTCGTTGTGCGTGGCTTCTTTGTAATATAAAACGACTCTCGGCAACGGATATCTCGGCTCACGCATCGATGAAGAACGTAGCAAAATGCGATACTTGGTGTGAATTGCAGAATCCCGTGAACCATCGAGTTTTTGAACGCAAGTTGCGCCCGAAGCCATCTGGTTGAGGGCACGTCTGCCTGGGCGTCACGCATCACGTCGCCCCCACCAAGCATCCCTTCTTGGGACGCGTTGGACGGGGGCGGAGATTGGTCTCCCGTGCATGTGGCGCGGTTGGCCTAAATAGGAGCCTCCTCAAGAGGGACGCACGGCTAGTGGTGGTTGATTGATAAGACAGTCGTCTCGTGTCGTGTGTTTTGATCCTTGAGGAAGGAACTCTTAAGATACCCCGTCGCATCGTCTTTTGATGATGATTCGATCGCCATAGTATAAACAAATAACTATAGAAGTAATAACCAACTCATCACTTCGTATTATCTGGATCCAAAGAACCAGTCAAGATATGATATATTGTTCATATTGTTGTAGCAACTGAAATCTTTTTTTATTAAAAAATCTGCTTCTAAGTTGTCAATCGAAATAAAAAAGAAAGGGTATGGATAAATGGAAGGATGAGAGAAAGAAAGAAAAAGAATATTGATGATATAGAATTCCAATATGTAAGGTCTATGAGTCATCTCAGAAAAAATCTGCGTAATAAAGCATCAATACGGATTCATCATTAAATGGATCTGCTCATCGAACAAAAAATAAAGAGCTTCGAGCCAATAAAGACTAAGAATATTGACTCAAGAACTAATAGCTCCGTTGTAGAATTCAGACCTAACCATTAAGTAAGAAGCGATGGGAACGATGGAACCTGTGAATTCAAAAGATTTTAGTGAAAATGAATTCGAATGATTCATTGATCGGGATGGCGGAACCGGCCAGAGACCAATTCATCTATTCGGAAAAGTTATGAACTAATGATAGAACTGAAATAGAAATTGAAAGAGTAAATATTCGCCCGCGAAAACTTTATTTTCTTGGATTGCTAAAATTGGGTCAATCCAATACGATAACGAGTAAAACAAAAGAAAGATTTGTTTTAACATTCTAAAATAGATATAAAATAAAATAGTTATTGAATATATTTAGATTAGATTTAGTTATCTATACAAACAAGATATACAAATTAATAATAGATTTGATCTAGATTAAATGAAATCCATGATTCAGTATATTACTTATTAAATACATGTATATCTTCATTCAAATTCTATTCTATCTGAATTGAATTCAAAATCTTTAATTTGAATTGATTTTATTCGCGAGGAGCTGGATGAGAAGAAACTCTCACGTCCGGTTCTGTAGTAGAGATGGAATTCAAAACAAACCATCAACT
P_glandulosus_3705        CAGGCCTCCCTCTGCTTGGTTCCAGTCGTGGGCATGAGTGAGGGGCGATGCTTGATGGCTCTGATGCCATCGGTGGGAATGTGTTTAAGCATCGGTCTTCCCTCATGCCCACGATGGTCTACAGTCTTGTGTATGAGTCAATGACGATGCTTGTTTGTTTTGATGCTTGCGTTTGAACTTGCTTAAGCAACCGACCTGACGAAGTACCCATGAATGTCACTCATGATGGTCTACAGTCTTGCGTACGAGTTAGTGACGTCGCTTGTTTGTTTTGATGCTTGCGTTGAAACTTGCTTAAGCAACCGAGCTGACGAAGTACCCATGAATGTCGCCCATGATGGTCTACAGTCTTGGGTATGAGTCAGTGATGATGCTTGTTTGTTTTGATGCTTGCGTTTGAACTTGCTTAAGCAACCGATCTGACGAAGTACCCATGAATGTCACTCATGATGGTCTACAGTCTTGCGTACGAGTTAGTGACGTCGCTTGTTTGTTTTGATGCTTGCGTTTGAACTTGCTTAAGCAACCGATCTGACGAAGTACCCATGAATGTCACTCATGATGGTCTACAGTCTTGCGTACGAGTTAGTGACGTCGCTTGTTTGTTTTGATGCTTGCGTTTGAACTTGCTTAAGCAACCGATCTGACGAAGTACCCATGAATGTCACTCATGATGGTCTACAGTCTTGCGTACGAGTTAGTGACGACGCTTGTTTGTTTTGATGCTTGCGTTGGAACTTGCTTAAGCAACCGAGCTGACGAAGTACCCATGAATGTTCAACCTAGTAGGGACGTGTCCCTGCGCCCAACGAC-TTTT--GTCGGGATCGTGGCAAGTCTGCGATCCAGGGGGTGATGTTGAGAGCCGGAAGGCAAGGGGGTGCAAACACTAGTTGGCCTTTGTCCCGATTGCCGAGTGTTATGTGCTTGATGTCCAAGGCTTGATTCTGATCCTCCAAGTGGGGCTTGTCCCTGCACCAATGGCTTTTGCCAGGATCATGGCGTTTGCTGTGATCGAAAAACTGAGGGGGTGATGTTTAGAGCTGGAAGGCAAGGGGGTGCAAACACCAGTCGGCCTTTGTCCCGATTGCTGAGTGTTATGTGCTTGATGTCCAAGGCTTGAAGCTGACCTTCCAAGTGGGGGCTTTTTTGTTCCTGCGGTAACGACTCTGTTGGGATCATTGTGATCAAGTTTGGTTGGTTTCGTATTGTGGTGGGTTTTTTCGAAGCTTTTATCGTTCTTTTACGCATCGTGCGGTGCATCTTGGGGGCTGTTTTGGCTTTTGGTTGCTTGCTTGGGCTTTATGCTAGGCGGGTGGCTAATTCGAATCCTGCATAGCAGAATGACCCGTGAACTAGTACCAACAATCAGGTTTGGCGGAGATCGAAGCTTTAGTTTTGACCCTCGTCAAGCCTCGCTGACATGTGTTCATGGCCCTCTTTGGGGCTTCATGGACATAAAGTTGGCACAACAACAACCCCCGGCACGACACGTGCCAAGGAACACTAAACTTAAGAGCGCCCGTGCCATGATGCCCCGTTTCCGGTGTGCTCGTTGTGCGTGGCTTCTTTGTAATCTAAAACGACTCTCGGCAACGGATATCTCGGCTCACGCATCGATGAAGAACGTAGCAAAATGCGATACTTGGTGTGAATTGCAGAATCCCGTGAACCATCGAGTTTTTGAACGCAAGTTGCGCCCGAAGCCATCTGGTTGAGGGCACGTCTGCCTGGGCGTCACGCATCACGTCGCCCCCACCAAGCATCCCTTCTTGGGACGTGTTGGACGGGGGCGGAGATTGGTCTCCCGTGCATGTGGCGCGGTTGGCCTAAATAGGAGCCTTCTCAAGAGGGACGCACGGCTAGTGGTGGTTGAT----AAGACAGTCGTCTCGTGTCGTGTGTTTTGATCCTTGAGGAAGGAACTCTTAAGATACCCCGTCGCATTGTCTTTTGATGATGATTCGATCGCCATAGTATAAACAAATAACTATAGAAGTAATAACCAACTCATCACTTCGTATTATCTGGATCCAAAGAACCAGTCAAGATATGATATATTGTTCATATTGTTGTAGCAACTGAAATCTTTTTTTATTAAAAAATCTGCTTCTAAGTTGTCAATCGAAATAAAAAAGAAAGGGTATGGATAAATGGAAGGATGAGAGAAAGAAAGAAAAAGAATATTGATGATATAGAATTCCAATATGTAAGGTCTATGAGTCATCTCAGAAAAAATCTGCGTAATAAAGCATCAATACGGATTCATCATTAAATGGATCTGCTCATCGAACAAAAAATAAAGAGCTTCGAGCCAATAAAGACTAAGAATATTGACTCAAGAACTAATAGCTCCGTTGTAGAATTCAGACCTAACCATTAAGTAAGAAGCGATGGGAACGATGGAACCTGTGAATTCAAAAGATTTTAGTGAAAATGAATTCGAATGATTCATTGATCGGGATGGCGGAACCGGCCAGAGACCAATTCATCTATTCGGAAAAGTTATGAACTAATGATAGAACTGAAATAGAAATTGAAAGAGTAAATATTCGCCCGCGAAAACTTTATTTTCTTGGATTGCTAAAATTGGGTCAATCCAATACGATAACGAGTAAAACAAAAGAAAGATTTGTTTGAACATTCTAAAATAGATATATATATAAATAGTTATTTAATATATTTAGATTAGATTTAGTTATCTATACAAACAAGATATACAAATTAATAATAGATTTGATCTAGATTAAATAAAATCCATGATTCAGTATATTACTTATTAAATACATGTATATCTTAATTCAAATTATATTCTATCTGAATTGAATTCAAAATCTTTAATTTGAATTGATTTTATTCGCGAGGAGCTGGATGAGAAGAAACTCTCACGTCCGGTTCTGTAGTAGAGATGGAATTCAAAACAAACCATCAACT
R_atropurpurea_4058       CAGGCCTCCCTCTGCTTGGTTCCAGTCGTAGGCATGAGTGACGGGCGATGCTTGATGGCTTTGATGCCATCGGTGGGAATGTGTTTAAGCATCGGCCTTCCCTCATGCCCACGATGGTCTACAATCTTGAGTATGAGTCAGTGATGATGCTTGTTTGTTTTGATGCTTGCGTTTGAACTTGCTTGGGCAACCGACCTGACGAAGTACCCATGAATGTCGCTCACGATGGTCTACAGTCTTGTGTATGAGTTAGTGACGATGCTTGTTTGTTTTGATGCTTGCGTTTGAACTTGCTTGAGCAACCGACCTGACGAAGTACCCATGAATGTCGCCCACGATGGTCTACAGTCTTGGTTATGAGTCATTGACGATGCTTGTTTGTTTTGATGCTTGCGTTTGAACTTGCTTGAGCAACCGACCTGACGAAGTACCCATGAATGTCGCCCACGATGGTCTACAGTCTTGGGTATGAGTCAGTGATGATGCTTGTTTGTTTTGATGCTTGCGTTCGAACTTGCTTAAGCAACCGACCTGACAAAGTACCCATGAATGTCGCCCATGATGGTCTACAGTCTTGGGTATGAGTCAGTGACGATGCTTGTTTGTTTTGATGCTTGCGTTTGAACTTGCTTAAGCAACCGACCTGATGAAGTACCCATGAATGTCG-----------------------------------------------------------------------------------------------------------------------------------------------------------------------------------GAGGGGGTGATGTTGAGAGCCGGAAGGCAAGGGGGTGCAAACACCAGTCGGCCTTTGTCCCGATTGCTGAGTGTTATGTGCTTGACGTCCAAGGCTTGATTCTGACCCTCCAAGTGGGGCTTGTTCCTGCACCAATGGCTTTTGCCAGGGTCATGGCGTTTGTTATGATTGAAAAATTGAGGGGGTGATGTTGAGAGCCGGAAGGCAAGGGGGTGCAAACACCAGTCGGCCTTTGTCCCGATTGCTGAGTGTTATGTGCTTGATGTCCAAGGCTTGATGCTGACCCTCCAAGTGGGGGCTTTTTTGTTCCTGCGGTAACGACTTTGTTGGGATCATTGTGATCAAGTTTGGTTGGTTTCGTATTGTGGTGGGTTTTTTCGAAGCTTCTATTGTTCTTTTACGCATCGTGCGGTGCATCTTGGGGGCTGTTTTGGCTTTTGGTTGCTTGCTTGGGCTTTATGCTAGGCGGGTCGCTAATTCGAATCCTGCATAGCAGAATGACCCGTGAACTAGTACCAATAATAGGGCTTGGCGGGGATTGAAGCTTTAGTTTCGACCCTAGCGAAGCCTCGCTGACATGTGTTCGTGGGCCTCTTTGGGGCTTCATGGACATAAAGTTGGCACAACAACAACCCCCGGCACGACACGTGCCAAGGAAAACTAAACTTAAGAGCGCCCGTGCCATGATGCCCCGTTTCTGGTGTGCTCGTTGTGCGTGGCTTCTTTGTAATCTAAAACGACTCTCGGCAACGGATATCTCGGCTCACGCATCGATGAAGAACGTAGCAAAATGCGATACTTGGTGTGAATTGCAGAATCCCGTGAACCATCGAGTTTTTGAACGCAAGTTGCGCCTGAAGCCATCTGGTTGAGGGCACGTCTGCCTGGGCGTCACGCATCACGTCGCCCCCACCAAGCATCCCTTCTTGGGACGCGTTGGACGGGGGCGGAGATTGGTCTCCCGTGCATGTGGCGCGGTTGGCCTAAATAGGAGCCTCCTCAAGAGGGACGCACGGCTAGTGGTGGTTGAT----AAGACAGTCGTCTCGTGTTGTGTGTTTTGATCCTTGAGGAAGGAACTCTTAAGATACCCCGTCGCATCGTCTTTTGATGATGATTCGATCGCCATAGTATAAACAAATAACTATAGAAGTAATAACCAACTCATCACTTCGTATTATCTGGATCCAAAGAACCAGTCAAGATATGATATATTGTTCATATTGTTGTAGCAACTGAAATCTTTTTTTATTAAAAAATCTGCTTCTAAGTTGTCAATCGAAATAAAAAAGAAAGGGTATGGATAAATGGAAGGATGAGAGAAAGAAAGAAAAAGAATATTGATGATATAGAATTCCAATATGTAAGGTCTATGAGTCATCTCAGAAAAAATCTGCGTAATAAAGCATCAATACGGATTCATCATTAAATGGATCTGCTCATCGAACAAAAAATAAAGAGCTTCGAGCCAATAAAGACTAAGAATATTGACTCAAGAACTAATAGCTCCGTTGTAGAATTCAGACCTAACCATTAAGTAAGAAGCGATGGGAACGATGGAACCTGTGAATTCAAAAGATTTTAGTGAAAATGAATTCGAATGATTCATTGATCGGGATGGCGGAACCGGCCAGAGACCAATTCATCTATTCGGAAAAGTTATGAACTAATGATAGAACTGAAATAGAAATTGAAAGAGTAAATATTCGCCCGCGAAAACTTTATTTTCTTGGATTGCTAAAATTGGGTCAATCCAATACGATAACGAGTAAAACAAAAGAAAGATTTGTTTTAACATTCTAAAATAGATATAAAATAAAATAGTTATTGAATATATTTAGATTAGATTTAGTTATCTATACAAACAAGATATACAAATTAATAATAGATTTGATCTAGATTAAATGAAATCCATGATTCAGTATATTACTTATTAAATACATGTATATCTTAATTCAAATTCTATTCTATCTGAATTGAATTCAAAATCTTTAATTTGAATTGATTTTATTCGCGAGGAGCTGGATGAGAAGAAACTCTCACGTCCGGTTCTGTAGTAGAGATGGAATTCAAAACAAACCATCAACT
R_cardonae_3919           CAGGCCTCCCTCTGCTTGGTTCCAGTCGTGGGCATGAGTGAGGGGCGATGCTTGATGGCTTTGATGCCATCGGTGGGAATGTGTTTAAGCATCGGCCTTCCCTTATGCCCACGATGGTCTACAGTCTTGGGTATGAGTCAGTGACGATGCTTGTTTGTTTTGATGCTTGCGTTTGAACTTGCTTGAGCAACCGACCCGACGAAGTATACATGAATGTTGTCCAAGATGGTCTACAGTCTTGGGTATGAGTCAGTGACGATGCTTGTTTGTTTTGATGCTTGCGTTTGAACTTGCTTAAGCAACCGATCCGACGAAGTACCCATGAATGTCGCCCATGATGGTCTACAGTCTTGGGTATGAGTCAGTGACGATGCTTGTTTGTTTTGATGCTTGCGTTTGAACTTGCTTAAGCAACCGACCCGACGAAGTACCCATGAATGTCGCCCACGATGGTCTACAGTCTTGGGTATGAGTCAGTGACGATGCTTGTTTGTTTTGATGCTTGCGTTTGAACTTGCTTAAGCAACCGATCCGACGAAGTACCCATGAATGTCGCCCACGATGGTCTACAGTCTTGGGTATGAGTCAGTGACGATGCTTGTTTGTTTTGATGCTTGCGTTTGAACTTGCTTAAGCAACCGACCCGACGAAGTACCCATGAATGTCGCCCACGATGGTCTACAGTCATGGGTATGATTCAGTGACGATGCTTGTTTGTTTTGATGCTTGTGTTTGAACTTACTTGAGCAACTGACCTGACGAAGTACCCATGAATGTTCAACCTAGTAGGGACGTGTCCCTGCGCCAAACGAC-TTTT--GTCGGGATCGTGGCATGTCTGCGATCCAGGGGGTGATGTTGAGAGCTGGAAGGCAAGGGGGTGCAAACACTAGTCGGCCTTTGTCCCGATTGCTGAGTGTTATGTGCTAGACGTCCAAGGCTTGATGCTGACCCTCCAAGTGGGGCTTGTCCCTGCACCAATGGCTTTTGCCAGGATCATGGTGTTTGCTGTGATCGAAAAAATGAGGGGGTGATGTTGAGAGCCGGAAGGCAAGGGGGTGCAAACACCAGTCGGCCTTTGTCCCGATTGCTGAGTGTTATGTGCTTGACGTCCAAGGCTTGATGCTGACCCTCCAAGTGGGG-CTTTATTGTTCCTGCGGTAACGACTTTGTTGGGATCATTGTGATCAAGTTTGGTTGGTTTCGTATTGTGGTGGGTTTTTTCGAAGCTTCTGTCGTTCTTTTACGCATCGTGCGGTGCATCTTGGGGGCTGTTTTGGCTTTTGGTTGCTTGCTTGGGCTTTATGCTAGGCGGGTGGCTAATTCGAATCCTGCATAGCAGAATGACCCGTGAACTAGTACCAATAATAGGGCTTGGCGGGGATCGAAGCTTATGTTTCGACCCTCGCGAAGCCTCGCTGACATGTGTTCATGGGCCTCTTTGGGGCTTCATGGACATAAAGTTGGCACAACAACAACCCCCGGCACGACACGTGCCAAGGAACACTAAACTTAAGAGCGCCCGTGCCATGATGCCCCGTTTCTGGTGTGCTCGTTGTGCGTGGCTTCTTTGTAATATAAAACGACTCTCGGCAACGGATATCTCGGCTCACGCATCGATGAAGAACGTAGCAAAATGCGATACTTGGTGTGAATTGCAGAATCCCGTGAACCATCGAGTTTTTGAACGCAAGTTGCGCCCGAAGCCATCTGGTTGAGGGCACGTCTGCCTGGGCGTCACGCATCACGTCGCCCCCACCAAGCATCCCTTCTTGGGACGCGTTGGACGGGGGCGGAGATTGGTCTCCCGTGCATGTGGCGCGGTTGGCCTAAATAGGAGCCTCCTCAAGAGGGACGCACGGCTAGTGGTGGTTGATTGATAAGACAGTCGTCTCGTGTCGTGTGTTTTGATCCTTGAGGAAGGAACTCTTAAGATACCCCGTCGCATCGTCTTTTGATGATGATTCGATCGCCATAGTATAAACAAATAACTATAGAAGTAATAACCAACTCATCACTTCGTATTATCTGGATCCAAAGAACCAGTCAAGATATGATATATTGTTCATATTGTTGTAGCAACTGAAATCTTTTTTTATTAAAAAATCTGCTTCTAAGTTGTCAATCGAAATAAAAAAGAAAGGGTATGGATAAATGGAAGGATGAGAGAAAGAAAGAAAAAGAATATTGATGATATAGAATTCCAATATGTAAGGTCTATGAGTCATCTCAGAAAAAATCTGCGTAATAAAGCATCAATACGGATTCATCATTAAATGGATCTGCTCATCGAACAAAAAATAAAGAGCTTCGAGCCAATAAAGACTAAGAATATTGACTCAAGAACTAATAGCTCCGTTGTAGAATTCAGACCTAACCATTAAGTAAGAAGCGATGGGAACGATGGAACCTGTGAATTCAAAAGATTTTAGTGAAAATGAATTCGAATGATTCATTGATCGGGATGGCGGAACCGGCCAGAGACCAATTCATCTATTCGGAAAAGTTATGAACTAATGATAGAACTGAAATAGAAATTGAAAGAGTAAATATTCGCCCGCGAAAACTTTATTTTCTTGGATTGCTAAAATTGGGTCAATCCAATACGATAACGAGTAAAACAAAAGAAAGATTTGTTTTAACATTCTAAAATAGATATAAAATAAAATAGTTATTGAATATATTTAGATTAGATTTAGTTATCTATACAAACAAGATATACAAATTAATAATAGATTTGATCTAGATTAAATGAAATCCATGATTCAGTATATTACTTATTAAATACATGTATATCTTAATTCAAATTCTATTCTATCTGAATTGAATTCAAAATCTTTAATTTGAATTGATTTTATTCGCGAGGAGCTGGATGAGAAGAAACTCTCACGTCCGGTTCTGTAGTAGAGATGGAATTCAAAACAAACCATCAACT
R_emmanuelis_3974         CAGGCCTCCCTCTGCTTGGTTCCAGTCGTGGGCATGAGTGAGGGGCGATGCTTGATGGCTTTGATGTCATTGGTGGGAATGTGTTTAAGCATCGGCCTTCCCTCATGCCCACGATGGTCTACAGTCTTGGGTATGAGTCAGTGATGATGCTTGTTTGTTTTGATGCTTGTGTTTGAACTTGCTTGAGCAACCGACCCGACGAAGTTCCCATGAATGTCGCCCACGATGGTCTACAGTCTTGTGTATGATTTACTGACGATGCTTGTTTGTTTTGATGCTTGCGTTTGAACTTGCTTGAGCAACCGACCTGACAAAGTACCCATGAATGTCACCCACGATGGTTTACAGTCTTGGGTATGAGTCAGGGACGATGCTTGTTTGTTTTGATGCTTGCGTTTTAACTTGCTTG-GCAACCGACCTGACTAAGTACCCATGAATGTCGCCCACCATGGTCTACATTCTTAGGTATGAGTCAGTGACGATGCTTGTTTGTTTTGATGCTTGCGTTTGAACTTGCTTAAGCAACCGACCTGATGAAGTACTCATGAATGTTGCCCACGATGGTCTACAGTCTTGGGTATGAGTCAGTGATGATGCTTGTTTGTTTTGATGCTTGCGTTTGAACTTGCTTAAGCAACCGACCTGACGAAGTACCCATGAATGT----------------------------------------------------------------------------------------------------------------TCAACCTAGTAGGGATGTTTCCCTGCGCCCAACGAC-TTTT--GTCGGGATTGTGGCAAGTCTGCGATCGAGGGGGTGATGTTGAGAGCCGGAAGGCAAGAGGGTGCAAACACTAGTTGGCCTTTGTCCCGATTGTTGAGTGTTATGTGCTTGATGTCCAAAGCTTGATGCTGATCCTCCAAGTGGGGCTTGTCCCTGCACCAATGGCTTTTGCCAGGATCATGGCGTTTGCTGTGATCGAAAAAATGAGGGGGTGATGTTGAGAGCCGGAAGGCAAGGGGGTGCAAACACCAGTCGGCCTTTGTCCCGATTGCTGAGTGTTATGTGCTTGATGTCCAAGGCTTGATGCTGACCCTCCAAGTGGGG-CTTTTTTGTTCCTGCGGTAACGACTTTGTTGGGATCATTGTGATCAAGTTTGGTTGGTTTCGTAATGTGGTGGGTTTTTTTGAAGCTTCTATCGTTCTTTTACGCATCGTGCGGTGCATCTTGGGGGCTGTTTTGGCTTTTGGTTGCTTGCTTGGGCTTTATGCTAGGCGGGTGGCTAATTCGAATCCTGCATAGCAGAATGACCCGTGAACTAGTACCAATAATAGGGCTTGGCGGGGATCGAAGCTTTTGTTTCGACCCTTGTGAAGCCTTGCTGACATGTGTTCGTGGGCCTCTTTGGGGCTTCATGGACATAAAGTTGGCACAACAACAACCCCCGGCACGACACGTGCCAAGGAACACTAAACTTAAGAGCGCCCGTGCCATGATGCCCCGTTTCTGGTGTGCTCGTTGTGCGTGGCTTCTTTGTAATCTAAAACGACTCTCGGCAACGGATATCTCGGCTCACGCATCGATGAAGAACGTAGCAAAATGCGATACTTGGTGTGAATTGCAGAATCCCGTGAACCATCGAGTTTTTGAACGCAAGTTGCGCCTGAAGCCATCTGGTTGAAGGCACGTCTGCCTGGGCGTCACGCATCACGTCGCCCCCACCAAGCATCCCTTCTTGGAACGCGTTGGGTGGGGGCGGAGATTGGTCTCCCGTGCATGTGGCGCGGTTGGCCTAAATAGGAGCCTCCTCAAGAGGGACGCACGGCTAGTGGTGGTTGAT----AAGACTGTCGTCTCGTGTTGTGTGTTTTGATCCTTGAGGAAGGAACTCTTAAGATACCCCGTCGCATCGTCTTTTGATGATGATTCGATCGCCATAGTATAAACAAATAACTATAGAAGTAATAACCAACTCATCACTTCGTATTATCTGGATCCAAAGAACCAGTCAAGATATGATATATTGTTCATATTGTTGTAGCAACTGAAATCTTTTTTTATTAAAAAATCTGCTTCTAAGTTGTCAATCGAAATAAAAAAGAAAGGGTATGGATAAATGGAAGGATGAGAGAAAGAAAGAAAAAGAATATTGATGATATAGAATTCCAATATGTAAGGTCTATGAGTCATTTCAGAAAAAATCTGCGTAATAAAGCATCAATACGGATTCATCATTAAATGGATCTGCTCATCGAACAAAAAATAAAGAGCTTCGAGCCAATAAAGACTAAGAATATTGACTCAAGAACTAATAGCTCCGTTGTAGAATTCAGACCTAACCATTAAGTAAGAAGCGATGGGAACGATGGAACCTGTGAATTCAAAAGATTTTAGTGAAAATGAATTCGAATGATTCATTGATCGGGATGGCGGAACCGGCCAGATACCAATTCATCTATTCGGAAAAGTTATGAACTAATGATAGAACTGAAATAGAAATTGAAAGAGTAAATATTCGCCCGCGAAAACTTTATTTTCTTGGATTGCTAAAATTGGGTCAATCCAATACGATAACGAGTAAAACAAAAGAAAGATTTGTTTTAACATTCTAAAATAGATATAAAATAAAATAGTTATTTAATATATTTAGATTAGATTTAGTTATCTATACAAACAAGATATACAAATTAATAATAGATTTGATCTAGATTAAATGAAATCCAAGATTCAGTATATTACTTATTAAATACATGTATATCTTAATTCAAATTCTATTCTATCTGAATTGAATTCAAAATCTTTAATTTGAATTGATTTTATTCGCGAGGAGCTGGATGAGAAGAAACTCTCACGTCCGGTTCTGTAGTAGAGATGGAATTCAAAACAAACCATCAACT
R_floccosa_4065           CAGGCCTCCCTCTGCTTGGTTCCAGTCGTGGGCATGAGTAAGGGTCGATGCTTGATGGCTTTGATGCCATCGGTGGGAATATATTTAAGCATCGGCCTTCCCTCATGCCCACGATGGTCTACAGTCTTGGGTATGAGTCAGTGACGATGCTTGTTTGTTTAGATGCTTGTGTTGGAACTTGCTT------------------------------------------------------------------------------------GTTTAGATGCTTGCGTTAGAACTTGCTT------------------------------------------------------------------------------------GTTTAGATGCTTGTGTTGGAACTTGCTTGAGCAACTGACCTGACGAAGTACCCATGAATGT------------------------------------------------------------------------------------------------------------------------------------------------------------------------------------------------------------------------------------------------------------------------------------------------------------------------------------------------TCAACCTAGTAGGGACGTGTCCCTGCGCCCAACGACATTTTTTGTCGGGATCGTGGCAAGTCTGCGATCCAGGGGGTGATGTTGAGAGCCGGAAGGCAAGGGGGTGCAAACACCAGTCGGCCTTTGTCCCGATTGCTGAGTGTTATGTGCTTGATGTCCAAGGCTTGATGCTGATCCTCCAAGTGGGGCTTGTCCCTGCACTAATGGCTTTTGCCAGGATCATGGTGTCTGCTATGATCGAAAAAATGAGGGGGTGATGTTGAGAGCCGGAAGGCAAGGGGGTGCAAACACCAGTCGGCCTTTGTCCCGATTGCTGAGTGTTATGTGCTTGACGTCCAAGGCTTGATGTTGACCCTCCAAGTGGGG-CTTTTTTGTTCCTGCGGTAACGACTCTGTTGGGATCATTGTGATCAAGTTTGGTTGGTTTCGTATTGTGGTGGGTTTTTTCGAAGCTTCTATCGTTGTTTTACGCATCGTGCGGTGCATCTTGGGGGCTGTTTTGGCTTTTGGTTGCTTGCTTGGGCTTTATGCTAGGCGGGTGGCTAATTCGAATCCTGCATAGCAGAATGACCCGTGAACTAGTACCAATAATAGGGCTTGGCGGGGATCGAAGCTTTTGTTTCGACCCTCGTGAAGCCTCGCTGACATGTGTTCATGGGCCTCTTTGGGGCTTCATGGACATAAAGTTGGCACAACAACAACCCCCGGCACGACACGTGCCAAGGAACACTAAACTTAAGAGCGCCCGTGCCATGATGCCCCGTTTCTGGTGTGCTCGTTGTGCGTGGCTTCTTTGTAATCTAAAACGACTCTCGGCAACGGATATCTCGGCTCACGCATCGATGAAGAACGTAGCAAAATGCGATACTTGGTGTGAATTGCAGAATCCCGTGAACCATCGAGTTTTTGAACGCAAGTTGCGCCCGAAGCCATCTGGTTGAGGGCACGTCTGCCTGGGCGTCACGCATCACGTCGCCCCCACCAAGCATCCCTTCTTGGGACGCTTTGGACGGGGGCGGAGATTGGTCTCCCGTGCATGTGGCGCGGTTGGCCTAAATAGGAGCCTCCTCAAGAGGGACGCACGGCTAGTGGTGGTTGAT----AAGACAGTCGTCTCGTGTCGTGTGTTATGATCCTTGAGGAAGGAACTCTTAAGATACCCCGTCACATCGTCTTTTGATGATGATTCGATCGCCATAGTATAAACAAATAACTATAGAAGTAATAACCAACTCATCACTTCGTATTATCTGGATCCAAAGAACCAGTCAAGATATGATATATTGTTCATATTGTTGTAGCAACTGAAATCTTTTTTTATTAAAAAATCTGCTTCTAAGTTGTCAATCGAAATAAAAAAGAAAGGGTATGGATAAATGGAAGGATGAGAGAAAGAAAGAAAAAGAATATTGATGATATAGAATTCCAATATGTAAGGTCTATGAGTCATCTCAGAAAAAATCTGCGTAATAAAGCATCAATACGGATTCATCATTAAATGGATCTGCTCATCGAACAAAAAATAAAGAGCTTCGAGCCAATAAAGACTAAGAATATTGACTCAAGAACTAATAGCTCCGTTGTAGAATTCAGACCTAACCATTAAGTAAGAAGCGATGGGAACGATGGAACCTGTGAATTCAAAAGATTTTAGTGAAAATGAATTCGAATGATTCATTGATCGGGATGGCGGAACCGGCCAGAGACCAATTCATCTATTCGGAAAAGTTATGAACTAATGATAGAACTGAAATAGAAATTGAAAGAGTAAATATTCGCCCGCGAAAACTTTATTTTCTTGGATTGCTAAAATTGGGTCAATCCAATACGATAACGAGTAAAACAAAAGAAAGATTTGTTTTAACATTCTAAAATAGATATAAAATAAAATAGTTATTTAATATATTTAGATTAGATTTAGTTATCTATACAAACAAGATATACAAATTAATAATAGATTTGATCTAGATTAAATGAAATCCATGATTCAGTATATTACTTATTAAATACATGTATATCTTAATTCAAATTCTATTCTATCTGAATTGAATTCAAAATCTTTAATTTGAATTGATTTTATTCGCGAGGAGCTGGATGAGAAGAAACTCTCACGTCCGGTTCTGTAGTAGAGATGGAATTCAAAACAAACCATCAACT
R_jabonensis_3963         ---------------------------------------------------------------------------------------------------------------------------------------------------------------------------------------------------------------------------------------------------------------------------------------------------------------------------------------------------------------------------------------------------------------------------------------------------------------------------------------------------------------------------------------------------------------------------------------------------------------------------------------------------------------------------------------------------------------------------------------------------------------------------------------------------------TCAACCTAGTA-GGACAATTCCCTGCGCCCAACGAC-TTTT--GTCGGGATCGTGGCAAGTCTGCGATCGAGGGGGTGATGTTGAGAGCCGGAAGGCAAGAGGGTGCAAACACCAGTCGGCCTTTGTCCCGATTGCTGAGTGTTATGTGCTTGATGTCCAAGGCTTGATGTTGATCCTCCAAGTGGGGCTTGTCCCTGCATCAATGGCTTTTGCCAGGATCATGGCGTTTGCTGTGATCGAAAAAATGAGGGGGTGATGTTGAGAGCCGGAAGGCAAGGGGGTGCAAACACCAGTCGGCCTTTGTCCCGATTGTTGAGTGTTATGTGCTTGACGTCCAAGGCTTGATGTTGACCCTCCAAGTGGGG-CTTTTTTGTTCCTGCAGTAACGACTTTGTTGGGATCATTGTGATCAAGTTTGGTTGGTTTCGTATTGTGGTGGGTTTTTTCGAAGCTTCTATTGTTCTTTTACGCATCGTGCGGTGCATCTTGGGGGCTGTTTTGGCTTTTGGTTGCTTGCTTGGGCTTTATGCTAGGCGGGTGC-----TCGAATCCTGCATAGCAGAATGACCCGTGAACTAGTACCAATAATAGGGCTTGGCGGGGATTGAAGCTTTTGTTTCGACCCTCGCGAAGCCTTGCTGACATGTGTTCGTGGGCCTCTTTGGGGCTTCAAGGACATAAAGTTGGCACAACAACAACCCCCGGCACGACACGTGCCAAGGAACACTAAACTTAAGAGTGCCCGTGCCATGATGCCCCGTTTTTGGTGTGCTTGTTGTGCGTGGCTTCTTTGTAATCTAAAACGACTCTCGGCAACGGATATCTCGGCTCACGCATCGATGAAGAACGTAGCAAAATGCGATACTTGGTGTGAATTGCAGAATCCCGTGAACCATCGAGTTTTTGAACGCAAGTTGCGCCTGAAGCCATCTGGTTGAGGGCACGTCTGCCTGGGCGTCACGCATCACGTCGCCCCCACCAAGCATCCCTTCTTGGGACGCGTTGGGCGGGGGCGGAGATTGGTCTCCCGTGCATGTGGCGCGGTTGGCCTAAATAGGAGCCTCCTCAAGAGGGACGCACGGC??????????????----????????????????????????????????????????????????????????????????????????????????????????????CATAGTATAAACAAATAACTATAGAAGTAATAACCAACTCATCACTTCGTATTATCTGGATCCAAAGAACCAGTCAAGATATGATATATTGTTCATATTGTTGTAGCAACTGAAATCTTTTTTTATTAAAAAATCTGCTTCTAAGTTGTCAATCGAAATAAAAAAGAAAGGGTATGGATAAATGGAAGGATGAGAGAAAGAAAGAAAAAGAATATTGATGATATAGAATTCCAATATGTAAGGTCTATGAGTCATTTCAGAAAAAATCTGCGTAATAAAGCATCAATACGGATTCATCATTAAATGGATCTGCTCATCGAACAAAAAAGAAAGAGCTTCGAGCCAATAAAGACTAAGAATATTGACTCAAGAACTAATAGCTCCGTTGTAGAATTCAGACCTAACCATTAAGTAAGAAGCGATGGGAACGATGGAACCTGTGAATTCAAAAGATTTTAGTGAAAATGAATTCGAATGATTCATTGATCGGGATGGCGGAACCGGCCAGATACCAATTCATCTATTCGGAAAAGTTATGAACTAATGATAGAACTGAAATAGAAATTGAAAGAGTAAATATTCGCCCGCGAAAACTTTATTTTCTTGGATTGCTAAAATTGGGTCAATCCAATACGATAACGAGTAAAACAAAAGAAAGATTTGTTTTAACATTCTAAAATAGATATAAAATAAAATAGTTATTTAATATATTTAGATTAGATTTAGTTATCTATACAAACAAGATATACAAATTAATAATAGATTTGATCTAGATTAAATGAAATCCATGATTCAGTATATTACTTATTAAATACATGTATATCTTAATTCAAATTCTATTCTATCTGAATTGAATTCAAAATCTTTAATTTGAATTGATTTTATTCGCGAGGAGCTGGATGAGAAGAAACGCTCACGTCCGGTTCTGTAGTAGAGATGGAATTCAAAACAAACCATCAACT
R_josephensis_4045        CAGGCCTCCCTCTGCTTGGTTCCAGTCGTGGGCATGAGTGAGGGGTGATGCTTGATGGCTTTGATGCCATCGGTGGGAATGTGTTTAAGCATCGGCCTTCCCTCATGCCCACGATGGTCTACAGTCTTGGGTATGAGTCAGTGACGATGCTTGTTTGTTTTGATGCTTGCGTTGGAACTTGCTTGAGCAACCGACCTGACGAAGTACCCATGAATGWCGCGCGCCG----------------------------------------------------------------------------------------------------------------------------------------------------------------------GTGTTGAGACTTGCTTAAGCAACCGACCTGACGAAGTACCCATGAATGTCGCCC------------------GGGTGTGAG--AG--------CT--------------------------------------------------------------------------------------------------------------------------------------------------------------------------------------------------------------------------------------------------------------------------------------------------TC-ACGTAGTAGGGATGTGTCCCTGCGCCCAACGACATTTTTTGTCGGGATCGTGGCAAGTCTGCGATCCAGGGGGTGATGTTGAGAGCCGGAAGGCAAGGGGGTGCAAACACCAGTCGGCCTTTGTCCCGATTGCTGAGTGTTATGTGCTTGATGTCCAAGGCTTGATGCTGATCCTCCAAGTGGGGCTTGTCCCTGCACCAATGGCTATTGCCAGGATCATGGCGTTTGCTATGATCGAAAAAATGAGGGGGTGATGTTGAGAGCCGGAAGGCAAGTGGGTGCAAACACCAGTCGGCCTTTGTCCCGATTGCTGAGTGTTATGTGCTTGACGTCCAAGGCTTGATGTTGATCCTCCAAGTGGGG-CTTTTTTGTTCCTGCGGTAACGACTTTGTTGGGATCATTGTGATCAAGTTTGGTTGGTTTCGTATTGTGGTGGGTTTTTTCGAAGCTTCTATCGTTGTTTTACGCATCGTGCGGTGCATCTTGGGGGCTGTTTTGGCTTTTGGTTGCTTGCTTGGGCTTTATGCTAGGCGGGTGGCTAATTCGAATCCTGCATAGCAGAATGACCCGTGAACTATTACCAATAATAGGGCTTGGCGGGGATCGAGGCTTATGTTTCGACCCTCGCGAAGCCTTGCTGACATGTGTTCGTGGGCCTCTTTGGGGTTTCATGGACATAAAGTTGGCACAACAACAACCCCCGGCACGACACGTGCCAAGGAACACTAAACTTAAGAGCGCCCGTGCCATGATGCCCCGTTTTTGGTGTGCTCGTTGTGCGTGGCTTCTTTGTAATCTAAAACGACTCTCGGCAACGGATATCTCGGCTCACGCATCGATGAAGAACGTAGCAAAATGCGATACTTGGTGTGAATTGCAGAATCCCGTGAACCATCGAGTTTTTGAACGCAAGTTGCGCCTGAAGCCATCTGGTTGAGGGCACGTCTGCCTGGGCGTCACGCATCACGTCGCCCCCACCAAGCATCCCTTCTTCGGACGCGTTGGGTGGGGGCGGAGATTGGTCTCCCGTGCATGTGGCGCGGTTGGCCTAAATAGGAGCCTCCTCAAGAGGGACGCATGGCTAGTGGTGGTTGAT----AAGACAGTCGTCTCGTGTTGTGTGTTTTGATCCTTGAGGAAGGAACTCTTAAGATACCCCGTCGCATCCTCTTTCGATGAAGAATCAATCGCCATAGTATAAACAAATAACTATAGAAGTAATAACCAACTCATCACTTCGTATTATCTGGATCCAAAGAACCAGTCAAGATATGATATATTGTTCATATTGTTGTAGCAACTGAAATCTTTTTTTATTAAAAAATCTGCTTCTAAGTTGTCAATCGAAATAAAAAAGAAAGGGTATGGATAAATGGAAGGATGAGAGAAAGAAAGAAAAAGAATATTGATGATATAGAATTCCAATATGTAAGGTCTATGAGTCATCTCAGAAAAAATCTGCGTAATAAAGCATCAATACGGATTCATCATTAAATGGATCTGCTCATCGAACAAAAAATAAAGAGCTTCGAGCCAATAAAGACTAAGAATATTGACTCAAGAACTAATAGCTCCGTTGTAGAATTCAGACCTAACCATTAAGTAAGAAGCGATGGGAACGATGGAACCTGTGAATTCAAAAGATTTTAGTGAAAATGAATTCGAATGATTCATTGATCGGGATGGCGGAACCGGCCAGAGACCAATTCATCTATTCGGAAAAGTTATGAACTAATGATAGAACTGAAATAGAAATTGAAAGAGTAAATATTCGCCCGCGAAAACTTTATTTTCTTGGATTGCTAAAATTGGGTCAATCCAATACGATAACGAGTAAAACAAAAGAAAGATTTGTTTTAACATTCTAAAATAGATATAAAATAAAATAGTTATTGAATATATTTAGATTAGATTTAGTTATCTATACAAACAAGATATACAAATTAATAATAGATTTGATCTAGATTAAATGAAATCCATGATTCAGTATATTACTTATTAAATACATGTATATCTTAATTCAAATTCTATTCTATCTGAATTGAATTCAAAATCTTTAATTTGAATTGATTTTATTCGCGAGGAGCTGGATGAGAAGAAACTCTCACGTCCGGTTCTGTAGTAGAGATGGAATTCAAAACAAACCATCAACT
R_leucactina_4018         CAGGCCTCCCTCTGCTTGGTTCCAGTCGTGGGCATGAGTGAGGGACGATGCTTGATGGCTTTGATGCCATCGGTGGGAATGTATTTAAGCATCGGCCTTCCCTCATGCTCACGATGGTCTACAGTCTTGGGTATGAGTCAGTGATGATGCTTGTTTGTTTAGATGCTTGCGTTGGAACTTGCTT------------------------------------------------------------------------------------GTTTAGATGCTTGCGTTAGAACTTGCTT------------------------------------------------------------------------------------GTTTAGATGCTTGTGTTGGAACTTGCTTAAGCAACCGACCTGACGAAGTACCCATGAATGT------------------------------------------------------------------------------------------------------------------------------------------------------------------------------------------------------------------------------------------------------------------------------------------------------------------------------------------------TCAACCTAGTAGGGATGTGTCCCTGCGCCCAACGACATTTTTTGTCGGGATCGTGGCAAGTCTGCGATCCAGGGGGTGATGTTGAGAGCCGGAAGGCAAGGGGGTGCAAACACCAGTCGGCCTTTGTCCCGATTGTTGAGTGTTTTGTGCTTGATGTCCAAGGCTTGATGCTGATCCTCCAAGTGGGGCTTGTCCCTGCACCAATGGCTTTTGCCAGGATCATGGTGTTTGCTATGATCAAAAAAATGAGGGGGTGATGTTGAGAGCCGGAAGGCAAGGGGGTGCAAACACCAGTCGGCCTTTGTCCCGATTGCTGAGTGTTATGTGCTTGACGTCCAAGGCTTGATGTTGACCCTCCAAGTGGGG-CTTTTTTGTTCCTGCGGTAACGACTTTGTTGGGATCATTGTGATCAAGTTTGGTTGGTTTCGTATTGTGGTGGGTTTTTTCGAAGCTTCTATCGTTGTTTTACGCATCGTGCGGTGCATCTTGGGGGCTGTTTTGGCTTTTGGTTGCTTGCTTGGGCTTTATGCTAGGCGGGTGGCTAATTCGAATCCTGCATAGCAGAATGACCCGTGAACTAGTACCAATAATAGGGCTTGGCGGGGATCGAAGCTTTTGTTTCGACCCTCGTGAAGTCTTGCTGACATGTGTTCATGGGCCTCTTTGGGGCTTCATGGACATAAAGTTGGCACAACAACAACCCCCGGCACGACACGTGCCAAGGAAAACTAAACTTAAGAGCGCCCGTGCCATGATGCCCCGTTTCTGGTGTGCTCGTTGTGCGTGGCTTCTTTGTAATCTAAAACGACTCTCGGCAACGGATATCTCGGCTCACGCATCGATGAAGAACGTAGCAAAATGCGATACTTGGTGTGAATTGCAGAATCCCGTGAACCATCGAGTTTTTGAACGCAAGTTGCGCCCGAAGCCATCTGGTTGAGGGCACGTCTGCCTGGGCGTCACGCATCACGTCGCCCCCACCAAGCATCCCTTCTTGGGACGCTTTGGACGGGGGCGGAGATTGGTCTCCCGTGCATGTGGCGCGGTTGGCCTAAATAGGAGCCTCCTCAAGAGGGACGCACGGCTAGTGGTGGTTGAT----AAGACAGTCGTCTCGTGTCGTGTGTTATGATCCTTGAGGAAGGAACTCTTAAGATACCCCGTCGCATCGTCTTTTGATGATGATTCGATCGCCATAGTATAAACAAATAACTATAGAAGTAATAACCAACTCATCACTTCGTATTATCTGGATCCAAAGAACCAGTCAAGATATGATATATTGTTCATATTGTTGTAGCAACTGAAATCTTTTTTTATTAAAAAATCTGCTTCTAAGTTGTCAATCGAAATAAAAAAGAAAGGGTATGGATAAATGGAAGGATGAGAGAAAGAAAGAAAAAGAATATTGATGATATAGAATTCCAATATGTAAGGTCTATGAGTCATCTCAGAAAAAATCTGCGTAATAAAGCATCAATACGGATTCATCATTAAATGGATCTGCTCATCGAACAAAAAATAAAGAGCTTCGAGCCAATAAAGACTAAGAATATTGACTCAAGAACTAATAGCTCCGTTGTAGAATTCAGACCTAACCATTAAGTAAGAAGCGATGGGAACGATGGAACCTGTGAATTCAAAAGATTTTAGTGAAAATGAATTCGAATGATTCATTGATCGGGATGGCGGAACCGGCCAGAGACCAATTCATCTATTCGGAAAAGTTATGAACTAATGATAGAACTGAAATAGAAATTGAAAGAGTAAATATTCGCCCGCGAAAACTTTATTTTCTTGGATTGCTAAAATTGGGTCAATCCAATACGATAACGAGTAAAACAAAAGAAAGATTTGTTTTAACATTCTAAAATAGATATAAAATAAAATAGTTATTGAATATATTTAGATTAGATTTAGTTATCTATACAAACAAGATATACAAATTAATAATAGATTTGATCTAGATTAAATGAAATCCATGATTCAGTATATTACTTATTAAATACATGTATATCTTAATTCAAATTCTATTCTATCTGAATTGAATTCAAAATCTTTAATTTGAATTGATTTTATTCGCGAGGAGCTGGATGAGAAGAAACTCTCACGTCCGGTTCTGTAGTAGAGATGGAATTCAAAACAAACCATCAACT
R_lindenii_4034           CAGGCCTCCCTCTGCTTGGTTCCAGTCGTGGGCATGAGTGAGGGTCGATGCTTGATGGCTTTGATGCTATCGGTGGGAATGTATTTAAGCATCGGCCTTCCCTCATGCCCACGATGGTCTACAGTCTTGGGTATGAGTCAGTGACGATGCTTGTTTGTTTAGATGGTTGCGTTGGAACTTGCTT------------------------------------------------------------------------------------GTTTAGATGCTTGCGTTAGAACTTGCTT------------------------------------------------------------------------------------GTTTAGATGCTTGCGTTGGAACTTGCTTAAGCAACC-------------------------------------------------------------------------------------------------------------------------------------------------------------------------------------------------------------------------------------------------------------------------------------------------------------------------------------------------------------------------TCAACCTAGTAGGGATGTGTCCCTGCGCCCAACGACATTTTTTGTCGGGATCGTGGCAAGTCTGCGATCCAGGGGGTGATGTTGAGAGCCGGAAGGCAAGGGGGTGCAAACACCAGTCGGCCTTTGTCCCGATTGCTGAGTGTTATGTGCTTGATGTCCAAGGCTTGATGCTGATCCTCCAAGTGGGGCTTGTCCCTGCACTAATGGCTTTTGCCAGGATCATGGTGTTTGCTATGATCAAAAAAATGAGGGGGTGATGTTGAGAGCCGGAAGGCAAGGGGGTGCAAACACCAGTCGGCCTTTGTCCCGATTGCTGAGTGTTATGTGCTTGACGTCCAAGGCTTGATGTTGACCCTCCAAGTGGGG-CTTTTTTGTTCCTGCGGTAACGACTTTGTTGGGATCATTGTGATCAAGTTTGGTTGGTTTCGTATTGTGGTGGGTTTTTTCGAAGCTTCTATCGTTGTTTTACGCATCGTGCGGTGCATCTTGGGGGCTGTTTTGGCTTTTGGTTGCTTGCTTGGGCTTTATGCTAGGCGGGTGGCTAAT-------------------------------------------------------------------------------------------------------------------------------------------------------------------------------------------------------------------------------------------------------------------------------------------------------------------------------------------------------------------------------------------------------------------------------------------------------------------------------------------------------------------------------------------------------------------------------------------------------------------------------------------------------------------------CATAGTATAAACAAATAACTATAGAAGTAATAACCAACTCATCACTTCGTATTATCTGGATCCAAAGAACCAGTCAAGATATGATATATTGTTCATATTGTTGTAGCAACTGAAATCTTTTTTTATTAAAAAATCTGCTTCTAAGTTGTCAATCGAAATAAAAAAGAAAGGGTATGGATAAATGGAAGGATGAGAGAAAGAAAGAAAAAGAATATTGATGATATAGAATTCCAATATGTAAGGTCTATGAGTCATCTCAGAAAAAATCTGCGTAATAAAGCATCAATACGGATTCATCATTAAATGGATCTGCTCATCGAACAAAAAATAAAGAGCTTCGAGCCAATAAAGACTAAGAATATTGACTCAAGAACTAATAGCTCCGTTGTAGAATTCAGACCTAACCATTAAGTAAGAAGCGATGGGAACGATGGAACCTGTGAATTCAAAAGATTTTAGTGAAAATGAATTCGAATGATTCATTGATCGGGATGGCGGAACCGGCCAGAGACCAATTCATCTATTCGGAAAAGTTATGAACTAATGATAGAACTGAAATAGAAATTGAAAGAGTAAATATTCGCCCGCGAAAACTTTATTTTCTTGGATTGCTAAAATTGGGTCAATCCAATACGATAACGAGTAAAACAAAAGAAAGATTTGTTTTAACATTCTAAAATAGATATAAAATAAAATAGTTATTGAATATATTTAGATTAGATTTAGTTATCTATACAAACAAGATATACAAATTAATAATAGATTTGATCTAGATTAAATGAAATCCATGATTCAGTATATTACTTATTAAATACATGTATATCTTAATTCAAATTCTATTCTATCTGAATTGAATTCAAAATCTTTAATTTGAATTGATTTTATTCGCGAGGAGCTGGATGAGAAGAAACTCTCACGTCCGGTTCTGTAGTAGAGATGGAATTCAAAACAAACCATCAACT
R_lopezpalacii_3989       CAGGCCTCCCTCTGCTTGGTTCCAGTCGTGGGCATGAGTGAGGGGTGATGCTTGATGGCTTTGATGCCATCGGTGGGAATGTGTTTAAGCATCGGCCTTCCCTCATGCCCACGATGGTCTACAGTCTTGGGTATGAGTCAGTGATGATGCTTGTTTGTTTTGATGCTTGTGTTTGAACTTGCTTGAGCAACCGACCCGACGAAGTWCCCATGAATGTCGCCCACGATGGTCTACAGTCTTGTGTATGAGTTAGTGACGATGCTTGTTTGTTTTGATGCTTGCGTTTGAACTTGCTTGAGCAACCGACCTGACGAAGTACCCATGAATGTCGCCCACGATGGTCTACAGTCTTGGGTATGAGTCAGTGACGATGCTTGTTTGTTTTGATGCTTGCGTTTTAACTTGATTGAGCAACCGACCTGACGAAGTACCCATGAATGTCGCCCACGATGGTCTACAGTCTTAGGTATGAGTCAGTGACGATGCTTGTTTGTTTTGATGCTTGCGTTTGAACTTGCTTAAGCAACCGACCTGATGAAGTACTCATGAATGTTGCCCATGATGGTCTACAGTCTTGGGTATGAGTCAGTGATGATGCTTGTTTGTTTTGATGCTTGCGTTTGAACTTGCTTAAGCAACCGACCTGACGAAGTACCCATGAATGT----------------------------------------------------------------------------------------------------------------TCAACCTAGTAGGGATGTTTCCCTGCGCCCAACGAC-TTTT--GTCGGGATTGTGGCAAGTCTGCGATCGAGGGGGTGATGTTGAGAGCTGGAAGGCAAGAGGGTGCAAACACTAGTTGGCCTTTGTCCCGATTGTTGAGTGTTATGTGCTTGATGTCCAAAGCTTGATGCTGATCCTCCAAGTGGGGCTTGTCCCTGCACCAATGGCTTTTGCCAGGATCATGGCGTTTGCTGTGATCGAAAAAATGAGGGGGTGATGTTGAGAGCCGGAAGGCAAGGGGGTGCAAACACCAGTCGGCCTTTGTCCCGATTGCTGAGTGTTATGTGCTTGATGTCCAAGGCTTGATGCTGACCCTCCAAGTGGGG-CTTTTTTGTTCCTGCGGTAACGACTTTGTTGGGATCATTGTGATCAAGTTTGGTTGGTTTCGTAATGTGGTGGGTTTTTTTGAAGCTTCTATCGTTCTTTTACGCATCGTGCGGTGCATTTTGGGGGCTGTTTTGGCTTTTGGTTGCTTGCTTGGGCTTTATGCTAGGCGGGTGGCTAATTCGAATCCTGCATAGCAGAATGACCCGTGAACTAGTACCAATAATAGGGCTTGGCGGGGATCGAAGCTTTTGTTTCGACCCTTGTGAAGCCTTGCTGACATGTGTTTGTGGGCCTCTTTGGGGCTTCATGGACATAAAGTTGGCACAACAACAACCCCCGGCACGACACGTGCCAAGGAACACTAAACTTAAGAGCGCCCGTGCCATGATGCCCCGTTTCTGGTGTGCTCGTTGTGCGTGGCTTCTTTGTAATCTAAAACGACTCTCGGCAACGGATATCTCGGCTCACGCATCGATGAAGAACGTAGCAAAATGCGATACTTGGTGTGAATTGCAGAATCCCGTGAACCATCGAGTTTTTGAACGCAAGTTGCGCCTGAAGCCATCTGGTTGAAGGCACGTCTGCCTGGGCGTCACGCATCACGTCGCCCCCACCAAGCATCCCTTCTTGGAACGCGTTGGGCGGGGGCGGAGATTGGTCTCCCGTGCATGTGGCGCGGTTGGCCTAAATAGGAGCCTCCTCAAGAGGGACGCACGGCTAGTGGTGGTTGAT----AAGACTGTCGTCTCGTGTTGTGTGTTTTGATCCTTGAGGAAGGAACTCTTAAGATACCCCGTCGCATCATCTTTTGATGATGATTCGATCGCCATAGTATAAACAAATAACTATAGAAGTAATAACCAACTCATCACTTCGTATTATCTGGATCCAAAGAACCAGTCAAGATATGATATATTGTTCATATTGTTGTAGCAACTGAAATCTTTTTTTATTAAAAAATCTGCTTCTAAGTTGTCAATCGAAATAAAAAAGAAAGGGTATGGATAAATGGAAGGATGAGAGAAAGAAAGAAAAAGAATATTGATGATATAGAATTCCAATATGTAAGGTCTATGAGTCATCTCAGAAAAAATCTGCGTAATAAAGCATCAATACGGATTCATCATTAAATGGATCTGCTCATCGAACAAAAAATAAAGAGCTTCGAGCCAATAAAGACTAAGAATATTGACTCAAGAACTAATAGCTCCGTTGTAGAATTCAGACCTAACCATTAAGTAAGAAGCGATGGGAACGATGGAACCTGTGAATTCAAAAGATTTTAGTGAAAATGAATTCGAATGATTCATTGATCGGGATGGCGGAACCGGCCAGAGACCAATTCATCTATTCGGAAAAGTTATGAACTAATGATAGAACTGAAATAGAAATTGAAAGAGTAAATATTCGCCCGCGAAAACTTGATTTTCTTGGATTGCTAAAATTGGGTCAATCCAATACGATAACGAGTAAAACAAAAGAAAGATTTGTTTTAACATTCTAAAATAGATATAAAATAAAATAGTTATTTAATATATTTAGATTAGATTTAGTTATCTATACAAACAAGATATACAAATTAATAATAGATTTGATCTAGATTAAATGAAATCCAAGATTCAGTATATTACTTATTAAATACATGTATATCTTAATTCAAATTCTATTCTATCTGAATTGAATTCAAAATCTTTAATTTGAATTGATTTTATTCGCGAGGAGCTGGATGAGAAGAAACTCTCACGTCCGGTTCTGTAGTAGAGATGGAATTCAAAACAAACCATCAACT
R_marcescens_4042         CAGGCCTCCCTCTGCTTGGTTCCAGTCGTGGGCATGAGTGAGGGTTGATGCTTGATGGCTTTGATGCTATCGGTGGGAATGTATTTAAGCATCGGCCTTCCCTCATGCCCACGATGGTCTACAGTCTTGGGTATGAGTCAGTGATGATGCTTGTTTGTTTAGATGGTTGCGTTGGAACTTGCTT------------------------------------------------------------------------------------GTTTAGATGCTTGCGTTAGAACTTGCTT------------------------------------------------------------------------------------GTTTAGATGCTTGCGTTGGAACTTGCTTAAGCAACCGACCTGACGAAGTACCCATGAATGT------------------------------------------------------------------------------------------------------------------------------------------------------------------------------------------------------------------------------------------------------------------------------------------------------------------------------------------------TCAACCTAGTAGGGATGTGTCCCTGCGCCCAACGACCTTTTTTGTCGGGATCGTGGCAAGTCTGCGATCCAGGGGGTGATGTTGAGAGCCCGAAGGCAAGGGGGTGCAAACACCAGTCGGCCTTTGTCCCGATTGCTGAGTGTTATGTGCTTGATGTCCAAGGCTTGATGCTGATCCTTCAAGTGGGGCTTGTCCCTGCACCAATGGCTATTGCCAGGATCATGGTGTTTGCTATGATCAAAAAAATGAGGGGGTGATGTTGAGAGCCGGAAGGCAAGGGGGTGCAAACACCAGTCGGCCTTTGTCCCGATTGCTGAGTGTTATGTGCTTGACGTCCAAGGCTTGATGTTGACCCTCCAAGTGGGG-CTTTTTTGTTCCTGCGGTAACGACTTTGTTGGGATCATTGTGATCAAGTTTGGTTGGTTTCGTATTGTGGTGGGTTTTTTCGAAGCTTCTATCGTTGTTTTACGCATCGTGCGGTGCATCTTGGGGGCTGTTTTGGCTTTTGGTTGCTTGCTTGGGCTTTATGCTAGGCGGGTGGCTAATTCGAATCCTGCATAGCAGAATGACCCGTGAACTAGTACCA-TAATAGGGCTTGGCGGGGATCGATACTTTTGTTTCGACCCTCGTGAAGTCTCGCTGACATGTGTTCAAGGGCCTCTTTGGGGCTTCATGGACATAAAGTTGGCACAACAACAACCCCCGGCACGACACGTGCCAAGGAAAACTAAACTTAAGAGCGCCCGTGCCATGATGCCCCGTTTCTGGTGTGCTCGTTGTGCGTGGCTTCTTTGTAATTTAACACGACTCTCGGCAACGGATATCTCGGCTCACGCATCGATGAAGAACGTAGCAAAATGCGATACTTGGTGTGAATTGCAGAATCCCGTGAACCATCGAGTTTTTGAACGCAAGTTGCGCCCGAAGCCATCTGGTTGAGGGCACGTCTGCCTGGGCGTCACGCATCACGTCGCCCCCACCAAGCATCCCTTCTTGGGACGCTTTGGACGGGGGGCGAGATTGGTCTCCCGTGCATGTGGCGCGGTTGGCCTAAATAGGAGCCTCCTCAAGAGGGACGCACGGCTAGTGGTGGTTGAT----AAAACATTCTTCTCGGGTCGGGGGTTATAATCCTTGAGGAAGGAACTCTTAAAATACCCCGTCCCATCGTCTTTTGATAAGGATTCAATCGCCATAGTATAAACAAATAACTATAGAAGTAATAACCAACTCATCACTTCGTATTATCTGGATCCAAAGAACCAGTCAAGATATGATATATTGTTCATATTGTTGTAGCAACTGAAATCTTTTTTTATTAAAAAATCTGCTTCTAAGTTGTCAATCGAAATAAAAAAGAAAGGGTATGGATAAATGGAAGGATGAGAGAAAGAAAGAAAAAGAATATTGATGATATAGAATTCCAATATGTAAGGTCTATGAGTCATCTCAGAAAAAATCTGCGTAATAAAGCATCAATACGGATTCATCATTAAATGGATCTGCTCATCGAACAAAAAATAAAGAGCTTCGAGCCAATAAAGACTAAGAATATTGACTCAAGAACTAATAGCTCCGTTGTAGAATTCAGACCTAACCATTAAGTAAGAAGCGATGGGAACGATGGAACCTGTGAATTCAAAAGATTTTAGTGAAAATGAATTCGAATGATTCATTGATCGGGATGGCGGAACCGGCCAGAGACCAATTCATCTATTCGGAAAAGTTATGAACTAATGATAGAACTGAAATAGAAATTGAAAGAGTAAATATTCGCCCGCGAAAACTTTATTTTCTTGGATTGCTAAAATTGGGTCAATCCAATACGATAACGAGTAAAACAAAAGAAAGATTTGTTTTAACATTCTAAAATAGATATAAAATAAAATAGTTATTGAATATATTTAGATTAGATTTAGTTATCTATACAAACAAGATATACAAATTAATAATAGATTTGATCTAGATTAAATGAAATCCATGATTCAGTATATTACTTATTAAATACATGTATATCTTAATTCAAATTCTATTCTATCTGAATTGAATTCAAAATCTTTAATTTGAATTGATTTTATTCGCGAGGAGCTGGATGAGAAGAAACTCTCACGTCCGGTTCTGTAGTAGAGATGGAATTCAAAACAAACCATCAACT
S_macroscypha_Nb48638     CAGGCCTCCCTCTGCTTGGTTCTAATCGTGGGTATGAGTGAGGGGTGATGCTTGATGGCTTCGATGCCATTGGTTGGAACATGTTTAAGCATCAGGCTTCCCTCATGCCCACGATAGTCTGCATGACTGGGTATGAGTTTAGGACGTTGCTTGATTGTTTTGATGCTTGTGTTGGGACATGATTCGGCAACGTACTTGATGAAGTGCCTGTGAATG----------------------------------------------------------------------------------------------------------------------------------------------------------------------------------------------------------------------------------------------------------------------------------------------------------------------------------------------------------------------------------------------------------------------------------------------------------------------------------------------------------------------------------------------------------------------------------------------------------------------------------------------------------------------------------------------------------------------------------------------------------------------------------------------------------------GGGACTTG-TCCTGCGCCAACAATGAGGGG--GATGCTAAGAGCTGGAAGGCAAGGGGGTACAAACACCAGTCAGCCTTTGTCCTGATTGCTGAGTGTTATGTGCTTGACGTCCAAGGCTTGATGTTGACCCTCTAATTGGAAACTTTTGTTTTCGTGCGGT-------------------------------------------------------------------------------------------------GCATTCTGGGGGCTGTTTTGGCTTTTGGTTGCTTGCTTGGGCTTTATGCTAGGCGGGTGGCTAACTCGAATCCTGCATAGCAGAACTACCCGTGAACTAGTACTAACAACAGGGCTTAGCGGGGATCAAGGCTTCTGCTTTGACCCTTGTGAAGCCTCGCTGGCATGCGTTCATGGGCCTCTTTGGGGCGTCATGGACGTAA-GTTAGCACAACAACAAACCCCGGCACGGCATGTGCCAAGGAAAACTAAACTTAAGACTGCCCGTGCCATGTTGCCCCGTTTTTGGTGTGCACATTGTGTGTGGCTTCTTTGTAATCTAAAACGACTCTCGGCAACGGATATCTCGGCTCACGCATCGATGAAGAACGTAGCAAAATGCGATACTTGGTGTGAATTGCAGAATCCCGTGAATCATCGAGTTTTTGAACGCAAGTTGCGCCCGAAGCCATCCGGTTAAGGGCACGTCTGCCTGGGCGTCACGCATCACGTCGCCCCCACAAAGCATCTCTTCAAGGGACGCGTTGGGTGGGG-CGGAGATTGGTCTCCCGTGCATGTTGCGTGGTTGGCCTAAATAGGAGTCTCCTCAAGAGGGACGCACGACTAGTGGTGGTCGAA----GTTACAGTCGTCTCGTGTCGTGCGTTTTGATCCTTGAGGAAGAAACTCTTAAGATACCCTGTCGCGTCGTCTTCTGATGATGCTTCGATCGC??????????????????????AGAAGTAATAACCAACTCATCACTTCGTATTATCTGGATCCAAAGAACCAGTCAAGATATGATATATTGTTCATATTGTTGTAGCAACTGAAATCTTTTTTTATTAAAAAATCTGCTTCTAAGTTGTCAATCGAAATAAAAAAGAAAGGGTATGGATAAATGGAAGGATGAGAGAAAGAAAGAAAAAGAATATTGATGATATAGAATTCCAATATGTAAGGTCTATGAGTCATCTCAGAAAAAATCTGCGTAATAAAGCATCAATACGGATTCATCATTAAATGGATCTGCTCATCGAACAAAAAATAAAGAGCTTCGAGCCAATAAAGACTAAGAATATTGACTCAAGAACTAATAGCTCCGTTGTAGAATTCAGACCTAACCATTAAGTAAGAAGCGATGGGAACGATGGAACCTTTGAATTCAAAAGATTTTAGTGAAAATGAATTCGAATGATTCATTGATCGGGATGGCGGAACCGGCCAGAGACCAATTCATCTATTCGGAAAAGTTATGAACTAATGATAGAACTGAAATAGAAATTGAAAGAGTAAATATTCGCCCGCGAAAACTTTATTTTCTTGGATTGCTAAAATTGGGTCAATCCAATACGATAACGAGTAAAACAAAAGAAAGATTTGTTTTAACATTCTAAAATAGATAAATATAAGAATAGTTATTTAATATATTTAGATTATA-TTAGTTATCTATACAAACAAGATATACAAATTAATAATAGCTTTGATCTAGATTAAATGAAATCCATGATTCAGTATATTACTTATTAAATATATGTATATCTTAATTCAAATTCTATTCTATCTGAATTGAATTTAAAATCTTTCATTTGAATTGATTTTATTCGCGAGGAGCTGGATGAGAAGAAACTCTCACGTCCGGTTCTGTAGTAGAGATGGAATTCAAAACAAACCATCAACT
S_parviceps_Mi3029        CAGGGCCCCCCTTGCTTG-TTCCAGTCGTTGGCATGAGTGAGGGGTGATGCTTGATGGCTTCGATGCCATCGGTTGGGACATGTTTAAGCATCGGCCTTCCCTCATGCTCACGATAGTCTGCATGAGTGGGTATGAGTCAAGGAAGTTGCTTGATGGCTTTGATGCATCGGTTGGGACATGATTCAGCAGCCTACTTGACGAAGTGCCTATGAATG----------------------------------------------------------------------------------------------------------------------------------------------------------------------------------------------------------------------------------------------------------------------------------------------------------------------------------------------------------------------------------------------------------------------------------------------------------------------------------------------------------------------------------------------------------------------------------------------------------------------------------------------------------------------------------------------------------------------------------------------------------------------------------------------------------------GGGACTTGATCCTGCGGCAAC-ATGAGGGG--GCCAATCCGAGCTGGAAGACAAGGGGGTACAAACACCAGTCAGCCTTTGGCCTGATTGTTGTGGGTTTTGGGCTTGACGTCTAAGGCTCGATGCT-ATCCCCCAAGTGGAAGGAGGTGGGAACGGTTTGG-------------------------------------------------------------------------------------------------GCATTCTGGGGGCTGTTTTGACTTTTGGTTGCTTGCTTGGGCTTTATGATAGGCAGGTGGCTAATTCGAATCCTGCACAGCAGAACTACCCGTGAACTTGTACTAACAACAGGGCTTAGCGGGGATCAAGGCTTCTGCTTTGACCCTTGTGAAGCCTCGCTGGCATGCGTTCAAGGGCCTCTTTGGGGTGTCATGGACGTAA-GTTAGCACAACAACAACCCCCGGCACGGCATGTGCCAAGGAAAACTAAACTTAAGACTGCCTGTGCCATGTTGCCCCGTTTTTGGTGTGCACATTGTGTGTGGCTTCTTTGTAATCTACAACGACTCTCGGCAACGGATATCTCGGCTCACGCATCGATGAAGAACGTAGCAAAATGCGATACTTGGTGTGAATTGCAGAATCCCGTGAATCATCGAGTTTTTGAACGCAAGTTGCGCCCGAAGCCATCTGGTTAAGGGCACGTCTGCCTGGGCGTCACGCATCACGTCGCCCCCATAAAGCATCTCTTCAAGGGACGCGTTGGGTGGGG-CGGAGATTGGTCTCCCGTGCATGTTGCGTGGTTGGCCTAAATGGGAGTCTCCTCAAGAGGAACGCATGACTAGTGGTGGTCGAA----GTTACAGTCGTCTCGTGTCGTGCGTTTTGATCCTTGAGGAACAAACTCTTAAGATACCCTGTCGCGTCGTCTTCTGATGATGCTTCGATCGC??????????????????????AGAAGTAATAACCAACTCATCACTTCGTATTATCTGGATCCAAAGAACCAGTCAAGATATGATATATTGTTCATATTGTTGTAGCAACTGAAATCTTTTTTTATTAAAAAATCTGCTTCTAAGTTGTCAATCGAAATAAAAAAGAAAGGGTATGGATAAATGGAAGGATGAGAGAAAGAAAGAAAAAGAATATTGATGATATAGAATTCCAATATGTAAGGTCTATGAGTCATCTCAGAAAAAATCTGCGTAATAAAGCATCAATACGGATTCATCATTAAATGGATCTGCTCATCGAACAAAAAATAAAGAGCTTCGAGCCAATAAAGACTAAGAATATTGACTCAAGAACTAATAGCTCCGTTGTAGAATTCAGACCTAACCATTAAGTAAGAAGCGATGGGAACGATGGAACCTTTGAATTCAAAAGATTTTAGTGAAAATGAATTCGAATGATTCATTGATCGGGATGGCGGAACCGGCCAGAGACCAATTCATCTATTCGGAAAAGTTATGAACTAATGATAGAACTGAAATAGAAATTGAAAGAGTAAATATTCGCCCGCGAAAACTTTATTTTCTTGGATTGCTAAAATTGGGTCAATCCAATACGATAACGAGTAAAACAAAAGAAAGATTTGTTTTAACATTCTAAAATAGATAAATATAAGAATAGTTATTTAATATATTTAGATTATA-TTAGTTATCTATACAAACAAGATATACAAATTAATAATAGCTTTGATCTAGATTAAATGAAATCCATGATTCAGTATATTACTTATTAAATATATGTATATCTTAATTCAAATTCTATTCTATCTGAATTGAATTTAAAATCTTTCATTTGAATTGATTTTATTCGCGAGGAGCTGGATGAGAAGAAACTCTCACGTCCGGTTCTGTAGTAGAGATGGAATTCAAAACAAACCATCAACT
S_pyramidalis_3717        CAGGGCCCCCCGTGCTTG-TTCCAGTCGTCGGCATGAGTGAGGGGTGATGCTTGATGGCTTTGATGCCATCGGTTGGGACATGTTTAAGCATCGGTCTTCCCTCATGCTCACGATAGTCTGCATGAGTGGGTATGAGTCAAGGAAGTTGCTTGATGGCTTTGATGCATCGGTTGGGACGTGATTCAGCAGCCTACTTGGTGAAGTGCCTATGAATG----------------------------------------------------------------------------------------------------------------------------------------------------------------------------------------------------------------------------------------------------------------------------------------------------------------------------------------------------------------------------------------------------------------------------------------------------------------------------------------------------------------------------------------------------------------------------------------------------------------------------------------------------------------------------------------------------------------------------------------------------------------------------------------------------------------GGGACTTGATCCTGCGGCAAC-ATGAGGGG--GCCAATCCGAGCCGGAAGACAAGGGGGTACAAACACCAGTCAGCCTTTGGCCTGATTGTTGTGTGTTTTGTGCTTGAAGTCCAAGGCTTGATGCT-ATCCCCCA-GTGGAGGGAGGTGGGAAC--------------------------------------------------------------------------------------------------------------------------------------------------------------------GGAATTCGAATCCTGCACAGCAGAACTACCCGTGAACTAGTACTAACATCAGGGCTTAGCGGCGATCAAGGCTTCTGCTTTGACCCTTGTGAAGCCTCGCTGACATGCGTTTGTGGGCCTCTTTGG-TTTTCATGGACGTAA-GTTAACACAACAACAACCCCCGGCACGGCATGTGCCAAGGAAAACTAAACTTAAGACTGCCCGTGCCATGTTGCCCCGTTTTTGGTGTGCACATTGTGTGTGGCTTCTTTGTAATCTAAAACGACTCTCGGCAACGGATATCTCGGCTCACGCATCGATGAAGAACGTAGCAAAATGCGATACTTGGTGTGAATTGCAGAATCCCGTGAATCATCGAGTTTTTGAACGCAAGTTGCGCCCGAAGCCATCTGGTTAAGGGCACGTCTGCCTGGGCGTCACGCATCACGTCGCCCCCACAAAGCATCTCTTCAAGGGACGCGTTGGGCGGGG-CGGAGATTGGTCTCCCGTGCATGTTGCGTGGTTGGCCTAAATGGGAGTCTCCTCAAGAGGGACGCACGACTAGTGGTGGTCGAA----GTTACAGTCGTCTCGTGTCGTGCGTTTTGATCCTTGAGGAAGAAACTCTTAAGATACCCTGTCGCGTCGTCTTCTGATGATGCTTCGATCGC??????????????????????AGAAGTAATAACCAACTCATCACTTCGTATTATCTGGATCCAAAGAACCAGTCAAGATATGATATATTGTTCATATTGTTGTAGCAACTGAAATCTTTTTTTATTAAAAAATCTGCTTCTAAGTTGTCAATCGAAATAAAAAAGAAAGGGTATGGATAAATGGAAGGATGAGAGAAAGAAAGAAAAAGAATATTGATGATATAGAATTCCAATATGTAAGGTCTATGAGTCATCTCAGAAAAAATCTGCGTAATAAAGCATCAATACGGATTCATCATTAAATGGATCTGCTCATCGAACAAAAAATAAAGAGCTTCGAGCCAATAAAGACTAAGAATATTGACTCAAGAACTAATAGCTCCGTTGTAGAATTCAGACCTAACCATTAAGTAAGAAGCGATGGGAACGATGGAACCTTTGAATTCAAAAGATTTTAGTGAAAATGAATTCGAATGATTCATTGATCGGGATGGCGGAACCGGCCAGAGACCAATTCATCTATTCGGAAAAGTTATGAACTAATGATAGAACTGAAATAGAAATTGAAAGAGTAAATATTCGCCCGCGAAAACTTTATTTTCTTGGATTGCTAAAATTGGGTCAATCCAATACGATAACGAGTAAAACAAAAGAAAGATTTGTTTTAACATTCTAAAATAGATAAATATAAGAATAGTTATTTAATATATTTAGATTATA-TTAGTTATCTATACAAACAAGATATACAAATTAATAATAGCTTTGATCTAGATTAAATGAAATCCATGATTCAGTATATTACTTATTAAATATATGTATATCTTAATTCAAATTCTATTCTATCTGAATTGAATTTAAAATCTTTCATTTGAATTGATTTTATTCGCGAGGAGCTGGATGAGAAGAAACTCTCACGTCCGGTTCTGTAGTAGAGATGGAATTCAAAACAAACCATCAACT
T_chardonii_3905          CAGGCCTCCCTCTGCTTGGTTCCAGTCGTGGGCATGAGTGAGGGGTGATGCTTGATGGCTTTGATGCCATCGGTGGGAATGTGTTTAAGCATCGGCCTTCCCTCATGCCCACGATGGTCTACAGTCTTGGGTATGAGTCAGTGATGATGCTTGTTTGTTTTGATGCTTGCGTTTGAACTTGCTTGAGCAACCGACCTGACGAAGTAGCCATGAATGTTGCCCACGATGGTCTACAGTCTTGTGTATGAGTTAGAGACGATGCTTGTTTGTTTTGATGCTTGCGTTTGAACTTGCTTGAGCAACCGACCTGACGAAGTACCCATGAATGTCGCCCACGATGGTCTACAGTCTTGGGTATGAGTCAGTGACGATGCTTGTTTGTTTTGATGCTTGCGTTTGAACTTGCTTGAGCAACTGACCTGACGAAGTACCCATGAATGTCGCCCACGATGGTCTACAGTCTTGGGTATGAGTTAGTGATGATGCTTGTTTGTTTTGATGCTTGCGTTTGAACTTGCTTAAGCAACCGACCTGATGAAGTACCCAAGAATGTCGCCCATGATGGTCTACAGTCTTGGGTATGAGTCAGTGATGATGCTTGTTTGTTTTGATGCTTGCGTTTGAACTTGCTTAAGCAACTGACCTGACGAAGTACCCATGAATGT----------------------------------------------------------------------------------------------------------------TCAACCTAGTAGGGACATTTCCCTGCGCCCAACGAC-TTTT--GTCGGGATCGTGGCAAGTCTGCGATCGAGGGGGTGATGTTGAGAGCCGGAAGGCAAGAGGGTGCAAACACCAGTCGGCCTTTGTCCCGATTGCTGAGTGTTATGTGCTTGATGTCCAAGGCTTGATGCTGATCCTCCAAGTGGGGCTTGTCCCTGCATCAATGGCTTTTGCCAGGATCATGGTGTTTGCTGTGATCGAAAAAATGAGGGGGTGATGTTGAGAGCCGGAAGGCAAGGGGGTGCAAACACCAGTCGGCCTTTGTCCCGATTGCTGAGTGTTATGTGCTTGACGTCCAAGGCTTGATGTTGACCCTCCAAGTGGGG-CTTTTTTGTTCCTGCAGTAACGACTTTGTTGGGATCATTGTGGTCAAGTTTGGTTGGTTTCGTATTGTGGTGGGTTTTTTTGAAGCTTCTATCGTTCTTTTACGCATCGTGCGGTGCACCTTGGGGGCTGTTTTGGCTTTTGGTTGCTTGCTTGGGCTTTATGCTAGGCGGGTGGCTAATTCGAATCCTGCATAGCAGAATGACCCGTGAACTAGTACCAATAATAGGGCTTGGCGGGGATCGAGGCTTTTGTTTCGACCCTCGCGAAGCCTTGCTGACATGTGTTCGTGGGCCTCTTTGGGGTTTCATGGACATAAAGTTGGCACAACAACAACCCCCGGCACGACACGTGCCAAGGAACACTAAACTTAAGAGCGCCCGTGCCATGATGCCCCGTTTTTGGTGTGCTCGTTGTGCGTGGCTTCTTTGTAATCTAAAACGACTCTCGGCAACGGATATCTCGGCTCACGCATCGATGAAGAACGTAGCAAAATGCGATACTTGGTGTGAATTGCAGAATCCCGTGAACCATCGAGTTTTTGAACGCAAGTTGCGCCTGAAGCCATCTGGTTGAGGGCACGTCTGCCTGGGCGTCACGCATCACGTCGCCCCCACCAAGCATCCCTTCTTCGGACGCGTTGGGTGGGGGCGGAGATTGGTCTCCCGTGCATGTGGCGCGGTTGGCCTAAATAGGAGCCTCCTCAAGAGGGACGCATGGCTAGTGGTGGTTGAT----AAGACAGTCGTCTCGTGTTGTGTGTTTTGATCCTTGAGGAAGGAACTCTTAAGATACCCCGTCGCATCGTCTTTTGATGATGATTCGATCGCCATAGTATAAACAAATAACTATAGAAGTAATAACCAACTCATCACTTCGTATTATCTGGATCCAAAGAACCAGTCAAGATATGATATATTGTTCATATTGTTGTAGCAACTGAAATCTTTTTTTATTAAAAAATATGCTTCTAAGTTGTCAATCGAAATAAAAAAGAAAGGGTATGGATAAATGGAAGGATGAGAGAAAGAAAGAAAAAGAATATTGATGATATAGAATTCCAATATGTAAGGTCTATGAGTCATCTCAGAAAAAATCTGCGTAATAAAGCATCAATACGGATTCATCATTAAATGGATCTGCTCATCGAACAAAAAATAAAGAGCTTCGAGCCAATAAAGACTAAGAATATTGACTCAAGAACTAATAGCTCCGTTGTAGAATTCAGACCTAACCATTAAGTAAGAAGCGATGGGAACGATGGAACCTGTGAATTCAAAAGATTTTAGTGAAAATGAATTCGAATGATTCATTGATCGGGATGGCGGAACCGGCCAGAGACCAATTCATCTATTCGGAAAAGTTATGAACTAATGATAGAACTGAAATAGAAATTGAAAGAGTAAATATTCGCCCGCGAAAACTTTATTTTCTTGGATTGCTAAAATTGGGTCAATCCAATACGATAACGAGTAAAACAAAAGAAAGATTTGTTTTAACATTCTAAAATAGATATAAAAAAAAATAGTTATTTAATATATTTAGATTAGATTTAGTTATCTATACAAACAAGATTTACAAATTAATAATAGATTTGATCTAGATTAAATGAAATCCATGATTCAGTATATTACTTATTAAATACATGTATATCTTAATTCAAATTCTATTCTATCTGAATTGAATTCAAAATCTTTAATTTGAATTGATTTTATTCGCGAGGAGCTGGATGAGAAGAAACTCTCACGTCCGGTTCTGTAGTAGAGATGGAATTCAAAACAAACCATCAACT
T_grandis_3907            CAGGCCTCCCTCTGCTTGGTTCCAGTCGTGGGCATGAGTGAGGGGTGATGCTTGATGGCTTTGATGCCATCGGTGGGAATGTGTTTAAGCATCGGCCTTCCCTCATGCCCACGATGGTCTACAGTCTTGGGTATGAGTCAGTGATGATGCTTGTTTGTTTTGATGCTTGCGTTTGAACTTGCTTGAGCAACCGACCTGACGAAGTAGCCATGAATGTTGCCCACGATGGTCTACAGTCTTGTGTATGAGTTAGAGACGATGCTTGTTTGTTTTGATGCTTGCGTTTGAACTTGCTTGAGCAACCGAYCYGACRAAGTACCCATGAATGTCGCCCAYGATGGTCTACAGTCTTGGGTATGAGTCAGTGACGATGCTTGTTTGTTTTGATGCTTGCGTTTGAACTTGCTTGAGCAACTGACCTGACGAAGTACCCATGAATGTCGCCCACGATGGTCTACAGTCTTGGGTATGAGTTAGTGATGATGCTTGTTTGTTTTGATGCTTGCGTTTGAACTTGCTTAAGCAACCGACCTGATGAAGTACCCAAGAATGTCGCCCATGATGGTCTACAGTCTTGGGTATGAGTCAGTGATGATGCTTGTTTGTTTTGATGCTTGCGTTTGAACTTGCTTAAGCAACTGACCTGACGAAGTACCCATGAATGT----------------------------------------------------------------------------------------------------------------TCAACCTAGTAGGGACATTTCCCTGCGCCAAACGAC-TTTT--GTCGGGATCGTGGCAAGTCTGCGATCGAGGGGGTGATGTTGAGAGCCGGAAGGCAAGAGGGTGCAAACACCAGTCGGCCTTTGTCCCGATTGCTGAGTGTTATGTGCTTGATGTCCAAGGCTTGATGCTGATCCTCCAAGTGGGGCTTGTCCCTGCATCAATGGCTTTTGCCAGGATCATGGTGTTTGCTGTGATCGAAAAAATGAGGGGGTGATGTTGAGAGCCGGAAGGCAAGGGGGTGCAAACACCAGTCGGCCTTTGTCCCGATTGCTGAGTGTTATGTGCTTGACGTCCAAGGCTTGATGTTGACCCTCCAAGTGGGG-CTTTTTTGTTCCTGCAGTAACGACTTTGTTGGGATCATTGTGGTCAAGTTTGGTTGGTTTCGTATTGTGGTGGGTTTTTTTGAAGCTTCTATCGTTCTTTTACGCATCGTGCGGTGCACCTTGGGGGCTGTTTTGGCTTTTGGTTGCTTGCTTGGGCTTTATGCTAGGCGGGTGGCTAACTCGAATCCTGCATAGCAGAATGACCCGTGAACTAGTACCAATAATAGGGCTTGGCGGGGATCGAAGCTTTTGTTTCGACCCTCGTGAAGCCTCGCTGACATGTGTTCATGGGCCTCTTTGGGGCTTCATGGACACAAAGTTGGCACAACAACAACCCCCGGCACGACACGTGCCAAGGAACACTAAACTTAAGAGCGCCCGTGCCATGATGCCCCGTTTCTGGTGTGCTCGTTGTGCGTGGCTTCTTTGTAATCTAAAACGACTCTCGGCAACGGATATCTCGGCTCACGCATCGATGAAGAACGTAGCAAAATGCGATACTTGGTGTGAATTGCAGAATCCCGTGAACCATCGAGTTTTTGAACGCAAGTTGCGCCCGAAGCCATCTGGTTGAGGGCACGTCTGCCTGGGCGTCACGCATCACGTCGCCCCCACCAAGCATCCCTTCTTGGGACGCGTTGGACGGGGGCGGAGATTGGTCTCCCGTGCATGTGGCGCGGTTGGCCTAAATAGGAGCCTCCTCAAGAGGGACGCACGGCTAGTGGTGGTTGAT----AAGACAGTCGTCTCGTGTCGTGTGTTATGATCCTTGAGGAAGGAACTCTTAAGATACCCCGTCGCATCGTCTTTTGATGATGATTCGATCGCCATAGTATAAACAAATAACTATAGAAGTAATAACCAACTCATCACTTCGTATTATCTGGATCCAAAGAACCAGTCAAGATATGATATATTGTTCATATTGTTGTAGCAACTGAAATCTTTTTTTATTAAAAAATATGCTTCTAAGTTGTCAATCGAAATAAAAAAGAAAGGGTATGGATAAATGGAAGGATGAGAGAAAGAAAGAAAAAGAATATTGATGATATAGAATTCCAATATGTAAGGTCTATGAGTCATCTCAGAAAAAATCTGCGTAATAAAGCATCAATACGGATTCATCATTAAATGGATCTGCTCATCGAACAAAAAATAAAGAGCTTCGAGCCAATAAAGACTAAGAATATTGACTCAAGAACTAATAGCTCCGTTGTAGAATTCAGACCTAACCATTAAGTAAGAAGCGATGGGAACGATGGAACCTGTGAATTCAAAAGATTTTAGTGAAAATGAATTCGAATGATTCATTGATCGGGATGGCGGAACCGGCCAGAGACCAATTCATCTATTCGGAAAAGTTATGAACTAATGATAGAACTGAAATAGAAATTGAAAGAGTAAATATTCGCCCGCGAAAACTTTATTTTCTTGGATTGCTAAAATTGGGTCAATCCAATACGATAACGAGTAAAACAAAAGAAAGATTTGTTTTAACATTCTAAAATAGATATAAAAAAAAATAGTTATTTAATATATTTAGATTAGATTTAGTTATCTATACAAACAAGATATACAAATTAATAATAGATTTGATCTAGATTAAATGAAATCCATGATTCAGTATATTACTTATTAAATACATGTATATCTTAATTCAAATTCTATTCTATCTGAATTGAATTCAAAATCTTTAATTTGAATTGATTTTATTCGCGAGGAGCTGGATGAGAAGAAACTCTCACGTCCGGTTCTGTAGTAGAGATGGAATTCAAAACAAACCATCAACT
T_grandis_3908            CAGGCCTCCCTCTGCTTGGTTCCAGTCGTGGGCATGAGTGAGGGGTGATGCTTGATGGCTTTGATGCCATCGGTGGGAATGTGTTTAAGCATCGGCCTTCCCTCATGCCCACGATGGTCTACAGTCTTGGGTATGAGTCAGTGATGATGCTTGTTTGTTTTGATGCTTGCGTTTGAACTTGCTTGAGCAACCGACCTGACGAAGTAGCCATGAATGTTGCCCACGATGGTCTACAGTCTTGTGTATGAGTTAGAGACGATGCTTGTTTGTTTTGATGCTTGCGTTTGAACTTGCTTGAGCAACCGAYCTGACGAAGTACCCATGAATGTCGCCCAYGATGGTCTACAGTCTTGGGTATGAGTCAGTGACGATGCTTGTTTGTTTTGATGCTTGCGTTTGAACTTGCTTGAGCAACTGACCTGACGAAGTACCCATGAATGTCGCCCACGATGGTCTACAGTCTTGGGTATGAGTTAGTGATGATGCTTGTTTGTTTTGATGCTTGCGTTTGAACTTGCTTAAGCAACCGACCTGATGAAGTACCCAAGAATGTCGCCCATGATGGTCTACAGTCTTGGGTATGAGTCAGTGATGATGCTTGTTTGTTTTGATGCTTGCGTTTGAACTTGCTTAAGCAACTGACCTGACGAAGTACCCATGAATGT----------------------------------------------------------------------------------------------------------------TCAACCTAGTAGGGACATTTCCCTGCGCCCAACGAC-TTTT--GTCGGGATCGTGGCAAGTCTGCGATCGAGGGGGTGATGTTGAGAGCCGGAAGGCAAGAGGGTGCAAACACCAGTCGGCCTTTGTCCCGATTGCTGAGTGTTATGTGCTTGATGTCCAAGGCTTGATGCTGATCCTCCAAGTGGGGCTTGTCCCTGCATCAATGGCTTTTGCCAGGATCATGGTGTTTGCTGTGATCGAAAAAATGAGGGGGTGATGTTGAGAGCCGGAAGGCAAGGGGGTGCAAACACCAGTCGGCCTTTGTCCCGATTGCTGAGTGTTATGTGCTTGACGTCCAAGGCTTGATGTTGACCCTCCAAGTGGGG-CTTTTTTGTTCCTGCAGTAACGACTTTGTTGGGATCATTGTGGTCAAGTTTGGTTGGTTTCGTATTGTGGTGGGTTTTTTTGAAGCTTCTATCGTTCTTTTACGCATCGTGCGGTGCACCTTGGGGGCTGTTTTGGCTTTTGGTTGCTTGCTTGGGCTTTATGCTAGGCGGGTGGCTAATTCGAATCCTGCATAGCAGAATGACCCGTGAACTAGTACCAATAATAGGGCTTGGCGGGGATCGAGGCTTTTGTTTCGACCCTCGCGAAGCCTTGCTGACATGTGTTCGTGGGCCTCTTTGGGGTTTCATGGACATAAAGTTGGCACAACAACAACCCCCGGCACGACACGTGCCAAGGAACACTAAACTTAAGAGCGCCCGTGCCATGATGCCCCGTTTTTGGTGTGCTCGTTGTGCGTGGCTTCTTTGTAATCTAAAACGACTCTCGGCAACGGATATCTCGGCTCACGCATCGATGAAGAACGTAGCAAAATGCGATACTTGGTGTGAATTGCAGAATCCCGTGAACCATCGAGTTTTTGAACGCAAGTTGCGCCTGAAGCCATCTGGTTGAGGGCACGTCTGCCTGGGCGTCACGCATCACGTCGCCCCCACCAAGCATCCCTTCTTCGGACGCGTTGGGTGGGGGCGGAGATTGGTCTCCCGTGCATGTGGCGCGGTTGGCCTAAATAGGAGCCTCCTCAAGAGGGACGCATGGCTAGTGGTGGTTGAT----AAGACAGTCGTCTCGTGTTGTGTGTTTTGATCCTTGAGGAAGGAACTCTTAAGATACCCCGTCGCATCGTCTTTTGATGATGATTCGATCGCCATAGTATAAACAAATAACTATAGAAGTAATAACCAACTCATCACTTCGTATTATCTGGATCCAAAGAACCAGTCAAGATATGATATATTGTTCATATTGTTGTAGCAACTGAAATCTTTTTTTATTAAAAAATATGCTTCTAAGTTGTCAATCGAAATAAAAAAGAAAGGGTATGGATAAATGGAAGGATGAGAGAAAGAAAGAAAAAGAATATTGATGATATAGAATTCCAATATGTAAGGTCTATGAGTCATCTCAGAAAAAATCTGCGTAATAAAGCATCAATACGGATTCATCATTAAATGGATCTGCTCATCGAACAAAAAATAAAGAGCTTCGAGCCAATAAAGACTAAGAATATTGACTCAAGAACTAATAGCTCCGTTGTAGAATTCAGACCTAACCATTAAGTAAGAAGCGATGGGAACGATGGAACCTGTGAATTCAAAAGATTTTAGTGAAAATGAATTCGAATGATTCATTGATCGGGATGGCGGAACCGGCCAGAGACCAATTCATCTATTCGGAAAAGTTATGAACTAATGATAGAACTGAAATAGAAATTGAAAGAGTAAATATTCGCCCGCGAAAACTTTATTTTCTTGGATTGCTAAAATTGGGTCAATCCAATACGATAACGAGTAAAACAAAAGAAAGATTTGTTTTAACATTCTAAAATAGATATAAAAAAAAATAGTTATTTAATATATTTAGATTAGATTTAGTTATCTATACAAACAAGATATACAAATTAATAATAGATTTGATCTAGATTAAATGAAATCCATGATTCAGTATATTACTTATTAAATACATGTATATCTTAATTCAAATTCTATTCTATCTGAATTGAATTCAAAATCTTTAATTTGAATTGATTTTATTCGCGAGGAGCTGGATGAGAAGAAACTCTCACGTCCGGTTCTGTAGTAGAGATGGAATTCAAAACAAACCATCAACT
	;
End;


BEGIN SETS;
	charset ETS = 1-1324;
	charset ITS = 1325-1973;
	charset rpl16 = 1974-2935;
	charpartition regions = region1:ETS, region2:ITS, region3:rpl16;
	 [exset * myexclusions = 600-800, 850, 900-100;  not active]
END;


[!
BEGIN GARLI;
M1 r 1.0000 1.8800 1.0000 1.0000 4.2821 e 0.2211 0.1758 0.2612 0.3419 a 0.3470 p 0;
M1 r 1.8994 3.6275 1.8994 1.0000 8.2820 e 0.2640 0.2059 0.2366 0.2936 a 0.2810 p 0;
M1 r 1.1573 0.3218 0.5292 0.0971 0.3218 e 0.4053 0.1372 0.1710 0.2866 a 0.5370 p 0.8210;
END;]

[!
ETS Likelihood settings from best-fit model (TrN+G) selected by AIC
with jModeltest 0.1.1 on Sun Apr 22 12:16:22 CDT 2012]
BEGIN PAUP;
Lset base=(0.2211 0.1758 0.2612 0.3419) nst=6  rmat=(1.0000 1.8800 1.0000 1.0000 4.2821 1.0000) rates=gamma shape=0.3470 ncat=4 pinvar=0;
END;

[!
ITS Likelihood settings from best-fit model (TIM2+G) selected by AIC
with jModeltest 0.1.1 on Sun Apr 22 00:41:43 CDT 2012]
BEGIN PAUP;
Lset base=(0.2640 0.2059 0.2366 0.2936) nst=6  rmat=(1.8994 3.6275 1.8994 1.0000 8.2820 1.0000) rates=gamma shape=0.2810 ncat=4 pinvar=0;
END;

[!
rpl16 Likelihood settings from best-fit model (TVM+I+G) selected by AIC
with jModeltest 0.1.1 on Sun Apr 22 01:52:16 CDT 2012]
BEGIN PAUP;
Lset base=(0.4053 0.1372 0.1710 0.2866) nst=6  rmat=(1.1573 0.3218 0.5292 0.0971 0.3218 1.0000) rates=gamma shape=0.5370 ncat=4 pinvar=0.8210;
END;

[E_arbelaezii_3583 in seq = E_arbelaezii_3668 in AFLPs (labeled as the first name to keep species)]
[E_estanislana_3904 in seq = E_estanislana_3869 in AFLPs (labeled as the first name to keep species)]
[E_frontinoensis_3831 in seq = E_frontinoensis_3834 in AFLPs (labeled as the first name to keep species)]
[E_grandiflora_3556 in seq = E_grandiflora_3550 in AFLPs (labeled as the first name to keep species)]
[E_grandiflora_3595 in seq = E_grandiflora_3603 in AFLPs (labeled as the first name to keep species)]
[E_killipii_3738 in seq = E_killipii_Vch_3575 in AFLPs (labeled as the first name to keep species)]
[Es_purpurascens_3926 in seq = Es_purpuracens_3913 in AFLPs (labeled as the first name to keep species)]
[E_incana_3642 in seq = E_incana_3641 in AFLPs (labeled as the first name to keep species)]


[For MrBayes add this to begining of matrix
Begin data;
	Dimensions ntax=XXX nchar=XXX;
	Format datatype=restriction interleave=no gap=- missing=?;
	Matrix
	or as below]


BEGIN CHARACTERS;
	TITLE  AFLPs_data;
	LINK TAXA = Taxa;
	DIMENSIONS  NCHAR=1665;
	FORMAT DATATYPE = STANDARD SYMBOLS="01";
	MATRIX
Ca_badilloi_4046           111000000000000000000000010000010000000100000000000000000000000100001000000?00????0??????????0???????0????0???0???????????????0?????0?0?0??0???0?0??????????00??????0???0??????0????0???0????0???0?????0???0?00???????00???????00???00??0000000000000000000000000000001000000000001000101000000000000000000000001010010110100010001010110110100100001100010100100000000000000000001000000000000111100000000000000001110010101010101010110000001001100000110000000100000101000000000000000000000001000000000000000000000000000000001000000000000000000000000000000000000000000000000000000000000000000000000000000000000000???0??0????????0??00???0?0?00??0??0?0??????????????0????????????0000000000000000000000000000000000000000000??0????00??0??00?????00?????0??0?000??????????????0?????100100000000000000000000000000000000000000000000000000000000001010100000000000000000010000000000000000000000000000000000000000000000000000000000010000000000000000000000000000000000000000000000000000000000000000000000000000000000000000000000000001000000000000000000000000000001000000010000000000000000000000000000000000000000000000000000000000000000000000000000000100000000010000000000000001000000001010010100000010000000000000000000000000000000100000000001000000100000000000000000000000000100000000000000000000000000100000000010000000000000000000000000000000000000000000000000000000000000000000000000000000000000000000000000000000000000000000000001000000000000000000000000000000000000000000000000000000000000000000000000000000000000000000000000000000000000000000000000000000000000000000000000000000000000000000000000000000000000000000000000000000000000000000000000000000000000000000000000000000000000
Ca_badilloi_Vpit_4052      1110110001000000000000000100001100000001000010000100000010000011000010010111000011100000000000000000000000000000000100100000000010110100100001000100000000100000000000100000000010000011110001010000001000001100000000000010110000000000000000000000000100000000000100000000000000100010100000000000000000000000101001101010001101100001000010001000000000000010000000000000110000100000000000010100000000000000000111000110100010101011101000100110000010000000000000011000000000000010000000000110000000000000000100000000000????0???0??????0??0?00?????????0??????00??000????????????0?0???0????????00???????????00???0???0??0????????0??00???0?0?00??0??0?0??????????????0????????????????000000?0?0??0??00??0?0??0?0??0???0??0?0??0????00??0??00?????00?????0??0?000??????????????0??????00000?00000?000?0?00?0?????00?0???000???0??0??????????????1011011100001000000000001001000000000000000000000000000000000010000000000000010000000000000000000000000000000000000000000000000000000000000000000000000000000000000000001100000000000000000000000000000000000000000000000000000000111100000000000000000000000000000000000000000000000000000000000000000000000000100000000010000000000000001000000011010110111000111010000010100000000010100000010100000000001000000000000000000000000000000000000000000000000000000000000000000000000000000000000000000000000000000000000000000000000000000000000000000000000000000000000000000000000000000000000000000000000000000000000000000000000000000000000000000000000000000000000000000000000000000000000000000000000000000000000000000000000000000000000000000000000000000000000000000000000001000000000000000000000000000000000000000000000000000000000000000000000000000000000
Ca_badilloi_Vpit_4054      1110010001000000000000000100001100100001000010000100000010000011000010010110000011100001000000000000000000000000000100100000000011100100100001000100000000100000000000100000000010000011101001010000011000001100000000000010110000000000000000000000000000000000000100100000000000100010100000000000000000000000101001001010001101101001000010001000010001000010000000000000010000100000000000011110000000000000000111010110101010101011101000100110000011000000010000011000000000000010000000000110000000000000000100000000000????0???0??????0??0?00?????????0??????00??000????????????0?0???0????????00???????????00???0???0??0????????0??00???0?0?00??0??0?0??????????????0????????????000000000000000000000000000000000000000000000000000000000000000000000000000000000000000000000000000011101000000000000000001001000000000000000000000000000000001011010100001100000000000001100010000010000000000000000000000010000000000000010000000000000000000000000000000000000000000000000000000000000000000000000000000000000000001100000000000000000000000000000000000000000000000000001000100000000000000000000000000000000000000000000000000000000000000000000000000000100000000010000000000000001000000011010111111001111010001110100000000010101000010100000000001????0?0????0??????????????????????0?????????????????????????????0??????00???????????????00000000000000000000000000000000000000000000000000000000000000000000000000000000000000000000000000000000000000000000000000000000000000000000000000000000000000000000000000000000000000000000000000000000000000000000000000000000000000000000000000000000000000000000000000000000001000000000000000000000000000000000000000000000000000000000000000000000000000000000
Ca_rodriguezii_4055        01100000010000000000000001100011000000010000100000000000000000110000100100010010001000010000000010000000000000000000001000000000001000001000010000000000000000000000000000000000000000001111010100000100000011000000000000001100000000000000000000000000001001000001001000000000001000101000000000000000000000001010011010100011001010010000100000000100010000100000000000000100000000000000000011100000000000000001010100111000101000111001000001100000110000000000000100000000000000100000000000000000000000000000000000000000001000000000100000000000000000000000000??000????????????0?0???0????????00???????????00???0???0??0????????0??00???0?0?00??0??0?0??????????????0????????????000000000000000000000000000000000000000000000000000000000110000000000000000000000000000000000000000110101000000000000000000000000000000000000000000000000000001011010100001100000000000001100010000000000000000000000000001000000000000000000000000010000000000000000000000000000000000000000000000000000000000000000000000100000011000000000000000000001000000000000001000000000000011000000010000000000000000000000000000000000000000000000000000000000000000100001000000000100000000010000000000000001000000001010010001000010000000010000000000000000000000000000000000000011110101001000001011011100000110000000010000000000000000101000000010000000100000000100000000000000000000000000000000000000000000000000000000000000000000000000000000000000000000000000000000000000000000000000000000000000000000000000000000000000000000000000000000000000000000000000000000000000000000000000000000000000000000000000000000000000000000000000000000000000000000000000000000000000000000000000000000000000000000000000000000000000000000
C_moritziana_3931          01100000000000000000100001000000000000110000000000000000000010010000100000010010001010010?00000110010000000000000000?010?0000000001100000100000010100000001000100000000100000010000000001001100100?0001000001100000000000000110000000000000000000000000000000100000100100000000000000000100000000000000000000000101001001010001000101001000000000000000000010000000000000000000000000000000000001000000000000000000001010000000010100010100110100011000000000000000000000000000?0010000000001000000000000000000000000000000000000010000000000000000000000000001000000000?00000000000000100010000000000000000000000000000000000100000001000100000000000000000000000000000000001000000000000000?0000000000000?000100001000000000000?0000000000000000000000000000000000000000000000000000000000000000000000000001010000000000000000000000000000000000000000100101011001110000000000000110001000001000010000000000000000000000000?000000?000000000000000000000000000000000000000000000000000000000000000000000000000000000000000000000000000000000000?00000000000000000000000000000000000000000000000000000000000000000000000000000000000000000000000000000001000010000000001000000000000000000000000010000000000100110000000110000100101000000000001100000?0000000000000000000000000000000000000000000000000000000000000000000000000000000000000000000000000000000000000000000000000000000000000000000000000000000000000000000000000000000000000000000000000000000000000000000000000000000000000000000000000000000000000000000000000000000000000000000000000000000000000000000000000000000000000000000000000000000000000000000000000000000000000001000000011000010000000000000000000000000000000000?00000000000000000000000000000000
C_spicata_3934             0110010000000000000000000100000100?0001100001000000100000000000100001001001100000010000000000000100000000000000000000010000000000???0?0?0??0???0?0??????????00??????0???0??????0????0???000010010000001000001100000000000000110000000000000000000000000000001100000000100000000000000000100000000000000000000000001001001010001101101011000000000000000001000010000000?001?000000010000000000000100000000000000000001101101100011010111010100111111001001101?100010100011000000000100000000010?00110000000100000000000000001000100100000000000000000000000000011000010010010000000000001000100000000000000000000000000000100001000000000?000000000000000000000000000000000000000000000000000000000000000000000000000000000000000000000000?0000000001100000000000000?0000000000000000000000000?111011000000000100000000000000000000000000000000000000001010111101000111100?0000001001100010000?10000100000000?0001000000?00000000000001100010?01000000000000000000000000000000000000000000000000000000100000?000000000000000010000000000000000000000000000000000001000000000000011000?0001000000?0?00000010000000000000000000000000000000000000000000000001?000001000000000000000000000000000000000000000000000000000000000000000000000000000000000000000000000000000000?011100101000?0?00010100?0??0001000000000?0000000010001000?000000000?000000?00000000000000000?0000000000000000000000000000000010000?000000000000000000000000000000000000000000000000100000000?0000?0000000000000010000000000000000000000000000000000000000000000000000000000000000000000000000000000000000000000000000000000000000000000000000000000000000000000000000000000000000000000000000000000000000000000000000000000000000000000000000000000000000
C_thyrsyformis_4012        111001100000000000000000011000010000001100000000000100000000100100001001000100000000000000000000000000000000000000000000000000000100000000000000000000000000000000000000000000000000000000001001000000000000110000000000000001000000000010000000000000000000010000000010000000000010001010000000000000000000000000100100101000110110100101001001010001000100001000000100010000100010000000000010100100000000000000100011011010010010001010110001111000001101000000000010100000000011000000100000001000000000000001100000000000000010000000001000000000000000001100001000001000000000000101010100000000001000000000000000001000110000100100000000000000000000000000000000000000000000000000000000000000000000000000000000000000000000000000000000000100000000000000000000000000000000000000000011101000000000000000000100000000000000000000000000000000001001110100011000000000000001100000000010000000000000000000000000000000000000000001100011000000000000000000000000000000000000000000000000000000000000000000000100000010000000000010000000001000000000000001001000000000011000000010000000000000001010010000001101100000000000000000000000000000000100001000000000100000000000000000000000001001000000010010000001111000010010100000000000001000000000000000000000011100111001000000101010000000110000000000000000010001000000000000000001000000000000000000000000000000000000000000000000000000000000000000000000000000000000000000000000000000000000000000100000000000000000000010000000000000000000000000000000000000000000000000000000000000000000000000000000000000000000000000000000000000000000000000000000000000000000000000000000000000000000000000000000000000000000000000000000000000000000000000000000000000000
C_timotensis_3936          111100100000100000000100001000010000001100001000000000000000100100001001000100000010000100000000000000000000000000000010000000000011000100000000000000000000000000000000000000000010000011010001000001100000110000000000000011000000000000000000000000000000000000000010000000000000000010000000000000000000000000100100111010000010101100001000000001000000001000000000010000000010000000000000000000000000000001011101001100111010111011000110110001001100011001010000100000000000000000001000001000000110000000000000000100000010000000000000000000000000001100001000000000000000000100000000000000010000000000000000000000110000100100000000000000000000000000000000000001000000000000000000000000000000000000000000000000000000000000000000000110000000000000000000000000000000000000000010101100000000000000000000000000000000000000000000010000101001110000011110000000000101000010000000000000000000000000000000000000000000000000100011000000001000000000000000001000000000000000000000000001000000000000000100010010000000000000000000000000000000000001000000000000011000000010000010000000000000000000001000000000000000000000000000000000000100001000000000100000000010000000000000001001000000010110100000111001010010100000000000011000000000000000000000000100101000000000000000000000000000000000000000010001011000000000000000000000000000000000000000000000000000000000000000000000000000000000000000000000000000000000000000000000000001000000000000000000000000000010000000000000000000000000000000000000000000000000000000000000000000000000000000000000000000000000000000000000000000000000000000000000000000000000000000000000000000000000000000000000000000000000000000000000000000000000000000000000000
E_annemariana_3756         000000000000000000000000000000000000000000000000000000000000000000000000000000100000000000000000000000000000000000000000000000000000001000000000000000000000000000000000000000000000000000010100000000000000110000000000000000100000000010000000000000000000000000000000000100000100000010001000000000000000000000100001100000100000000000001000000000000000000000010000000000000000000000000000000000000000000000000000000000000000000010010100000000000000000010100000000000000010000000001000000000110000000011000000000000000100000000000000010000000001000000000000000000000000000000000000010000000011000000001100000000000000010000000000000000000000000000000000000001000000000000000000000000000000000000000000000000000000000000000000000000000000000000000000010000000000000000000000001000110000011100000000000000000000000000000000000000001011000001001100000000001100100000000000000000000000000000000000000000000000001100000000010000000000000000000000000010000000000000000000000001010000000000000000000000000000000000000000000000000000000000000000000000000000000010000000000000000001000000000000000000000000000000000000000000000000000000000000110000000000010000000000000100000000000010000000000000000000000000000000000000000000000000000100000000000000000100000000100000000000000000000000100010000000000000000000000000000000000000000000000001000100010000000000000000001000000000000000000000000000000000000000000000000000000000000000000000000000100000000000000000010000000000000000000100000000000000000000000000000100000000000010000010000000000000000000000000100000000000100000000000000000010000000000000000000000000000000000000000000000000000000000000000000000000000000000000000000
E_arbelaezii_3583          011100000000000000000000000100010000000000000000000000000000000000000000000?00??0?0?00??000?0????0?00?0?0000000000000?0?0?00?0?00??000?00?0????0?000??00?0?000?000000??0?000000?0000?000000??00??0?0?????0???0???0??000???0??????000??00000000000000000000000000000000100000000001000000100000000000000010000000001000111010000000001000000000000000000000000000000000000000000000000000000000000110000000000000001001010010001010101101100101000100010010000000110000000000001000100000000010000000000000000000000000100000000?0?0?000000?0000000?00000000?0000000000000000000?0?00?00?00?00?000?00000000??0000?000?000000??00?0?00??00000??00000??00?00000000000000000000000000000000000000000000000000000000000000000000000000000000000000000000000000000000000000000000000000000000000000011101000110000000000000000000000000000000000000000000000001011011001001100000010000101110000000010000000000000000000000000000000000000000000000001010000000000000000000000000000000000000000000000000000000010000001000000000010000000000000000000000000000000000001000100000000001000000010000000000000000000000000000000000000000000000000000000000000000000001000000000110000001010000000000000001010000001000010101000010010000010000000000000000000000000000000000000010000000000000000000000000000011100000000010000000000000000000000000000000000001000010000000000000000000000000000000000000000100000000000000000000100000000000000000000000000000001000000000000000000000000000000000000000000000000000000000000000000000000000000000000000000000000000000000000000000000000000000000000000000000000000000000000000000000000000000000000000000000000000000000000000000000000000000000000000000000000000000000000000000000
E_argentea_Fph_3570        111000000000000000000000000000000000000100000000000000000000000000000000000000000010000000000000000000000000000000000000000000000100000000000000000000000000000000000000000000000000000000000101000000000000110000000000000000000000000000000000000000000000000000000000000000000100000010000000000000001000000000100011101001110000000100100000000001000000010000000000000000000000000000000000111100000000000001000101101010111010010110000000010001001100000010000000000000000000000000001100000000000000000000000000000000000000000000000000000000000000000000000000000000000000000000000000000000000000000000000000000000010100000000010000000000000000000000000000000000000000000000000000000000000000000000000000000000000000000000000000000000000000000000000000000000000000000000000010101010110000000100000000000000000000000000000000000000001011010101101100000010001101110010000110000000000000000000000000000000000000000000000000110000000000000000000000000000000000000000000000000000000000000001000000000010000100000000000000000000000000000000000100001000011000000010000000000000000001000000000000000000000000000000000000000000000000001000000000110000000010000000000000001000000001001011000000011010000010100000000000000000000000000000000000001101100000000000000000000000000000000000000000000010000000000000000010000000000000010000000000000000000000000000000000000000100000001000000000000000000000000000000000000000000101000000000000000000000000000010000000000000000000000000000000000000000000000000000000000000000000000000000000000000000000000000000000000000000000000000000000000000000000000000000000000000000000000000000000000000000000000000000000000000000000000000000000000000000
E_ariana_3820              000?000??000?000?0??0?000????????00?00??0???0??????0??0???000???000???00???1000000000000000000000000000000000000000000000000000001000000000000000000000000000000000000000000000000000000000011000000100000101100000100000001111000000000100010000001010000010000011110100000000001000000100000000000000011000000001000101010010000100001000010000000000000000010000000000001001000100000000000000010000000000000010000010010101110100101100000100110110011001000000000000000001000000000000010000000000000010000000000000000000?0?0?000000?0000000?00000000?0000000000000000000?0?00?00?00?00?000?00000000??0000?000?000000??00?0?00??00000??00000??00?00000000000000000000000000000000000000000000000000000000000000000000000000000000?0??0???0???00??0?00????00??????????000??00000?????000000101010000000001000001000000000000010000000000000000000000000100000001000010010000101000000000000000100000000000000000000000000000000000000000000110000000000000000000000000000000001000000000000000000000000000001000000000010000000000000001001000000000000010001000000000100010000000010000000000010000000000000000000001000000010000000000000100000000000001000000000000000000000000000000000000100000001000011000010001001010000100000010010000000001001000000110001001101100000000000100000000100010000000000000000100100000000000000001000100000000000010000000000100000000000000000000000000000100000000000000001010000000000000000000000000000001011100000010000001000001000000000000000000000000000000000000000000000000000000000000000000000000000000000010000000000000000000000000000000000000000000000000000000000000000000000000000000000000000000000000000000000000000000000000000000000000000000000000000000000000
E_azucarina_3803           000?000??000?000?0??0?000????????00?00??0???0??????0??0???000???000???00????00??0?0?00??000?0????0?00?0?0000000000000?0?0?00?0?00??000?00?0????0?000??00?0?000?000000??0?000000?0000?0000001000000000000000000000000000000000000000000000000?000???????00????0000???0???00???00000000000000000000000000000000000001000001000000000000000000000000000000000000000000000000000000000000000000000001000000000000000000000000000000000000000000000000000000000000000000000000000000000000000000000000000000000000000000000000000000?0?0?000000?0000000?00000000?0000000000000000000?0?00?00?00?00?000?00000000??0000?000?000000??00?0?00??00000??00000??00?000000000000000000000000000000000000000000000000000000000000000000000000000000000001000000000000000010000000000000000000000000000000000000000000000000000000000000000000000000000000000000000000010110001010011000001000000010010001000000000000000000000000000000000000000000000000000000100000000000000000000000000000000001100000100000000000100000000000000000001000000000000000000000000000000000000000000000000000000000000100000000000000000000000000000000000000000000000000000000000000000000010000000000000000000000100000000000000000000000110101000000100000101000001000100100001000000011000000000000001111000110000000000000000001010000000110000101010100000000000000000000000000000000100000000000000000000000000000000000000001000000010000000000000000000000000000000000000000000000000010000000000000000000000000000000000000000000000000000??????0?????0???????????????????????????0???0????????????????????????????????????0?????0?0???????????????????????????????0????????00???????????????0???????0??????????0????????????????????????????????????
E_barclayana_3566          000000000000000000000000000000000000000000110100000000000000000000000000000?00??0?0?00??000?0????0?00?0?0000000000000?0?0?00?0?00??000?00?0????0?000??00?0?000?000000??0?000000?0000?000000??00??0?0?????0???0???0??000???0??????000??000000?000???????00????0000???0???00???00000000000000000000000000010000000001000001000000000000000000000000000000000000000000000000000000000000000000000000000000000000000010001010010101110101101110100100100110011101010100001001100001000110000010111000010000000001000000000101111010?0?0?000000?0000000?00000000?000000000000000000000000000000000000000000000000000000000000000000000000000000000000000000100000000000000000000000000000000000000000000000000000000000000000000000000000000000000000000000000000000000000000000000000000000000000011101000110000000000000000000000000000000000001000000000001011010001001100001110000101110010000010000000000000000000000000000000000100000000000000???00??0??000?0??000?00?00?0???000?????0?0??0?0????????????00???00?????0?????0?0????0?????????????????0????0???0?0?0?????0??????0?????0???0???0??0???0?00?????0?000????0???000000000000000000000000000000000000000000000110000001010000000000000001000000001000010000000000010000110000000000000001000000000000000000000000000000000000000000000000000000000000000000000000000000000000000000000000000000000000000000000000000000000000000000000000000000000000000000000000000000000000000000000000000000000000000000000000000000000000000000000000000000000000000000000000000000000000000000000000000000000000000000000000000000000000000000000000000000000000000000000000000000000000000000000000100000000000000000000000000000000000000000000000000000000000000000000000000000
E_boyacensis_3644          111001000100000000000000000001010001001100010110110001010000000100001100000?00??0?0?00??000?0????0?00?0?0000000000000?0?0?00?0?0011000000000000000000000000000000000000000000000000000000001110100000100000011000000000000001100000000000000?000???????00????0000???0???00???00000000000000000000000000000000000001000011000000000000000000000000000000000000000000000000000000000000000000000000110000000000000001001010110101110110101100001001110100011000000100000010000000000000000000010010000000000000000000000100000000?0?0?000000?0000000?00000000?000000000000000000000000000000000000000000000000000000000000000000000000000000000000000000000000000000000000000000000000000000000000000000000000000000000000000000000000000000000000000000000000000000000000000000000000000000000011101001010000000100000000000000000000000000000000000000001011010001001100000110001101110010000100000000000000000000000000000000000000000001000000110000000000000000000000000000000000000000000000000000000010000001000000000010000000000000000000000000000000000001000000100000011000000010000000000000000000000000000000000000000000000000000000000000000000000000000000110000000010000000000000001000000001000011100000111010000010100000000000000000001000000000000000001101100000100000000000000000000000000000000000000010000000000000000010000000000000010000000000000000000000000000000000000000100000001000000000000000000000000000000000000000000001000000000000000000000000000000000000000000000000000000000000000000000000000000000000000000000000000000000000000000000000000000000000000000000000000000000000000000000000000000000000000000000000000000000000000000000000000000000000000000000000000000000000000000000
E_brachyaxiantha_3663      1110010000000000000000000000000100000001000000000000000000000001000010000001000000100000000000100000010000000000000000000000000001100000010000001000000000100000000000101000000100001000000011010000001000001100000100000000111000000000100000000000000000000000000100100000000001000000100000000000000000000000001000111010000000000000000000000000000000000010000000000000000000000000000000000110000000000000010001010010001110110101100001000110110010000000000000000000010000000000000010000000000000010000000000000000000000000000000000000010000000000000000000000000000?0?00?00?00?00?000?00000000??0000?000?000000000000000000000000000000000000000000000000000000000000000000000000000000000000000000000000000000000000000000000000000000000000000000000000000000000000000000000000010001100100000000000010100000000000100000000000000000000000001010101001100000110001101100010000010000000010000000000000001010000000000000000000100110000000000000000000000000000000000000000000000000000000000000001000000000010000100000000000000000000000000000001000000100100011000000010000000000000000000000000000010100000000000000000100000000000000000010000000101010000000010000000000000001010000000011011000000100010000010100100000010000000000000000100000000010100101000100000000010000010100000000000000000100010000000000000001010100010000100010000000000000000000000000000000000000000100000001000100001010000000000000010000010000000001011000000010000010011000011100000000000001000000000001000000000000000000000000000000000000000000000000000000000000000000000000000000000000000000000000000000000000000000000000000000000000000000000000000000000000000000000000000000000000000000000000000000000000000000
E_brassicoidea_3843        111000000000000000010000010100010000000000000000000000000000000100001000000100000010000100000000000000000000000010100000000000000101000100000000000001000000000110000000000000000000000000011101000000101000110000010000100011100000000000000000000000000000000000010010000000000010000010000000000000000000000000100011101000100000100000000000000010000000001000000000000000000000000000000000000000000000000001001101101010111010110110010100011010001101000000010000100000000000000000001000000000000100100000000000000000010010000000000000000000000000000100000000001000000001000000001000000001010000000000000000000000100000010100000000000000000000000000000000000000000000000000000000000000000000000000000000000000000000000000000000000000010000000100000000000000000000000000000100101000000000000000000010000001000000000001000000100100001100010110001000000000001101100000000000001000000000000000000000000000000000000000000011000000000000000000000000000000000000000000000000001100001010100000000000000010000000000000000100000000000000000001000000000000011000000010000000000100000000000000000000000000000000000000000000000000000000001000000101110000000010000000000000001000000001010011101000000010000010000000000000000000000000000000000000001001100000000000000000000000000000000000000010010101000000000010010000001000000000010000000001000000000000000000000000000001100000000000000001000000001000000000000000000000000000000100000000000000000000000000000000000000000000000000000000000000000000000000000000000000000000000000000000000000000000000100000000000001000000000000000000000000000000000000000000011000000000000000000000000000000000000100000000000000000000000000000000000000000
E_cayetana_3578            111001000000000000000000000100010000000100000000000000000000000100001000000110000010000000000000000000000000000000000000000000000110000001000010000001000000000000000000100000000000000000011101000000100000110000000000000001100000000010000000001000000000000000010010000000000100000010000000000000001000000000100000101000000000000000000000000000000000001000000000000000000000000000000000011100000000000001000101011000111010010110000100011010001100000000000000000000100000000000001000000000000000100000000000000000000000000000000000000000000000000000000000000000000000000000000000000000000000000000000000000000010000010000000000000000000000000000000000000000000000000000000000010000000000000001001001000000000000000001000010000010000000100000001010001000100000011010000111101000110000000010000000000000000100000000000001000000001011010101001100000010001101100000001010000000000000000000000000000000000100000000000000110000000000000000000000000000000000000000000000000000000000000000000000000010000110000000000000000000000000000001000010100100011000000010000000000000000001000000000000000000000000000000000000000000000000001000000100000000000000000000000000000010000000000000001000010010000000000000010000000000000000000000000000000000000000000000000000000000000000000000000000000000000000000001000000000000000000010000000000000000101000000000100000000000100000000000000000110110000011000010000000000000001011100001010000011110001001011010100011000000000010000011111011010001101110010101000011110000101000011110000000000000000010010100010100000000000000100001000000000000000000010000000000100100000000000000000000100001000100000101001111010000100000000000110001000000101
E_chocontana_3712          000?000??000?000?0??0?000????????00?00??0???0??????0??0???000???000???00????00??0?0?00??000?0????0?00?0?0000000000000?0?0?00?0?00??000?00?0????0?000??00?0?000?000000??0?000000?0000?0000000000000000000000011000000000000000000000000000000?000???????00????0000???0???00???0000?0???0??0????00???00?0????0??000??0?0001000000000000000000000000000000000000000000000000000000000000000000000000000000000000000010001011110101110100101100001100110010011000000100000010000001000000000000011000000000000000000000000101000000?0?0?000000?0000000?00000000?0000000000000000000?0?00?00?00?00?000?00000000??0000?000?000000??00?0?00??00000??00000??00?00000000000000000000000000000000000010000000000000000000000000000000000000000000000000000000000000000000000000000000000000000000000000000101001000000000111000100000000000000000000000000000000000100110000001100110011010100011001100110000001000000000100000000000000000000000000000000???00??0??000?0??000?00?00?0???000?????0?0??0?0????????????00???00?????0?????0?0????0?????????????????0????0???0?0?0?????0??????0?????0???0???0??0???0?00?????0?000????0???000000000000000000000000000000000000000000000110000000010000000000000001000000001000010100000010010000010100000000000000000000000000000000000000000000000000000000000000000000000000000000000000000000000000000000000000000000000000000000000000000000000000000000000000000000000000000000000000000000000000000000000000000000000000000000000000000000000000000000000000000000000000000000000000000000100000000000010000000000000000000000000000000000010010000011100000100100000000000000000000000000000010000010001000110000010000000000000100000010000000000000100000000100000000000000000000000000
E_cleefii_3693             1110010001000000000000000111100100000011000000000010100101000011000010000001001000100000000000000000010000000000000000000000000001000000000000000000000000000000000000000000000000000000000111010000001000011100000100000000111100000000000000000000000000000000000100100000000001000000100000000000000010000000001000111010000000000000000000000000000000000010000000000000000000000000000000000011000000000000000001010110101110101101100001100110010001000000000000010000000000000000000010000000000000000000000000000000000?0?0?000000?0000000?00000000?0000000000000000000?0?00?00?00?00?000?00000000??0000?000?000000000000000000000000000000000000000000000000000000000000000000000000000000000000000000000000000000000000000000000000000000000000000000000000000000000000000000100000011101000010000010001010100010000000000101000000001000000001011010101001100100110001101110000001000000000000000000010000001000000001000001000000000110000000000000000000001000000000000011000000000001000000000000000000000000010000000000000000000000000000000000001000100000000011000000010000000000000000000000000000000000000000000000000000000100100001000000000000000000000001000000000000000000000000000000000000000000000010000100000000000000010101000000010000000001001100000100000010000000010100000000000010000100010000000000000001000000000010000000000000000000000100000000000000000000010000000100000000000101000000000100100001000000000000110101000111000010001001100000010011010000010101001000000010000000000000000000000000000000000000000000000000000000000000000000000000000000000000000000000000000000000000000000000000000000100000000000000000000000000000000000000000000000000000000000000000000000000000
E_congestiflora_3640       1110000000000000000000000000000000000001000000000000000000000000000000000000000000000000000000000000000000000000000000000000000000000000000000000000000000000000000000000000000000000000000000000000000000000000000000000000000000000000000000000000000000000000000000000000000000000001100000000000000010000000000000001000000000000001000000000000000000000000000000000000000000000000000000000000000000000000001000000000000000000000000001000100010000000000001000000000000000000000000000000000000000000000000000000000000000000000000000000000000000000000000000000000000?0?00?00?00?00?000?00000000??0000?000?000000000000000000000000000001000000000000000000000000000000000000000000000000000000000000000000000000000000000000000000000000000000000000000000000110000000000000000000010000000010000000000000000000000000000000000000000000000000001000001000000000000000000000100000000000000000000000000000000000000100000000000000000010001000000000000000000000000000000000000000000000000000000000000000000000010000000000000000000000000000000000001000000000000000000000000000000000000000000000000000000000000000010000000000000000000000000001000000101110000000010000000000000000000000001000010000000000000000000000000000000000100000000000000000001000000000000000000000000000000000000000000000000000000000000000000000000000000010000000000000000000100000000000000000001000000100000000010000000000000000000000100000010000100000010000000000000000000000000010000000000000000000000000000000000000000000000000000000000000000000000000000000000000000000000000000000000000000000000000000000000000000000000000000000000000000000000000000000000000000000000000000000000000000000000000000000000000000000
E_conglomerata_3880        0110000000000000000000000000000000000000000000000000000000000000000010000001000000100010000000000000000000000000000000000000000001110001010000000100010000100011100000110000101001000000010111000000001000001100000000000000011000000000100000000000010000000000000100100000000000100000100000000000000000000000001000111010011111101000001010100000100000000010001000000000111000001000000000010010001110101101110001011010101100101101100000100010110000000000000000000000000000000000000010000000000000000000000000000000000000100000001000010000000110000110010000000010010000000000000000000000001110000000000000100000001000011101000000000000000000100100000100?100001101111111?100000000000000000000000000001000000001000000010000000000000000010000011110010000000000000000000000010010101000010000000000000000000001000000000000000000000100001011010001000100000000000001100000000000000000000000000000000000000000000000000000000000???00??0????0?0????0?00????0?0??00?0??00?0??0?00??????0?????0???00????????????????0???0?????0??????0??0??0?000???0?0??0??00??00?0?????0???0???0????????0????????00????0???0000000000000000000100000000000000001000000101110000000000000000000000001000000001011010001000000000000000001000000000000000000000000000000000000000000000000000000000000000000000000000000000000000000000000000000000000000000000000000000000000000000000000000000000000000000000000000000000000000000000000000000000000000000000000000000000000000000000000000000000000000000000000000000001010101100110010000000111000001010000001000000000010101000100010100000000001010000000000000000000000000000000000000000000000000000000000000000001000000000000000000000000000000000000000000000000000000001
E_crassa_3646              111101000000100000000000000000010000000100000000000000000000001100001000000?00??0?0?00??000?0????0?00?0?0000000000000?0?0?00?0?0000000000000000000000000000000000000000000000000000000000000100000000000000011000000000000000110000000000000?000???????00????0000???0???00???00001000000100000000000000000000000001000111000000000001000000000000000000000000000000000000000000000000000000000000110000000000000010001010111001110101101100001000100110011000000110000000000001000000000000010000000000000010000000000100000000?0?0?000000?0000000?00000000?0000000000000000000?0?00?00?00?00?000?00000000??0000?000?000000??00?0?00??00000??00000??00?00000000000000000000000000000000000??0?000?00?0??0000000?0?00??0????000?00?00000?0??0???0???00??0?00????00??????????000??00000?????000?000?0???000???0???0?0???000???00?0???0?????000?00?0?000?0?1001110001011100000010001101110010000010000000000000000000000000000000000000000000000000110000000000000000000000000000000000000000000000000000000010000000001000000010000000000000000000000000000000000001000000000000001000000010000000000000000000000000000000010000000000000000000000000000000000000000000000110000001010000000000000001000000001000011000000000010000010000000000000000000000000000000000000101000000000000000000000000000000000000000000000000010000000000000100010000000000000000000000000000000000000000000000000000000000000000000000000000000000000000000000000000000000001000000000000000000000000000000000000000000000000000000000000000000000000000000000000000000000000000000000000000000000000000000000000000000000000000000000000000000000000000000000000000000000000000000000000000000000000000000000000000000000000000000000000000000000
E_cuniculorum_3932         0000100001000000000000000100000100100000000000000000000000000001000010000001000000100001000000000000000000000000000000100000000001010000001010000000000000000000000000000000000000000000110100010000000000001100000000000000110000000000000000000000000000000000000100100000000010000001110000000000000000000000101001001010001000101011000000000000000000000010000000000000000000000000000000000000000000000000010111011101000110101111100000100110000011000000100100000000000000000001000010000110000000000000000000000000000000100000000000000000100000000011001010010010000000100001000100000000000100000000000000000110001100001001000000000000000000000000000000000000010000000000000000000000000000000000000000000000000000000000010000000001100000000000001000000000000000000000000000101011000000000000000000000000000000000000000000000000000001111001000110000000000000000000001000000000000000000010100000000000000000000000000000100000000000000000000000000000000000000000000000000000000000000000000001000000100000000000100000000000000000000000010000000001000110001000100000010000100000000100000000000000000000000000000000000000000001000010000000001000000000100000001000000010000000100100101000001110000100101000000000000110010000000000000001000101001010010010000110110000001000000000000000100000010000000000000100000000000000000000100000000000000000000000000000000000010000000000000000000000000000000000000000000000000000010000100000000100000000000000000000000000000000000000000000??????0?????0???????????????????????????0???0????????????????????????????????????0?????0?0???????????????????????????????0????????00???????????????0???????0??????????0????????????????????????????????????
E_curialensis_3812         011000000000000000000000000000000000000000000000000000000000000000000000000?00??0?0?00??000?0????0?00?0?0000000000000?0?0?00?0?00100000000000000000000000000000000000000000000000000000000000100000000000000110000000000000000100000000000000000000000000000000000000000000000000000000000000000000000001000000000100000100000000000000000000000000000000000000000000000000000000000000000000000001000000000000001000101011100111010010110000010011011001100000010000000000000000000000000001000000000000000000000000000000000000010000000001010000100001000000100000000010010000000000000010000000000011000000000000000000000100000111000000000000000000000000001000000000001000101100000??0?000?00?0??0000000?0?00??0????000?00?00000?0??0???0???00??0?00????00??????????000??00000?????000?000?0???000???0???0?0???000???00?0???0?????000?00?0?000?0?1011010101001100000100001101100000000000000000000000000000001001010000000100000000000000???00??0??000?0??000?00?00?0???000?????0?0??0?0????????????00???00?????0?????0?0????0?????????????????0????0???0?0?0?????0??????0?????0???0???0??0???0?00?????0?000????0???000000000000000000000000000001001000000000000110000000000000000000000001001000001000011100100010010010000100000000000000000000000000000001000000000000000000000000000000000000000000000000000000000000000000000000000000000000000000000000000000000000000000000000000000000000000000000000000000000000000000000000000000000000000000000000000000000000000000000000000000000000000000000000000001000100010010000000000000000001000000000000010000000000000000000010001000100000000000000000000000000000000010000000000000000000000010000000000000000000000000000100010000000000000000010000010000000000
E_discoidea_3674           0110010000000000000000000000000100000000000000000000000000000001000010000001000000000000000000100000000000000000000000000000000000000000000000000000010000000000000000000000000100000000000111010000011000001100000000000000111000001000000000000000000000000000000000100000000001000000100000000000000010000000001000011010000100001000000000000000000000000010000000000000000000000000000000000110000000000000011001010010101110101101100001000100010010000000100000000000001000000000000010000000000000000000000000000000000?0?0?000000?0000000?00000000?0000000000000000000?0?00?00?00?00?000?00000000??0000?000?000000000000000000000000000000000000000000000000000000000000000000000110000000000000000000001000100000000000000000101100000000000001001000001110100010000000000000010000010001000000000001000000000000000000000000100000000000000001011010011001100000010001101100010010110100000010000000000100001010010000100000010000100???00??0??000?0??000?00?00?0???000?????0?0??0?0????????????00???00?????0?????0?0????0?????????????????0????0???0?0?0?????0??????0?????0???0???0??0???0?00?????0?000????0???100000000000000000000000000000000001000000000110000000010000000000000001010000000000011101000010010000010100000000000000000000000000000000000000000000000000000000000000000000000000000000000000000000000000000000000000000000000000000000000000000000000000000000000000000000000000000000000000000000000000000000000000000000000000000000000000000000000000000000000000000000000000000000001000000000010010000000010000000000000000000000000000000000000000000000000000000000000000000000000000000000000110000000001000100000000000000000000000010000100000001000010000000000000000000100000000000100
E_dugandii_3872            111000000000000000000000010000010000000100000000000000000000000100001000000110000010000000000000000000000000000000000000000000000100000000000000000000000000000010000001000000000000000001011100000000100000110000000000000011100000000000000?000??00????0?0?????00?0??0??00?00000100000000000000000000000000000001000011010001000001000000000000000100000000010000000000000000000000000000000000010000000000000010001010010101110100100000000100010110000001000000000000000000000000000000000000000000000000000000000000000000000100000000000000000000000000000000000000000000000000000000000000000000100000000000000000000000000000101000000000000000000000000000000000000000000000000000000000000000000000000000000000000000000000??0????00??0??00?????00?????0??0?000??????????????0?????000000000000000000000000000000000000000000000000000000000001001010101001100000010001100100010000000000000000000000100000000000000000000000000100011000000000000000000000000001000000000000000000000000000000010000000000000000010000000000000000100000000000000000001001000000000001000000010000000000000000000000000000000000000000000000000000000000000000000001000000100110000000010000000000000001001000001011011101000011010000010100000000000000000000000010000000000000100110010000000000000000000000000000010000000100001000100000000010000001000000000000000000000000000000000000000000000000000000000000000000000000000000000000000000000000000000000000000000000000000000000000000000000000000000000000000000000000000000000000000000000000000000000000000000000000000000000000000000000000000000000000000000000000000000000000000000000000000000000000000000000000000000000000000000000000000000000000000000000000000000
E_estanislana_3904         111001000000000000010000010100010000000000000000000000000000000100001000000110000010001100000000000000000000000101000000000000000111000001000010000001001010000010000001000000000100000001011100000000100000110000000100000001100000000000000000000000000000000000010000000000000010000000000000000000000000000000100011101000000000000000000000000000000000001000000000000000000000000000000000001000000000000001000101000010111010010010000010001011000000000000000000000000000100000000001000000000000000000000000000000000000010110000001000000001010000000100000000001000000000010000000000000110010000000000000000000000100000010100000000000000000000000000000000000000000000000000000000000000000000000000000000000000000000000000000000000000000000000000000000000000000000000000000000101000000000000000000000000000000000000000000000000000001111010101101110110000001101110011010000000000000000100010000010000000000000000000000011000000000000000000000000000000000000000000000000000100000000000000000000000010000000000000000000000000000000000001000000000000011000000010000000000000000000000000000000000000000000000000000000000000000000001000000101110000000010000000000000001000000001010010001100000010000010000000000000000000000000000000000000000000000000000000000000000000000000000000000000000000000000000000000000000000000000000000000000000000000000000000000000000000000010000000000000000000000000000000000000000000000001000000011000000000000000000000000000000000000000001010000000000000000000000000000000000000000000000000000000000000000000000000000000000000000000000000000000000000000000000000000000000000000000000000000000000000000000000000000000000000000000000000000000000000000
E_formosa_3815             111000000000000000000000000000010000000000000000000000000100000100001000000?00??0?0?00??000?0????0?00?0?0000000000000?0?0?00?0?00??000?00?0????0?000??00?0?000?000000??0?000000?0000?000000000000000000000001000000000000000000000000000100010000100000000010000010100110000100001000000100000000000000110000000001000001011000000000001000010000000000000000011000001000000000100100000001000000010000000000000010001010110001110100000100000100110110011100000000000000000000000000000000010000000000000000000000000000000000?0?0?000000?0000000?00000000?0000000000000000000?0?00?00?00?00?000?00000000??0000?000?000000000000000000000000000000000000000000000000000000000000000000000000000000000000000000000000100100000100000000000000000000000000000000000000000000000000000000000000000001010000000000000001000010000000000001000000001000000000100010101001100000010000100000000000100000000000000100000000000000000000000000000000000???00??0??000?0??000?00?00?0???000?????0?0??0?0????????????00???00?????0?????0?0????0?????????????????0????0???0?0?0?????0??????0?????0???0???0??0???0?00?????0?000????0???000000000000000000000000000001001000000000101110000000000000000000000000000000000000010000000100010000000100000000000000000000000000000000000001001100001000000000000000000000000000000000010100010000000000000000000000000000000000010000000000000100101010100000000000000101101100000010001101000100000001000000000000000000011000001010000011001101000000010000010100000000000000000000011010100110110010000000000110011001000001100000010001100000000010100001101000000100001100000000000000000000000010000000000101100000010000000000000100000000100000000000000000001100000000000101010000000000
E_formosa_Vgig_3811        000?000??000?000?0??0?000????????00?00??0???0??????0??0???000???000???00???11000001000000000000000000000000000000000000000100000010100000100000000001000000000000000001100000000010000000001000000000010010011000000010000010110000000000000?000???????00????0000???0???00???0000?0???0??0????00???00?0????0??000??0?0101000000000000000000000000000000000000000000000000000000000000000000000000000000000000000000001010110001110100101100000100110110010000010000000000000011000001000000010000000000000000000000000000000000000000000000000000110000000000000000000000000000?0?00?00?00?00?000?00000000??0000?000?000000??00?0?00??00000??00000??00?00000000000000000000000000000000000000000000000000000000000000000100000000000000000000000000000000000000000000000000000000000000000000011101010000000001000000000000000000000000000000000000000001011010101101100000100001101100000000000100000000000000010000000010010010000000010000011000000000000000000000000000000000000000000000000000000001010000000000000000100000000010000000010000000000000000001001000000000001000000000000000000000000000000000000000000000000000000000000000000000001001000000000000110000000000000000000000001000000001011010100000010010000010000000000000000000000000000000000000000000000000000000000000000000000000000000000000000000000000000000000000000000000000000000000000000000000000000000000000000000000000000000000000000000000000000000000000000000000000000000000000000000000000000000000000000000000000000000000001000000000010010000000000100000001000000000000010000000000010010100000001010100000001000000000000000000000000110000000000000000000000001010000000100000000000000000000000000000000000000010000000000000000
E_frontinoensis_3831       000??0?0?0????0???????0?0???0???0?00?0???0?0?0??0??????0??0????????????????110000010001000000010000000000000000000000000000000000111000010000000000001000010000000000011000000000000000001011101000000100000110000000000000011100000000000000000000000000000000000010010000000000010000010000000000000001000000000100011101000110100000000000000000000000000001000000000000000000000000000000000000000000000000001001001001110111010011110000111011011001100000010000000000000000000000000001000000000000000000000000000000000000010001010000000000000000000000100000000000000000000000000000000000000011000000000000000000000100000010000000000000000000000000000000000000001000001100000000000000000000000000000000000000000000000000001000000000010000000000000000000000000000000000000000001101000000000000000000000000000000000000000000000000000001011010001001100100010001101100000000000000000000000000000000000000000000000000000000011000000000000000000000000000000000000000000000000000000000010110001001000000010000000000000000000000000000000000001001000100000011000000010000000000000000000000000000000000000000000000000000000000000000000001000000101110000001000000000000000001001000001001011101000011010000010100000000000000000000000000000000000000000000000000000000000000000000000000000000000000000000000000000000000000000000000000000000000000000000000000000000000000000000000000000000000000000000000000000000000000000000000000000000000000000000000000000000000000000000000000000000000000000000000000000000000000000000000000000000000000000000000000000000000000000000000000000000000000000000000000000000000000000000000000000000000000000000000000000000000000000000000000000000000000000000
E_frontinoensis_Be4267     111000000100000000000000000000010000000100000000000000000000000100000000000110000010001000000010000000000000000000000000000000000111000010000000000001000010000000000011000000000000000001011101000000100000110000000000000011100000000010000000000000000000000000000000000000000010000010000000000000001000000000100011101000000000000100000000000000000000001000000000000000000000000000000000000000000000000001001101001000111010011110000110011011001100000000000000000000000000000000000000000000000000000000000000000000000010001000000000000000000000000000000000000000000000000000000000000000000000000000000000000000100000010000000000000000000000000000000000000000000000000000000000000000000000000000000000000000000000000001100000000010000000000000000000000000000000000000000001001000100000100000000000000000000000000000000000000000000111010101101100100010001101100010000000000000000000000000000000000000000000000000000011000000000000000000000000000000000000000000000000000000000010100000001000000010000000000000000000000000000000000000001000000000011000000010000000000000000000000000000000000000000000000000000000000000000000001000000101110000001010000000000000001001000001010011101000000010000000000000000000000000000000000000000000000100000000000000000000000000000000000000000000000000000000000000000000000000000000000000000000000000000000000000000000000000000000000000000000000000000000000000000000000000000000000000000000000000000000000000000000000000000000000000000000000000000000000000000000000000000000000000000000000000000000000000000000000000000000000000000000000000000000000000000000000000000000000000000000000000000000000000000000000000000000000000000000000000000
E_grandiflora_3556         111000000000000000000000000000010000000100000000000000000000000100000000000?00??0?0?00??000?0????0?00?0?0000000000000?0?0?00?0?00??000?00?0????0?000??00?0?000?000000??0?000000?0000?000000??00??0?0?????0???0???0??000???0??????000??00000000000000000000000000000100100000000001000000100000000000000010000000001000111010000000000001000000000000000000000010000000000000000000000000000000001110000000000000001001000010101110100101100100100110010011100000000000000000000000000000000011000000000000000000000000100000000?0?0?000000?0000000?00000000?000000000000000000000000000000000000000000000000000000000000000000000100000000000000000000000000000000000000000000000000000000000000000000000000000000000000000000000000000?0??0???0???00??0?00????00??????????000??00000?????000011101000110000000000000000000000000000000000000000000000001011010101001100100010001101100000000000000000000000000000000000000000000000000000000000???00??0??000?0??000?00?00?0???000?????0?0??0?0????????????00???00?????0?????0?0????0?????????????????0????0???0?0?0?????0??????0?????0???0???0??0???0?00?????0?000????0???000000000000000000000000000000000000000000000110000001010000000000000001010000001000010000000011010000010000000000000000000000000000000000000000000000000000000000000000000000000000000000000000000000000000000000000000000000000000000000000000000000000000000000000000000000000000000000000000000000000000000000000000000000000000000000000000000000000000000000000000000000000000000000000000000000000000000000000000000000000000000000000000000000000000000000000000000000000000000000000000000000000000000000000000100000010000000000000100000000000000000000100000000000000000000000000000000000
E_grandiflora_3595         1110000000000000000000000000000000010001000000000000000000000011000010000001000000000000000100000000000000000000000000000000000000000000000000000000000000000000000000000000000000000000000000000000000000000000000000000000000000000000000000000000000000000000000000000000000001010000100000000000010000000000001000011100000010010000001010000000000000000000000000000000000000000001000000000000010000000000011001000000000000000000010101001000100000000000001000000000000000000000000000000000000000000000000000000000000?0?0?000000?0000000?00000000?0000000000000000000?0?00?00?00?00?000?00000000??0000?000?000000000000000000000000000000000000000000000000000000000000000000000100000000000000000000000000000000000000000000000000000000000000000000000000000010000000000000000000100000000110000000000000000000000000000000000000000000000001001000000100000000001000000000000000000000000000000000000000000000000000000000000000000011001100000000000001000000010000000000000000001000000000000001100000000101000000000000000000000000000000100000000000000000000001000010000000000000000000000000000000000000000000000000000000000000000000000001000000000110000001010000000000100001010000001000010001000010010000010000000000000000000000000000000000001000000000000000000000000000000000000000000000000000010000000000000000000000000000000010010000000100010001000000000100000000000100000001000100000110100001010000010000100000000001011000001010000011111001001001010100011100000000000001000010000000000000000000000000000000000000000000000000000000000000000000000000000000000000000000000000000000000000000000000000000000000000000000000000000000000000000000000000000000000000000000000000000000000000
E_incana_3642              1110010000000000000000000000000000000001000000000000000000000011000010000001100000100000000000000000000000000000000000000000000000000000000000000000000000000000000000000000000000000000000111010000010100101100000000000000011000000000100010000010000000000000000100110000000001000000100000000000000010000000001000111010010000000001000000000000000000000010000000000000000000000000100000000110000000000000010001010110101110100101100001000110110011000000000000000000000000000000000010000000000000000000000000000000000?0?0?000000?0000000?00000000?000000000000000000000000000000000000000000000000000000000000000000000100000000000000000000000000000000000000000000000000000000000000000000000000000000000000000000000000000000000000100000000000000000000000000000000000000000000011101010110010000000000000000000000000000000000000000000001011010101001100010110001101110010000010000000000000000000000000000000000000000000000000110000000000000000000000000000000000000000000000000000000000000000000000000010000000000000000000000000000000000001000000000100011000000010000000000000000000000000000000000000000000000000000000000000000000001000000000110000000010000000000000001010000001010011101000010010100010000000000000000000000000000000000101000100000010000000000100100000110001000001101000101100000000000000001000000000000000010000001010000100100000000000000000000000101100010000000001010000000000000000000000000000000000000000000000000000000000000000000000000000000000000000000000000000000000000000000000000000000000000000000000000000000000000000000000000000000000000000000000000000000000000000000000000000000000000000000000000000000000000000000000000000000000000000000000000000000
[truncated: 132,347 more chars]
