# Supplementary material for: Geography shapes the phylogeny of frailejones (Espeletiinae Cuatrec., Asteraceae): a remarkable example of recent rapid radiation in sky islands
Source: PeerJ. 2017 Feb 2;5:e2968. doi: 10.7717/peerj.2968 (PMC5292030; doi:10.7717/peerj.2968)
Supplement: Supplemental Information 2 — Zip file contains all the alignments (nexus format) and trees (.tre format); also, a table with the geographic coordinates and the input tree (.gtm) for the GenGIS analysis. [file peerj-05-2968-s005.zip › Supplemental_Files/FIG5_tree_ETS_ITS_rpl16_AFLPs.tre]

#NEXUS

[ SumLabels Version 1.0.0 (Mar 20 2012) by Jeet Sukumaran. ]
[ Using DendroPy Version 3.11.0 by Jeet Sukumaran and Mark T. Holder. ]
[ Running under Python 2.7.2 (v2.7.2:8527427914a2, Jun 11 2011, 15:22:34) (GCC 4.2.1 (Apple Inc. build 5666) (dot 3)) on darwin. ]
[ Executed on Mauricio-Diazgranadoss-iMac.local by espeletias@Mauricio-Diazgranadoss-iMac.local. ]

BEGIN TAXA;
    DIMENSIONS NTAX=111;
    TAXLABELS
        S_macroscypha_Nb48638
        Ca_badilloi_4046
        Ca_badilloi_Vpit_4052
        Ca_badilloi_Vpit_4054
        Ca_rodriguezii_4055
        R_josephensis_4045
        C_moritziana_3931
        C_spicata_3934
        C_timotensis_3936
        E_cuniculorum_3932
        C_thyrsyformis_4012
        Es_angustifolia_4037
        Es_pannosa_3930
        R_floccosa_4065
        R_leucactina_4018
        R_lindenii_4034
        R_marcescens_4042
        E_ulotricha_3970
        E_weddellii_3937
        E_schultzii_3928
        L_griffini_3984
        L_neriifolius_3955
        L_neriifolius_Sboc_3979
        L_neriifolius_Stur_3968
        L_parvulus_3969
        L_lucidus_3943
        L_occultus_4013
        L_occultus_Soro_3892
        L_pamplonensis_3853
        L_tamanus_3914
        R_cardonae_3919
        R_atropurpurea_4058
        R_emmanuelis_3974
        R_lopezpalacii_3989
        R_jabonensis_3963
        T_chardonii_3905
        T_grandis_3907
        T_grandis_3908
        E_annemariana_3756
        E_azucarina_3803
        E_pisbana_3814
        E_killipii_3738
        E_totensis_3752
        Es_petiolata_3874
        E_brachyaxiantha_3663
        E_crassa_3646
        E_discoidea_3674
        Es_colombiana_3675
        E_monguana_3765
        E_oswaldiana_3758
        E_arbelaezii_3583
        E_boyacensis_3644
        E_saboyensis_3782
        E_incana_3642
        E_murilloi_3670
        E_tunjana_3742
        E_nemekenei_3632
        E_nemekenei_3639
        E_murilloi_Vigu_3583
        Es_pleiochasia_3630
        Es_pleiochasia_3631
        E_argentea_Fph_3570
        E_chocontana_3712
        E_congestiflora_3640
        E_pycnophylla_3718
        E_schultesiana_CamaSN
        E_ariana_3820
        E_curialensis_3812
        E_formosa_Vgig_3811
        E_formosa_3815
        E_barclayana_3566
        E_grandiflora_3556
        E_grandiflora_3595
        E_summapacis_3735
        E_uribei_3617
        E_occidentalis_3827
        E_brassicoidea_3843
        E_oirensis_3924
        E_cayetana_3578
        E_cleefii_3693
        E_lopezii_3653
        E_lopezii_3677
        E_pescana_3659
        E_conglomerata_3880
        E_robertii_3888
        E_dugandii_3872
        E_estanislana_3904
        E_frontinoensis_3831
        E_praefrontina_3832
        E_praefrontina_3835
        E_frontinoensis_Be4267
        Es_funckii_3882
        Es_caldasii_3901
        Es_santanderensis_3841
        Es_xsmithiana_3844
        Es_corymbosa_3565
        Es_garciae_3715
        Es_rabanalensis_3591
        Es_muiska_3741
        Es_purpurascens_3926
        Es_sanchezii_3848
        Es_xbogotensis_3713
        Es_insignis_3863
        Es_sclerophyla_3866
        Es_garciae_3580
        Es_guacharaca_3636
        P_glandulosus_3705
        E_multicongestiflora_3751
        Es_diazii_3897
        S_parviceps_Mi3029
        S_pyramidalis_3717
  ;
END;

BEGIN TREES;
    TREE con_50_majrule = [&R] (S_macroscypha_Nb48638:0.334312,((((((Ca_badilloi_4046:0.037468,(Ca_badilloi_Vpit_4052:0.02764,Ca_badilloi_Vpit_4054:0.022158)'100/100#1.00':0.069642)'93/0#1.00':0.027224,Ca_rodriguezii_4055:0.057756)98#1.00:0.037806,R_josephensis_4045:0.130314)0.94:0.013559,(C_moritziana_3931:0.101569,((((((C_spicata_3934:0.06869,C_timotensis_3936:0.071397)1.00:0.018928,E_cuniculorum_3932:0.115882)38#1.00:0.016733,C_thyrsyformis_4012:0.105035)50#1.00:0.027001,(Es_angustifolia_4037:0.111659,(Es_pannosa_3930:0.129922,R_floccosa_4065:0.062073)0.98:0.017928)0.99:0.012679)0.84:0.010057,(R_leucactina_4018:0.131568,(R_lindenii_4034:0.08367,R_marcescens_4042:0.115551)1.00:0.026661)1.00:0.018367)0.52:0.005374,E_ulotricha_3970:0.097377)0.99:0.006919)1.00:0.009604,E_weddellii_3937:0.103044)53#0.87:0.008262,((E_schultzii_3928:0.179369,(((L_griffini_3984:0.148496,(L_neriifolius_3955:0.057671,(L_neriifolius_Sboc_3979:0.039389,(L_neriifolius_Stur_3968:0.029447,L_parvulus_3969:0.06305)56#1.00:0.010506)'61/42#0.82':0.010103)78#1.00:0.006726)'86/29#1.00':0.009445,((L_lucidus_3943:0.075264,L_occultus_4013:0.062585)'69/41#0.58':0.010251,L_occultus_Soro_3892:0.155125)85#1.00:0.012467)99#1.00:0.0392,(L_pamplonensis_3853:0.293647,(L_tamanus_3914:0.063102,R_cardonae_3919:0.07327)'100/100#1.00':0.054635)88#1.00:0.027059)'96/82#1.00':0.018897)83#1.00:0.013916,(R_atropurpurea_4058:0.139114,((R_emmanuelis_3974:0.057292,R_lopezpalacii_3989:0.152693)'99/89#1.00':0.041162,(R_jabonensis_3963:0.145753,((T_chardonii_3905:0.028053,T_grandis_3907:0.027872)'100/100#1.00':0.048973,T_grandis_3908:0.092345)'100/100#1.00':0.051833)1.00:0.013407)1.00:0.009627)'86/48#1.00':0.013195)38#0.89:0.005955)94#0.86:0.025684,((((((((((E_annemariana_3756:0.068841,E_azucarina_3803:0.073961)'76/78#0.65':0.011361,E_pisbana_3814:0.051202)'46/47#0.98':0.01269,E_killipii_3738:0.049816)0.52:0.011607,(E_totensis_3752:0.113679,Es_petiolata_3874:0.102237)0.50:0.008867)0.78:0.025131,((E_brachyaxiantha_3663:0.099767,E_crassa_3646:0.033995)'43/16#0.60':0.014904,(E_discoidea_3674:0.057897,Es_colombiana_3675:0.086739)'88/77#1.00':0.018794,E_monguana_3765:0.061238)'32/16#0.63':0.007402)0.61:0.003986,E_oswaldiana_3758:0.083359)0.78:0.008999,(((E_arbelaezii_3583:0.040655,((E_boyacensis_3644:0.052076,E_saboyensis_3782:0.090187)28#0.99:0.01071,(E_incana_3642:0.064221,((E_murilloi_3670:0.030156,E_tunjana_3742:0.069503)1.00:0.011822,(E_nemekenei_3632:0.026132,E_nemekenei_3639:0.025481)'53/48#1.00':0.013475)1.00:0.007445)0.90:0.00389)1.00:0.010262,(E_murilloi_Vigu_3583:0.122251,(Es_pleiochasia_3630:0.025409,Es_pleiochasia_3631:0.027436)'99/99#1.00':0.024531)'92/71#1.00':0.031437)'65/32#1.00':0.021192,(E_argentea_Fph_3570:0.050802,E_chocontana_3712:0.08869)'78/59#1.00':0.039065)9#0.51:0.003968,((E_congestiflora_3640:0.04799,E_pycnophylla_3718:0.044807)'88/68#0.75':0.016622,E_schultesiana_CamaSN:0.071918)0.79:0.036244)0.77:0.006675,(E_ariana_3820:0.109879,((E_curialensis_3812:0.061465,E_formosa_Vgig_3811:0.067929)'86/78#1.00':0.014065,E_formosa_3815:0.144975)0.95:0.017677)1.00:0.010498,((E_barclayana_3566:0.071359,(E_grandiflora_3556:0.026845,((E_grandiflora_3595:0.098084,E_summapacis_3735:0.094804)0.97:0.024041,E_uribei_3617:0.114277)0.52:0.006076)0.87:0.006156)1.00:0.012715,E_occidentalis_3827:0.06725)1.00:0.011079,(E_brassicoidea_3843:0.086185,E_oirensis_3924:0.058539)0.94:0.013265,E_cayetana_3578:0.179087,((E_cleefii_3693:0.113584,(E_lopezii_3653:0.049693,E_lopezii_3677:0.021471)'85/95#1.00':0.017152)61#1.00:0.018654,E_pescana_3659:0.05472)11#0.55:0.004877,(E_conglomerata_3880:0.107314,E_robertii_3888:0.174795)0.98:0.038653,(E_dugandii_3872:0.045961,E_estanislana_3904:0.054063)0.67:0.008152,((E_frontinoensis_3831:0.017886,(E_praefrontina_3832:0.040424,E_praefrontina_3835:0.023012)'93/82#1.00':0.012542)'92/80#1.00':0.019531,E_frontinoensis_Be4267:0.025681)'100/99#1.00':0.026964,Es_funckii_3882:0.201109)0.50:0.014701,((((Es_caldasii_3901:0.057386,Es_santanderensis_3841:0.122063)'100/100#1.00':0.054439,Es_xsmithiana_3844:0.052776)'99/85#1.00':0.042281,(((Es_corymbosa_3565:0.055784,(Es_garciae_3715:0.08954,Es_rabanalensis_3591:0.067872)61#1.00:0.01715)86#1.00:0.027882,(Es_muiska_3741:0.080321,(Es_purpurascens_3926:0.127013,Es_sanchezii_3848:0.198979)0.68:0.028444)0.50:0.003052)0.68:0.018221,Es_xbogotensis_3713:0.109265)0.67:0.015613)0.57:0.007128,(Es_insignis_3863:0.20497,Es_sclerophyla_3866:0.157313)0.70:0.046821)0.57:0.005011,Es_garciae_3580:0.163112,(Es_guacharaca_3636:0.050478,P_glandulosus_3705:0.074922)'97/92#1.00':0.050455)0.63:0.010223,E_multicongestiflora_3751:0.105797)0.60:0.016082,Es_diazii_3897:0.164075)0.79:0.031809)100#1.00:0.26077,(S_parviceps_Mi3029:0.299986,S_pyramidalis_3717:0.193157)'100/84#1.00':0.126095)'100/100';

END;
