# Supplementary material for: Geography shapes the phylogeny of frailejones (Espeletiinae Cuatrec., Asteraceae): a remarkable example of recent rapid radiation in sky islands
Source: PeerJ. 2017 Feb 2;5:e2968. doi: 10.7717/peerj.2968 (PMC5292030; doi:10.7717/peerj.2968)
Supplement: Supplemental Information 2 — Zip file contains all the alignments (nexus format) and trees (.tre format); also, a table with the geographic coordinates and the input tree (.gtm) for the GenGIS analysis. [file peerj-05-2968-s005.zip › Supplemental_Files/FIG6_GenGIS_input_tree.gtm]

((S_macroscypha_Nb48638:0.334312,(S_parviceps_Mi3029:0.29998600000000003,S_pyramidalis_3717:0.19315700000000002):0.12609499999999996):0.10992350000000001,(((E_weddellii_3937:0.10304400000000002,(R_josephensis_4045:0.13031400000000004,(Ca_rodriguezii_4055:0.05775600000000003,(Ca_badilloi_4046:0.037468,(Ca_badilloi_Vpit_4052:0.027639999999999998,Ca_badilloi_Vpit_4054:0.02215800000000001):0.06964199999999998):0.027224000000000026):0.037806000000000006):0.013558999999999988,(C_moritziana_3931:0.10156900000000002,(E_ulotricha_3970:0.09737699999999999,((R_leucactina_4018:0.13156799999999996,(R_lindenii_4034:0.08367000000000002,R_marcescens_4042:0.11555100000000001):0.02666099999999999):0.018367000000000022,((Es_angustifolia_4037:0.11165900000000001,(Es_pannosa_3930:0.12992199999999998,R_floccosa_4065:0.06207299999999999):0.017928):0.012678999999999996,(C_thyrsyformis_4012:0.10503499999999999,(E_cuniculorum_3932:0.11588199999999999,(C_spicata_3934:0.06868999999999997,C_timotensis_3936:0.07139699999999999):0.018928):0.016732999999999998):0.027000999999999997):0.010056999999999983):0.00537399999999999):0.0069190000000000085):0.009604000000000001):0.008261999999999992,((R_atropurpurea_4058:0.13911399999999996,((R_emmanuelis_3974:0.05729200000000001,R_lopezpalacii_3989:0.15269299999999997):0.041161999999999976,(R_jabonensis_3963:0.14575300000000002,(T_grandis_3908:0.09234500000000001,(T_chardonii_3905:0.028052999999999995,T_grandis_3907:0.027872000000000008):0.04897299999999999):0.05183300000000002):0.013407000000000002):0.009626999999999997):0.013195000000000012,(E_schultzii_3928:0.179369,((L_pamplonensis_3853:0.293647,(L_tamanus_3914:0.06310199999999999,R_cardonae_3919:0.07327):0.05463499999999999):0.027059,((L_occultus_Soro_3892:0.155125,(L_lucidus_3943:0.075264,L_occultus_4013:0.062585):0.01025100000000001):0.012467000000000006,(L_griffini_3984:0.14849599999999996,(L_neriifolius_3955:0.05767100000000003,(L_neriifolius_Sboc_3979:0.03938900000000001,(L_neriifolius_Stur_3968:0.029447,L_parvulus_3969:0.06305):0.010506000000000015):0.010102999999999973):0.00672600000000001):0.009444999999999981):0.03920000000000001):0.018896999999999997):0.013915999999999984):0.005954999999999988):0.025683999999999985,(Es_diazii_3897:0.16407500000000003,(E_multicongestiflora_3751:0.10579700000000003,(Es_garciae_3580:0.16311200000000003,(Es_guacharaca_3636:0.05047800000000002,P_glandulosus_3705:0.07492199999999999):0.05045500000000003,((Es_insignis_3863:0.20496999999999999,Es_sclerophyla_3866:0.15731300000000004):0.046821,((Es_xsmithiana_3844:0.05277599999999999,(Es_caldasii_3901:0.05738599999999999,Es_santanderensis_3841:0.12206300000000003):0.054439000000000015):0.04228100000000001,(Es_xbogotensis_3713:0.109265,((Es_corymbosa_3565:0.055784,(Es_garciae_3715:0.08954000000000001,Es_rabanalensis_3591:0.06787199999999999):0.01715):0.027882000000000018,(Es_muiska_3741:0.08032099999999998,(Es_purpurascens_3926:0.12701300000000004,Es_sanchezii_3848:0.19897900000000002):0.028444000000000025):0.003051999999999999):0.018220999999999987):0.015612999999999988):0.007128000000000023):0.005010999999999988,(E_cayetana_3578:0.17908700000000005,Es_funckii_3882:0.20110900000000004,(E_brassicoidea_3843:0.08618500000000001,E_oirensis_3924:0.05853900000000001):0.013265000000000027,(E_conglomerata_3880:0.10731400000000002,E_robertii_3888:0.17479500000000003):0.03865299999999999,(E_dugandii_3872:0.04596100000000003,E_estanislana_3904:0.05406299999999997):0.008151999999999993,(E_ariana_3820:0.109879,(E_formosa_3815:0.14497499999999997,(E_curialensis_3812:0.06146499999999999,E_formosa_Vgig_3811:0.06792900000000002):0.014064999999999994):0.017677):0.010498000000000007,(E_pescana_3659:0.05471999999999999,(E_cleefii_3693:0.11358400000000002,(E_lopezii_3653:0.04969299999999999,E_lopezii_3677:0.021471000000000018):0.017152):0.018654000000000004):0.00487700000000002,(E_frontinoensis_Be4267:0.02568100000000001,(E_frontinoensis_3831:0.017886000000000013,(E_praefrontina_3832:0.040424000000000015,E_praefrontina_3835:0.023011999999999977):0.012541999999999998):0.01953100000000002):0.026963999999999988,(E_occidentalis_3827:0.06725000000000003,(E_barclayana_3566:0.071359,(E_grandiflora_3556:0.026845000000000008,(E_uribei_3617:0.11427700000000002,(E_grandiflora_3595:0.098084,E_summapacis_3735:0.094804):0.02404099999999998):0.006076000000000026):0.006155999999999995):0.012714999999999976):0.011079000000000006,(E_oswaldiana_3758:0.08335900000000002,((E_monguana_3765:0.061238000000000015,(E_brachyaxiantha_3663:0.099767,E_crassa_3646:0.033995):0.014904000000000028,(E_discoidea_3674:0.057896999999999976,Es_colombiana_3675:0.08673900000000001):0.018793999999999977):0.00740200000000002,((E_totensis_3752:0.11367900000000003,Es_petiolata_3874:0.10223699999999997):0.008867000000000014,(E_killipii_3738:0.04981600000000003,(E_pisbana_3814:0.051202000000000025,(E_annemariana_3756:0.06884099999999999,E_azucarina_3803:0.073961):0.01136100000000001):0.012689999999999979):0.011606999999999978):0.025131000000000014):0.0039859999999999896):0.00899899999999998,((E_schultesiana_CamaSN:0.07191799999999998,(E_congestiflora_3640:0.04798999999999998,E_pycnophylla_3718:0.044806999999999986):0.016622000000000026):0.036244,((E_argentea_Fph_3570:0.050802000000000014,E_chocontana_3712:0.08868999999999999):0.039065000000000016,(E_arbelaezii_3583:0.040655,(E_murilloi_Vigu_3583:0.12225099999999994,(Es_pleiochasia_3630:0.025409000000000015,Es_pleiochasia_3631:0.027436000000000016):0.024531000000000025):0.03143699999999999,((E_boyacensis_3644:0.05207600000000001,E_saboyensis_3782:0.09018700000000002):0.010709999999999997,(E_incana_3642:0.06422100000000003,((E_murilloi_3670:0.030156000000000016,E_tunjana_3742:0.06950299999999998):0.011822,(E_nemekenei_3632:0.02613199999999999,E_nemekenei_3639:0.025480999999999976):0.013475000000000015):0.007444999999999979):0.0038900000000000046):0.010261999999999993):0.02119199999999999):0.003968000000000027):0.0066749999999999865):0.01470100000000002):0.010222999999999982):0.016081999999999985):0.031808999999999976):0.1508465);
